# Supplementary material for: CRISPLD1: a novel conserved target in the transition to human heart failure
Source: Basic Res Cardiol. 2020 Mar 7;115(3):27. doi: 10.1007/s00395-020-0784-4 (PMC7060963; doi:10.1007/s00395-020-0784-4)
Supplement: Supplementary file 2 — Supplementary file8 (XLSX 388 kb) [file 395_2020_784_MOESM2_ESM.xlsx]

## Sheet: Decreasing_to_HF
Gene ID	C	CH	mHF
STXBP6	764.275	483.19	321.6
HIPK4	30.66	18.5	12.15
C9orf171	47.6	31.51	18.06
AC002456.2	23.6	14.61	8.87
RP11-327L3.3	28.605	16.31	10.64
AC006538.1	31.31	19.79	11.51
C16orf74	40.07	26.05	14.12
AATK	327.825	172.36	113.35
MUC20	583.495	342.27	197.12
STAT4	116.115	66.41	39.02
RP11-526I2.5	49.56	31.51	16.33
RP11-624M8.1	43.97	26.56	14.14
XXbac-BPG181B23.7	189.53	94.05	61.55
RLTPR	26.01	13.53	8.01
ID1	4623.66	2191.25	1446.97
SERPINA5	63.625	30.18	18.74
SYCE1L	36.685	16.55	10.96
LINC00202-1	34.42	19.09	9.87
ADAMTS7	1409.34	632.9	416.95
LMO1	34.825	19.43	9.87
RP11-161D15.1	37.595	16.67	10.86
GPAT2	204.355	95.3	57.18
ADAMTS15	1558.54	712.24	437.28
RP11-19O2.1	131.24	61.8	36.17
DPY19L2P4	84.605	55.44	23.99
RP4-665J23.1	187.945	92.86	50.05
RET	74.595	34.17	20.01
RP11-434C1.1	26.71	15.84	7.13
C14orf64	71.99	32.11	19.06
CEL	78.65	33.43	18.11
RP11-413E6.1	63	27.75	14.12
CST7	34.15	13.16	7.9
ANKRD18A	179.235	69.2	41.02
MARCH11	160.04	68.5	34.51
POMZP3	99.59	35.09	23.31
PTGDS	86235.4	32557.4	18960.3
COL6A6	119.1	43.87	26.29
MS4A14	75.755	33.98	15.26
PMP2	79.485	27.38	17.09
PIM1	1199.89	400.84	262.77
ANGPTL4	464.665	255	89.47
GABBR2	56.23	19.09	10.96
RELN	79.145	28.14	14.8
CPNE4	782.645	342.8	130.9
SUSD4	356.2	110.26	57.94
CFD	4686.65	1080.33	689.87
RP11-386M24.3	109.1	28.84	13.47
MLXIPL	95.6	22.19	12.81
HERC2P3	142.01	40.72	15.56
AQP4	59.675	15.59	6.7
C19orf33	87.5	17.53	9.87
CORIN	1736.97	373.33	172.48
MT3	129.215	25.36	13.36
ETNPPL	522.86	95.82	44.96
ADAM11	624.375	110.95	41.88
TUBA3D	835.085	95.82	56.14
TUBA3E	447.515	49.02	22.02
DLK1	734.375	92.86	16.33
DHRS7C	404.3	17.53	4.8

## Sheet: Increasing_to_HF
Gene ID	C	CH	mHF
RP5-1043L13.1	19.97	30.99	47.58
CTD-2410N18.3	8.37	12.83	20.27
PODN	655.82	1006.14	1690.13
CDH11	209.075	355.54	538.98
IGFBP5	8848.63	13275.2	23179.8
IL17D	105.125	177.89	283.85
IQCA1	10.585	19.43	29.91
RP11-492D6.3	13.08	23.26	38.55
NPNT	113.895	197.24	347.97
PLA2G4A	27.73	48	84.98
PALM3	7.78	14.82	23.96
MFAP5	386.335	593.39	1189.67
CCDC80	1858.42	2871.1	5761.33
PODNL1	30.26	59.54	94.82
TFF3	31.945	60.3	102.69
PTPRT	8.96	18.83	28.55
PTGIS	514.65	995.08	1757.57
SERTAD4	94.095	211.06	324.23
C2orf40	18.255	37.88	65.38
CFH	617.29	1291.19	2223.54
CYP26B1	48.795	107.19	173.44
SYT12	11.125	20.79	41.41
SERPINE2	748.205	1427.14	2790.1
ABI3BP	332.765	691.11	1248.37
DCN	8120.11	18865.5	29505.6
ESM1	16.97	26.75	62.32
ACKR4	12.535	27.72	48.52
SCRG1	19.04	32.33	74.58
THBS4	3479.39	7991.26	14039
TMEM45A	31.94	60.3	130.9
IGSF1	157.04	389.31	638.64
CTSK	157.37	328.98	679.26
ITGBL1	69.12	164.54	294.74
EDARADD	17.025	45.58	68.57
PRUNE2	42.91	93.41	191.96
PKP1	6.28	15.74	29.91
SULF1	200	528.9	935.29
FRZB	209.025	578.46	982.98
KIF1A	61.45	172.36	288.32
FAP	49.46	132.75	239.6
SCARA5	282.57	430.69	1280.11
FAT3	5.69	16.66	27.06
MAMDC2	90.865	274.99	450.37
SLC4A8	7.005	15.02	38.4
RP11-149I23.3	5.66	17.01	29.87
AC003090.1	8.55	16.66	47.43
SIGLEC17P	8.43	21.18	50.21
COL14A1	315.01	980.34	1741.57
CCDC89	7.255	24.66	37.79
FMN1	21.74	62.73	131.09
CCDC63	10.175	33.08	57.09
CRISPLD1	15.195	47.17	91.67
TGFB2	165.445	582.07	931.96
TMEM30B	23.695	58.06	155.17
PTPRR	10.19	36.45	57.94
LUM	1841.12	5944.29	11737.3
UNC80	5.265	19.09	30.57
CHRDL1	20.935	56.28	145.85
ANGPTL5	10.855	40.86	62.31
GLIS1	7.775	19.43	54.65
PRELP	1504.27	4295.95	10605.7
GDF10	8.545	20.44	60.57
PRSS35	6.28	24.66	41.88
F2R	343.845	1448	2231.2
C14orf132	152.21	629.98	1016.59
SLC1A7	32.01	89.22	269.04
CHD5	10.815	45.22	73.81
TPM3	2017.49	5031.74	17315.5
ASPN	465.055	2021.41	3355.06
SALL1	5.675	24.51	42.17
CTHRC1	40.27	164.32	336.57
ZCCHC5	4.485	19.96	36.43
NGEF	5.66	26.75	42.39
PPP2R2B	11.67	47.17	113.66
LYZ	20.09	98.66	191.12
RP11-567M16.1	8.34	41.4	78.41
SCG2	3.54	19.09	38.67
COMP	88.01	228.56	1164.21
APCDD1L	14.555	81.69	170.92
SYTL5	22.78	140.18	263.79
FMOD	366.42	2074.76	4979.92
PENK	11.07	74.07	154.52
POSTN	346.175	2586.64	4145.18
CA3	86.93	655.12	1068.8
OMD	38.345	320.69	482.29
LTBP2	893.985	7494.84	11925.5
COL10A1	2.745	25.88	40.42
GDF6	8.63	81.72	188.77
ATP1B4	6.59	77.47	151.79
SFRP4	68.885	803.24	1714.38
NPPA	530.195	4792.93	26022.6
RN7SL431P	2.745	32.11	102.51
CUX2	2.355	32.61	61.84
NPPB	550.045	8385.83	25655.3
SEZ6L	8.635	163.13	317.88

## Sheet: Up_CH_HF
Gene ID	C	CH	mHF
HSP90AB2P	8.3	16.67	16.77
APC2	26.985	54.59	55.2
ZNF619	64.71	130.44	135.99
FBXO38	747.2	1534.05	1543.75
MR1	80.48	169.6	163.05
ATXN1L	571.42	1216.73	1145.22
UBE2Q2	746.795	1513.18	1577.47
HTR7P1	20.55	43.45	41.68
LDB1	1094.7	2253.61	2289.12
RSG1	57.725	121.78	117.93
KIAA1524	26.62	55.36	55.41
PCDH12	560.83	1162.45	1178.18
HNRNPLL	318.33	660.01	669.53
MROH1	140.28	300.93	285.08
DSEL	68.795	146.94	140.74
ZNF501	61.25	127.97	128.28
ZEB2	1096.24	2400.31	2192.88
ASAH1	13315.8	28749.8	27107.1
RUNDC3A	13.99	29.19	29.58
PRLR	10.495	22.08	22.02
SLK	1468.8	3158.27	3017.6
SEPT10	561.79	1144.79	1218.59
LINC00888	328.65	658.13	724.55
DDAH1	485.71	1021.58	1022.5
CRADD	433.175	907.75	918.13
NOV	138.73	278.31	306.52
GPRASP2	373.785	824.41	755.92
RP11-366L5.1	9.64	19.64	21.15
COMMD8	247.16	527.79	518.13
NMNAT2	77.69	162.38	166.41
CCNA1	7.255	14.82	15.89
SMARCC2	1013.08	2177.76	2110.91
RGL1	598.975	1203.97	1332.22
C17orf103	675.38	1476.92	1383.27
CCNDBP1	865.36	1853.28	1812.87
SCO1	564.695	1220.8	1173.39
CYBRD1	1418.9	2915.06	3107.19
ARHGAP42	113.35	248.74	233.59
NEDD1	200.54	448.75	405.14
PCNXL4	734.705	1620.6	1511.27
GAB2	784.125	1620.64	1724.46
FAXDC2	711.175	1498.11	1542.22
NDNF	104.235	211.98	233.9
MTM1	164.085	374.31	329.02
LACC1	214.095	440.36	477.7
GTF2A1	406.625	907.56	838.67
ENC1	304.34	660.6	648.54
LRRC57	130.845	281.45	281.8
KANK1	2705.56	5885.49	5792.76
CXorf56	244.74	516.93	539.77
ZNF678	23.155	51.67	48.31
CCDC141	1254.41	2862.03	2557.94
PCCB	1390.63	3120.63	2888.35
PDZD8	279.65	611.3	597.25
FAM63A	874.25	1931.12	1847.89
PCSK5	143.245	312.06	307.56
RCN2	590.155	1223.74	1334.71
CDK4	365.86	755.39	834.07
SNX18	476.885	1049.71	1022.37
BPNT1	277.83	568.85	639.35
PRDM11	189.435	404.69	420.22
RP11-400F19.18	11.925	27.25	24.76
NAAA	183.255	400.44	399.16
EVI2B	16.675	38.58	34.29
PPFIA4	1241.34	2883.74	2551.49
ANTXR2	963.93	1999.19	2226.34
LINC00883	131.37	312.09	264.14
LIPH	16.86	37.48	36.48
A2M-AS1	75.75	174.15	158.46
PMS2	71.905	150.25	165.58
PRKAR1A	10731	25521.9	21645.5
KLHL24	1033.59	2368.43	2175.26
SRBD1	141.555	316.24	306.15
AHNAK	18196.6	42604.8	37417.2
C14orf37	80.48	179.34	174.86
AP001627.1	12.04	26.75	26.29
SDC2	937.075	2010.54	2118.91
TTC33	185.86	432.45	387.26
LINC00630	16.245	33.25	38.4
EPB41L4A	164.79	380.26	348.18
ZNF106	14949.8	34637.7	31458.3
RP11-408H20.2	13.015	29.03	28.57
SLC30A1	456.11	1072.03	947.11
TUFT1	142.68	305.8	327.48
TTC37	1095.36	2586.94	2274.89
TXNRD1	1783.72	3940.15	3985.76
ACVR1	309.195	668.36	705.62
FECH	625.825	1495.08	1286.24
RBM43	67.97	150.97	151.24
COPS4	821.845	1858.34	1797.42
XPO4	1308.11	3031.62	2791.05
KAL1	106.04	248.83	223.25
LINC00654	133.81	279.03	316.75
FAM49A	96.45	201.84	227.87
ARHGEF9	1009.7	2291.88	2208.21
KCNE3	28.72	65.85	62.31
CSDE1	14571.7	34414.1	30691.2
TDRD9	26.925	63.65	56.77
EDNRA	592.74	1216.94	1436.43
SH3D19	3095.72	7393.22	6477.78
CAT	1578.51	3612.33	3462.79
KIF20B	34.17	80.23	72.94
ZFP91	1017.85	2422.02	2142.4
POLH	119.605	244.22	292.29
WASF3	184.72	420.67	407.95
TCEANC2	89.44	210.46	191.07
LRRN2	50.17	105.11	120.13
ALDH6A1	1287.04	2989.87	2792
GTF2H3	191.48	452.08	408.42
SGK110	39.525	81.03	96.79
HLF	513.68	1134.61	1179.7
DR1	524.96	1244.56	1122.54
LEPR	106.995	225.8	256.71
FGL2	168.63	370.44	390.33
SYNPO	20150.9	46254.8	44984
ARHGEF6	1594.27	3912.83	3314.37
PGR	366.3	827.15	834.07
MMADHC	1219.29	2891.05	2643.64
C7orf41	1046.72	2369.66	2393.02
TNS3	954.605	2161.2	2186.75
SLC25A5	1727.59	4005.28	3873.63
LINC00674	37.14	87.29	82.24
DHFRL1	73.43	167.24	168.31
BCL2L2	1065.61	2346.14	2525.53
YIPF5	312.895	707.6	723.33
MCM2	190.385	421.32	449.42
KIAA0556	352.615	788.06	825.64
MAP3K5	709.76	1628.01	1622.2
KIF2A	82.555	200.03	178.04
CTD-2619J13.14	50.445	113.77	117.49
RRM1	495.775	1164.66	1109.73
ERC1	976.98	2415.15	2074.56
RP11-649A18.12	13.195	33.08	27.62
FILIP1L	979.425	2137.78	2367.85
SMARCA2	1439.85	3326.22	3303.64
RUNX2	51.33	118.9	117.5
RP11-203M5.7	11.475	26.94	25.93
SLC35G1	51.525	114.78	122.76
GOLGA4	2868.01	6504.13	6719.79
PTPN21	1120.37	2804.31	2362.84
NXPH3	127.92	270.29	320.5
TCP11L1	77.945	181.24	178.76
ANKS1B	9.17	20.46	21.91
EHBP1L1	4015.36	8753.96	9803.3
IMPACT	421.535	1042.17	907.03
KLF13	1231.55	2878.72	2817.22
SORT1	3914.96	9031.56	9093.48
BRCC3	187.125	442.36	424.09
PTPN14	744.025	1786.66	1658.71
FBXO32	4537.1	11177.3	9837.62
ZFP64	126.85	303.19	284.42
CAPZA2	2368.97	5892.44	5090.12
SLC25A15	34.875	86.55	75.14
ASB18	321.8	758.12	733.92
MTMR6	516.895	1283.53	1115.33
DCTN1	3778.93	8964.31	8593.59
PLEKHB2	917.12	2238.83	2025.04
TXNDC16	81.77	197.24	183.32
SMIM14	90.115	214.55	205.01
INTS2	232.44	578.65	503.75
GSTCD	47.71	118.93	103.35
COL3A1	4225.02	9165.93	10543.2
CTD-2547L16.1	16.775	36.97	41.29
GPR34	21.03	49.65	48.52
AC005550.4	25.02	58.36	58.48
CLIP4	742.82	1872.96	1597.57
RTN4	2594.07	6310.1	5827.12
MDFIC	839.04	1936.28	1990.2
ZNF844	400.195	937.96	937.53
INCENP	78.275	194.46	172.48
TASP1	84.99	181.57	216.85
XIRP2	14357.6	36707.3	30652.5
UBE3C	1142.09	2781.1	2583.74
DGKI	9.73	23.7	22.02
EIF3C	33.77	79.63	79.07
FGF1	1311.75	3280.88	2892.56
GS1-251I9.4	604.29	1465.32	1379.77
SARM1	61.22	141.96	146.41
LIPA	313.365	675.44	800.75
RP11-464F9.21	15.675	35.79	38.07
KDM1B	208.435	517.21	465.43
TNPO3	416.815	1053.89	919.9
NFATC3	148.005	378.17	323.65
EML6	11.365	26.28	27.62
CLSTN2	83.305	183.39	212.11
OSBPL1A	1145.33	2749.9	2690.27
LNX2	319.875	822.16	698.42
TSPAN5	108.36	255.54	259.57
RP4-800J21.3	69.215	164.07	165.01
ALDH1L2	62.085	139.19	156.05
ZDBF2	120.135	309.98	261.46
LBH	1155.97	2559.44	2943.18
TMEM192	257.945	653.05	576.12
HIF1A-AS2	23.905	55.44	58.48
MAD2L1	25.84	61.81	61.44
PJA1	235.835	564.39	560.63
PDE4DIP	22607.9	55843.7	52062.8
PCDHB3	10.635	26.05	24.76
PAIP1	514.06	1271.01	1185.08
MYEF2	225.75	501.66	577.54
DARS2	277.17	663.49	661.63
IFIT2	185.265	424.86	460.9
AF186192.5	41.895	98.66	101.76
VPS41	599.81	1504.56	1364.96
MAFK	1025.23	2504.21	2401.3
SLC16A8	15.675	39.89	35.16
RP11-342K6.2	9.435	23.27	21.91
FAT4	308.295	705.43	771.22
BEND6	12.495	29.37	30.52
TPI1P1	31.515	73.37	77.87
YPEL1	218.94	526.4	526.51
RALBP1	773.285	1872.26	1851.03
GABRB1	18.85	43.45	47.32
DOK5	250.44	578.98	628.19
MMGT1	436.73	1095.64	1012.45
STAG1	237.395	605.36	541.31
MFN2	14066.8	35840.2	32215.9
SYNPO2	5597.33	13362.9	13735.5
SNX6	600.335	1477.69	1428.82
BSN	36.91	90.37	88.37
RP11-15A1.3	32.11	78.94	76.87
FKBP9	999.405	2377.48	2473.06
TP63	17.695	39.69	46.27
RP11-293M10.6	249.965	643.31	571.78
PIK3CA	350.495	831.2	873.15
RP11-46C24.7	74.7	168.01	195.85
STAT1	953.52	2403.23	2247.3
SALL2	71.955	174.28	176.86
HEG1	3029.97	7981.38	6805.03
MID2	26.34	64.57	64.07
GPR27	118.15	309.17	269.99
COLGALT2	284.115	677.23	716.04
EEF1A1	1364.67	3616.45	3079.6
CBWD2	100.81	258.04	237.05
USP22	2688.5	6872.26	6332.93
KLHL20	209.95	521.26	510.76
APAF1	75.895	189.07	184.31
PIP5K1B	609.65	1550.24	1449.6
CALCRL	329.525	783.25	838.7
FITM2	2809.34	7335.87	6493.7
DMD	2893.13	6947.58	7324.02
ALDH1B1	377.62	941.64	921.64
AP000322.54	10.78	27.72	25.52
MPP7	208.965	544.43	487.66
RECK	182.16	437.12	462.63
AC011747.7	9.52	23.36	23.67
KRTAP5-AS1	10.06	23.11	26.59
CITED2	949.415	2473.18	2221.79
SP2	295.755	743.52	721.04
RAD21	2197.58	5829.11	5053.83
TFDP2	588.145	1563.98	1353.81
PHF7	106.03	277.97	249.11
GINS4	7.865	19.43	19.73
CACNA2D1	1311.89	3503.65	3029.41
GFM2	702.17	1882.52	1630.35
ACBD5	1163.98	3111.65	2716.15
RRAS2	316.995	795.71	794.84
AVPR1A	6.37	16.55	15.43
KIAA1107	46.17	110.85	121.06
SMOC2	934.755	2188.2	2520.3
DDX60	156.485	370.44	417.88
CTD-2196E14.4	10.5	24.33	28.59
KIDINS220	1313.62	3207.12	3423.71
MAP4	23982.1	64181.3	57010
BCOR	404.81	1031.01	1015.28
GLYR1	711.395	1957.55	1638.78
AFF3	129.47	320.91	333.61
CYP11A1	20.13	52.59	49.28
SPN	29.945	72.68	78.95
EVC	166.965	434.01	411.83
NRP2	175.315	409.13	482.01
TRUB1	341.88	843.85	894.61
RP4-682C21.2	13.12	35.1	31.66
CCND1	2778.07	6975.48	7177.77
ARNT2	118.925	313.46	292.95
ZBTB11-AS1	6.62	17.01	16.77
RP11-10C24.3	16.715	40.62	44.73
MAML3	75.845	188.16	199.5
PGBD4	26.15	69.89	63.84
DYNC1I1	463.45	1184.87	1192.74
EPHA7	183.19	482.21	457.77
ZNF486	26.84	66.66	71.2
IARS	1064.89	2939.81	2532.39
SCRN3	417.035	1158.97	984.28
SHROOM3	360.445	901.11	952.86
NUTM2A-AS1	81.25	216.2	202.05
GPR137C	37.755	94.97	99.41
SDHC	566.37	1532.93	1390.47
FAM198B	1810.64	4308.59	5049.44
WDR47	254.045	679.57	634.04
BNIP3	726.37	1901.55	1856.76
EMILIN3	100.635	239.62	281.14
LINC00925	7.6	21.27	18.11
C6orf211	216.175	598.87	521.92
RORA	274.575	776.23	647.46
LINC00884	8.04	20.44	21.34
PPAP2B	1508.06	3862.38	3976.46
PLA2R1	80.605	212.9	207.01
TTLL7	119.08	314.71	306.15
MYL12A	32947.3	91513.2	80362.6
HSD11B1	37.25	90.07	104.46
AP005482.1	5.66	14.82	14.78
RP1-59D14.6	11.74	30.99	30.57
PEX3	205.645	579.43	498.96
SLC2A12	344.015	862.41	944.01
ERAP1	493.455	1388.61	1202.57
C1D	106.905	289.58	272.55
ATL1	16.97	43.05	46.22
TMPPE	5.475	15.58	13.26
LDOC1L	526.655	1441.5	1335.09
GCC2	242.325	680.89	597.25
KCNE1	204.315	563.31	517.55
ITGAV	3198.91	9018.4	7922.36
NEK7	3462.33	8684.37	9679.77
PHACTR1	311.44	782.63	870.86
ASB16	94.725	268.34	234.88
LRRC14B	331.925	917.82	846.33
AZIN1	1189.15	3101.17	3222.91
CTC-365E16.1	31.795	81.72	88.26
HMGN4	289.485	743.72	804.26
KRT222	31.29	78.5	89.14
USP27X-AS1	8.545	24.09	21.7
RP11-373L24.1	19.54	56.28	48.52
USP53	792.315	2272.4	1979.06
RNF123	584.69	1602.13	1536.85
IPPK	50.24	145.75	124.58
RP11-677M14.5	7.095	18.02	20.16
WBSCR16	205.93	576.81	531.44
RDX	992.625	2611.3	2735.49
ZNF818P	8.63	23.7	22.86
LRP4	283.86	808.24	723.71
KLHL13	182.83	524.02	462.87
CYB5R4	157.555	429.72	421.17
ITIH5	879.295	2311.26	2438.37
EXOC6B	2401.34	6540.37	6441.76
THSD4	2623.01	7582.07	6611.54
AC090587.2	22.485	63.63	58.08
HCG11	115.37	329.98	295.32
ADAM9	1259.76	3287.47	3541.04
CTD-2555O16.2	31.925	87.6	85.6
NOTCH2	634.48	1766.54	1682.63
SVIL	9365.83	26701.7	24232
WDHD1	23.85	65.16	64.61
NDC80	16.06	39.97	47.58
FRRS1	30.165	78.39	86.07
MALL	15.175	40.62	42.17
KIF13A	2408.64	6889.73	6271.62
TMEM185A	115.545	343.2	289.16
ACBD3	432.44	1166.44	1200.4
IPO11	290.24	843.03	751.3
MAPRE2	2468.61	7199.76	6366.17
ZNF28	69.505	182.79	199.5
RP11-357C3.3	39.765	114.43	104.36
SMAD7	340.835	898.29	978.15
SMAD1	121.875	325.3	346.64
TGOLN2	2103.34	6046.23	5551.53
ADAMTSL3	219.88	660.04	553.73
PTCH1	128.75	367.04	347.97
HSPG2	5421.81	15177.1	15095.1
DNAAF3	505.695	1496.48	1327.63
HEPH	623.625	1592.08	1894.62
COL8A2	44.43	116.69	132.05
ENAH	1377.24	3861.24	3852.89
TMCO3	554.715	1537	1572.94
TM7SF3	213.91	601.69	598.02
PRMT5	295.315	804.37	853.23
BRD3	299.745	872.96	809.54
HPGD	22.34	65.49	60.01
FCF1	325.46	909.4	921.19
TTC9	73.27	210.98	201.58
AZI2	168.765	473.63	477.7
RP11-396K3.1	9.015	26.13	24.77
FZD1	782.565	2291.35	2128.77
AMOTL1	907.82	2356.76	2771.51
AP5B1	62.045	179.84	171.58
C15orf38	125.585	373.68	340.02
ISPD	31.31	94.25	83.77
SERINC1	2569.45	7359.7	7249.54
PGAM1	152.745	428.28	440.57
FBXL14	60.715	179.73	166.54
SCRN1	561.94	1588.33	1618.94
ITFG1	803.29	2358.26	2226.6
RP11-215G15.5	195.23	528.9	587.29
NEK4	151.705	423.41	443.97
FBXL18	53.655	164.99	142.03
SDAD1P1	72.345	209.21	205.04
GADD45A	863.58	2397.66	2558.81
PPP1R16B	231.995	665.58	667.56
THTPA	49.04	144.35	137.65
REST	323.54	986.28	879.29
CTC-786C10.1	6.65	19.79	18.63
HMGN2	420.625	1306.5	1126.53
FAM175A	40.325	121.38	111.88
LCA5	43.44	122.61	128.99
EPHA3	164.635	469.32	484.59
SETD7	1518.98	4367.04	4460.54
WIPI1	808.875	2392.09	2314.79
MAOA	1832.63	5273.7	5398.77
PNMA2	40.69	110.63	127.43
CCDC113	95.48	291.21	268.02
ACO2	7931.36	24594.3	21956.3
CENPBD1	34.745	97.74	106.45
AC007383.4	218.595	591.81	694.76
KLHL38	575.91	1843.73	1592.63
RBL2	616.625	1999.61	1681.19
C9orf64	122.38	352	379.55
MYH10	1002.61	2935.47	3067.34
PIK3R1	1918.27	5599.61	5902.22
KIFC1	7.125	21.18	21.69
ILK	141.435	412.22	439.91
FAM83H-AS1	5.22	15.74	15.78
RP4-742C19.8	37.535	119.3	108.42
SLC31A2	10.415	32.11	31.18
ROCK1	506.35	1595.29	1487.03
FUT11	118.155	376.97	343.58
VGLL4	245.1	733.16	763.96
PID1	98.77	274.63	329.03
PYROXD1	53.355	171.44	155.04
TENM2	3057.88	9603.64	9108.81
CDC40	138.25	459.59	386.5
CCNG2	155.455	450.55	506.73
AJUBA	231.57	727.32	702.7
RP11-521B24.3	23.095	67.81	74.92
FBXW11	1112.29	3600.16	3274.26
KBTBD4	67.695	208.78	210.36
CENPK	5.66	18.02	17.16
URB1	454.51	1418.39	1410.42
RP11-122A3.2	135.445	438.62	404.89
SPINK1	7.07	20.35	23.78
PCDHGB1	6.95	23.36	20.27
SESN3	160.235	481.86	527.17
NUP62CL	12.9	44.15	37.12
ZNRF2P1	9.545	30.68	29.52
ITPRIPL2	180.225	580.5	557.24
PHC1P1	6.065	19.14	19.37
RP11-968O1.5	11.27	35.79	35.77
KPNA3	727.355	2439.41	2179.09
MIR635	12.58	39.27	40.93
AJAP1	5.5	17.49	17.64
CTC-429P9.2	11.71	36.67	38.67
COL8A1	510.74	1523.86	1768.19
SLC40A1	643.715	2028.84	2126.97
M6PR	515.475	1705.4	1624.65
LMOD2	11219.6	34765.2	37726.1
ANXA9	67.515	208.52	228.2
HBP1	569.57	1913.32	1773.69
YWHAQ	1777.35	5298.46	6216.58
LAMA2	3360.78	11651.7	10271.7
VSTM4	131.64	442.89	417.15
KCTD18	141.11	449.16	474.02
ANKRD34C	20.965	70.26	67.68
ERC2	8.885	28.56	29.91
MLLT1	184.405	649.06	566.6
TMEM9B-AS1	15.475	49.71	52.33
TMEM252	11.365	38.77	36.17
CALU	3409.86	11538.5	10950.1
KIAA1244	92.455	314.15	295.67
CTC-429P9.5	9.36	31.62	30.57
OXR1	398.895	1340.6	1310
NAT8L	7.925	26.05	26.67
SGTB	102.125	314.03	367.34
LTBP1	2547.64	9277.27	7740.13
ERV3-1	42.195	153.94	128.93
GBE1	1345.47	4299.78	4747.41
CTC-429P9.1	6.03	21.88	18.74
PRKAB2	841	2969.68	2704.07
CNTN4	21.185	74.77	68.45
C10orf71	2009.62	6788.06	6825.41
SCAPER	314.1	1100.89	1028.91
TYRP1	588.86	2163.14	1834.98
FAN1	206.63	734.47	673.89
PNPO	138.22	459.85	482.29
RAB43	6.24	22.57	20.01
OSGIN2	247.905	879.82	817.02
YPEL2	768.175	2626.61	2634.35
NBPF3	23.025	82.66	75.15
MYL1	7.36	25.88	24.77
USP46	810.025	3033.13	2546.74
AKTIP	119.455	409.49	413.57
RP11-695J4.2	13.435	48.64	44.68
RP11-182J1.1	5.305	17.49	19.39
PPM1K	1195.49	4449.55	3895.66
GLRB	162.845	605.68	532.41
HSPD1P1	17.115	60.15	59.69
ZNF70	34.45	115.61	126.16
DLG5	171.105	590.63	613.35
GPR22	246.505	856.49	881.58
RP4-693M11.3	10.725	40.58	35.12
CASS4	4.465	15.74	15.89
DCK	82.21	282	300.82
ABCG2	59.395	207.37	216.19
PDIA6	717.405	2513.87	2614.87
PLCE1	522.425	1834.47	1901.27
BCL9L	388.39	1424.1	1353.72
RECQL	277.6	1034.7	953.63
ZNF843	15.115	56.41	52.25
MYCN	14.035	47.99	53.11
PGK1	3430.7	12721.3	12055.6
TRIQK	105.32	370.38	392.56
PTGER3	75.135	275.88	270.77
DIXDC1	439.29	1629.39	1568.35
LINC00702	102.16	375.05	368.87
LRRC37A17P	18.315	67.33	66.14
CPED1	326.045	1251.2	1125.5
FAM83D	7.24	28.22	24.62
DNAJC6	88.815	347.41	301.48
RHOQP2	5.22	20.44	17.75
PTPN11	1783.74	7042.06	6034.04
MMP24	13.015	47.99	47.43
KIAA0196	282.55	1127.65	947.92
C6orf123	6.425	25.32	21.91
CYS1	99.57	356.05	376.49
LINC00863	10.945	43.77	36.91
DUSP8P5	24.665	97.03	84.98
SMG8	94.19	358.69	338.21
RP1-283E3.8	11.655	44.75	41.68
PTPRJ	41.005	160.43	148.15
INPP4B	595.49	2273.84	2227.04
ATP1A2	5806.21	21280.4	22715.3
PROS1	1541.34	6075.96	5646.69
OXCT1	3733.14	14280.2	14232.1
ADCY7	22.325	90.87	79.94
KCNA6	8.97	31.51	37.46
EIF3A	2147.69	8426.89	8173.63
PDPR	277.655	1043.17	1109.97
GPR1	22.305	84.27	88.91
DNAJC14	78.88	325.3	290.75
FAM13C	39.535	160.69	149.27
GTF2I	243.935	1027.44	888.48
CTNNA3	106.23	447.07	392.02
GATM	517.005	2212.64	1873.42
MGAT2	10.535	42.46	40.93
XXbac-B476C20.17	5.575	23.36	20.96
ST8SIA2	148.165	598.87	579.65
RP11-344E13.3	19.23	70.26	82.75
IDH3A	858.82	3393.01	3445.17
FAM150B	10.98	46.14	41.41
PKP2	4170.69	17291.2	16337.4
RP11-387H17.4	9.91	36.67	43.38
GNG10	29.91	122.52	119.26
ANLN	13.965	55.98	56.95
MIS18BP1	62.545	252.51	254.24
CTC-523E23.1	5.47	22.39	22.02
SVEP1	240.89	945.88	1047.78
XG	11.15	49.65	43.05
TRAM1	329.24	1426.57	1331.47
MOXD1	62.55	268.18	257.24
SLC16A9	53.35	222.65	230.5
PCDHGA2	41.985	176.96	181.1
KCNT2	9.605	41.36	42.33
BUB1	11.085	50.41	46.55
AC021860.1	4.715	19.43	21.91
ECT2L	37.19	150.62	176.43
GPR63	22.305	89.47	106.76
TXLNB	1789.1	8583.13	7202.02
ZNF629	208.935	1003.37	842.5
AC005003.1	8.465	37.94	37.02
BECN1	418.13	1918.8	1788.78
MURC	623.57	2926.54	2664.98
RP11-3J10.4	8.015	35.03	37.12
SSPN	136.155	670.78	569.81
TSSK4	8.775	40.72	39.44
CTD-2554C21.2	20.045	97.03	86.84
NT5C1A	32.365	144.88	154.05
LEFTY2	18.255	86.59	83.78
HIST1H2AK	8.37	38.91	39.71
CRIM1	1244.29	6224.7	5575.6
RP1-122P22.2	8.635	38.91	43.15
RAB23	60.145	274.63	298.85
PCDHGB7	33.235	168.68	150.45
SYT11	242.58	1124.8	1211.58
CPEB1	5.105	22.89	26.4
SNCA	111.34	536.01	542.07
ECM2	167.205	772.74	866.35
RP11-135J2.4	4.05	21.18	19.06
UCHL1	90.485	439.55	470.11
BCKDHA	43.74	237.6	203.48
MEIS3P1	8.72	43.38	44.8
SEPP1	274.775	1465.32	1350.53
CSNK1A1	381.39	2093.27	1815.82
F2RL2	24.26	115.13	133.53
FAM66B	3.515	16.66	19.39
SEMA3D	24.075	122.78	127.45
JAK2	602.745	3180.9	3123.28
ITGB1	2362.68	13327.6	11559.7
UTS2R	6.59	36	33.52
NAP1L3	76.935	418.35	396.45
TACR2	16.985	98.29	82.24
ACADM	1952.1	9923.08	11170.1
USP46-AS1	52.415	296.53	272.61
B3GALNT2	82.35	484.68	411.97
PIK3CG	7.825	43.15	42.39
CTC-550B14.7	15.965	93.55	81.04
ANKRD1	40287.1	211112	230041
CCDC168	9.975	56.28	54.23
ANGPTL1	111.605	586.25	650.47
RP11-148L24.1	4.465	22.57	27.06
KRBA2	9.055	51.1	50.21
TXNDC5	10.19	60.99	53.23
RP11-110I1.12	4.495	23.96	26.59
SLC12A6	101.565	609.91	533.19
PCSK6	129.01	700.18	779.55
SCN2B	309.755	1751.47	1802.02
EFR3B	31.66	181.93	182.64
SVILP1	30.32	185.71	163.55
SH3BP5	19.07	109.01	113.84
LEPREL1	84.355	541.01	455.39
NCR3LG1	8.735	51.1	53.11
FKBP9L	6.065	36.97	36.48
FAM21A	12.55	77.68	76.89
CTD-2630F21.1	3.295	21.27	19.39
SRXN1	7.17	48	41.02
RASSF10	4.285	28.21	25.53
CTD-2587H24.5	44.05	294.59	258.51
VDAC1P1	4.495	29.56	27.06
RASL11B	144.22	968.14	880.47
CYSLTR2	31.595	216.58	196.14
SFRP2	3.71	22.89	26.62
ITGB1P1	4.24	27.25	29.36
CHST6	5.69	38.1	38.07
EDA2R	50.11	357.99	335.15
HSPA8	3709.12	27083.5	24857.4
GPC6	13.195	91.47	95.61
HSPA2	448.91	3435.62	2988.78
MUSK	3.735	29.03	24.65
CTD-3157E16.1	5.44	43.05	38.45
SLITRK4	29.5	221.14	227.34
HAPLN1	51.69	397.66	405.07
RELL1	19.21	145.75	158.69
PDZRN3-AS1	7.85	71.97	62.79
CLIC5	804.28	7448.46	6385.05
DSC1	24.325	224.59	197.96
RP11-512M8.3	9.725	87.29	93.73
GNL3L	36.755	343.38	341.01
OR13E1P	3.485	34.4	30.57
NOMO2	28.395	290.4	293.7
RGS7BP	4.89	51.29	54.65
EEF1DP3	12.745	153.01	136.81
MME	48.995	556.54	567.36
NOMO3	10.635	133.21	112.37
HRH2	78.67	908.45	984.88
NPR3	140.555	1827.01	1611.65
RP11-33A14.1	5.69	66.41	72.94
RP11-517P14.2	5.575	77.2	79.84
FNDC1	35.305	513.87	490.72
AL021068.1	3.53	55.98	48.52
OXCT1-AS1	1.77	27.44	26.59
KIAA1211	2.355	34.4	37.74
RP11-54F2.1	3.515	70.59	72.94
FEM1A	5.675	124.46	120.25

## Sheet: Only_C
	Ensembl ID	Gene ID	C	CH	mHF
CONTROL	ENSG00000205362	MT1A	86.34	3.43	2.31
CONTROL	ENSG00000263934	SNORD3A	81.65	2.94	1.95
CONTROL	ENSG00000127129	EDN2	128.925	9.92	8.87
CONTROL	ENSG00000125735	TNFSF14	91.205	3.78	3.62
CONTROL	ENSG00000237887	AC092839.1	53.01	3.43	6.26
CONTROL	ENSG00000136244	IL6	95.825	7.81	9.56
CONTROL	ENSG00000241666	RP3-455J7.4	50.42	7.81	7.13
CONTROL	ENSG00000163739	CXCL1	76.865	8.42	7.9
CONTROL	ENSG00000175894	TSPEAR	313.605	4.89	4.8
CONTROL	ENSG00000197047	Z73979.1	57.99	3.78	6.91
CONTROL	ENSG00000133048	CHI3L1	106.02	4.48	4.28
CONTROL	ENSG00000174527	MYO1H	56.1	8.37	8.6
CONTROL	ENSG00000182566	CLEC4G	70.085	3.76	6.36
CONTROL	ENSG00000197561	ELANE	52.49	3.47	5.75
CONTROL	ENSG00000172724	CCL19	59.025	2.62	9.43
CONTROL	ENSG00000235890	TSPEAR-AS1	63.755	3.47	8.87
CONTROL	ENSG00000213025	COX20P1	54.265	1.81	2.31

## Sheet: Decreasing_to_CH
Gene ID	C	CH	mHF
CPNE5	5459.31	253.44	382.66
RARRES1	307.275	22.19	33.52
CEBPD	3497.66	229.46	363.68
SOCS3	2175	137.35	218.24
AC007228.9	131.97	23.26	35.22
C3	6047.1	771.91	1211.44
CDCA2	532.63	81.03	126.48
WAS	110.08	27.44	41.68
GNA15	81.345	15.84	25.27
DUSP2	61.105	15.02	23.23
MIR17HG	53.61	10.72	17.16
RBM47	46.745	14.19	21.34
SH3BGRL3	1902.56	412.22	658.56
SMN2	94.715	15.58	25.72
DOC2GP	64.345	19.79	29.91
APOC1	47.735	13.64	20.93
EPHA1	67.4	21.42	32.37
FAM43B	361.005	48.64	82.46
SLC17A9	114.615	34.17	52.35
RAMP1	7395.39	1692.06	2724.03
METTL7B	329.115	39.27	67.54
CXCL10	57.805	12.98	20.96
RIN1	184.18	50.47	79.17
ZDHHC11	384.65	102.33	162.18
SPI1	248.01	72.73	114.5
RP13-131K19.6	30.62	8.3	13.26
CXCL2	1028.64	90.05	160.43
HOXB3	272.805	58.76	97.36
ROM1	100.94	35.63	54.22
RP11-395G23.3	48.195	17.58	26.59
JAK3	286.125	36.97	64.64
AC103965.1	47.235	14.22	22.46
RP11-458N5.1	46.055	14.92	23.23
HCG4P3	64.165	17.7	28.59
MUC1	70.04	26.75	40.42
TIMP1	5407.49	1031.62	1756.81
STMN3	475.48	167.24	259.27
DGUOK-AS1	39.92	14.22	22.02
APOD	10837.9	2997.52	4887.12
NECAB2	68.295	26.56	40.42
VANGL2	302.315	117.73	179.7
EMP3	1117.56	387.92	610.49
PRSS50	178.62	49.61	81.81
CD209	148.69	24.95	43.92
RP1-102E24.8	27.815	10.07	15.78
CTA-984G1.5	27.59	11.72	17.64
IGFBP4	13155.9	2853.47	4900.55
RP11-96H17.3	36.24	9.25	15.56
PRIMA1	235.335	93.35	143.9
HP	223.985	14.78	27.9
HK3	140.86	31.4	54.8
CD163L1	87.02	22.19	38.07
FAM167B	356.61	41.36	76.87
WFDC1	157.985	26.75	48.53
GGT5	1540.52	441.29	757.43
AZGP1	2848.68	784.58	1359.06
AL627309.1	31.84	8.65	15.02
MMP19	155.045	40.62	71.2
CHRD	958.235	354.78	583.59
ADORA3	28.765	11.44	18.63
NFATC4	1545.76	517.21	877.75
RP11-169K16.8	34.24	7.26	13.26
RP4-650F12.2	38.02	12.98	22.46
CACNA2D3	1018.91	374.5	644.55
SLC1A5	420.315	150.71	266.17
AC004967.8	97.735	28.64	52.83
RP11-134G8.8	49.265	14.82	27.24
ARL4D	199.355	71.02	126.69
CDH4	29.36	7.45	14.14
POMC	156.63	39.69	76.1
JUNB	2107.32	697.06	1283.17
STAP2	112.31	28.22	55.41
PTGIR	539.945	152.09	294.26
RAB3IL1	728.81	183.76	365.12
HRCT1	132.08	40.67	79.17
TTYH1	99.275	30.48	59.94
CH25H	30.71	7.6	15.89
FST	132.69	39.75	86.84
NBL1	898.1	243.07	569.66
C15orf60	36.685	7.96	20.27
IGHM	113.475	21.61	57.94
BMP7	336.115	55.44	168.54
IGHG1	333.515	59.33	201.03
NCF4	218.255	45.52	98.75
ATP6V1B1	44.705	8.78	20.01
KLKB1	231.71	39.1	81.59
IGHA1	349.505	36.67	152.75
SFRP5	47.34	4.24	27.06
MT1X	730.485	55.31	118.44
SERPINA3	1007.93	52.59	165.67
IGHG3	291.315	7.45	79.94
RP11-665C14.2	87.765	3.09	39.05
CHRDL2	379.07	4.69	18.71

## Sheet: Down_CH_HF
Gene ID	C	CH	mHF
RP1-92O14.6	26.085	12.98	12.81
CDK2AP2	2969.58	1466.14	1467.11
CTC-366B18.4	59.55	29.53	29.21
TMEM205	1652.46	808.06	813.87
ADCK1	723.22	360.92	348.06
HSD11B1L	176.025	87.6	84.65
CORO7	245.955	122.2	118.26
ZNF524	512.37	245.88	253.91
RP11-869B15.1	65.025	30.92	32.37
TEKT4P2	721.745	344.64	357.24
MT-TP	6935.77	3425.17	3315.79
MAP3K14	1041.99	495.08	515.19
MAP2K2	4167.14	2034.3	2005.29
SHARPIN	2205.42	1046.67	1083.51
SEPW1	21438.4	10274.1	10428.9
RP11-620J15.3	382.105	186.51	181.35
NDUFAF3	4196.26	1974.87	2057.76
MT1F	24.655	12.13	11.5
P2RY11	127.01	62.01	59.69
TF	62.23	29.03	30.57
LGALS1	15963.1	7884.78	7389.63
AC016739.2	49.82	23.7	23.96
DHRS7B	1130.15	530.58	550.5
SLC25A39	2667.36	1300.95	1249.45
RPS3A	234.535	116.69	107.53
MAGIX	158.45	73.78	77.64
RP11-137H2.6	493.69	236.26	235.52
FAM58A	916.91	438.62	436.31
SBNO2	1303.12	620.11	621.64
C3orf62	607.03	293.28	284.57
GNRH1	199.33	94.22	95.11
MRPS21	2896.3	1365.44	1385.3
ATP5EP2	41.285	19.14	20.03
USE1	1014.75	483.76	478
CCDC12	1480.68	680.19	722.94
COPE	2870.89	1298.77	1421.13
VMP1	1801.59	809.9	896.85
MTERFD1	921.28	458.88	413.67
RPL8	29538.5	13662	14303.3
UBL5	6375.7	2865.75	3165.55
UQCR10	9688.01	4629.6	4516.06
SMCO4	801.025	385	370.58
KIAA1984	478.69	224.73	226.69
MYL3	157909	73267	75619.4
MIER2	978.695	469.34	453.36
SSNA1	2316.21	1056.81	1126.83
MGMT	772.875	355.24	373.28
RPL34	7062.06	3344.08	3309.44
C4orf21	123.445	56.12	60.13
CTD-3064H18.1	161.735	76.83	75.46
CCDC130	1601.47	774.89	732.14
MT-CO3	1.24009e+06	550019	616707
VIM-AS1	33.345	15.58	15.78
POLR2I	1952.07	879.92	955.58
ZNRD1	314.85	139.48	156.49
PTOV1	3511.74	1562.6	1738.27
AC011526.1	472.735	220.71	223.44
MIR4721	31.31	14.61	14.8
ABCA11P	84.315	38.77	40.42
SGK1	1574.84	766.6	710.53
RFX8	42.91	19.09	21.15
AC093157.1	48.905	22.08	23.78
AC007283.5	1490.38	705.24	691.26
MRPL52	1702.63	808.38	785.66
GEMIN7	291.13	138.09	134.05
SLC9A3R2	10964.5	4993.34	5247.14
POLR2F	1687.56	774.89	800.35
RNASEH2C	1406.3	668.94	643.57
TNIP2	1338.31	601.79	647.07
SNHG6	1819.46	878.08	818.99
THOC1	1019.58	450.59	499.12
RP11-572O17.1	24.29	10.89	11.73
CTD-2541M15.4	68.045	30.18	33.15
AC006042.6	116.135	57.2	50.86
FAM107A	3359.11	1566.76	1555.83
CARD16	109.165	48.64	52.83
ASPSCR1	1707.32	770.28	816.44
HILPDA	227.02	108.79	101.76
RP11-159C21.4	158.615	74.77	72.27
TSC22D1	8313.61	3742.13	3962.34
AC226150.4	30.525	15.02	13.26
ECH1	15262.5	7572.33	6565.47
CTD-2616J11.9	28.19	12.83	13.26
CTD-2006H14.2	111.69	51.1	52.25
TNFAIP2	2138.04	933.35	1044.15
ATP5H	14322.5	6463.07	6774.9
ATP6V1F	2028.53	922.3	952.3
CPNE8	349.04	165.9	156.49
ADRA2C	247.1	114.74	113.17
RP11-54C4.1	25.635	11.13	12.5
HVCN1	363.655	166.73	168.31
IL15	291.055	130.45	137.65
ZNF709	23.075	9.75	11.5
ANO9	34.525	15.58	16.21
RPS11	15681.1	6892.44	7544.6
GPT	2375.34	1092.1	1092.45
PTPN6	207.7	102.41	88.6
COX6C	18600.7	8976.28	8129.06
FAM127B	1496.37	704.84	670.83
C19orf60	2143.91	986.79	983.79
RP1-18D14.7	46.245	20.44	22.02
DDX56	2190.39	1006.14	1004.97
MT-CYB	1.35911e+06	631374	615765
ANKS3	769.745	341.88	364.27
CTC-479C5.12	111.01	52.52	49.29
SH2D3C	2061.18	942.57	947.04
CLASRP	2157.12	937.67	1037.59
TOMM40	1413.02	639.17	654.47
RP11-178G16.4	135.355	66.14	57.71
AC010226.4	75.235	35.63	33.15
UQCRB	30638.7	14724	13246.4
RGMA	1019.36	463.49	466.81
RP11-91J19.3	25.465	10.74	12.5
TMUB1	1269.02	558.39	598.68
C17orf89	1061.66	449.28	518.31
PTPRCAP	154.04	69.9	70.2
RP11-389C8.3	61.93	27.75	28.57
TMEM40	50.475	23.96	21.91
UQCRQ	16576.2	7554.72	7491.32
S100A4	2480.07	1193.83	1057.09
SERGEF	473.855	212.55	216.85
RP11-303E16.2	100.68	45.58	45.61
RP4-655L22.2	69.69	31.4	31.66
RP11-270C12.3	266.37	122.2	118.44
RP11-722E23.2	45.55	19.43	21.7
RP11-196G11.2	27.205	12.06	12.5
LAMTOR2	1494.45	636.7	709.91
EML3	1748.38	733.98	839.45
MPDU1	1110.35	468.1	529.21
TMEM254-AS1	45.96	21.88	19.39
KAT2A	3063.36	1340.57	1406.95
CD74	14953.5	6992.79	6415.73
PCDHB15	281.555	133.92	118.38
SNRPD2	3389.76	1396.27	1639.55
MT-CO2	907981	403308	409847
RP5-1086K13.1	39.805	17.53	18.11
MRPS26	2405.75	1109.32	1042.53
KLF16	322.365	146.94	141.4
CCDC81	38.435	17.21	17.16
MESP1	141.085	65.04	61.12
PUS1	505.985	214.55	237.82
CTD-2287O16.5	84.955	37.48	38.45
TMEM81	108.32	45.22	51.52
FCN1	75.57	35.79	31.66
RPL37A	22132.5	9986.57	9765.67
ACSBG1	34.42	16.66	14.03
FAM96B	3351.64	1526.67	1460.98
TBX6	66.365	28.64	30.47
RP11-529H20.6	90.04	39.27	40.85
RGS16	215.155	94.97	96.48
ZNF503-AS2	45.32	21.61	18.71
ATAD3B	935.295	401.53	430.22
TP53TG1	382.26	185.01	154.74
PPP2R3B	1805.79	797.85	806.48
FOSL2	2637.18	1142.94	1197.57
CDH26	56.63	26.56	23.67
SLITRK2	29.77	13.9	12.5
PPP1R14A	983.53	436.63	435.32
NDUFA7	110.64	50.45	47.58
CTD-2210P24.4	80.43	36.97	34.29
RP4-635E18.8	315.495	137.4	141.93
GSDMD	1907.59	811.72	876.99
GSTP1	7868.68	3264.05	3700.38
RP11-1021N1.2	27.6	11.13	13.26
MIIP	1003.7	413.25	473.07
RHOU	228.975	108.91	93.21
MT-RNR1	205038	91591.8	89342.4
NPIPB3	158.175	71.94	67.57
MRPL27	2018.96	948.09	832.29
BGLAP	32.48	14.82	13.81
GYPC	5569.58	2500.97	2406.69
MTND1P23	100.87	43.15	45.68
RP11-352E6.2	32.7	13.53	15.26
LILRB1	51.115	21.18	23.81
ATP5E	12427.7	5350.98	5586.02
FAM178B	23.875	10.05	10.96
FAM211B	282.94	124.46	124.39
CCDC101	531.9	250.67	217.12
RPL22L1	358.805	143.64	171.81
REP15	34.55	15.59	14.78
C19orf26	63.135	26.28	29.21
NTHL1	475.49	212.9	205.01
DRAP1	3653.27	1611.26	1599.54
CTD-2576F9.1	35.215	14.78	16.09
RP11-395I6.3	83.85	34.17	39.32
TRMT112	1849.05	856.95	762.82
EMC9	480.035	205.53	214.82
NXT1	276.475	120.55	121.32
RRAD	9686.44	3973.88	4497.69
ANKRD54	894.775	382.75	399.52
C14orf2	9997.42	4460.29	4279.2
HMOX2	3556.49	1549.7	1557.54
ATF4	7048.73	3024.38	3131.75
RP11-24B19.3	112.65	48.32	50.05
MT1L	375.85	152.01	176.19
ENKD1	716.725	289.37	335.91
RP11-95D17.1	85.155	35.79	38.45
CFI	712.96	298.84	322.47
PPFIA3	362.83	144.46	171.5
POU2F2	97.12	38.93	45.61
RBM22P2	64.355	27.44	28.57
TSPO	3184.81	1442.83	1327.53
RP11-120K24.3	24.24	10.21	10.86
NDUFS6	7255.15	3138.12	3162.59
TCEA3	3626.83	1524.98	1623.7
CTD-3025N20.3	62.92	26.8	27.82
C16orf13	1493.7	651.44	644.77
MLF1	3368.53	1432	1491.13
PPAN	150.375	67.33	63.09
CSNK2B	1185.62	498.56	528.48
KB-1208A12.3	162.52	74.7	65.95
ELOVL2	255.67	112.06	109.06
KCNK7	33.34	13.37	15.43
CTU1	170.49	67.33	79.94
HAUS7	138.36	57.37	62.1
NME3	1514.58	671.7	635.68
RPS8	12258	5287.01	5285.43
RAPGEFL1	485.155	213.9	204.22
PMF1	1041.56	458.88	438.11
AGAP6	247.5	111.25	101.76
FLI1-AS1	55.785	22.44	25.52
RPL38	10892.3	4720.81	4634
CTD-2083E4.7	1034.31	454.95	432.85
C19orf18	227.46	93.34	101.38
SMIM4	1615.54	733.08	649.48
SDHAF2	531.295	228.56	225.7
RPL12	5105.22	2188.2	2175.09
ISYNA1	2705.08	1067.45	1243.59
NPDC1	4606.1	1803.06	2130.8
MIEN1	1346.05	548.47	600.16
TMEM160	492.885	191.46	228.75
S100A10	3161.16	1267.53	1427.26
CCDC167	448.62	190.28	192.07
TNNI3K	1252.52	564.85	501.65
HNRNPCP1	33.06	14.78	13.36
C7orf55	515.48	206.9	231.62
RP11-356B19.11	134.47	53.5	60.89
SSBP4	1460.59	577.73	664.28
TVP23A	83.97	33.25	38.07
MTHFR	3442.97	1509.84	1412.66
RP11-333I13.1	173.05	70.71	76.11
TMEM216	217.35	87.29	97.01
USP3-AS1	358.93	152.01	152.15
RP11-145F16.2	265.75	110.66	114.34
RPL9	1658.96	651.44	752.96
RP11-180N14.1	64.98	27.38	27.62
C17orf67	60.74	25.88	25.52
PFDN5	8315.38	3257.78	3774.61
FAM71E1	50.46	22.39	20.27
NDUFB11	5492.24	2190.98	2448.08
RP11-1260E13.4	229.83	99.58	94.5
DGAT1	2304.39	989.55	955
AGER	271.595	118.61	110.56
RHOD	969.14	409.95	406.05
SHFM1	3598.92	1441.91	1586.72
RP5-1172N10.3	119.905	49.61	51.26
PZP	95.575	41.36	39.02
ETS2	3560.89	1501.47	1492.11
GAMT	2935.95	1234.77	1233.36
COX17	2634.55	1192.62	1022.01
ATHL1	1865.64	831.09	736.45
RASL10A	68.395	29.56	27.9
CYP2E1	77.405	31.4	33.52
A2MP1	32.885	14.22	13.36
NDUFS8	9815.57	4221.46	4008.26
RPS19	9629.55	3955.77	4117.17
AC079949.1	525.515	235.27	205.04
BAIAP2L1	269.25	107.19	118.26
HSPB1	50941.6	20913.7	21739.8
SAMD10	281.465	122.09	113.35
PRDX5	12380.5	5284.92	5069.92
TNFSF13B	92.11	39.89	37.12
SELENBP1	2796.88	1262.33	1074.33
ZNF688	658.19	264.49	284.83
C19orf66	753.56	293.62	335.15
TMA7	410.395	167.99	174.01
PLEKHA7	2972.7	1244.56	1232.44
JUND	4828.52	1869.47	2153.24
TRPT1	2114.79	843.73	916.07
ATF3	513.08	221.14	205.69
LINC00982	1050.32	461.44	411.79
ATP5G2	13029.4	5415.06	5417.1
CCDC28B	552.39	248.04	210.99
ZNF358	3823.15	1630.78	1544.73
RPL36	6292.39	2449.81	2767.39
RPS21	5486.89	2395.57	2151.5
RP11-415F23.2	36.87	15.74	14.8
PTRH2	399.87	159.3	171.81
SLA	86.47	36.45	35.12
TRMT1	1340.57	514.16	594.95
COX5A	25032.3	10831.2	9873.5
RP11-635N19.1	202.45	85.2	82.24
RP11-539L10.3	56.71	22.89	23.99
METTL1	251.085	104.89	102.51
SLC25A28	1866.98	838.38	703.65
ZNF593	73.765	31.4	29.52
RBM6	7893.95	3391.38	3125.56
ADCY4	4314.03	1748.39	1812.4
SPTY2D1-AS1	90.98	39.97	35.12
SLC6A16	105.225	45.22	41.62
RP11-147I3.1	40.705	17.49	16.09
NOD1	1251.9	524.56	507.59
PSMB6	5640.18	2309.77	2339.22
C19orf47	3412.4	1335.03	1476.5
SPRN	125.515	47.17	56.19
RNA5-8SP6	1095.1	482.21	419.27
ALKBH2	393.455	165.23	158.11
MIR4458	558.205	235.29	223.44
GPIHBP1	994.395	403.92	412.62
RASGRP2	1744.36	763.16	668.21
GFPT2	496.575	200	206.98
FAAH	175.1	76.39	67.03
TMC4	389.94	172.1	147.29
CTD-2201G16.1	1298.62	489.81	573.6
RP11-365N19.2	40.69	15.59	17.64
COX7B	21909.8	9188.89	8702.62
EDF1	10295.4	3879.47	4521.18
SLIRP	2970.55	1208.07	1215.18
ABCC5	6028.74	2476.99	2435.01
CTC-479C5.10	75.95	29.19	32.54
ETFB	6855.21	2714.22	2847.68
RPL24	7653.56	3056.94	3142.25
RPLP1	31852.3	13383.5	12400.7
RP1-265C24.9	911.505	385.18	352
NT5M	372.965	151.88	149.68
LRRC73	95.285	36.01	40.93
NAA60	876.215	352.01	355.07
SIGLEC9	29.575	11.44	12.41
MFSD10	1452.72	536.65	634.81
SNRPF	989.595	387.95	409.73
FAM20C	1516.44	597.08	624.92
PNMT	286.475	111.56	119.26
RP6-109B7.3	802.14	322.5	322.47
RASL11A	297.135	116.52	122.37
NPIPB5	200.175	83	77.87
MRPL14	1606.08	618.27	671.59
RPS20	14016.5	5495.78	5759.96
AUP1	3318.3	1288.05	1376.12
ARHGEF16	63.585	23.7	27.28
SNRNP35	1702.66	681.84	682.32
TST	2174.61	923.62	818.53
APRT	1213.04	462.57	508.8
CMAHP	540.3	228.56	204.02
PVRL2	2895.7	1053.12	1262.62
CTD-3184A7.4	175.44	75.63	64.61
RP11-750B16.1	418.07	152.71	181.1
HLA-F	1905.24	770.94	749.57
FAM193B	2719.07	1004.26	1165.52
PHPT1	7838.23	3241.2	3011.81
GPS2	433.785	158.49	187.32
REEP2	591.335	228.56	241.12
ECI1	5542.46	2146.7	2250
AURKAIP1	6411.52	2532.73	2550.79
CTC-542B22.2	38.675	15.84	14.8
RP11-285J16.1	40.95	16.31	16.09
HCG27	129.16	51.26	50.93
SEC61B	1251.34	502.74	486.89
EXOSC4	441.775	168.68	180.37
C8G	68.055	28.21	25.52
GCAT	1834.28	719.14	728.05
HDHD3	944.105	380.57	363.81
KIF22	2066.3	843.24	785.49
HMBOX1	866.645	333.59	349.37
RPS16	16937.9	6749.57	6596.57
TCF15	1034.98	401.76	412.95
PSMB3	3846.31	1448.36	1575.94
RPPH1	57.22	23.26	21.7
RP11-834C11.4	48.92	17.49	20.93
NDUFA1	19757.5	7551.45	7961.75
TRIB3	105.43	44.15	38.55
KIFC2	823.44	320.84	323.79
AC002398.11	62.36	22.39	26.4
RP11-475C16.1	147.45	61.19	54.14
SH3RF2	13547.7	5170.1	5422.34
SELK	4885.94	1778.63	2033.5
RP11-757F18.5	60.335	21.42	25.64
RANGRF	358.72	127.22	152.55
ZNF692	1373.03	516.24	554.26
TLE6	38.395	13.64	16.21
CTD-2152M20.2	27.4	11.54	9.76
TUBB	9042.24	3306.62	3721.22
RAPGEF3	2587.4	1001.34	1006.61
LINC00085	607.24	243.07	227.87
POLR2J	1334.34	539.96	494.75
C19orf70	4526.06	1676.84	1832.74
ATP5G1	9094.56	3470.51	3575.3
HSBP1L1	424.985	164.32	164.36
RP4-740C4.7	26.19	10.05	10.2
ATP5J2	6181.85	2406.51	2366.78
RP11-250B2.3	26.42	10.21	10.18
ST20	100.32	41.36	36.04
SCAND1	1978.99	761.07	763.56
NDUFA2	4604.73	1807.66	1733.57
RP11-97C16.1	89.395	33.43	35.22
KPTN	291.74	113.4	110.56
EFCAB4A	1318.45	519.69	491.8
SH3GL1P3	250.32	96.34	95.61
LDLR	704.27	253.44	286.18
C12orf57	1782.71	678.1	686.92
MT-ND3	573104	221141	217487
PKDCC	2808.05	1072.47	1068.8
MRPL55	1562.99	627.48	563.74
XXbac-BPG246D15.8	226.105	82.42	89.9
PFDN2	2076.64	797.92	784.25
COX6B1	19091.4	7081.17	7456.47
RP11-397E7.4	51.29	21.27	17.75
GALK1	493.975	185.71	189.95
MT1E	1371.94	554.24	488.84
DDTL	200.795	79.63	72.83
CACNB2	2028.09	805.94	732.43
NDUFB9	14344	5634.96	5244.95
RP11-927P21.4	33.055	12.67	12.39
TSNAXIP1	67.195	23.27	27.62
RP11-66N11.8	32.875	12.06	12.83
CCDC88B	458.855	179.73	167.36
GPR4	521.015	193.76	199.84
CTC-329H14.4	62.965	24.91	22.65
RP11-6O2.3	276.365	99.12	109.62
C19orf53	3693.58	1348.86	1439.88
PPP1R16A	3097.81	1233.7	1103.81
MRPS15	4028.34	1505.52	1531.49
TNNI3	204667	83110.4	71050.2
COX4I2	604.265	214.64	240.48
AAMDC	2133.54	819.37	784.99
RPP21	257.715	97.74	96.03
FCER1G	229.025	82.63	89.47
DUS1L	3482.59	1284.37	1330.49
HSD17B3	155.79	59.54	57.42
ODF3B	884.385	331.55	331.66
ADAMTS9	1395.68	538.58	507.68
MAP3K6	3648.3	1365.44	1369.01
LINC00116	2681.91	1014.32	995.78
HIGD2A	3981.75	1499.95	1480.14
CTD-3195I5.5	45.285	16.66	17.16
RP11-227G15.2	36.57	14.78	12.5
RPL18	12020.5	4417.14	4543.33
CPXM1	40.68	15.02	15.26
RP5-1112D6.4	51.425	20.46	17.75
NFKBIA	3307.59	1125.78	1331.46
HLA-DMA	1017.73	383.57	372.41
RPL39	482.645	177.44	180.67
PEBP4	3449.24	1332.86	1224.72
BEAN1	78.175	27.38	30.57
AC053503.6	463.545	163.84	178.76
RP11-140K17.3	228.81	85.31	83.78
EIF4EBP1	531.81	212.93	178.79
LUC7L	3139.82	1171.47	1139.86
PQBP1	2336.52	804.06	915.58
PATL2	68.265	24.91	25.27
RP1-159A19.3	40.385	13.9	15.78
ADRB1	2516.14	956.73	890.1
NDUFB10	13875.9	4882	5293.5
SLC39A3	661.98	225.27	259.49
RP11-2B6.3	42.84	16.31	15.02
NDUFB1	7745.15	2833.07	2824.06
COX4I1	45737.9	17042.8	16355
MNF1	4479.72	1665.67	1604.68
CYBA	1153.84	399.58	440.91
RP4-569M23.2	114.79	39.75	43.78
TBX1	29.205	10.73	10.51
CTD-2194D22.3	205.28	76.03	73.17
CEACAM19	1153.98	425.5	410.71
COMTD1	1359.08	493.23	491.54
RPL13	16890.4	5920.34	6310.71
RPL27A	8122.35	2978.03	2897.2
RP11-480G7.1	4390.06	1513.63	1660.77
ATAD3C	31.885	12.54	10.51
MTMR9LP	1706.06	563.98	669.29
S100A3	29.015	10.05	10.86
PSENEN	610.685	216.58	223.25
APOBEC2	8158.44	2776.23	3090.49
SLC36A2	31.29	10.74	11.73
KRTCAP2	1958.91	657.92	748.23
LINC00984	867.74	304.98	317.52
MRPL23	2703.99	921.38	1017.99
LCN6	100.16	38.58	33.15
ITPKC	898.765	324.38	319.19
BIRC3	271.465	99.12	95.11
NDUFB8	2806.68	1016.79	989.69
ROMO1	3022.42	1085.37	1070.3
FGR	207.83	69.09	78.96
RPL28	9162.33	3254.49	3267.06
SNHG15	362.065	117.66	139.4
SERF2	19109.4	6483.25	7083.23
RP11-425I13.3	90.38	32.32	31.84
AC010980.2	47.045	17.49	15.89
TMEM189	907.195	300.42	341.99
RPL14	7006.63	2526.46	2430.34
SIGIRR	1381.8	484.68	492.39
NDUFB7	7459.06	2603.67	2669.83
CTB-176F20.3	420.955	157.52	140.09
SNHG17	436.92	165.08	143.55
RBP1	463.45	148.53	177.81
CRYGS	192.055	64.49	70.74
AC004463.6	40.98	15.59	13.26
NDUFA4L2	4410.92	1435.93	1665.6
PFDN6	1824.19	634.22	643.95
RP11-49C24.1	51.75	17.49	18.71
PRELID2	80.775	28.84	27.62
MIR29C	99.51	34.05	35.49
CTA-29F11.1	124.06	42.75	43.92
CCDC153	41.515	14.19	14.78
CHCHD10	14337.4	5388.42	4598.72
STXBP2	94.16	32.33	33.15
KIF25	39.915	13.37	14.31
PSME2	2846.09	929.32	1043.49
LINC00881	1612.83	567.63	548.82
TYMP	1441	455.2	542.26
BCL6	3684.83	1285.21	1264.45
RPL29	5084	1705.25	1812.41
MIR663A	111.11	39.75	37.02
VSIG2	177.98	56.24	66.59
AC022596.6	31.685	10.07	11.73
NPIPP1	182.33	63.65	61.55
TCEB2	7096.38	2417.14	2452.02
TESC	2785.64	892.44	1018.87
RP11-285F7.2	204.555	72.68	67.57
CDH24	292.965	106.96	92.98
BDKRB2	49.705	17.58	16.33
AC004447.2	504.585	163.35	180.76
COX5B	29368.6	10073.4	9941.08
NAA10	1766.66	564.67	634.7
GS1-393G12.12	54.35	19.47	17.4
PTPN7	41.52	13.9	14.14
DPM3	646.495	219.35	216.83
NDUFA11	3449.51	1145.25	1177.73
CFB	55.845	19.43	18.11
FAM89B	611.355	187.1	223.73
KCNK3	110.49	38.93	35.22
CREB3L1	1869.7	655.12	598.02
ABCA7	744.835	245.88	252.91
RP11-305L7.1	66.11	21.27	22.9
MYC	419.96	128.35	151.98
C2CD4C	265.435	90.07	86.74
HSPB2	667.64	213.25	231.38
SNORA67	52.115	18.83	15.78
ANKRD9	5388.66	1897.86	1680.22
FITM1	4110.57	1306.11	1412.2
TNFRSF8	53.37	18.5	16.75
RP11-91P24.6	34.83	12.35	10.64
LYG1	50.59	16.55	16.75
ABHD14A	664.625	227.64	209.63
RPL35	8017.75	2570.5	2696.44
MRPL12	1801.37	610.9	571.96
FAU	9346.03	3119.59	3014.97
APOLD1	1613.12	485.75	572.32
NUDT8	1267.37	426.58	404.06
MRPL41	12135.2	4150.59	3800.29
WT1-AS	145.115	47.62	47.43
NDUFA13	800.98	273.79	250.34
ATP5D	11302.4	3840.05	3546.9
RPLP2	15741.2	5133.55	5138.59
RP11-256I23.3	64.985	22.39	20.01
RP11-380L11.4	35.32	12.13	10.84
NDUFS5	18763.9	5881.36	6260.13
SEMA4B	2608.2	899.27	785.49
SERPINA1	99.035	30.48	33.41
FIBCD1	31.7	10.21	10.18
TMEM74B	495.67	169.18	149.04
CMTM7	182.35	56.24	60.78
PPP1R14B	984.46	296.74	334.94
RP11-141O15.1	87.68	26.8	29.36
LSM7	1111.42	345.47	365.65
RHBDL3	40.615	12.54	13.36
CTSC	500.065	154.36	164.24
G0S2	5876.55	1958.37	1778.65
RP11-274B21.9	199.05	57.74	68.49
RPS15	3432.63	1093.66	1081.15
ATP5I	9208.57	2774.15	3048.43
RPL24P2	84.87	29.03	24.62
SNCG	859.245	256.39	286.39
RARRES2	456.62	142.88	144.68
S100B	103.44	33.43	31.55
AC093673.5	144.385	42.75	47.58
NRGN	445.865	134.61	144.02
COX6A2	33518.5	11073.3	9805.09
ZNF703	884.435	285.68	264.14
RPS28	786.29	225.8	259.57
HCFC1R1	2721.47	859.65	803.22
PET100	902.45	271.86	278.43
CISH	2081.13	601.24	665.25
RFX2	398.765	124.22	117.78
RP11-617F23.1	1214.33	391.4	341.32
BLOC1S1	1072.98	309.98	337.45
RP11-498E2.8	46.14	12.98	14.8
SOX10	154.13	46.14	46.27
RP11-569A11.1	45.005	13.64	13.26
PTH1R	886.245	248.35	281.31
ISG15	908.56	264.74	277.67
RP11-290F5.1	65.57	21.27	17.75
TUBB4B	14482.1	4321.89	4277.9
IRF7	858.145	255.7	253.59
RP1-228P16.1	63.54	18.31	19.39
ASIC3	721.74	215.84	212.25
RP11-452F19.3	68.885	19.14	21.7
GADD45GIP1	3711.22	1068.78	1126.83
HERC2P9	548.115	163.15	160.7
CXCL3	42.13	13.37	11.46
C11orf96	1214.6	350.34	361.71
LPCAT4	4172.26	1254.89	1186.6
LILRB2	134.92	36.49	42.17
PLAU	1091.43	323.2	310.66
RPL13AP5	298.595	85.76	86.94
NME1	423.95	118.93	125.92
SCO2	1064.36	293.28	319.85
TCTEX1D1	221.13	64.33	62.1
IL15RA	328.75	92.38	94.82
SLA2	42.33	12.54	11.46
HES6	123.605	35.09	34.51
WNT6	84.82	23.11	24.65
AP001469.9	53.02	14.82	15.02
MZT2B	3006.18	879.92	806.48
CHRNA10	65.275	17.49	19.06
RP11-629O1.2	135.14	36.01	39.44
CD300E	53.415	13.9	15.89
CTB-167B5.2	434.075	124.45	116.73
TGFBR3L	83.11	24.66	21.34
RP11-325F22.4	159.63	43.96	43.92
RP3-439F8.1	439.345	122.59	119.26
RARRES3	322.805	90.77	86.29
RPL5P8	47.84	12.06	14.12
CHL1	162.74	47.62	41.41
SCGB1B2P	65.43	16.4	19.39
NDUFA3	7308.56	2018.64	1977.08
HIST1H1C	3362.3	901.36	926.9
AC002398.12	41.58	10.73	11.84
RP11-395B7.2	47.54	12.54	13.26
NFXL1	442.635	118.9	121.24
RAMP3	2819.84	721.45	806.65
STEAP4	1139.95	333.59	280.73
PAFAH1B3	99.32	28.14	25.27
MPP3	3028.57	819.55	807.96
FAM110D	496.88	135.51	131.09
DLGAP1-AS1	510.115	148.77	124.58
SPNS2	1234.61	313.32	345.44
GNMT	57.14	14.22	16.21
RP5-1085F17.3	374.55	92.16	106.76
RP11-571F15.3	55.655	13.9	15.56
ENTPD2	173.595	47.66	43.92
COX7A1	43143.1	11641.9	11097.6
IFITM1	3002.76	840.25	739.63
PHLDA2	64.405	17.7	15.89
AP001055.1	57.165	13.53	16.21
SNORA76	100.845	26.05	25.93
ADIRF	2172.66	522.92	586.52
LILRA6	51.02	13.64	12.15
FGF12	3103.22	709.7	844.62
SMTNL2	846.315	221.19	189.22
CYP21A1P	42.605	11.13	9.53
RP11-304L19.5	175.475	43.38	41.41
MT2A	3042.2	707.06	758.96
C9orf142	1423.25	330.82	352.65
NR4A3	592.73	154.21	130.28
BATF3	102.79	24.95	23.81
PPP1R1A	3929.59	914.71	939.23
GFRA3	119.185	26.13	28.55
RNF122	1139.33	270.29	249.35
CHADL	609.94	149.74	128.01
RP11-977G19.5	271.26	57.2	63.08
PTX3	104.05	22.08	23.23
SNHG9	233.3	46.14	53.49
SNX22	333.43	71.98	65.29
IFITM2	4574.57	865.24	994.29
C1QL1	73.245	12.83	15.02
AHRR	70.105	13.16	13.36
SOX11	125.335	22.19	23.23
CA14	419.12	78.82	69.23
POM121L9P	77.455	12.54	14.8
NKD2	458.115	76.39	85.09
IL20RA	93.515	15.59	16.77
AC005785.2	216.275	34.17	40.09
SOCS1	141.265	23.7	24.77
CLIC3	232.75	39.97	37.08
F5	120.255	21.27	18.11
CCL11	307.71	48.82	48.53
FGFR4	74.325	10.74	12.15
RP1-257A7.5	1748.22	279.36	253.91
MT1M	162.68	23.36	25.27
ADM5	99.06	14.82	14.12
GADD45G	2523.78	310.56	365.08
BCL3	1933.01	234.09	276.55
B4GALNT4	117.85	13.16	14.03
KCNIP2	5483.61	685.76	574.22
FCN3	902.99	90.87	104.66
RP11-1081M5.1	339.46	29.19	25.72
SELE	402.605	28.84	34.46
SLCO4A1	630.475	35.86	41.68
FAM179A	3292.89	190.79	162.18

## Sheet: Increasing_to_CH
Gene ID	C	CH	mHF
AKAP2	1	106.95	69.99
VGLL2	12.04	174.15	115.96
HNRNPA1P66	1	32.32	20.93
RP11-427H3.2	102.105	814.5	535.69
MYLK3	627.265	4953.8	3243.94
DSG1	6.24	36.97	24.62
FNBP1P1	7.775	47.66	31.42
ZNF699	5.305	67.11	41.62
EDIL3	220.3	1287.23	840.77
RP11-1069G10.1	26.31	205.48	130.1
ACE2	451.975	5238.45	3216.66
ZNF770	109.39	781.1	492.26
PARGP1	1	24.95	14.78
SLX4IP	3.15	21.88	13.81
RP11-159G9.5	9.73	47.62	30.89
RP11-274B21.1	29.945	168.71	107.53
CCDC85A	32.26	129.04	85.76
CTD-2196E14.9	5.305	52.59	31.66
L2HGDH	45.575	291.19	181.1
C1orf192	45.93	416.45	251.61
DOK6	123.9	463.77	308.32
SMCR8	10.385	343.38	197.2
CTB-52I2.4	11.17	58.72	37.02
CENPA	13.835	296.53	170.94
ERN1	50.86	189.59	124.39
RP4-584D14.7	4.065	21.27	13.26
LNPEP	590.525	2298.84	1492.4
MAP3K7CL	74.925	783.45	458.54
SLC35E2	8.68	49.02	29.87
CTD-3099C6.9	7.085	31.51	19.73
RAD54L2	46.81	334.33	198.73
TCP11L2	240.88	801.59	525.3
MXRA5	552.17	2133.17	1356.12
FAM47E-STBD1	130.61	422.02	275.89
RP11-338I21.1	8.185	38.77	23.81
RPP14	20.8	72.68	46.63
FAM129A	10369.2	37799.1	23996
RP5-1107A17.4	5.475	41.4	23.99
RP11-849F2.7	7.545	41.36	24.62
LMTK2	881.975	2971.77	1895.07
FAM73A	87.7	426.19	256.87
ZNF281	28.885	215.34	124.39
ACSL1	4448.71	12918	8469.52
CTC-296K1.3	9.015	38.1	23.31
MCF2	15.43	83.68	49.55
RP11-114H24.1	28.13	113.73	69.89
ZNF264	21.725	101.21	60.7
ROR1	245.445	924.44	570.47
STAG3L2	25.845	69.05	45.67
CCDC54	7.6	28.84	17.75
CCDC36	20.71	95.64	57.06
RP5-842K24.2	58.47	166.62	106.63
SHPRH	78.255	273.7	168.07
IRF6	400.56	2223.86	1280.88
RP11-574F21.2	11.76	28.14	18.74
ASXL2	494.04	1234.12	811.84
CTC-296K1.4	10.78	35.79	21.99
RP11-3B7.1	15.83	37.19	24.62
RNF169	73.945	286.32	169.61
LRRFIP1P1	9.415	28.22	17.4
TUB	753.415	1875.74	1198.44
KIAA1549L	3.715	18.83	10.64
CTB-33O18.3	7.195	28.84	16.77
ATP11A	1431.07	4528.49	2722.37
DIO2	284.085	1305.37	740.57
RP11-81N13.1	14.295	71.94	40.36
RP11-650K20.3	7.095	24.33	14.31
CTD-2292M16.8	15.785	37.85	23.96
ASB14	144.845	412.27	249.31
RP11-526J3.3	21.8	80.23	46.22
FAM160A1	62.54	162.45	99.55
RP11-473I1.5	4.485	55.28	28.55
PARM1	2566.82	7208.38	4328.82
AC125232.1	18.495	67.78	38.55
RP11-461F11.1	6.245	19.79	11.5
PLEKHM3	13.71	103.3	54.22
RP1-80N2.3	30.76	78.77	47.75
GRAMD1C	31.505	79.33	48.24
RP5-837J1.2	14.495	37.85	22.68
SLC9A3	14.41	61.81	33.8
TMEM139	83.4	336.39	184.7
KIAA0825	14.11	38.93	22.65
APOOL	45.565	198.63	106.76
MTX3	35.81	252.51	128.99
GNB4	58.895	366.26	188.25
CPN2	21.155	82.06	44.36
C3orf83	44.99	192.63	102.61
IDI2-AS1	51.63	163.35	90.88
TRIM72	16.245	126.65	63.74
NAP1L2	142.72	436.34	241.12
NHLRC2	640.59	1926.22	1059.24
ZNF322	16.645	52.59	28.55
FTCDNL1	11.57	37.19	20.03
CYP2D6	9.995	28.21	15.26
KLF11	413.195	1292.17	670.18
NNAT	15.085	53.77	27.28
RP11-404E6.1	71.81	223.62	115.32
GDF7	14.495	49.65	23.99
SGK196	5.305	22.44	9.87
RP4-562J12.2	7.125	24.09	10.84
AC007318.5	37.54	166.27	68.49
APOL6	26.94	115.61	47.43
KIAA0754	14.095	69.43	30.57
USP37	21.92	113.4	55.41
TNMD	3.485	18.5	8.88
CTD-2015G9.2	4.27	24.91	8.87
RP11-171A24.3	4.12	36.49	8.87
RP11-371M22.1	2.76	30.18	14.31
RP11-760D2.11	9.88	137.04	54.22
TBX20	29.64	520.44	246.25
DAZAP2P1	6.115	112.48	56.19
DLGAP1	3.265	90.87	37.12
RBM22P3	1	35.03	12.81
ANKRD36BP1	1	44.3	21.69

## Sheet: HF_Down
Gene ID	C	CH	mHF																			FAIL_DOWN	ENSG00000198821	CD247	26.13	27.75	10.64	0.340323
CD247	26.13	27.75	10.64																			FAIL_DOWN	ENSG00000164308	ERAP2	470.165	506.02	95.11	0.391068
ERAP2	470.165	506.02	95.11

## Sheet: CH_Down
	Ensembl ID	Gene ID	C	CH	mHF
COMP_DOWN	ENSG00000231486	AC096579.7	31.8	8.42	31.66
COMP_DOWN	ENSG00000158806	NPM2	42.74	16.31	36.04
COMP_DOWN	ENSG00000127533	F2RL3	39.17	16.66	41.29
COMP_DOWN	ENSG00000167157	PRRX2	52.57	17.7	46.22
COMP_DOWN	ENSG00000198336	MYL4	4696.45	2062.86	4240.68

## Sheet: Normalized counts
ensemblID	gene_name	description	chromosome	start	stop	strand	biotype	baseMean	C1	C2	C3	C4	CH1	CH2	CH3	CH4	CH5	HF1	HF2	HF3	HF4	HF5
ENSG00000101892	ATP1B4	ATPase, Na+/K+ transporting, beta 4 polypeptide [Source:HGNC Symbol;Acc:808]	X	119495967	119516226	1	protein_coding	106.956	1.9531	0	22.6504	9.23205	39.7207	76.4677	142.906	46.9967	99.5129	579.888	150.787	183.934	102.666	40.6762
ENSG00000123500	COL10A1	collagen, type X, alpha 1 [Source:HGNC Symbol;Acc:2185]	6	116440086	116479910	-1	protein_coding	28.9716	1.9531	1.17495	3.02005	1.53867	158.072	24.875	7.77719	9.06954	31.3152	39.4183	11.8264	29.1229	41.827	44.6126
ENSG00000111249	CUX2	cut-like homeobox 2 [Source:HGNC Symbol;Acc:19347]	12	111471828	111788358	1	protein_coding	45.8647	0	1.17495	12.0802	1.53867	31.6144	35.9306	64.1618	23.0861	17.3974	39.4183	172.468	177.803	60.8392	4.59247
ENSG00000156466	GDF6	growth differentiation factor 6 [Source:HGNC Symbol;Acc:4221]	8	97154562	97173020	-1	protein_coding	101.205	5.8593	9.39959	4.53008	16.9254	168.61	56.1992	78.7441	89.8709	80.7237	112.999	146.845	187.766	219.592	238.809
ENSG00000119681	LTBP2	latent transforming growth factor beta binding protein 2 [Source:HGNC Symbol;Acc:6715]	14	74964873	75079306	-1	protein_coding	7779.16	1107.41	285.513	3112.16	678.555	17754.3	7493.84	5518.89	7997.69	6020.88	9908.02	11043.9	12827.1	11924.5	13235.5
ENSG00000175206	NPPA	natriuretic peptide A [Source:HGNC Symbol;Acc:7939]	1	11905766	11908402	-1	protein_coding	21276.1	333.98	592.174	2076.29	466.218	22548.4	2083.98	54574.5	1433.81	4791.93	93403.1	73041.9	12405.6	4091.44	26021.6
ENSG00000120937	NPPB	natriuretic peptide B [Source:HGNC Symbol;Acc:7940]	1	11917521	11918988	-1	protein_coding	15637.3	1773.42	682.645	348.816	415.442	47679.4	1393	34272.1	6135.96	8384.83	25654.3	45217.3	13733.8	4492.6	28738.4
ENSG00000264384	RN7SL431P	RNA, 7SL, cytoplasmic 431, pseudogene [Source:HGNC Symbol;Acc:46447]	1	154138723	154139025	-1	misc_RNA	41.5609	1.9531	0	9.06016	1.53867	14.5913	46.0649	31.1088	58.5398	25.0522	19.2712	101.51	114.959	146.394	11.8092
ENSG00000100095	SEZ6L	seizure related 6 homolog (mouse)-like [Source:HGNC Symbol;Acc:10763]	22	26565440	26779562	1	protein_coding	186.675	11.7186	4.6998	10.5702	4.61602	162.125	199	106.936	267.964	143.354	161.177	379.431	281.266	563.713	316.881
ENSG00000106483	SFRP4	secreted frizzled-related protein 4 [Source:HGNC Symbol;Acc:10778]	7	37945543	38065297	-1	protein_coding	1066.24	85.9364	38.7733	49.8309	113.862	3506.77	429.325	865.213	802.242	710.508	1713.38	604.132	1087.51	2542.89	2376.93
ENSG00000181104	F2R	coagulation factor II (thrombin) receptor [Source:HGNC Symbol;Acc:3537]	5	76011868	76031606	1	protein_coding	1549.06	332.027	353.66	391.097	175.409	3153.33	1284.29	1081.03	1447	2123.17	2230.2	1646.83	2267.76	2188.31	3012.66
ENSG00000122176	FMOD	fibromodulin [Source:HGNC Symbol;Acc:3774]	1	203309753	203320617	-1	protein_coding	3177.91	509.759	325.461	326.166	404.671	9798.85	1585.55	2429.4	1124.62	2073.76	5619.3	4978.92	3999.8	4444.11	6870.34
ENSG00000127083	OMD	osteomodulin [Source:HGNC Symbol;Acc:8134]	9	95176527	95186743	-1	protein_coding	376.069	42.9682	31.7236	131.372	29.2348	988.964	319.69	219.706	244.053	424.495	737.561	417.867	481.294	474.356	721.674
ENSG00000227051	C14orf132	chromosome 14 open reading frame 132 [Source:HGNC Symbol;Acc:20346]	14	96505661	96560417	1	protein_coding	745.259	156.248	30.5487	235.564	146.174	512.316	657.807	628.981	1658.08	628.392	968.815	1542.36	1305.93	946.81	1015.59
ENSG00000198768	APCDD1L	adenomatosis polyposis coli down-regulated 1-like [Source:HGNC Symbol;Acc:26892]	20	57034157	57090187	-1	protein_coding	113.029	11.7186	29.3737	9.06016	15.3867	125.647	76.4677	80.6884	216.02	54.9756	78.8367	127.134	404.655	182.518	169.921
ENSG00000165072	MAMDC2	MAM domain containing 2 [Source:HGNC Symbol;Acc:23673]	9	72658497	72841886	1	protein_coding	280.793	56.6399	55.2226	126.842	123.094	273.992	437.616	256.647	263.841	375.087	449.369	532.188	455.237	173.012	352.308
ENSG00000133110	POSTN	periostin, osteoblast specific factor [Source:HGNC Symbol;Acc:16953]	13	38136720	38172981	-1	protein_coding	3751.75	160.154	424.157	646.291	266.191	12329.6	1768.89	3167.26	2585.64	2084.9	4144.18	2459.89	1815.58	12402.6	8269.07
ENSG00000187955	COL14A1	collagen, type XIV, alpha 1 [Source:HGNC Symbol;Acc:2191]	8	121072019	121384275	1	protein_coding	1306.91	285.153	337.21	347.306	290.809	4103.39	979.339	894.377	675.269	1858.73	2471.09	680.019	999.376	1740.57	2634.11
ENSG00000137573	SULF1	sulfatase 1 [Source:HGNC Symbol;Acc:20391]	8	70378859	70573150	1	protein_coding	815.806	193.357	223.24	181.203	204.644	2033.05	527.904	426.773	347.116	1228.25	1313.07	934.286	821.573	714.861	2271.96
ENSG00000156475	PPP2R2B	protein phosphatase 2, regulatory subunit B, beta [Source:HGNC Symbol;Acc:9305]	5	145967936	146464347	-1	protein_coding	58.4646	21.4841	1.17495	10.5702	10.7707	38.0994	30.4028	103.048	46.1722	49.4085	63.9453	127.134	112.66	57.9874	145.647
ENSG00000121005	CRISPLD1	cysteine-rich secretory protein LCCL domain containing 1 [Source:HGNC Symbol;Acc:18206]	8	75896750	75946793	1	protein_coding	63.9707	9.7655	17.6242	21.1404	10.7707	78.6307	28.5602	86.5213	46.1722	38.9701	192.712	90.6691	78.172	73.1972	122.685
ENSG00000082497	SERTAD4	SERTA domain containing 4 [Source:HGNC Symbol;Acc:25236]	1	210406144	210419976	1	protein_coding	242.563	89.8426	96.3458	173.653	83.0884	348.569	210.056	184.708	196.232	349.339	323.23	268.065	291.229	349.825	431.692
ENSG00000164932	CTHRC1	collagen triple helix repeat containing 1 [Source:HGNC Symbol;Acc:18831]	8	104383743	104395225	1	protein_coding	215.069	58.593	42.2982	36.2406	27.6961	949.243	124.375	163.321	130.272	167.71	348.633	74.9006	193.897	335.566	358.213
ENSG00000171951	SCG2	secretogranin II [Source:HGNC Symbol;Acc:10575]	2	224461658	224467221	-1	protein_coding	20.4047	3.9062	1.17495	4.53008	0	370.456	17.5047	27.2202	14.0166	18.0932	37.6664	15.7685	18.3934	59.8886	47.2369
ENSG00000154175	ABI3BP	ABI family, member 3 (NESH) binding protein [Source:HGNC Symbol;Acc:17265]	3	100468000	100712359	-1	protein_coding	914.477	251.95	321.936	474.148	341.586	1939.02	650.436	633.841	690.11	1461.38	1247.37	749.006	843.032	1577.07	1621.8
ENSG00000139329	LUM	lumican [Source:HGNC Symbol;Acc:6724]	12	91496406	91505608	-1	protein_coding	6683.58	1246.08	3193.51	2434.16	1143.24	16073.9	5943.29	3793.33	4167.87	9568.54	11806.2	5750.59	4642.81	11736.3	12070.3
ENSG00000188783	PRELP	proline/arginine-rich end leucine-rich repeat protein [Source:HGNC Symbol;Acc:9357]	1	203444956	203460480	1	protein_coding	5604.03	1025.38	679.12	1981.15	2012.59	12091.3	4158.74	4294.95	1565.73	4332.64	11515.4	7835.98	11434.6	4924.17	10604.7
ENSG00000162383	SLC1A7	solute carrier family 1 (glutamate transporter), member 7 [Source:HGNC Symbol;Acc:10945]	1	53552855	53608289	-1	protein_coding	169.341	31.2496	22.324	42.2807	30.7735	248.862	289.287	37.9138	88.2219	58.4551	268.045	129.105	368.635	554.207	201.413
ENSG00000182107	TMEM30B	transmembrane protein 30B [Source:HGNC Symbol;Acc:27254]	14	61744088	61748558	-1	protein_coding	83.5264	25.3903	17.6242	30.2005	20.0028	186.444	68.176	55.4125	37.9272	57.0633	154.17	92.6402	154.811	96.9625	172.546
ENSG00000090382	LYZ	lysozyme [Source:HGNC Symbol;Acc:6740]	12	69742121	69748014	1	protein_coding	131.224	7.8124	57.5725	15.1003	23.0801	289.393	97.6576	50.5518	91.52	180.237	129.643	72.9295	380.897	190.123	250.618
ENSG00000162998	FRZB	frizzled-related protein [Source:HGNC Symbol;Acc:3959]	2	183698002	183731890	-1	protein_coding	594.45	242.185	142.169	265.765	173.87	1117.85	368.519	577.457	357.835	691.023	1174.67	381.402	583.991	981.983	1263.59
ENSG00000092969	TGFB2	transforming growth factor, beta 2 [Source:HGNC Symbol;Acc:11768]	1	218519577	218617961	1	protein_coding	658.327	390.62	96.3458	232.544	72.3177	558.521	405.371	793.274	1680.34	581.072	519.446	1018.06	714.278	1223.44	930.96
ENSG00000248905	FMN1	formin 1 [Source:HGNC Symbol;Acc:3768]	15	33057747	33486897	-1	protein_coding	79.6722	21.4841	9.39959	28.6905	20.0028	40.5313	61.7269	43.7467	173.146	64.7182	235.634	130.091	62.8442	130.234	93.1616
ENSG00000011465	DCN	decorin [Source:HGNC Symbol;Acc:2705]	12	91539025	91576900	-1	protein_coding	19500.2	5312.43	9331.44	8160.18	8078.04	37361.8	18864.5	11509.3	9325.97	25844.8	38344.4	21594	29504.6	18585.4	31186.2
ENSG00000103449	SALL1	sal-like 1 (Drosophila) [Source:HGNC Symbol;Acc:10524]	16	51169886	51185278	-1	protein_coding	23.0721	7.8124	1.17495	12.0802	1.53867	23.5082	17.5047	26.248	27.2086	22.9645	41.1703	33.5082	41.3852	19.0123	47.8929
ENSG00000115461	IGFBP5	insulin-like growth factor binding protein 5 [Source:HGNC Symbol;Acc:5474]	2	217536828	217560248	-1	protein_coding	15225.6	8783.09	9125.83	8912.17	6736.32	17524.1	16248.9	11403.3	11468	13274.2	24531.3	23178.8	19499.3	19036	23436.7
ENSG00000164879	CA3	carbonic anhydrase III, muscle specific [Source:HGNC Symbol;Acc:1374]	8	86285665	86361269	1	protein_coding	921.017	70.3116	44.6481	338.246	101.553	391.532	654.121	1523.36	1210.37	576.896	1067.8	2752.6	2864.77	856.502	441.533
ENSG00000186197	EDARADD	EDAR-associated death domain [Source:HGNC Symbol;Acc:14341]	1	236511562	236648214	1	protein_coding	47.9776	9.7655	21.1491	13.5902	18.4641	44.5844	55.2779	33.0531	26.3841	103.688	63.0693	88.6981	43.6844	82.7033	67.5749
ENSG00000143387	CTSK	cathepsin K [Source:HGNC Symbol;Acc:2536]	1	150768684	150780799	-1	protein_coding	449.838	134.764	172.717	214.424	140.019	1057.87	327.982	319.837	263.017	437.021	830.413	330.154	678.257	454.393	936.864
ENSG00000000971	CFH	complement factor H [Source:HGNC Symbol;Acc:4883]	1	196621008	196716634	1	protein_coding	1650.31	722.647	509.928	786.724	395.439	3988.28	1187.55	1592.38	854.186	1290.19	3977.75	1303.86	2222.54	1634.1	2638.7
ENSG00000107623	GDF10	growth differentiation factor 10 [Source:HGNC Symbol;Acc:4215]	10	48425815	48438976	-1	protein_coding	48.6985	5.8593	10.5745	4.53008	9.23205	162.936	18.426	19.443	31.3312	12.5261	59.5655	46.3201	88.1351	37.0739	175.826
ENSG00000091986	CCDC80	coiled-coil domain containing 80 [Source:HGNC Symbol;Acc:30649]	3	112323407	112368377	-1	protein_coding	4622.6	2060.52	1654.33	2071.76	1155.54	11582.2	2751.92	2609.25	2870.1	6874.04	5760.33	3986.49	4719.44	6052.55	10567.9
ENSG00000144406	UNC80	unc-80 homolog (C. elegans) [Source:HGNC Symbol;Acc:26582]	2	210636717	210864024	1	protein_coding	20.8582	3.9062	0	6.0401	4.61602	10.5381	14.7408	54.4404	22.2616	18.0932	56.9376	29.566	20.6926	9.50613	40.6762
ENSG00000003137	CYP26B1	cytochrome P450, family 26, subfamily B, polypeptide 1 [Source:HGNC Symbol;Acc:20581]	2	72356367	72375167	-1	protein_coding	123.97	27.3434	54.0476	96.6417	41.5442	106.192	98.5789	199.291	99.765	129.436	221.619	162.613	172.438	213.888	112.188
ENSG00000147255	IGSF1	immunoglobulin superfamily, member 1 [Source:HGNC Symbol;Acc:5948]	X	130407480	130533677	-1	protein_coding	451.939	97.655	91.646	214.424	286.193	749.829	307.713	706.752	332.275	388.309	347.757	1021.01	637.639	797.564	348.372
ENSG00000106819	ASPN	asporin [Source:HGNC Symbol;Acc:14872]	9	95218487	95244788	-1	protein_coding	2443.85	630.852	297.262	1638.38	224.646	7645.82	2020.41	1299.76	1666.32	2896.31	3354.06	2077.51	2371.98	3857.59	4232.95
ENSG00000113296	THBS4	thrombospondin 4 [Source:HGNC Symbol;Acc:11788]	5	79287134	79379110	1	protein_coding	11768	5121.03	2647.16	4309.61	2217.23	45379.7	5819.84	9591.22	7532.67	7990.26	11589	7307.74	14038	18981.8	22226.9
ENSG00000173093	CCDC63	coiled-coil domain containing 63 [Source:HGNC Symbol;Acc:26669]	12	111284573	111345339	1	protein_coding	37.7109	13.6717	3.52485	6.0401	12.3094	22.6975	15.6621	32.0809	91.52	70.2853	27.1549	73.9151	86.6023	56.0862	16.4017
ENSG00000116254	CHD5	chromodomain helicase DNA binding protein 5 [Source:HGNC Symbol;Acc:16816]	1	6161853	6240183	-1	protein_coding	50.5534	5.8593	10.5745	9.06016	33.8508	60.7969	44.2223	56.3847	27.2086	37.5783	132.27	117.279	72.8073	42.7776	57.0779
ENSG00000179300	ZCCHC5	zinc finger, CCHC domain containing 5 [Source:HGNC Symbol;Acc:22997]	X	77911566	77914825	-1	protein_coding	24.8653	0	2.3499	13.5902	4.61602	49.4482	38.6945	8.74934	18.9636	14.6138	56.0616	22.6673	54.4139	28.5184	35.4276
ENSG00000179071	CCDC89	coiled-coil domain containing 89 [Source:HGNC Symbol;Acc:26762]	11	85394893	85397320	-1	protein_coding	22.3044	7.8124	4.6998	4.53008	13.8481	21.8869	23.9537	29.1645	16.4901	23.6604	36.7905	17.7396	30.6557	37.0739	43.9565
ENSG00000267287	RP11-567M16.1	None	18	77336460	77349010	1	processed_transcript	56.3114	3.9062	3.52485	30.2005	10.7707	245.62	33.1667	33.0531	40.4007	52.1921	42.9222	88.6981	77.4056	77.9502	48.549
ENSG00000174332	GLIS1	GLIS family zinc finger 1 [Source:HGNC Symbol;Acc:29525]	1	53971910	54199877	-1	protein_coding	31.4141	5.8593	2.3499	15.1003	7.69337	79.4413	18.426	28.1923	12.3676	16.0056	57.8136	27.595	53.6475	41.827	73.4796
ENSG00000116711	PLA2G4A	phospholipase A2, group IVA (cytosolic, calcium-dependent) [Source:HGNC Symbol;Acc:9035]	1	186798085	186958113	1	protein_coding	61.707	29.2965	31.7236	24.1604	15.3867	107.003	46.9862	33.0531	46.9967	66.8058	143.658	54.2044	102.697	77.9502	83.9766
ENSG00000181195	PENK	proenkephalin [Source:HGNC Symbol;Acc:8831]	8	57349233	57359293	-1	protein_coding	107.748	39.062	14.0994	6.0401	1.53867	231.028	24.875	32.0809	150.06	73.0689	111.247	50.2622	281.266	340.319	153.52
ENSG00000187151	ANGPTL5	angiopoietin-like 5 [Source:HGNC Symbol;Acc:19705]	11	101761405	101787253	-1	protein_coding	43.3095	5.8593	1.17495	27.1805	13.8481	72.1457	34.088	39.8581	14.8411	50.8003	92.8521	50.2622	61.3114	35.1727	106.939
ENSG00000124212	PTGIS	prostaglandin I2 (prostacyclin) synthase [Source:HGNC Symbol;Acc:9603]	20	48120411	48184683	-1	protein_coding	1065.76	587.883	372.459	439.418	607.776	1626.12	994.08	712.585	416.375	1446.07	2090.92	901.764	1756.57	931.6	2037.09
ENSG00000181458	TMEM45A	transmembrane protein 45A [Source:HGNC Symbol;Acc:25480]	3	100211463	100296288	1	protein_coding	86.8606	15.6248	18.7992	51.3409	43.0829	254.537	93.0511	59.3011	44.5232	55.6715	166.433	68.9874	142.549	72.2466	129.901
ENSG00000135919	SERPINE2	serpin peptidase inhibitor, clade E (nexin, plasminogen activator inhibitor type 1), member 2 [Source:HGNC Symbol;Acc:8951]	2	224839829	224904036	-1	protein_coding	2055.28	1457.01	780.166	714.242	493.914	5425.52	1031.85	1426.14	1247.47	1536.53	2904.69	2028.23	2441.73	2789.1	4497.34
ENSG00000147041	SYTL5	synaptotagmin-like 5 [Source:HGNC Symbol;Acc:15589]	X	37865835	37988072	1	protein_coding	149.373	31.2496	0	77.0113	12.3094	179.959	65.4121	113.741	229.212	139.179	262.789	320.299	114.192	288.036	257.835
ENSG00000172458	IL17D	interleukin 17D [Source:HGNC Symbol;Acc:5984]	13	21276266	21297237	1	protein_coding	195.525	85.9364	63.4472	122.312	160.022	194.55	176.889	221.65	141.815	153.793	338.998	282.848	253.676	191.073	350.34
ENSG00000105664	COMP	cartilage oligomeric matrix protein [Source:HGNC Symbol;Acc:2227]	19	18893583	18902123	-1	protein_coding	895.695	134.764	2.3499	39.2607	196.95	4777.02	227.561	1000.34	85.7484	190.675	1759.81	1315.69	1072.18	574.17	1163.21
ENSG00000223561	AC003090.1	None	7	25632971	25790614	-1	processed_transcript	26.279	1.9531	5.87474	15.1003	9.23205	32.425	15.6621	19.443	9.89405	14.6138	46.426	43.3635	53.6475	58.938	41.3322
ENSG00000198542	ITGBL1	integrin, beta-like 1 (with EGF-like repeat domains) [Source:HGNC Symbol;Acc:6164]	13	102104966	102375456	1	protein_coding	242.399	54.6868	140.994	34.7306	81.5497	654.175	66.3334	214.845	89.0464	163.535	720.042	165.57	245.246	293.739	469.088
ENSG00000140937	CDH11	cadherin 11, type 2, OB-cadherin (osteoblast) [Source:HGNC Symbol;Acc:1750]	16	64977656	65160015	-1	protein_coding	379.397	281.247	139.819	276.335	76.9337	786.307	261.649	264.425	354.537	361.865	543.097	341.98	590.122	495.269	537.975
ENSG00000050438	SLC4A8	solute carrier family 4, sodium bicarbonate cotransporter, member 8 [Source:HGNC Symbol;Acc:11034]	12	51785101	51902980	1	protein_coding	17.9798	5.8593	2.3499	9.06016	6.1547	20.2656	12.8982	8.74934	14.0166	14.6138	24.527	38.4358	45.9835	11.4074	37.3958
ENSG00000132000	PODNL1	podocan-like 1 [Source:HGNC Symbol;Acc:26275]	19	14042000	14064204	-1	protein_coding	68.3892	44.9213	24.6739	7.55013	33.8508	158.072	33.1667	75.8276	58.5398	22.9645	144.534	80.8138	98.8646	79.8515	93.8176
ENSG00000106772	PRUNE2	prune homolog 2 (Drosophila) [Source:HGNC Symbol;Acc:25209]	9	79226292	79521003	-1	protein_coding	120.464	56.6399	21.1491	27.1805	61.547	92.4114	29.4815	146.795	93.169	40.3619	190.96	336.067	95.7991	365.035	129.901
ENSG00000168079	SCARA5	scavenger receptor class A, member 5 (putative) [Source:HGNC Symbol;Acc:28701]	8	27727399	27850244	-1	protein_coding	758.497	316.402	246.739	243.114	413.903	734.427	306.792	429.69	169.848	1121.09	1948.14	1059.45	1279.11	608.392	1741.86
ENSG00000078098	FAP	fibroblast activation protein, alpha [Source:HGNC Symbol;Acc:3590]	2	163027194	163101661	-1	protein_coding	168.937	78.124	18.7992	129.862	12.3094	520.422	131.746	70.9669	94.818	148.921	318.851	111.365	193.131	238.604	297.199
ENSG00000232110	RP11-149I23.3	None	10	91043522	91051882	1	antisense	21.1951	3.9062	4.6998	21.1404	4.61602	13.7806	13.8195	28.1923	39.5762	16.0056	22.775	44.349	32.1885	22.8147	28.867
ENSG00000174348	PODN	podocan [Source:HGNC Symbol;Acc:23174]	1	53527854	53551174	1	protein_coding	1249.1	595.696	509.928	854.675	713.945	2987.97	1005.14	612.454	996.001	1013.22	2207.43	1160.96	1689.13	1027.61	2113.19
ENSG00000146250	PRSS35	protease, serine, 35 [Source:HGNC Symbol;Acc:21387]	6	84222194	84235423	1	protein_coding	27.3853	5.8593	4.6998	22.6504	1.53867	51.8801	24.875	14.5822	9.06954	23.6604	84.0925	25.6239	53.6475	40.8763	20.3381
ENSG00000130294	KIF1A	kinesin family member 1A [Source:HGNC Symbol;Acc:888]	2	241653181	241759725	-1	protein_coding	157.46	33.2027	21.1491	128.352	87.7044	226.975	171.361	123.463	113.782	176.061	287.316	318.328	310.389	157.802	48.549
ENSG00000119147	C2orf40	chromosome 2 open reading frame 40 [Source:HGNC Symbol;Acc:24642]	2	106679702	106694615	1	protein_coding	64.3469	17.5779	35.2485	7.55013	16.9254	77.8201	11.0556	199.291	26.3841	36.8824	240.014	31.5371	64.377	54.1849	82.0084
ENSG00000196090	PTPRT	protein tyrosine phosphatase, receptor type, T [Source:HGNC Symbol;Acc:9682]	20	40701392	41818610	-1	protein_coding	22.8457	9.7655	3.52485	13.5902	6.1547	17.8338	9.21298	8.74934	40.4007	50.1044	27.1549	59.1321	35.2541	11.4074	27.5548
ENSG00000132321	IQCA1	IQ motif containing with AAA domain 1 [Source:HGNC Symbol;Acc:26195]	2	237232794	237416185	-1	protein_coding	21.6903	9.7655	9.39959	10.5702	9.23205	61.6076	18.426	17.4987	23.9106	16.7015	28.9068	9.85534	31.4221	29.469	26.8988
ENSG00000173227	SYT12	synaptotagmin XII [Source:HGNC Symbol;Acc:18381]	11	66774249	66818334	1	protein_coding	32.6204	21.4841	14.0994	3.02005	6.1547	34.8569	19.3473	45.691	19.7881	13.222	147.162	40.4069	42.918	19.0123	29.523
ENSG00000171101	SIGLEC17P	sialic acid binding Ig-like lectin 17, pseudogene [Source:HGNC Symbol;Acc:15604]	19	51670585	51676780	1	pseudogene	40.2674	7.8124	7.04969	12.0802	4.61602	221.301	46.0649	6.80504	14.0166	20.1809	21.0231	2.9566	81.2376	69.3947	49.2051
ENSG00000270177	CTD-2410N18.3	None	5	133562101	133563518	1	lincRNA	15.4263	9.7655	7.04969	4.53008	7.69337	10.5381	18.426	21.3873	10.7186	11.8302	19.2712	37.4503	19.9262	19.0123	18.3699
ENSG00000187867	PALM3	paralemmin 3 [Source:HGNC Symbol;Acc:33274]	19	14164177	14169971	-1	protein_coding	14.8339	3.9062	5.87474	9.06016	7.69337	17.8338	13.8195	23.3316	5.77153	10.4384	26.2789	12.8119	22.2254	25.6665	22.9624
ENSG00000165323	FAT3	FAT atypical cadherin 3 [Source:HGNC Symbol;Acc:23112]	11	92085262	92629618	1	protein_coding	15.4826	5.8593	3.52485	7.55013	1.53867	2.43188	15.6621	45.691	28.0331	9.04662	31.5347	28.5805	26.0573	6.65429	4.59247
ENSG00000101938	CHRDL1	chordin-like 1 [Source:HGNC Symbol;Acc:29861]	X	109917084	110039286	-1	protein_coding	113.653	29.2965	41.1232	10.5702	9.23205	94.0326	55.2779	22.3594	9.06954	131.524	642.081	23.6528	144.848	59.8886	318.193
ENSG00000258628	RP11-492D6.3	None	15	20433873	20482756	-1	pseudogene	27.3527	7.8124	10.5745	13.5902	18.4641	20.2656	16.5834	37.9138	22.2616	68.1976	8.75963	54.2044	37.5532	41.827	24.9306
ENSG00000129048	ACKR4	atypical chemokine receptor 4 [Source:HGNC Symbol;Acc:1611]	3	132316081	132337811	1	protein_coding	28.7627	13.6717	9.39959	24.1604	6.1547	60.7969	26.7176	16.5265	14.8411	45.2331	48.178	24.6384	47.5163	12.358	52.4854
ENSG00000153233	PTPRR	protein tyrosine phosphatase, receptor type, R [Source:HGNC Symbol;Acc:9680]	12	71031853	71314623	-1	protein_coding	38.4364	7.8124	42.2982	10.5702	3.07735	71.3351	22.1111	21.3873	35.4537	56.3674	56.9376	21.6818	31.4221	87.4564	70.1992
ENSG00000168743	NPNT	nephronectin [Source:HGNC Symbol;Acc:27405]	4	106815932	106925184	1	protein_coding	271.491	150.389	48.1729	273.315	75.395	342.084	196.236	304.283	196.232	185.108	736.685	213.861	574.028	346.974	158.112
ENSG00000081277	PKP1	plakophilin 1 (ectodermal dysplasia/skin fragility syndrome) [Source:HGNC Symbol;Acc:9023]	1	201252580	201302121	1	protein_coding	21.1612	5.8593	4.6998	10.5702	4.61602	42.9632	14.7408	8.74934	0	17.3974	28.9068	20.6962	11.4959	57.9874	67.5749
ENSG00000228340	RP5-1043L13.1	None	20	58662895	59102516	1	processed_transcript	47.178	15.6248	22.324	22.6504	15.3867	29.9932	13.8195	8.74934	93.9935	175.365	47.302	97.5679	28.3565	42.7776	46.5808
ENSG00000143549	TPM3	tropomyosin 3 [Source:HGNC Symbol;Acc:12012]	1	154127784	154167124	-1	protein_coding	8230.73	2316.38	1716.6	6875.15	1610.99	5030.74	4950.13	10061.7	9266.6	3876.13	6636.3	17614.5	24940.7	17314.5	3019.88
ENSG00000197614	MFAP5	microfibrillar associated protein 5 [Source:HGNC Symbol;Acc:29673]	12	8789942	8815484	-1	protein_coding	871.276	390.62	184.467	1007.19	380.053	1449.4	592.394	370.389	549.944	1326.37	1250	1038.75	1188.67	944.909	1524.7
ENSG00000164106	SCRG1	stimulator of chondrogenesis 1 [Source:HGNC Symbol;Acc:17036]	4	174309299	174327531	-1	protein_coding	43.1241	9.7655	16.4493	19.6303	38.4669	73.767	9.21298	34.9974	31.3312	28.5317	73.5809	39.4214	29.8893	86.5058	112.188
ENSG00000160180	TFF3	trefoil factor 3 (intestinal) [Source:HGNC Symbol;Acc:11757]	21	43731777	43735761	-1	protein_coding	64.2482	33.2027	23.499	28.6905	52.3149	77.8201	74.6251	59.3011	37.1027	19.485	197.968	43.3635	101.93	48.4812	101.69
ENSG00000164283	ESM1	endothelial cell-specific molecule 1 [Source:HGNC Symbol;Acc:3466]	5	54273692	54318499	-1	protein_coding	63.499	44.9213	2.3499	19.6303	12.3094	257.779	11.9769	23.3316	77.5034	25.7481	61.3174	29.566	21.459	103.617	197.476
ENSG00000066248	NGEF	neuronal guanine nucleotide exchange factor [Source:HGNC Symbol;Acc:7807]	2	233743396	233877982	-1	protein_coding	28.8287	7.8124	0	1.51003	23.0801	64.0395	6.44908	86.5213	1.64901	25.7481	54.3097	30.5516	41.3852	13.3086	47.2369

[truncated: 2 more sheets: C_vs_tHF, source_publication]
