# Supplementary material for: CRISPLD1: a novel conserved target in the transition to human heart failure
Source: Basic Res Cardiol. 2020 Mar 7;115(3):27. doi: 10.1007/s00395-020-0784-4 (PMC7060963; doi:10.1007/s00395-020-0784-4)
Supplement: Supplementary file 3 — Supplementary file9 (XLSX 656 kb) [file 395_2020_784_MOESM3_ESM.xlsx]

## Sheet: Decreasing_to_HF
Gene ID	control	1week	8weeks
GPR37L1	24.12	13.91	8.13
CCL11	37.825	24.06	11.44
PTCHD3	89.51	15.38	9.75
AQP4	112.345	49.47	12.03
ACOT1	113.965	23.96	14.79
C4orf19	80.105	28.03	15.87
CLCN1	217.955	32.71	9.75
FOXO6	96.475	61.73	39.49
ADAMTS3	267.53	141.63	91.09
SPTA1	393.88	214.05	111.23
IMPA2	311.99	194.86	126.94
CRHR2	981.615	482.01	279.2

## Sheet: Increasing_to_HF
Gene ID	control	1week	8weeks
POU3F1	8.145	17.78	35.12
KCTD16	8.43	14.12	22.87
SLC13A4	12.92	21.01	44.84
GPNMB	13.435	37.75	65.71
ROPN1L	8.51	14.05	26.74
ST14	13.495	72.11	117.75
KCNJ6	3.41	23.37	37.74
FBXL21	13.29	24.98	37.77
WNT2	10.435	17.78	55.24
CLDN23	7.405	16.18	42.74
FAM180A	12.41	43.65	80.61
CKMT1B	12.355	32.69	80.98
GSDMA	7.22	24.06	49.47
DRD1	9.78	24.06	66.61
KLRG2	21.965	38.28	60.75
CILP2	10.335	18.9	91.98
SYT13	2.13	25.23	128.34
SOX8	17.965	33.28	75.29
TMEM63C	9.54	17.78	63.51
TMEM130	10.43	18.52	34.24
LAMC3	16.905	26.17	63.63
ZNF185	28.965	94.2	165.47
SLC1A2	21.41	69.45	105.38
MGAT5B	15.28	64.38	135.65
MLPH	28.895	53.65	83.64
CDA	18.55	51.33	136.13
STX11	64.94	97.68	174.74
SHC4	39.745	76.91	191.71
SV2B	38.305	72.94	115.81
SYNDIG1	9.575	60.65	129.7
PTHLH	37.39	79.98	168
SLC1A1	72.695	116.86	226.71
GRIP1	22.845	76.11	164.87
CHODL	7.155	31.54	222.28
FGF6	37.755	96.82	217.08
ITIH2	31.36	86.77	175.31
KRT18	23.335	187.41	550.72
ADAMTS4	41.02	126.75	240.7
MYBL1	67.365	195.16	301.6
ANKRD45	93.635	147.64	238.08
C11orf96	77.695	230.32	379.8
EDN3	37.03	99.68	287.94
COL22A1	20.325	61.02	438.34
KIF1A	52.93	186.48	284.9
FOS	110.455	289.45	602.21
VGLL2	33.98	105.22	529.15
ADAMTS20	28.8	302.98	516.27
FOXS1	105.01	208.44	321.75
CRISPLD1	84.405	243.33	404.94
GADD45G	206.015	402.2	789.22
TBX15	64.855	197.91	637
COL4A3	162.045	302.59	492.82
DIO2	99.71	673.93	1102.41
COMP	137.66	521.08	1339.49
COL4A4	252.03	396.93	633.95
NR4A1	608.88	1411.27	2699.05
FMOD	109.36	701.89	1409.04
AQP8	189.8	352.57	741.1
GDF15	151.04	435.67	2736.59
GRK5	821.255	1248.27	1891.01
BTG2	1379.18	2354.17	3710.54
NDRG4	2141.69	3894.13	6023.11
ENAH	5687.06	10781.4	16502
NPPA	2208.53	30903.7	59290.7

## Sheet: UP_CH_HF
Gene ID	control	1week	8weeks
CATSPER4	10.325	24.17	20.83
ST8SIA2	5.335	22.44	19.36
TRPM6	5.01	17.4	15.71
CXCR6	14.445	38.18	44.74
DCLK3	6.115	17.4	16.86
CERKL	6.885	15.76	13.83
FAM101A	8.46	22.21	22.92
ZNF853	8.685	21.29	18.11
MYLK2	4.38	31.44	26.37
PCSK1	8.51	20.98	21.87
INSC	9.27	21.78	21.22
NRIP3	7.315	84.1	74.49
FGFR2	18.35	46.19	39.4
PRSS12	5.415	16.68	15.61
RDH12	5.24	17.4	16.66
FAM167A	25.84	56.77	57.76
GABRB3	7.29	31.44	30.23
MMEL1	12.5	25.06	28.09
LIF	12.005	39.27	38.58
ASPHD2	16.92	41.08	35.44
ZBED9	13.035	28.34	33.79
SLC2A13	21.735	44.74	45.62
TMEM200A	5.15	50.8	44.74
PLCXD2	21.33	104.46	96.6
CHI3L1	13.65	59.1	69.24
DRP2	21.025	52.26	51.1
BEGAIN	15.11	47.33	43.29
PRRX2	11.625	58.18	61.54
ARHGDIG	18.01	41.46	48.04
SDK2	37.125	83.01	78.86
FBXL2	17.38	43.43	49.01
RASD1	42.615	116.29	100.73
RAB27B	22.895	114.44	118.23
RGS11	38.975	134.44	122.34
INHBA	27.045	80.82	83.73
SPHK1	37.705	147.33	141.85
NGFR	32.345	76.63	68
HOXD8	33.66	75.56	69.43
ATP6V0A4	8.41	179.95	183.84
ILDR2	73.015	203.25	172.9
CCDC68	25.66	109.67	126.1
WBSCR27	31.645	79.73	80.61
HEBP2	38.885	90.51	103.04
C2orf40	33.2	175.96	183.01
VWA5A	34.675	129.2	137.47
STC1	79.485	263.44	236.33
RND1	51.78	156.81	140.1
AZIN2	52.145	147.33	130.62
TTC9	64.9	165.27	142.72
C14orf79	55.825	126.83	119.32
CYSLTR1	83.34	193.93	198.71
TWIST1	54.46	137.63	126.45
PANX1	52.57	209.54	205.71
RUNX2	64.495	178.09	154.52
SLC41A2	69.955	165.6	152.35
GRIA3	61.99	203.29	169.84
SERPINB1	21.68	316.61	311
KRT80	63.695	201.39	183.84
FAM26E	79.195	179	195.88
MAP6	92.525	243.75	266.12
MTHFD2	87.1	181.58	211.84
NCAM1	68.64	368.55	357.05
SRGAP3	83.25	213.14	205.08
NUPR1	113.095	267.56	245.08
CCDC136	92.63	267.87	259.85
COL8A2	42.965	379.41	445.41
PIEZO2	44.055	381.53	405.17
NLRC3	106.39	257.4	219.71
SEMA3D	172.515	398.91	417.43
LRRN2	138.38	282.3	290.39
SCML4	151.55	502.24	429.67
AKIP1	186.73	382.83	389.42
SRPX	116.38	437.3	397.2
DUSP26	71.245	283.21	241.85
KCNK2	130.855	332.1	336
NKD2	118.365	748.08	774.43
PHLDA3	248.7	584.92	511.19
ITGA11	213.08	481.93	443.66
SCX	175.255	476.34	461.3
CDH11	183.16	562.09	498.52
CD44	303.535	748.08	643.12
AHNAK2	259.575	746.63	648.37
CAPG	306.575	839.7	739.99
TSPAN17	302.04	606.83	693.86
APOLD1	522.19	1248.82	1265.13
SHISA3	227.1	719.6	768.59
PLCG2	363.55	763.26	802.6
FZD1	378.78	947.27	793.41
ENDOD1	446.73	1066.89	912.21
DKK3	332.27	1194.94	1213.51
CNKSR1	432.125	1083.5	962.65
SH3PXD2B	518.415	1150.25	1100.66
OTULIN	519.22	1136.4	1278.25
TGFB3	677.295	1614.36	1804.02
UCK2	577.865	1815.35	1622.93
ITGBL1	373.525	1396.28	1614.66
SCN1B	788.06	1621.82	1596.92
PPM1E	709.56	1756.44	1653.55
TGFB2	510.51	2910.22	2782.95
MEOX1	622.565	2206.29	2395.4
CKAP4	986.64	2190.31	2201.19
CYR61	1569.26	3846.94	4120.56
VCAN	1088.17	3738.52	3227.36
THBS4	362.105	4613.67	4605.05
CILP	229.805	4929.63	4454.75
PI16	1938.62	4076.17	4578.1
PFKP	2417.91	4847.04	5815.98
FAM198B	2108.51	6430.69	6548.21
RTN4	3005.99	10095	8481.58
GPX3	6115.34	13113.9	13336
CTGF	4427.87	20987.8	19132.6
MGP	7933.59	23459.5	20335.5
SYNPO2L	6433.41	22509.3	25774.3
FHL1	7076.02	38517.2	36926.6

## Sheet: Decreasing_to_CH
Gene ID	control	1week	8weeks
PBLD	24.385	8.38	13.83
SFRP5	24.12	5.21	15.26
PPP2R2C	31.31	12.07	19.37
CHRNA2	61.115	12.19	28.14
VWC2	55.955	9.75	14.79
MKRN2OS	28.39	11.53	17.62
SLC22A1	70.73	16.31	30.94
ACSS3	62.485	17.6	33.37
RETNLB	183.46	12.99	31.05
CRYBB1	42.995	12.99	28.12
GABRG3	71.02	10.84	28.99
INMT	69.085	12.58	31.34
PPL	212.175	34.56	70.86
ANGPTL3	54.42	16.84	32.26
POLN	78.85	19.95	34.24
PENK	118.31	15.38	42.75
CCL24	53.605	21.29	33.17
MMP9	63.255	17.6	37.53
CTLA4	108.265	32.16	56.11
CYP2B6	174.12	29.43	58.6
METTL11B	62.535	12.07	37.74
CFAP43	113.13	45.74	69.24
GSTA2	287.77	100.51	154.6
GCAT	377.455	154.1	250.47
ENPP2	362.51	139.23	215.19
KCNV2	956.805	122.45	185.77
CES1	2758.97	294.05	637.13
EFNB3	3749.74	462.14	727.22
PPARA	2069.28	759.12	1215.94
PPP1R3B	2636.14	763.16	1337.02
SLC25A34	5908.65	2190.51	3374.45
HOPX	7240.28	2023.58	3073.85

## Sheet: Down_CH_HF
Gene ID	control	1week	8weeks
SPATA20	30.805	10.32	10.19
LRRC10B	39.06	16.31	19.36
AVPR1A	56.23	19.64	18.11
ADCY8	27.87	13.64	11.5
HSBP1L1	37.53	15.22	16.66
SBK3	85.585	28.34	26.74
C7orf57	35.97	14.58	13.87
EPB41L4B	68.365	28.96	25.23
CELSR3	55.875	26.82	26.66
TMEM52	61.51	26.15	23.98
GNMT	52.61	18.52	22.14
SHISA6	39.45	15.22	14.36
C1QTNF4	54.765	20.37	22.92
HELT	37.37	13.03	11.44
EFEMP1	102.3	31.76	36.64
TG	126.18	37.86	44.21
SBK2	204.205	56.92	57.08
SELENBP1	137.845	58.92	58.74
ACSM5	151.265	27.33	28.12
RET	304.835	137.5	135.65
PLA2G4E	281.08	75.31	77.98
HNMT	273.32	100.73	105.1
PHKG1	476.695	182.12	157.81
HCN4	215.34	92.31	85.55
CPN2	247.355	87.29	91.11
KLHL33	245.15	80.9	90.23
PFKFB1	407.3	76.11	89.36
DCAF12L2	280.245	113.78	133.37
COL6A6	275.12	112.84	98.98
SLC22A3	386.515	141.74	135.72
HMGCS2	443.14	179	168.97
RTN4R	567.885	220.5	203.24
LGALS4	607.255	202.35	199.56
YBX2	525.73	219.7	226.45
TMEM82	544.875	217.53	249.2
ANGPT1	760.295	335.79	313.31
SLC2A12	562.67	245.5	273.95
PLA2G5	934.115	268.5	244.2
GPT	1208.22	464.22	417.43
IL15	1214.46	388.73	415.67
C14orf159	1128.43	495.35	500.96
ADRA1B	1021.36	413.89	409.11
SLC36A2	1060.17	380.34	399.05
GPR22	1485.5	387.8	324.69
KCNJ3	1442.68	460.44	447.73
DFNB31	1094.17	474.48	503.05
GSTK1	1273.15	515.64	582.38
FAM212B	1633.48	671.3	627.26
LRRC4B	1383.6	643.83	689.53
PPIL1	1268.04	479.61	539.58
TTLL1	1660.66	554.63	640.83
C14orf180	2091.39	813.53	946.65
SCN4A	1447.71	674.27	662.37
FITM1	2249.99	1090.11	934.06
KCNJ5	2405.98	1098.52	1059.38
WNK2	3186.68	1184.35	1188.69
PLXNB1	2798.14	1291.41	1125.15
PPM1K	3184.39	1416.06	1450.68
DHRS7C	3089.17	1235.48	1182.54
SORD	3796.76	1687.86	1749.78
NPC1	4100.69	2026.51	1742.09
SLC27A1	4959.47	2014.35	2265.97
PPIP5K2	6323.75	2965.23	2862.68
DGAT2	7669.32	2616.31	2649.41
RPL3L	5847.45	2657.32	2765.23
CPEB3	5867.89	2659.33	2686.72
ECI1	7582.65	3460.77	3662.44
DECR1	10356.7	4745.61	4607.44
FKBP4	11274	4425.4	5306.83
ACAA2	17401.9	6900.86	6340.26
ECH1	25248.3	9374.53	10186.5

## Sheet: Increasing_to_CH
Gene ID	control	1week	8weeks
CEMIP	2.91	37.08	10.19
RAD54B	5.94	32.96	11.02
CDH3	2.055	38.28	8.31
DUSP14	6.495	25.9	11.02
COL24A1	2.63	37.08	11.02
ACAN	2.75	56.92	11.85
PIF1	4.41	43.12	6.7
S100A9	7.645	24.97	13.52
MUC15	2.705	93.69	41.45
GRIA1	4.93	24.3	15.19
ANKLE1	7.17	50.54	12.95
SKA1	3.475	29.59	8.13
TRAF3IP3	11.52	28.34	18.47
P4HA3	9.455	118.44	21.22
OTOA	3.925	26.57	10.39
CENPM	3.845	37.75	9.27
CFI	7.55	31.36	13.25
MYBL2	10.355	61.73	15.61
SERINC2	16.67	48.14	26.37
CTHRC1	9.095	379.34	28.99
CDCA5	6.685	40.95	10.98
SUSD3	12.335	31.44	19.37
GPR176	9.865	73.17	27.09
SELP	13.4	49.74	30.22
PARPBP	8.125	46.54	12.95
BCAS1	5.57	28.38	11.5
FAM167B	7.635	20.98	12.4
EXO1	7.29	53.57	12.4
ANXA8	13.135	71.84	39.62
TRPC6	9.565	39.21	16.66
FGR	6.31	27.1	10.19
MTFR2	6.3	35.75	11.85
RTKN2	5.96	24.17	11.11
DIRAS2	13.855	35.12	22.92
GAREML	6.815	70.17	21.03
CELF5	8.64	27.1	16.75
FANCD2	11.68	55.33	17.7
NANOS1	9.345	31.62	14.57
PAK3	12.49	51.3	28.55
SERPINB9	6.78	32.16	16.68
KIF2C	8.535	74.71	16.03
MXD3	10.045	81.7	16.03
DOK5	15.735	51.54	30.74
SKA3	11.99	48.14	18.5
CENPI	9.885	70.5	16.66
CAPN6	5.26	75.31	19.53
ANKRD2	7.265	88.09	26.37
CH25H	13.855	72.08	26.88
SLC27A6	12.045	53.19	22.38
RASSF7	11.885	34.2	22.38
SCUBE3	24.455	72.08	38.62
KIFC1	12.18	59.97	19.37
BUB1	14.485	126.45	23.54
NUF2	13.65	116.83	22.14
GPR173	18.885	49.88	30.42
PSRC1	11.105	135.23	28.58
NEK2	11.945	113.67	23.06
KIAA0101	12.49	79.98	21.22
E2F2	16.395	74.71	26.88
DDIAS	19.275	57.26	32.72
NXPE4	14.85	38.91	24.62
CSF2RB	30.175	81.92	53.49
ITGA2	22.75	52.65	34.24
TNFAIP6	27.455	85.82	45.24
RGS18	11.995	34.9	21.22
DPEP2	21.255	90.48	42.75
GDF6	16.42	112.62	35.93
MASTL	20.245	87.35	32.26
HAVCR2	17.45	50.21	27.09
CCNF	17.05	85.24	27.71
CHEK1	18.565	87.35	31.05
CHSY3	12.2	59.33	37.73
DIAPH3	17.565	146.32	29.5
CGREF1	21.585	88.61	44.41
SPP1	13.605	514.94	83.64
SELE	25.93	113.63	59.61
ALDH1A3	31.045	97.23	54.23
MMS22L	28.18	114.73	47.88
KLHL29	24.57	128.69	76.24
LGALS3	39.23	158.46	60.49
BUB1B	25.435	204.23	43.77
SEC14L2	24.095	61.02	37.74
COL9A2	12.19	229.73	49.12
ZWILCH	23.42	92.89	44.41
IQGAP3	33.8	279	52.32
NPNT	36.475	104.07	64.67
TNFRSF11B	8.695	150.42	54.23
CLDN15	57.5	205.75	97
MGAM	10.435	116.91	60.49
ANO3	29.1	83.08	44.41
CHAC1	41.635	150.41	81.48
ACP5	38.86	110.47	62.77
NGEF	19.065	136.58	83.73
S100A4	61.19	387.44	109.47
ADAM12	42.13	139.34	73.7
HHIPL1	60.01	166.12	106.18
CHAF1A	50.565	166.09	78.63
SLCO2A1	76.27	269.43	147.92
TYMS	56.535	182.38	93.85
PYCR1	39.915	150.41	80.61
IL1RL2	49.995	154.74	82.26
ANLN	43.75	375.87	82.26
MEGF10	46.505	207.15	102.48
SLC16A3	95.025	248.13	164.59
MFAP2	58.55	361.13	117.03
SFRP2	46.915	204.39	107.85
TIMP1	28.075	572.89	212.71
HMGN3	78.255	180.33	118.67
KIF11	37.385	249.51	69.45
ETV4	21.14	282.3	133.56
RUNX1	86.54	224.07	148.85
PTK2B	104.235	286.4	173.8
LOXL4	48	209.85	139.22
GPSM2	55.99	171.62	105.35
COL11A1	15.635	718.32	302.65
ITGB3	96.92	279.84	182.96
STAR	68.005	334.19	147.1
CST6	56.395	243.56	158.61
GAS2L3	80.45	271.87	163.72
LXN	79.915	244.25	121.21
TGIF1	118.655	296.13	193.83
ANGPTL4	48.695	238.98	155.43
CERCAM	111.305	479.14	183.84
PDPN	115.085	282.48	175.66
CLEC11A	61.455	390.21	245.52
DCLK1	142.355	391.37	234.58
SLC1A3	99.275	268.46	169.22
FAM46B	132.4	517.96	205.52
TMEM45A	122.52	322.55	203.09
WNT5B	131.35	309.04	202
TNC	53.695	1828.21	294.3
CD109	145.745	702.31	231.67
GALNS	182.21	492.4	274.82
TMEM119	174.245	492.58	295.82
SLITRK4	71.81	392.52	237.64
PTK7	160.06	543.37	254.77
MT1X	141.53	673.77	287.07
PTN	138.245	681.65	363.29
LOX	100.21	1830.39	471.66
FREM1	28.43	482.87	307.87
FLRT2	192.265	523.94	340.43
MMP23B	172.445	483.8	322.48
PDGFRL	108.515	580.73	342.31
PI15	160.13	537.14	322.06
PRND	182.965	645.04	278.98
TMEM176A	256.03	616.24	387.5
C1QTNF6	279.44	1787.6	447.16
SOX9	175.475	617.04	344.92
CTSK	181.38	666.89	441.47
PAMR1	122.32	798.15	523.93
PTGIS	402.97	1330.09	768.22
SRPX2	254.01	915.33	445.77
MYOF	298.925	1098.01	631.43
SSC5D	456.575	1476.11	874.95
COL18A1	479.915	2341.35	763.07
COL12A1	108.32	1922.87	1275.44
ENPP1	364.075	1631	999.88
FIBIN	535.695	1596.56	1047.9
COL16A1	602.315	2600.46	1299
LTBP2	139.905	4514.87	2135.5
IGF1	503.505	1965.74	1045.81
ELN	704.75	3610.58	1485.58
ANXA1	769.48	2149.69	1311.49
SERPINE2	642.57	3054.05	1767.05
LOXL2	676.535	4261.36	1542.64
AEBP1	627.63	2862.36	1352.61
ACTN1	1080.7	2574.64	1686.79
MFAP5	630.86	3697.47	2170.57
MFAP4	378	3352.52	2018.79
ADAMTS2	935.295	4169.35	1730.53
FSCN1	928.495	2391.68	1408.42
MRC2	1176.8	3278.99	2166.2
NMRK2	542.435	4636.1	2553.75
EMILIN1	1266.14	3937.32	2247.69
COL14A1	1570.94	5682.72	2737.75
PCOLCE	1782.2	5690.59	3304.35
COL5A1	2150.7	11020	3772.38
COL5A2	1468.53	12003.8	3954.79
COL8A1	1314.54	12317.1	4287.75
FN1	2816.8	21454.7	5423.36
FSTL1	3410.39	19559	8235.27
FBLN2	4432.9	11226.7	7010.12
COL6A2	3744.34	14753.3	7587.09
COL6A1	3837.34	15033.1	7253.09
FBN1	2852.7	15348.5	7911.7
POSTN	1896.88	36177.7	11145.3
COL15A1	5200.65	18637.2	9621.39
COL1A1	4372.91	44303.7	14224
COL1A2	6185.39	46861.2	14210.8
COL3A1	10135.1	80218.4	22406.2
SPARC	14512.8	64800.9	25434.5
COL4A2	13268	38610.7	24220.6
BGN	10225.3	43786.4	29004.2
COL4A1	17660.2	51508	32908.5

## Sheet: HF_DOWN
Gene ID	control	1week	8weeks
GNA14	14.1	15.74	6.84
LRRC3	22.83	21.77	9.55
ESRP2	13.795	15.91	6.22
ZCCHC5	86.1	83.08	37.77
SV2A	158.215	160.8	73.02
PER2	1098.8	1262.69	254.7
WNK4	416.06	478.02	171.06
HLF	1029.6	886.72	264.32
ADAMTS7	756.225	648.2	242.45
NR1D2	3888.14	3606.17	1678.33
TEF	5573.23	5943.29	2365.66

## Sheet: CH DOWN
Gene ID	control	1week	8weeks
LRRC69	16.755	7.32	15.71
HIST1H1D	18.415	7.39	17.7
NAP1L5	24.905	11.15	29.38
GPRASP2	87.06	31.54	74.46
C10orf12	93.76	21.5	94.61
PDE11A	88.955	32.71	95.09
LSAMP	91.175	44.95	97.94
HSPA1B	332.525	114.71	288.04
MYOC	146.24	30.52	146.24
SCGB1C1	263.035	92.31	230.2
CXCL14	279.14	129.2	266.95
CACNA1S	372.23	175.19	374.14
WIF1	417.145	129.2	448.78
GNB3	445.5	194.75	401.8
THRSP	1338.72	576.17	1215.57
HSPH1	4508.65	2032.9	4305.06

## Sheet: Normalized counts
Human_corresponding Ensembl ID	Human Corresponding Gene Name	EnsemblID	Gene Name	control 1	control 2	control 3	control 4	control 5	control 6	control 7	control 8	control 9	control 10	1week 1	1week 2	1week 3	1week 4	1week 5	8weeks 1	8weeks 2	8weeks 3	8weeks 4
ENSG00000099812	MISP	ENSMUSG00000035852	9130017N09Rik	14.38	24.03	20.95	36.14	22.68	30.48	20.04	12.48	19.18	37.43	3.73	3.69	9.59	6.56	5.27	11.48	10.11	9.62	10.85
ENSG00000136689	IL1RN	ENSMUSG00000026981	Il1rn	4.42	0	4.41	7.23	5.4	2.61	3.54	3.12	6.67	11.87	46.6	36.89	7.99	27.34	12.64	14.61	17.47	5.25	1.67
ENSG00000103888	CEMIP	ENSMUSG00000052353	9930013L23Rik	2.21	0	1.1	3.1	1.08	1.74	0	2.08	3.34	7.3	45.67	50.73	21.57	36.08	6.32	11.48	9.19	12.25	5.01
ENSG00000258947	TUBB3	ENSMUSG00000062380	Tubb3	4.42	3.28	7.72	7.23	2.16	8.71	5.89	3.12	7.51	2.74	65.24	49.8	30.36	17.5	16.85	31.31	22.06	27.12	5.01
ENSG00000186193	SAPCD2	ENSMUSG00000026955	Sapcd2	2.21	6.55	9.92	2.07	2.16	4.35	0	4.16	5.84	5.48	59.65	37.81	35.16	47.02	38.96	6.26	8.27	10.5	4.17
ENSG00000197275	RAD54B	ENSMUSG00000078773	Rad54b	2.21	13.11	5.51	5.16	9.72	4.35	4.72	3.12	10.84	4.57	41.94	24.9	31.96	73.26	30.54	12.53	8.27	19.25	10.02
ENSG00000158402	CDC25C	ENSMUSG00000044201	Cdc25c	2.21	4.37	3.31	2.07	6.48	0.87	1.18	1.04	5	5.48	46.6	22.13	19.98	48.11	27.38	1.04	3.68	2.62	5.01
ENSG00000185527	PDE6G	ENSMUSG00000025386	Pde6g	12.17	19.66	22.05	10.33	14.04	17.42	16.5	15.6	22.52	28.3	17.71	6.46	6.39	8.75	13.69	11.48	4.6	10.5	10.85
ENSG00000062038	CDH3	ENSMUSG00000061048	Cdh3	1.11	0	4.41	1.03	1.08	0.87	1.18	0	0.83	1.83	37.28	48.88	47.94	15.31	9.48	7.31	14.71	5.25	7.51
ENSG00000151364	KCTD14	ENSMUSG00000051727	Kctd14	11.06	17.48	20.95	8.26	21.6	26.99	51.87	24.96	30.03	25.56	6.52	8.3	7.19	1.09	7.37	5.22	8.27	6.12	4.17
ENSG00000273294	C1QTNF3-AMACR	ENSMUSG00000058914	C1qtnf3	12.17	3.28	13.23	6.2	10.8	6.97	2.36	1.04	4.17	5.48	49.4	178.92	69.51	185.89	72.66	6.26	8.27	2.62	4.17
ENSG00000125967	NECAB3	ENSMUSG00000027489	Necab3	6.64	8.74	12.13	8.26	7.56	5.22	10.61	12.48	10.01	10.96	13.05	19.37	24.77	19.68	18.95	7.31	8.27	13.12	6.68
ENSG00000171345	KRT19	ENSMUSG00000020911	Krt19	14.38	17.48	13.23	8.26	11.88	6.1	8.25	9.36	63.39	75.78	12.12	14.76	17.58	28.43	24.22	0	2.76	2.62	3.34
ENSG00000169245	CXCL10	ENSMUSG00000034855	Cxcl10	6.64	2.18	5.51	15.49	7.56	4.35	8.25	7.28	8.34	14.61	35.42	19.37	18.38	30.62	11.58	2.09	2.76	12.25	5.84
ENSG00000118972	FGF23	ENSMUSG00000000182	Fgf23	0	0	0	1.03	0	3.48	2.36	1.04	0.83	0.91	21.44	23.06	15.18	14.22	13.69	46.97	28.5	25.37	14.19
ENSG00000162552	WNT4	ENSMUSG00000036856	Wnt4	12.17	18.57	7.72	12.39	17.28	30.48	25.93	17.68	19.18	21.91	2.8	9.22	1.6	4.37	4.21	15.66	4.6	6.12	10.85
ENSG00000140534	TICRR	ENSMUSG00000046591	Ticrr	5.53	4.37	5.51	2.07	5.4	2.61	4.72	8.32	12.51	3.65	62.45	35.05	31.96	68.89	36.86	4.18	8.27	15.75	3.34
ENSG00000188782	CATSPER4	ENSMUSG00000048003	Catsper4	11.06	12.02	7.72	9.29	11.88	6.97	11.79	9.36	8.34	8.22	16.78	24.9	23.97	13.12	23.17	19.83	22.06	16.62	20.03
ENSG00000153898	MCOLN2	ENSMUSG00000011008	Mcoln2	5.53	6.55	7.72	10.33	7.56	5.22	3.54	5.2	4.17	3.65	34.49	21.21	19.18	26.24	15.8	15.66	11.03	7	6.68
ENSG00000171320	ESCO2	ENSMUSG00000022034	Esco2	14.38	16.39	16.54	8.26	9.72	11.32	11.79	22.88	20.85	13.7	104.39	51.65	73.51	113.72	70.55	10.44	13.79	31.49	11.69
ENSG00000273604	C17orf96	ENSMUSG00000043439	E130012A19Rik	68.57	53.53	50.72	33.05	52.92	26.99	40.08	30.16	26.69	26.48	28.89	24.9	15.18	33.9	31.59	5.22	9.19	13.12	12.52
ENSG00000276023	DUSP14	ENSMUSG00000018648	Dusp14	5.53	5.46	14.33	10.33	5.4	1.74	11.79	4.16	10.01	4.57	28.89	24.9	26.37	20.78	11.58	9.39	17.47	11.37	10.02
ENSG00000137142	IGFBPL1	ENSMUSG00000035551	Igfbpl1	16.59	16.39	25.36	21.69	12.96	8.71	5.89	5.2	13.34	17.35	8.39	8.3	5.59	15.31	6.32	7.31	0.92	1.75	5.84
ENSG00000154920	EME1	ENSMUSG00000039055	Eme1	12.17	12.02	6.62	10.33	3.24	5.22	4.72	7.28	8.34	7.3	29.83	24.9	21.57	37.18	35.8	5.22	10.11	8.75	7.51
ENSG00000012504	NR1H4	ENSMUSG00000047638	Nr1h4	14.38	9.83	14.33	8.26	10.8	9.58	7.07	5.2	13.34	11.87	22.37	20.29	21.57	22.96	13.69	6.26	11.03	10.5	7.51
ENSG00000201966	RNA5-8SP4	ENSMUSG00000088595	Gm24601	21.01	38.23	41.9	78.48	23.76	7.84	12.97	4.16	7.51	13.7	105.32	28.59	4	31.71	40.01	6.26	10.11	0.87	4.17
ENSG00000160471	COX6B2	ENSMUSG00000051811	Cox6b2	23.23	15.29	17.64	26.85	30.24	21.77	18.86	14.56	13.34	27.39	36.35	35.05	35.16	33.9	26.33	13.57	7.35	8.75	8.35
ENSG00000171502	COL24A1	ENSMUSG00000028197	Col24a1	4.42	6.55	2.21	1.03	1.08	3.48	1.18	2.08	0.83	0.91	16.78	37.81	53.53	36.08	12.64	11.48	15.63	8.75	10.02
ENSG00000157766	ACAN	ENSMUSG00000030607	Acan	7.74	5.46	4.41	4.13	0	0	0	1.04	1.67	1.83	55.92	58.1	44.74	63.42	16.85	7.31	15.63	17.5	10.85
ENSG00000140451	PIF1	ENSMUSG00000041064	Pif1	2.21	3.28	7.72	2.07	2.16	2.61	3.54	8.32	10.01	4.57	51.26	30.44	32.76	60.14	42.12	7.31	3.68	10.5	5.01
ENSG00000134057	CCNB1	ENSMUSG00000041431	Ccnb1	7.74	5.46	5.51	4.13	0	5.22	1.18	5.2	14.18	4.57	56.85	34.12	43.95	65.61	35.8	6.26	7.35	12.25	1.67
ENSG00000120262	CCDC170	ENSMUSG00000019767	Ccdc170	17.7	29.49	17.64	21.69	27	32.22	30.65	24.96	22.52	31.04	13.05	11.99	10.39	19.68	20.01	15.66	16.55	17.5	17.53
ENSG00000085840	ORC1	ENSMUSG00000028587	Orc1	3.32	7.65	12.13	7.23	17.28	13.93	7.07	5.2	11.68	8.22	60.58	32.28	32.76	37.18	22.11	7.31	7.35	21	8.35
ENSG00000163220	S100A9	ENSMUSG00000056071	S100a9	8.85	1.09	6.62	12.39	3.24	7.84	4.72	4.16	6.67	11.87	26.1	25.82	23.97	6.56	9.48	20.88	14.71	6.12	12.52
ENSG00000123219	CENPK	ENSMUSG00000021714	Cenpk	6.64	5.46	3.31	14.46	11.88	4.35	3.54	2.08	7.51	0.91	30.76	15.68	23.17	31.71	12.64	1.04	8.27	9.62	4.17
ENSG00000277363	SRCIN1	ENSMUSG00000038453	Srcin1	16.59	28.4	18.74	20.65	22.68	12.19	16.5	19.76	15.01	11.87	13.05	10.15	10.39	8.75	13.69	17.74	13.79	13.12	15.03
ENSG00000197991	PCDH20	ENSMUSG00000050505	Pcdh20	13.27	16.39	9.92	6.2	7.56	3.48	7.07	4.16	8.34	7.3	21.44	26.75	18.38	10.93	20.01	8.35	8.27	8.75	6.68
ENSG00000136872	ALDOB	ENSMUSG00000028307	Aldob	33.18	69.91	27.57	37.18	31.32	79.24	66.01	123.76	71.73	104.08	0	8.3	4	2.19	5.27	2.09	3.68	3.5	7.51
ENSG00000169550	MUC15	ENSMUSG00000050808	Muc15	0	3.28	1.1	5.16	0	1.74	2.36	4.16	1.67	0	101.59	147.57	92.69	16.4	40.01	61.58	40.45	43.74	23.37
ENSG00000140557	ST8SIA2	ENSMUSG00000025789	St8sia2	7.74	2.18	3.31	4.13	4.32	4.35	5.89	8.32	5	3.65	21.44	14.76	23.17	21.87	18.95	14.61	18.39	27.99	18.36
ENSG00000162543	UBXN10	ENSMUSG00000043621	Ubxn10	33.18	39.33	29.77	53.7	33.48	23.51	34.18	21.84	18.35	18.26	10.25	15.68	11.99	15.31	7.37	6.26	3.68	3.5	3.34
ENSG00000119121	TRPM6	ENSMUSG00000024727	Trpm6	3.32	4.37	3.31	7.23	8.64	3.48	4.72	3.12	5	3.65	27.03	19.37	15.98	16.4	13.69	15.66	14.71	16.62	14.19
ENSG00000155511	GRIA1	ENSMUSG00000020524	Gria1	3.32	8.74	7.72	0	4.32	4.35	3.54	3.12	6.67	1.83	23.3	24.9	27.97	18.59	9.48	8.35	17.47	18.37	14.19
ENSG00000160117	ANKLE1	ENSMUSG00000046295	Ankle1	6.64	3.28	5.51	8.26	4.32	6.1	4.72	6.24	7.51	9.13	93.2	40.58	49.54	83.1	43.17	3.13	11.95	13.12	14.19
ENSG00000154839	SKA1	ENSMUSG00000036223	Ska1	2.21	2.18	4.41	1.03	1.08	6.1	0	5.2	5.84	2.74	53.13	28.59	27.97	48.11	23.17	1.04	9.19	14	3.34
ENSG00000172215	CXCR6	ENSMUSG00000048521	Cxcr6	11.06	15.29	4.41	11.36	11.88	9.58	18.86	16.64	15.01	26.48	79.22	95	33.56	37.18	26.33	76.19	57.91	43.74	10.02
ENSG00000136982	DSCC1	ENSMUSG00000022422	Dscc1	5.53	3.28	7.72	7.23	4.32	2.61	1.18	6.24	5	3.65	49.4	38.74	23.97	29.52	31.59	4.18	3.68	7.87	6.68
ENSG00000168702	LRP1B	ENSMUSG00000049252	Lrp1b	12.17	22.94	19.85	15.49	24.84	17.42	14.15	16.64	16.68	18.26	6.52	5.53	5.59	13.12	7.37	9.39	16.55	10.5	10.02
ENSG00000170075	GPR37L1	ENSMUSG00000026424	Gpr37l1	30.97	38.23	22.05	19.62	21.6	17.42	29.47	26	24.19	19.17	11.18	12.91	15.98	21.87	10.53	15.66	2.76	7	18.36
ENSG00000009790	TRAF3IP3	ENSMUSG00000037318	Traf3ip3	11.06	9.83	11.03	7.23	7.56	9.58	18.86	13.52	10.01	21.91	39.15	25.82	27.97	27.34	20.01	22.96	17.47	23.62	15.03
ENSG00000143494	VASH2	ENSMUSG00000037568	Vash2	6.64	9.83	14.33	9.29	5.4	6.1	3.54	4.16	7.51	10.96	24.23	30.44	27.17	29.52	20.01	8.35	8.27	8.75	5.01
ENSG00000100385	IL2RB	ENSMUSG00000068227	Il2rb	15.48	15.29	7.72	10.33	27	11.32	44.79	24.96	25.02	44.74	13.05	8.3	11.99	17.5	4.21	13.57	5.52	19.25	15.86
ENSG00000167604	NFKBID	ENSMUSG00000036931	Nfkbid	11.06	7.65	11.03	12.39	14.04	8.71	23.58	7.28	12.51	15.52	27.03	21.21	15.98	30.62	24.22	17.74	12.87	18.37	13.36
ENSG00000211890	IGHA2	ENSMUSG00000095079	Igha	13.27	5.46	13.23	3.1	8.64	5.22	11.79	8.32	69.23	122.34	5.59	10.15	7.19	13.12	6.32	2.09	11.03	5.25	3.34
ENSG00000159618	ADGRG5	ENSMUSG00000061577	Gpr114	11.06	6.55	4.41	14.46	7.56	13.06	23.58	16.64	18.35	29.22	20.5	35.97	27.97	38.27	29.48	19.83	16.55	20.12	10.02
ENSG00000198400	NTRK1	ENSMUSG00000028072	Ntrk1	6.64	13.11	13.23	7.23	18.36	16.54	17.68	8.32	15.01	14.61	28.89	18.45	26.37	26.24	28.43	11.48	11.03	9.62	15.86
ENSG00000145335	SNCA	ENSMUSG00000025889	Snca	7.74	5.46	3.31	4.13	18.36	2.61	9.43	7.28	9.17	10.96	38.21	22.13	4.79	30.62	13.69	6.26	2.76	9.62	4.17
ENSG00000156049	GNA14	ENSMUSG00000024697	Gna14	25.44	29.49	13.23	7.23	19.44	15.67	12.97	10.4	11.68	9.13	23.3	22.13	12.78	13.12	14.74	3.13	4.6	7.87	5.84
ENSG00000167941	SOST	ENSMUSG00000001494	Sost	5.53	2.18	11.03	6.2	16.2	14.8	18.86	5.2	11.68	8.22	7.46	2.77	3.2	5.47	3.16	42.79	22.98	26.24	30.05
ENSG00000163735	CXCL5	ENSMUSG00000029371	Cxcl5	12.17	17.48	19.85	11.36	31.32	9.58	9.43	3.12	13.34	15.52	27.96	12.91	13.58	30.62	18.95	8.35	1.84	12.25	6.68
ENSG00000204653	ASPDH	ENSMUSG00000038704	Aspdh	19.91	17.48	18.74	24.78	18.36	22.64	23.58	26	20.02	26.48	5.59	7.38	4.79	8.75	2.11	10.44	3.68	7.87	6.68
ENSG00000149380	P4HA3	ENSMUSG00000051048	P4ha3	7.74	12.02	4.41	9.29	9.72	6.97	9.43	7.28	9.17	5.48	117.44	135.58	98.28	125.75	27.38	37.58	20.22	27.99	19.2
ENSG00000155719	OTOA	ENSMUSG00000034990	Otoa	1.11	4.37	4.41	6.2	3.24	2.61	1.18	2.08	2.5	4.57	24.23	47.04	25.57	17.5	29.48	9.39	13.79	14.87	5.01
ENSG00000100162	CENPM	ENSMUSG00000068101	Cenpm	2.21	2.18	5.51	0	2.16	3.48	1.18	6.24	5	4.57	41.94	33.2	36.75	50.3	25.27	6.26	8.27	13.12	6.68
ENSG00000205403	CFI	ENSMUSG00000058952	Cfi	3.32	7.65	6.62	11.36	6.48	4.35	3.54	7.28	4.17	7.3	42.87	39.66	30.36	29.52	15.8	40.71	25.74	12.25	4.17
ENSG00000101057	MYBL2	ENSMUSG00000017861	Mybl2	11.06	8.74	8.82	11.36	5.4	9.58	8.25	15.6	17.51	9.13	94.14	54.41	60.73	83.1	60.02	14.61	14.71	24.5	11.69
ENSG00000186185	KIF18B	ENSMUSG00000051378	Kif18b	15.48	6.55	12.13	8.26	7.56	10.45	4.72	16.64	23.35	6.39	152.85	79.32	77.5	177.14	135.84	7.31	18.39	28.87	14.19
ENSG00000172156	CCL11	ENSMUSG00000020676	Ccl11	21.01	34.96	35.28	56.8	29.16	43.54	30.65	62.4	38.37	105	25.17	23.06	19.98	21.87	36.86	10.44	11.95	6.12	11.69
ENSG00000100526	CDKN3	ENSMUSG00000037628	Cdkn3	2.21	3.28	6.62	8.26	6.48	3.48	7.07	7.28	8.34	4.57	37.28	17.52	27.97	41.55	24.22	7.31	4.6	13.12	5.01
ENSG00000171241	SHCBP1	ENSMUSG00000022322	Shcbp1	12.17	16.39	20.95	24.78	19.44	14.8	4.72	13.52	27.52	15.52	112.78	55.34	60.73	108.25	83.19	12.53	14.71	34.99	14.19
ENSG00000262406	MMP12	ENSMUSG00000049723	Mmp12	0	2.18	6.62	6.2	5.4	1.74	0	6.24	10.01	3.65	52.19	54.41	23.17	41.55	16.85	4.18	1.84	4.37	2.5
ENSG00000155307	SAMSN1	ENSMUSG00000022876	Samsn1	7.74	7.65	5.51	13.42	11.88	13.93	4.72	12.48	6.67	10.96	35.42	15.68	16.78	37.18	16.85	17.74	21.14	12.25	8.35
ENSG00000168528	SERINC2	ENSMUSG00000023232	Serinc2	14.38	24.03	16.54	21.69	4.32	14.8	5.89	14.56	23.35	36.52	51.26	63.64	47.14	39.37	33.7	35.49	29.42	25.37	16.7
ENSG00000185250	PPIL6	ENSMUSG00000078451	Ppil6	34.28	26.22	27.57	44.41	31.32	18.29	12.97	12.48	14.18	16.43	9.32	16.6	15.98	18.59	21.06	12.53	11.03	10.5	17.53
ENSG00000160233	LRRC3	ENSMUSG00000051652	Lrrc3	19.91	14.2	16.54	23.75	32.4	18.29	15.32	28.08	32.53	24.65	22.37	14.76	20.77	24.06	12.64	7.31	4.6	9.62	13.36
ENSG00000116990	MYCL	ENSMUSG00000028654	Mycl1	4.42	4.37	4.41	4.13	6.48	0.87	16.5	9.36	15.01	13.7	28.89	11.99	19.98	25.15	10.53	8.35	6.43	11.37	10.85
ENSG00000171004	HS6ST2	ENSMUSG00000062184	Hs6st2	25.44	31.68	26.46	17.56	24.84	20.9	10.61	23.92	18.35	18.26	49.4	67.33	32.76	80.92	35.8	26.09	10.11	10.5	16.7
ENSG00000099937	SERPIND1	ENSMUSG00000022766	Serpind1	15.48	17.48	20.95	7.23	21.6	6.97	7.07	16.64	12.51	11.87	25.17	45.19	23.97	31.71	20.01	18.79	5.52	9.62	9.18
ENSG00000168685	IL7R	ENSMUSG00000003882	Il7r	12.17	9.83	9.92	11.36	14.04	13.06	17.68	5.2	10.01	12.78	29.83	23.06	12.78	19.68	17.9	10.44	11.95	10.5	4.17
ENSG00000139629	GALNT6	ENSMUSG00000037280	Galnt6	18.8	17.48	14.33	12.39	15.12	19.16	20.04	21.84	15.01	21	39.15	35.05	16.78	29.52	32.64	16.7	8.27	14.87	15.03
ENSG00000165462	PHOX2A	ENSMUSG00000007946	Phox2a	13.27	10.92	11.03	5.16	19.44	12.19	8.25	9.36	10.84	8.22	15.84	19.37	13.58	16.4	15.8	6.26	5.52	2.62	5.84
ENSG00000006282	SPATA20	ENSMUSG00000020867	Spata20	38.71	26.22	30.87	32.01	33.48	28.74	20.04	19.76	27.52	31.96	9.32	2.77	9.59	12.03	4.21	4.18	9.19	6.12	10.02
ENSG00000143479	DYRK3	ENSMUSG00000016526	Dyrk3	2.21	5.46	6.62	5.16	6.48	6.97	5.89	4.16	4.17	8.22	18.64	18.45	15.98	12.03	22.11	27.14	35.85	14	7.51
ENSG00000164932	CTHRC1	ENSMUSG00000054196	Cthrc1	9.95	4.37	12.13	23.75	12.96	3.48	1.18	6.24	5	10.04	366.29	712.01	490.6	378.34	129.52	31.31	43.21	27.99	16.7
ENSG00000078295	ADCY2	ENSMUSG00000021536	Adcy2	9.95	8.74	6.62	13.42	16.2	15.67	9.43	7.28	8.34	6.39	20.5	37.81	26.37	30.62	26.33	22.96	20.22	25.37	15.86
ENSG00000146670	CDCA5	ENSMUSG00000024791	Cdca5	2.21	2.18	6.62	4.13	7.56	5.22	5.89	6.24	15.85	5.48	55.92	39.66	39.95	69.98	31.59	6.26	13.79	13.12	7.51
ENSG00000109674	NEIL3	ENSMUSG00000039396	Neil3	7.74	6.55	14.33	10.33	12.96	4.35	3.54	20.8	14.18	5.48	107.18	71.02	76.71	107.16	85.29	5.22	16.55	30.62	13.36
ENSG00000094804	CDC6	ENSMUSG00000017499	Cdc6	9.95	13.11	18.74	14.46	29.16	20.9	15.32	21.84	25.02	17.35	98.8	68.25	83.1	96.23	78.98	19.83	22.06	41.99	20.03
ENSG00000101447	FAM83D	ENSMUSG00000027654	Fam83d	6.64	9.83	15.44	9.29	5.4	11.32	5.89	10.4	8.34	7.3	82.02	37.81	42.35	78.73	54.76	7.31	10.11	9.62	9.18
ENSG00000100146	SOX10	ENSMUSG00000033006	Sox10	61.93	71.01	48.52	36.14	45.36	47.89	45.97	48.88	50.04	61.17	40.08	35.05	30.36	29.52	41.07	27.14	13.79	24.5	44.24
ENSG00000157303	SUSD3	ENSMUSG00000021384	Susd3	13.27	9.83	6.62	9.29	10.8	12.19	20.04	8.32	12.51	11.87	45.67	30.44	23.17	34.99	21.06	19.83	18.39	18.37	14.19
ENSG00000153237	CCDC148	ENSMUSG00000036641	Ccdc148	17.7	18.57	14.33	18.59	15.12	13.06	16.5	10.4	15.01	8.22	3.73	5.53	7.19	9.84	6.32	7.31	11.95	3.5	10.02
ENSG00000204950	LRRC10B	ENSMUSG00000090291	Lrrc10b	48.66	40.42	16.54	49.57	42.12	35.7	20.04	16.64	7.51	41.09	10.25	20.29	16.78	15.31	10.53	7.31	19.3	19.25	18.36
ENSG00000152213	ARL11	ENSMUSG00000043157	Arl11	14.38	18.57	13.23	11.36	22.68	10.45	12.97	14.56	12.51	13.7	41.94	39.66	29.56	31.71	30.54	15.66	20.22	22.75	17.53
ENSG00000104147	OIP5	ENSMUSG00000072980	Oip5	13.27	12.02	12.13	10.33	2.16	3.48	7.07	6.24	7.51	7.3	45.67	34.12	32.76	51.39	32.64	3.13	9.19	16.62	5.84
ENSG00000204923	FBXO48	ENSMUSG00000044966	Fbxo48	6.64	5.46	6.62	4.13	9.72	2.61	9.43	9.36	5.84	6.39	32.62	13.83	17.58	26.24	18.95	4.18	4.6	13.12	6.68
ENSG00000157168	NRG1	ENSMUSG00000062991	Nrg1	8.85	6.55	13.23	7.23	11.88	12.19	14.15	8.32	11.68	10.04	12.12	12.91	15.18	6.56	11.58	62.63	25.74	35.87	20.87
ENSG00000174564	IL20RB	ENSMUSG00000044244	Il20rb	27.65	14.2	20.95	14.46	12.96	13.06	17.68	12.48	15.85	17.35	34.49	32.28	29.56	32.8	35.8	21.92	22.06	12.25	23.37
ENSG00000183484	GPR132	ENSMUSG00000021298	Gpr132	5.53	13.11	7.72	8.26	4.32	6.97	16.5	13.52	9.17	18.26	18.64	23.06	29.56	36.08	8.42	11.48	10.11	21	15.86
ENSG00000105967	TFEC	ENSMUSG00000029553	Tfec	7.74	7.65	6.62	15.49	8.64	13.93	9.43	8.32	9.17	7.3	23.3	28.59	18.38	20.78	12.64	9.39	7.35	12.25	7.51
ENSG00000161860	SYCE2	ENSMUSG00000003824	Syce2	13.27	19.66	16.54	18.59	16.2	21.77	18.86	14.56	21.69	20.09	38.21	33.2	31.96	39.37	17.9	12.53	19.3	25.37	25.04
ENSG00000106789	CORO2A	ENSMUSG00000028337	Coro2a	15.48	14.2	7.72	13.42	11.88	9.58	12.97	8.32	23.35	22.83	42.87	27.67	25.57	39.37	26.33	10.44	11.95	21	10.02
ENSG00000104783	KCNN4	ENSMUSG00000054342	Kcnn4	15.48	18.57	14.33	13.42	6.48	12.19	9.43	11.44	17.51	21	42.87	34.12	23.17	34.99	12.64	12.53	12.87	14.87	16.7
ENSG00000172575	RASGRP1	ENSMUSG00000027347	Rasgrp1	13.27	9.83	12.13	10.33	18.36	13.93	7.07	18.72	10.84	28.3	28.89	23.98	34.36	42.65	15.8	9.39	12.87	19.25	15.03
ENSG00000175643	RMI2	ENSMUSG00000037991	Rmi2	9.95	6.55	8.82	10.33	10.8	14.8	15.32	2.08	7.51	9.13	35.42	17.52	15.98	21.87	16.85	4.18	5.52	4.37	8.35
ENSG00000111424	VDR	ENSMUSG00000022479	Vdr	11.06	14.2	15.44	13.42	11.88	17.42	12.97	4.16	15.01	15.52	34.49	30.44	9.59	25.15	24.22	16.7	9.19	11.37	7.51
ENSG00000221986	MYBPHL	ENSMUSG00000068745	Mybphl	5.53	36.05	4.41	1.03	5.4	7.84	10.61	24.96	42.54	6.39	4.66	0.92	11.99	2.19	2.11	131.51	26.66	4.37	139.41
ENSG00000166073	GPR176	ENSMUSG00000040133	Gpr176	4.42	6.55	7.72	16.52	2.16	12.19	5.89	11.44	10.01	10.04	93.2	95.92	49.54	72.17	49.49	26.09	27.58	29.74	10.02
ENSG00000174175	SELP	ENSMUSG00000026580	Selp	18.8	12.02	8.82	19.62	16.2	17.42	9.43	8.32	10.84	12.78	69.9	50.73	48.74	40.46	24.22	64.71	44.12	20.12	29.22
ENSG00000185480	PARPBP	ENSMUSG00000035365	Parpbp	13.27	4.37	11.03	5.16	5.4	6.97	5.89	7.28	8.34	7.3	46.6	29.51	45.54	71.08	37.91	11.48	11.95	22.75	12.52
ENSG00000231213	PLSCR5	ENSMUSG00000095654	Plscr5	16.59	29.49	20.95	17.56	28.08	13.06	17.68	6.24	24.19	12.78	4.66	7.38	4.79	6.56	6.32	3.13	4.6	7.87	9.18
ENSG00000165105	RASEF	ENSMUSG00000043003	Rasef	25.44	31.68	26.46	33.05	18.36	27.86	23.58	21.84	20.85	31.96	10.25	8.3	9.59	8.75	21.06	13.57	18.39	9.62	15.03
ENSG00000163673	DCLK3	ENSMUSG00000032500	Dclk3	6.64	9.83	5.51	4.13	7.56	3.48	4.72	2.08	3.34	6.39	7.46	23.06	23.97	16.4	7.37	13.57	21.14	29.74	15.86
ENSG00000165304	MELK	ENSMUSG00000035683	Melk	7.74	10.92	7.72	5.16	12.96	7.84	2.36	13.52	12.51	4.57	116.51	56.26	56.73	122.47	58.97	4.18	9.19	23.62	10.85
ENSG00000123473	STIL	ENSMUSG00000028718	Stil	9.95	10.92	8.82	4.13	9.72	5.22	4.72	6.24	19.18	11.87	72.7	55.34	67.92	102.79	69.5	4.18	11.03	17.5	11.69
ENSG00000064787	BCAS1	ENSMUSG00000013523	Bcas1	4.42	3.28	9.92	5.16	4.32	2.61	4.72	3.12	11.68	7.3	28.89	22.13	30.36	21.87	27.38	6.26	12.87	10.5	7.51
ENSG00000176244	ACBD7	ENSMUSG00000026644	Acbd7	15.48	14.2	14.33	17.56	34.56	18.29	24.75	17.68	11.68	16.43	9.32	7.38	5.59	8.75	9.48	4.18	10.11	5.25	12.52
ENSG00000183615	FAM167B	ENSMUSG00000050493	Fam167b	3.32	4.37	8.82	6.2	7.56	3.48	7.07	10.4	5	7.3	25.17	25.82	19.98	14.22	17.9	8.35	5.52	18.37	13.36
ENSG00000174371	EXO1	ENSMUSG00000039748	Exo1	5.53	13.11	8.82	2.07	6.48	6.1	4.72	9.36	17.51	4.57	72.7	52.57	39.95	71.08	38.96	4.18	6.43	21	11.69
ENSG00000213085	CFAP45	ENSMUSG00000026546	Ccdc19	7.74	5.46	7.72	11.36	7.56	6.1	5.89	3.12	3.34	5.48	15.84	19.37	19.18	17.5	12.64	9.39	13.79	9.62	12.52
ENSG00000157680	DGKI	ENSMUSG00000038665	Dgki	25.44	13.11	17.64	9.29	19.44	20.03	27.11	23.92	29.19	21.91	1.86	4.61	0.8	10.93	4.21	2.09	4.6	14	15.86
ENSG00000118307	CASC1	ENSMUSG00000043541	Casc1	23.23	26.22	16.54	22.72	18.36	20.9	23.58	23.92	23.35	23.74	7.46	13.83	9.59	14.22	8.42	20.88	12.87	14	15.86
ENSG00000158458	NRG2	ENSMUSG00000060275	Nrg2	23.23	12.02	12.13	19.62	20.52	22.64	15.32	15.6	14.18	14.61	4.66	6.46	6.39	6.56	10.53	9.39	9.19	7	15.03
ENSG00000164649	CDCA7L	ENSMUSG00000021175	Cdca7l	8.85	9.83	8.82	6.2	9.72	6.1	11.79	13.52	13.34	18.26	64.31	45.19	35.16	64.52	36.86	14.61	7.35	29.74	6.68
ENSG00000071539	TRIP13	ENSMUSG00000021569	Trip13	12.17	13.11	22.05	13.42	15.12	13.06	14.15	8.32	9.17	7.3	69.9	42.43	54.33	85.29	45.28	12.53	11.03	21.87	12.52
ENSG00000163701	IL17RE	ENSMUSG00000043088	Il17re	9.95	7.65	14.33	14.46	10.8	20.03	21.22	12.48	18.35	26.48	7.46	10.15	5.59	7.65	8.42	7.31	6.43	6.12	9.18
ENSG00000008056	SYN1	ENSMUSG00000037217	Syn1	8.85	12.02	4.41	11.36	4.32	13.06	12.97	13.52	10.84	9.13	22.37	25.82	19.18	24.06	10.53	18.79	14.71	22.75	16.7
ENSG00000164638	SLC29A4	ENSMUSG00000050822	Slc29a4	7.74	10.92	12.13	4.13	10.8	11.32	9.43	10.4	18.35	12.78	29.83	19.37	16.78	17.5	20.01	16.7	20.22	22.75	20.03
ENSG00000163606	CD200R1	ENSMUSG00000022667	Cd200r1	13.27	14.2	12.13	17.56	20.52	16.54	17.68	12.48	10.01	12.78	28.89	31.36	23.97	27.34	26.33	17.74	18.39	18.37	18.36
ENSG00000035499	DEPDC1B	ENSMUSG00000021697	Depdc1b	8.85	7.65	7.72	8.26	14.04	9.58	4.72	13.52	13.34	10.04	37.28	16.6	27.97	40.46	28.43	8.35	4.6	18.37	5.84
ENSG00000168418	KCNG4	ENSMUSG00000045246	Kcng4	6.64	7.65	4.41	3.1	6.48	15.67	25.93	33.28	12.51	27.39	3.73	5.53	7.19	4.37	6.32	3.13	3.68	7	12.52
ENSG00000131400	NAPSA	ENSMUSG00000002204	Napsa	7.74	8.74	8.82	6.2	9.72	2.61	4.72	4.16	4.17	13.7	16.78	19.37	19.18	21.87	14.74	4.18	8.27	11.37	4.17
ENSG00000254535	PABPC4L	ENSMUSG00000090919	Pabpc4l	17.7	16.39	18.74	17.56	14.04	13.93	12.97	8.32	18.35	8.22	31.69	29.51	29.56	39.37	18.95	13.57	9.19	24.5	16.7
ENSG00000127423	AUNIP	ENSMUSG00000078521	Aunip	11.06	4.37	6.62	7.23	7.56	11.32	10.61	6.24	10.84	12.78	15.84	8.3	18.38	30.62	17.9	5.22	16.55	13.12	7.51
ENSG00000163563	MNDA	ENSMUSG00000026536	Mnda	6.64	7.65	9.92	25.82	15.12	6.97	4.72	6.24	6.67	7.3	17.71	21.21	12.78	13.12	13.69	18.79	11.03	18.37	11.69
ENSG00000105409	ATP1A3	ENSMUSG00000040907	Atp1a3	9.95	5.46	7.72	8.26	2.16	8.71	12.97	8.32	14.18	14.61	21.44	22.13	18.38	10.93	12.64	8.35	15.63	10.5	7.51
ENSG00000138669	PRKG2	ENSMUSG00000029334	Prkg2	24.33	18.57	22.05	14.46	14.04	25.25	12.97	23.92	27.52	19.17	30.76	28.59	25.57	32.8	21.06	11.48	11.95	21	16.7
ENSG00000184956	MUC6	ENSMUSG00000048191	Muc6	18.8	20.76	14.33	26.85	11.88	9.58	8.25	13.52	14.18	18.26	33.55	20.29	17.58	22.96	24.22	16.7	3.68	8.75	6.68
ENSG00000089101	CFAP61	ENSMUSG00000037143	4930529M08Rik	44.24	43.7	39.7	32.01	41.04	24.38	33.01	17.68	9.17	25.56	19.57	5.53	7.19	8.75	7.37	9.39	4.6	8.75	8.35
ENSG00000265190	ANXA8	ENSMUSG00000021950	Anxa8	19.91	20.76	18.74	12.39	11.88	5.22	3.54	5.2	19.18	11.87	70.84	97.76	47.94	78.73	25.27	38.62	33.09	43.74	42.57
ENSG00000144355	DLX1	ENSMUSG00000041911	Dlx1	24.33	27.31	29.77	24.78	20.52	20.03	25.93	21.84	19.18	36.52	12.12	7.38	17.58	7.65	10.53	7.31	7.35	6.12	15.86
ENSG00000108187	PBLD	ENSMUSG00000020072	Pbld1	22.12	21.85	20.95	25.82	29.16	21.77	30.65	16.64	25.02	24.65	13.98	7.38	5.59	10.93	7.37	6.26	4.6	14.87	18.36
ENSG00000137672	TRPC6	ENSMUSG00000031997	Trpc6	7.74	15.29	11.03	9.29	10.8	7.84	7.07	7.28	11.68	5.48	38.21	44.27	34.36	49.21	35.8	15.66	19.3	27.12	9.18
ENSG00000000938	FGR	ENSMUSG00000028874	Fgr	5.53	3.28	4.41	4.13	5.4	5.22	5.89	8.32	2.5	8.22	26.1	32.28	19.98	31.71	17.9	8.35	9.19	14	8.35
ENSG00000112742	TTK	ENSMUSG00000038379	Ttk	11.06	16.39	9.92	5.16	14.04	12.19	9.43	14.56	20.02	11.87	101.59	64.56	77.5	122.47	63.18	16.7	14.71	27.99	17.53
ENSG00000185668	POU3F1	ENSMUSG00000090125	Pou3f1	6.64	7.65	3.31	5.16	3.24	8.71	10.61	4.16	8.34	15.52	12.12	24.9	16.78	10.93	16.85	77.24	79.06	34.12	30.05
ENSG00000146410	MTFR2	ENSMUSG00000019992	Mtfr2	4.42	7.65	11.03	5.16	5.4	3.48	2.36	5.2	10.01	6.39	40.08	17.52	30.36	36.08	34.75	7.31	9.19	18.37	10.85
ENSG00000103310	ZP2	ENSMUSG00000030911	Zp2	29.86	26.22	19.85	15.49	31.32	15.67	18.86	17.68	29.19	26.48	8.39	2.77	10.39	7.65	16.85	10.44	7.35	7.87	15.86
ENSG00000126787	DLGAP5	ENSMUSG00000037544	Dlgap5	11.06	16.39	13.23	16.52	9.72	13.06	5.89	16.64	20.85	10.96	146.33	88.54	81.5	138.87	95.82	11.48	12.87	20.12	17.53
ENSG00000182010	RTKN2	ENSMUSG00000037846	Rtkn2	3.32	8.74	4.41	6.2	7.56	1.74	4.72	5.2	7.51	2.74	25.17	19.37	23.17	16.4	24.22	3.13	10.11	10.5	8.35
ENSG00000140525	FANCI	ENSMUSG00000039187	Fanci	19.91	6.55	13.23	13.42	11.88	11.32	10.61	14.56	20.85	15.52	76.43	47.96	46.34	87.48	50.54	16.7	19.3	21	15.03
ENSG00000165023	DIRAS2	ENSMUSG00000047842	Diras2	12.17	14.2	12.13	7.23	6.48	12.19	17.68	13.52	15.01	13.7	34.49	34.12	19.98	39.37	21.06	21.92	22.98	14.87	23.37
ENSG00000102230	PCYT1B	ENSMUSG00000035246	Pcyt1b	9.95	2.18	6.62	8.26	10.8	6.1	5.89	14.56	15.01	10.96	32.62	44.27	36.75	64.52	20.01	10.44	15.63	12.25	10.02
ENSG00000105613	MAST1	ENSMUSG00000053693	Mast1	30.97	14.2	29.77	29.95	23.76	27.86	24.75	13.52	36.7	43.82	19.57	8.3	8.79	12.03	14.74	15.66	14.71	17.5	21.7
ENSG00000188452	CERKL	ENSMUSG00000075256	Cerkl	5.53	9.83	5.51	10.33	3.24	5.22	4.72	6.24	11.68	12.78	13.05	14.76	23.97	16.4	9.48	12.53	12.87	11.37	15.03
ENSG00000203760	CENPW	ENSMUSG00000075266	Cenpw	12.17	8.74	11.03	13.42	14.04	10.45	14.15	16.64	8.34	12.78	35.42	23.98	23.97	39.37	17.9	13.57	19.3	15.75	13.36
ENSG00000230778	ANKRD63	ENSMUSG00000078137	Ankrd63	39.81	20.76	31.98	20.65	11.88	11.32	11.79	24.96	28.36	10.96	7.46	9.22	13.58	15.31	13.69	7.31	0.92	4.37	14.19
ENSG00000108602	ALDH3A1	ENSMUSG00000019102	Aldh3a1	46.45	60.08	49.62	40.27	50.76	10.45	11.79	13.52	13.34	18.26	9.32	10.15	34.36	19.68	25.27	4.18	10.11	12.25	15.03
ENSG00000157601	MX1	ENSMUSG00000000386	Mx1	17.7	4.37	8.82	149.74	15.12	9.58	14.15	12.48	17.51	20.09	45.67	47.04	32.76	34.99	22.11	9.39	7.35	18.37	17.53
ENSG00000151079	KCNA6	ENSMUSG00000038077	Kcna6	50.87	54.62	39.7	26.85	34.56	11.32	31.83	20.8	22.52	23.74	16.78	16.6	28.76	30.62	18.95	30.27	15.63	12.25	20.87
ENSG00000133216	EPHB2	ENSMUSG00000028664	Ephb2	11.06	16.39	15.44	15.49	15.12	15.67	12.97	9.36	12.51	10.04	26.1	33.2	27.17	42.65	14.74	36.53	8.27	10.5	8.35
ENSG00000214954	LRRC69	ENSMUSG00000023151	Lrrc69	13.27	16.39	17.64	13.42	15.12	13.06	16.5	16.64	19.18	11.87	5.59	6.46	8.79	5.47	6.32	16.7	14.71	14	20.87
ENSG00000122224	LY9	ENSMUSG00000004707	Ly9	11.06	6.55	6.62	18.59	15.12	15.67	15.32	11.44	22.52	18.26	27.03	33.2	14.38	30.62	18.95	15.66	9.19	11.37	16.7
ENSG00000170425	ADORA2B	ENSMUSG00000018500	Adora2b	24.33	30.59	30.87	38.21	19.44	33.09	33.01	17.68	26.69	27.39	46.6	39.66	39.95	45.93	33.7	19.83	30.34	19.25	24.21
ENSG00000135097	MSI1	ENSMUSG00000054256	Msi1	32.07	28.4	27.57	25.82	17.28	23.51	20.04	22.88	20.85	28.3	34.49	27.67	32.76	31.71	35.8	14.61	9.19	18.37	23.37
ENSG00000157833	GAREML	ENSMUSG00000044576	Gareml	5.53	5.46	6.62	4.13	7.56	6.1	4.72	11.44	7.51	3.65	76.43	69.17	80.7	47.02	50.54	13.57	28.5	32.37	20.03
ENSG00000178882	FAM101A	ENSMUSG00000037962	Fam101a	4.42	9.83	6.62	9.29	1.08	6.1	8.25	9.36	6.67	9.13	25.17	21.21	26.37	20.78	12.64	21.92	12.87	39.37	22.54
ENSG00000161082	CELF5	ENSMUSG00000034818	Celf5	9.95	6.55	7.72	5.16	7.56	6.97	7.07	15.6	10.84	10.96	26.1	24.9	26.37	36.08	17.9	19.83	14.71	15.75	16.7
ENSG00000129810	SGOL1	ENSMUSG00000023940	Sgol1	3.32	10.92	8.82	8.26	8.64	3.48	9.43	8.32	10.01	6.39	69.9	47.96	52.74	83.1	53.7	9.39	8.27	16.62	8.35
ENSG00000070193	FGF10	ENSMUSG00000021732	Fgf10	16.59	32.77	25.36	40.27	28.08	20.03	23.58	56.16	34.2	63.91	6.52	15.68	15.18	12.03	16.85	22.96	12.87	9.62	12.52
ENSG00000182612	TSPAN10	ENSMUSG00000039691	Tspan10	13.27	24.03	11.03	10.33	18.36	31.35	22.4	14.56	13.34	14.61	1.86	0.92	4	7.65	6.32	2.09	5.52	6.12	8.35
ENSG00000118193	KIF14	ENSMUSG00000041498	Kif14	9.95	18.57	15.44	14.46	17.28	6.1	8.25	17.68	16.68	10.96	86.68	52.57	60.73	110.44	67.39	10.44	25.74	27.99	16.7
ENSG00000144554	FANCD2	ENSMUSG00000034023	Fancd2	9.95	8.74	11.03	10.33	14.04	7.84	11.79	20.8	6.67	15.52	82.02	50.73	54.33	94.04	42.12	16.7	18.39	21.87	10.02
ENSG00000134363	FST	ENSMUSG00000021765	Fst	18.8	17.48	14.33	19.62	17.28	19.16	12.97	13.52	12.51	22.83	75.5	51.65	58.33	45.93	41.07	33.4	12.87	24.5	39.23
ENSG00000139278	GLIPR1	ENSMUSG00000056888	Glipr1	16.59	14.2	9.92	18.59	12.96	7.84	9.43	13.52	11.68	16.43	83.88	56.26	37.55	57.95	27.38	17.74	17.47	23.62	11.69
ENSG00000169783	LINGO1	ENSMUSG00000049556	Lingo1	26.54	22.94	11.03	39.24	20.52	16.54	10.61	14.56	13.34	10.04	82.95	78.39	94.28	95.13	67.39	17.74	27.58	19.25	23.37
ENSG00000188613	NANOS1	ENSMUSG00000072437	Nanos1	8.85	13.11	2.21	14.46	14.04	7.84	2.36	11.44	6.67	6.39	38.21	35.05	27.17	30.62	21.06	13.57	11.03	14	9.18
ENSG00000131697	NPHP4	ENSMUSG00000039577	Nphp4	22.12	24.03	15.44	19.62	21.6	19.16	21.22	32.24	23.35	19.17	53.13	33.2	47.94	44.83	33.7	31.31	33.09	25.37	34.23
ENSG00000231824	C18orf42	ENSMUSG00000091636	A330050F15Rik	4.42	7.65	15.44	5.16	4.32	8.71	7.07	7.28	5.84	7.3	12.12	10.15	14.38	5.47	17.9	19.83	12.87	28.87	15.86
ENSG00000119227	PIGZ	ENSMUSG00000045625	Pigz	59.72	33.86	49.62	30.98	35.64	27.86	35.36	34.32	40.87	38.35	26.1	30.44	28.76	19.68	41.07	20.88	24.82	22.75	19.2
ENSG00000120057	SFRP5	ENSMUSG00000018822	Sfrp5	27.65	26.22	22.05	20.65	9.72	13.06	5.89	44.72	24.19	30.13	1.86	2.77	11.99	8.75	4.21	15.66	4.6	0.87	28.38
ENSG00000137265	IRF4	ENSMUSG00000021356	Irf4	40.92	36.05	37.49	17.56	50.76	26.99	36.54	36.4	36.7	36.52	55.92	27.67	19.98	26.24	23.17	17.74	11.95	14	12.52
ENSG00000160957	RECQL4	ENSMUSG00000033762	Recql4	37.6	25.13	20.95	18.59	28.08	19.16	22.4	29.12	23.35	21	53.13	35.05	48.74	57.95	46.33	26.09	19.3	29.74	28.38
ENSG00000257017	HP	ENSMUSG00000031722	Hp	19.91	21.85	23.16	22.72	9.72	18.29	7.07	13.52	17.51	90.39	88.54	67.33	52.74	56.86	42.12	84.55	19.3	11.37	30.05
ENSG00000152315	KCNK13	ENSMUSG00000045404	Kcnk13	19.91	22.94	18.74	22.72	24.84	14.8	23.58	21.84	20.02	21	33.55	35.05	35.16	41.55	30.54	22.96	23.9	16.62	21.7
ENSG00000160886	LY6K	ENSMUSG00000044678	Ly6k	5.53	7.65	5.51	18.59	10.8	7.84	5.89	14.56	8.34	7.3	13.98	6.46	14.38	4.37	3.16	37.58	17.47	21.87	20.87
ENSG00000085552	IGSF9	ENSMUSG00000037995	Igsf9	14.38	17.48	19.85	11.36	22.68	13.93	10.61	22.88	31.69	19.17	41.94	30.44	27.97	28.43	25.27	17.74	18.39	18.37	18.36
ENSG00000101194	SLC17A9	ENSMUSG00000023393	Slc17a9	25.44	14.2	16.54	22.72	23.76	21.77	16.5	21.84	20.02	18.26	45.67	19.37	34.36	44.83	20.01	13.57	16.55	15.75	16.7
ENSG00000103067	ESRP2	ENSMUSG00000084128	Esrp2	17.7	9.83	11.03	8.26	9.72	9.58	18.86	14.56	22.52	25.56	14.91	19.37	11.99	21.87	13.69	5.22	4.6	2.62	9.18
ENSG00000151023	ENKUR	ENSMUSG00000026679	Enkur	22.12	17.48	25.36	23.75	21.6	9.58	22.4	11.44	15.01	10.04	28.89	40.58	29.56	19.68	20.01	14.61	19.3	10.5	13.36
ENSG00000167371	PRRT2	ENSMUSG00000045114	Prrt2	24.33	26.22	29.77	26.85	27	20.03	21.22	24.96	22.52	19.17	24.23	27.67	35.16	34.99	37.91	16.7	16.55	19.25	19.2
ENSG00000182077	PTCHD3	ENSMUSG00000039198	Ptchd3	66.36	97.22	97.03	58.86	96.12	134.97	66.01	78	80.9	97.69	7.46	4.61	14.38	40.46	16.85	8.35	6.43	8.75	18.36
ENSG00000077264	PAK3	ENSMUSG00000031284	Pak3	13.27	20.76	5.51	13.42	7.56	8.71	12.97	7.28	10.01	16.43	47.53	94.07	52.74	50.3	31.59	49.06	68.94	27.12	27.55
ENSG00000170542	SERPINB9	ENSMUSG00000021403	Serpinb9b	2.21	5.46	7.72	7.23	2.16	6.1	8.25	3.12	10.01	3.65	47.53	85.77	31.16	28.43	21.06	16.7	13.79	24.5	11.69
ENSG00000142945	KIF2C	ENSMUSG00000028678	Kif2c	8.85	9.83	6.62	7.23	4.32	7.84	4.72	10.4	14.18	5.48	115.57	57.18	70.31	143.25	73.71	10.44	11.95	17.5	15.03
ENSG00000113763	UNC5A	ENSMUSG00000025876	Unc5a	11.06	9.83	16.54	9.29	9.72	11.32	17.68	18.72	12.51	7.3	26.1	28.59	54.33	34.99	34.75	26.09	27.58	32.37	18.36
ENSG00000177791	MYOZ1	ENSMUSG00000068697	Myoz1	12.17	6.55	4.41	2.07	6.48	5.22	7.07	9.36	9.17	7.3	22.37	20.29	17.58	13.12	18.95	14.61	11.95	16.62	13.36
ENSG00000187806	TMEM202	ENSMUSG00000049526	Tmem202	11.06	7.65	12.13	8.26	7.56	6.97	7.07	15.6	5.84	5.48	22.37	22.13	19.18	21.87	11.58	22.96	24.82	15.75	15.03
ENSG00000213347	MXD3	ENSMUSG00000021485	Mxd3	5.53	9.83	12.13	8.26	11.88	6.1	1.18	10.4	16.68	5.48	124.89	53.49	80.7	104.97	75.82	5.22	11.95	20.12	15.03
ENSG00000155961	RAB39B	ENSMUSG00000031202	Rab39b	8.85	9.83	5.51	8.26	9.72	6.97	5.89	8.32	4.17	10.04	22.37	17.52	17.58	17.5	22.11	13.57	17.47	14	10.85
ENSG00000111665	CDCA3	ENSMUSG00000023505	Cdca3	15.48	13.11	20.95	24.78	12.96	13.93	9.43	20.8	25.86	14.61	129.55	61.79	67.12	121.38	82.14	16.7	15.63	36.74	31.72
ENSG00000100024	UPB1	ENSMUSG00000033427	Upb1	17.7	16.39	22.05	19.62	24.84	20.9	24.75	12.48	14.18	18.26	4.66	6.46	2.4	5.47	6.32	6.26	12.87	7.87	15.03
ENSG00000116183	PAPPA2	ENSMUSG00000073530	Pappa2	6.64	12.02	9.92	7.23	3.24	1.74	1.18	4.16	5	3.65	17.71	9.22	15.98	13.12	5.27	19.83	23.9	20.12	13.36
ENSG00000163808	KIF15	ENSMUSG00000036768	Kif15	17.7	16.39	26.46	21.69	12.96	8.71	9.43	21.84	27.52	14.61	138.87	76.55	106.27	166.21	114.78	12.53	24.82	46.37	17.53
ENSG00000237649	KIFC1	ENSMUSG00000024301	Kifc5b	23.23	19.66	8.82	13.42	12.96	12.19	15.32	11.44	14.18	12.78	53.13	28.59	29.56	39.37	38.96	17.74	14.71	29.74	22.54
ENSG00000187658	C5orf52	ENSMUSG00000020434	4921536K21Rik	47.56	32.77	28.67	30.98	28.08	33.09	23.58	29.12	25.02	32.87	17.71	11.99	25.57	29.52	23.17	9.39	14.71	13.12	18.36
ENSG00000131153	GINS2	ENSMUSG00000031821	Gins2	17.7	21.85	23.16	21.69	24.84	23.51	22.4	15.6	21.69	27.39	113.71	85.77	56.73	88.57	63.18	17.74	32.17	37.62	20.03
ENSG00000129990	SYT5	ENSMUSG00000004961	Syt5	18.8	16.39	12.13	9.29	15.12	7.84	11.79	19.76	10.01	10.96	35.42	29.51	27.17	28.43	15.8	15.66	24.82	25.37	18.36
ENSG00000028277	POU2F2	ENSMUSG00000008496	Pou2f2	13.27	12.02	8.82	11.36	15.12	9.58	11.79	11.44	11.68	13.7	43.81	27.67	26.37	28.43	12.64	19.83	14.71	19.25	16.7
ENSG00000173578	XCR1	ENSMUSG00000060509	Xcr1	32.07	14.2	19.85	20.65	33.48	11.32	21.22	20.8	30.03	24.65	17.71	6.46	11.99	14.22	8.42	10.44	6.43	19.25	13.36
ENSG00000171885	AQP4	ENSMUSG00000024411	Aqp4	174.74	205.37	178.63	128.05	170.64	91.43	61.3	94.64	65.89	54.78	48.47	24.9	44.74	110.44	91.61	9.39	11.03	7.87	20.03
ENSG00000183715	OPCML	ENSMUSG00000062257	Opcml	16.59	21.85	24.26	8.26	22.68	31.35	25.93	36.4	37.53	34.69	10.25	8.3	7.19	12.03	6.32	22.96	17.47	10.5	21.7
ENSG00000125740	FOSB	ENSMUSG00000003545	Fosb	17.7	12.02	9.92	7.23	8.64	29.61	34.18	33.28	27.52	48.39	40.08	37.81	51.94	60.14	37.91	56.36	59.75	65.61	48.42
ENSG00000178199	ZC3H12D	ENSMUSG00000039981	Zc3h12d	12.17	2.18	7.72	5.16	7.56	6.97	4.72	6.24	9.17	14.61	41.01	13.83	11.99	20.78	13.69	7.31	10.11	14	15.86
ENSG00000084110	HAL	ENSMUSG00000020017	Hal	16.59	22.94	19.85	32.01	19.44	45.28	35.36	39.52	45.04	45.65	27.96	26.75	19.98	17.5	21.06	18.79	22.06	14	22.54
ENSG00000100316	RPL3	ENSMUSG00000060036	Rpl3	18.8	15.29	13.23	15.49	17.28	15.67	11.79	22.88	19.18	22.83	41.94	31.36	24.77	25.15	29.48	22.96	34.01	21	15.86
ENSG00000184897	H1FX	ENSMUSG00000044927	H1fx	17.7	20.76	15.44	12.39	14.04	8.71	9.43	9.36	9.17	10.04	29.83	31.36	34.36	55.77	28.43	11.48	10.11	10.5	14.19
ENSG00000125319	C17orf53	ENSMUSG00000034773	BC030867	9.95	6.55	5.51	8.26	9.72	6.97	9.43	16.64	15.01	10.96	37.28	16.6	28.76	42.65	20.01	2.09	6.43	13.12	10.02
ENSG00000140678	ITGAX	ENSMUSG00000030789	Itgax	11.06	9.83	18.74	11.36	8.64	8.71	22.4	20.8	22.52	30.13	54.06	47.96	36.75	68.89	28.43	10.44	11.03	17.5	14.19
ENSG00000139880	CDH24	ENSMUSG00000059674	Cdh24	8.85	15.29	11.03	14.46	2.16	15.67	5.89	12.48	11.68	16.43	21.44	21.21	32.76	28.43	24.22	13.57	5.52	15.75	10.02
ENSG00000116544	DLGAP3	ENSMUSG00000042388	Dlgap3	15.48	6.55	14.33	8.26	9.72	22.64	22.4	18.72	21.69	12.78	19.57	21.21	25.57	33.9	31.59	8.35	11.95	18.37	13.36
ENSG00000211592	IGKC	ENSMUSG00000076609	Igkc	9.95	4.37	8.82	3.1	5.4	8.71	10.61	13.52	47.54	50.22	21.44	17.52	11.99	18.59	8.42	4.18	9.19	13.12	10.02
ENSG00000166148	AVPR1A	ENSMUSG00000020123	Avpr1a	57.51	71.01	70.57	45.44	70.2	43.54	47.15	52	58.38	52.95	18.64	15.68	13.58	25.15	28.43	12.53	17.47	17.5	16.7
ENSG00000157335	CLEC18C	ENSMUSG00000033633	Clec18a	36.5	33.86	29.77	45.44	30.24	26.12	25.93	26	25.02	41.09	2.8	7.38	6.39	2.19	2.11	5.22	8.27	5.25	18.36
ENSG00000155897	ADCY8	ENSMUSG00000022376	Adcy8	33.18	26.22	24.26	27.88	23.76	29.61	24.75	23.92	27.52	40.17	13.05	5.53	7.99	13.12	12.64	3.13	10.11	10.5	12.52
ENSG00000101134	DOK5	ENSMUSG00000027560	Dok5	6.64	12.02	15.44	14.46	15.12	13.93	16.5	19.76	15.01	4.57	68.04	46.11	52.74	37.18	50.54	67.84	65.27	29.74	19.2
ENSG00000108700	CCL8	ENSMUSG00000009185	Ccl8	13.27	5.46	9.92	27.88	8.64	11.32	8.25	10.4	10.84	19.17	89.48	103.3	58.33	73.26	38.96	66.8	57.91	49.87	11.69
ENSG00000236609	ZNF853	ENSMUSG00000093910	Zfp853	11.06	7.65	7.72	9.29	7.56	6.1	4.72	9.36	9.17	2.74	21.44	20.29	30.36	16.4	15.8	14.61	16.55	27.12	22.54
ENSG00000157456	CCNB2	ENSMUSG00000032218	Ccnb2	18.8	25.13	22.05	10.33	16.2	8.71	9.43	22.88	30.86	15.52	248.85	122.66	146.22	220.88	164.27	19.83	25.74	45.49	21.7
ENSG00000165480	SKA3	ENSMUSG00000021965	Ska3	11.06	10.92	12.13	9.29	12.96	9.58	14.15	9.36	16.68	5.48	77.36	33.2	47.14	65.61	46.33	21.92	25.74	17.5	5.84
ENSG00000102384	CENPI	ENSMUSG00000031262	Cenpi	6.64	10.92	13.23	5.16	8.64	5.22	7.07	27.04	20.02	9.13	101.59	52.57	65.52	100.6	69.5	15.66	14.71	24.5	10.02
ENSG00000134594	RAB33A	ENSMUSG00000031104	Rab33a	3.32	1.09	5.51	1.03	2.16	0.87	2.36	4.16	8.34	2.74	6.52	8.3	10.39	2.19	2.11	37.58	25.74	29.74	31.72
ENSG00000167600	CYP2S1	ENSMUSG00000040703	Cyp2s1	13.27	16.39	19.85	18.59	15.12	20.9	14.15	13.52	9.17	12.78	19.57	29.51	35.96	25.15	27.38	27.14	48.72	38.49	25.04
ENSG00000075218	GTSE1	ENSMUSG00000022385	Gtse1	17.7	12.02	9.92	11.36	1.08	12.19	14.15	18.72	28.36	7.3	121.17	78.39	80.7	136.69	84.24	15.66	17.47	32.37	18.36
ENSG00000158786	PLA2G2F	ENSMUSG00000028749	Pla2g2f	27.65	36.05	34.18	28.92	46.44	26.99	33.01	27.04	22.52	37.43	14.91	24.9	10.39	17.5	6.32	21.92	20.22	18.37	25.04
ENSG00000181392	SYNE4	ENSMUSG00000019737	Syne4	13.27	22.94	27.57	32.01	21.6	40.06	34.18	27.04	30.86	22.83	8.39	16.6	16.78	18.59	18.95	13.57	11.03	17.5	16.7
ENSG00000204482	LST1	ENSMUSG00000073412	Lst1	12.17	14.2	18.74	23.75	12.96	13.06	9.43	17.68	12.51	12.78	36.35	29.51	39.15	44.83	32.64	24.01	15.63	20.12	19.2
ENSG00000185347	C14orf80	ENSMUSG00000037466	4930427A07Rik	16.59	15.29	16.54	20.65	9.72	19.16	18.86	22.88	21.69	19.17	107.18	48.88	50.34	67.8	48.44	15.66	20.22	27.12	25.04
ENSG00000092621	PHGDH	ENSMUSG00000053398	Phgdh	9.95	13.11	11.03	16.52	21.6	14.8	8.25	9.36	13.34	12.78	38.21	29.51	26.37	28.43	22.11	16.7	14.71	16.62	24.21
ENSG00000116478	HDAC1	ENSMUSG00000061062	Gm10093	6.64	13.11	12.13	9.29	11.88	15.67	10.61	24.96	10.01	6.39	28.89	25.82	32.76	20.78	22.11	18.79	16.55	20.12	16.7
ENSG00000175538	KCNE3	ENSMUSG00000035165	Kcne3	6.64	9.83	13.23	12.39	11.88	11.32	15.32	9.36	16.68	9.13	41.94	25.82	30.36	39.37	31.59	16.7	7.35	14	15.86
ENSG00000233608	TWIST2	ENSMUSG00000007805	Twist2	23.23	16.39	7.72	17.56	11.88	13.06	11.79	24.96	11.68	28.3	29.83	31.36	31.96	25.15	22.11	34.44	32.17	21	36.73
ENSG00000167208	SNX20	ENSMUSG00000031662	Snx20	18.8	25.13	15.44	20.65	22.68	20.03	16.5	32.24	29.19	26.48	45.67	45.19	37.55	49.21	31.59	33.4	30.34	35.87	23.37
ENSG00000120833	SOCS2	ENSMUSG00000050974	Gm9847	14.38	15.29	22.05	6.2	21.6	15.67	11.79	21.84	15.85	12.78	29.83	37.81	23.97	29.52	25.27	18.79	26.66	16.62	12.52
ENSG00000185742	C11orf87	ENSMUSG00000078307	AI593442	23.23	14.2	16.54	8.26	16.2	13.06	15.32	19.76	22.52	10.96	19.57	32.28	55.13	53.58	48.44	4.18	11.95	7.87	9.18
ENSG00000169618	PROKR1	ENSMUSG00000049409	Prokr1	21.01	13.11	16.54	13.42	12.96	26.99	33.01	30.16	34.2	20.09	14.91	11.07	15.18	12.03	14.74	31.31	22.98	41.99	31.72
ENSG00000114279	FGF12	ENSMUSG00000022523	Fgf12	6.64	20.76	7.72	19.62	7.56	33.96	23.58	44.72	40.03	17.35	6.52	9.22	11.99	9.84	26.33	51.14	26.66	19.25	54.26
ENSG00000101306	MYLK2	ENSMUSG00000027470	Mylk2	4.42	3.28	4.41	7.23	3.24	3.48	2.36	5.2	1.67	0	45.67	30.44	51.94	22.96	17.9	40.71	34.93	25.37	22.54
ENSG00000184227	ACOT1	ENSMUSG00000072949	Acot1	118.34	164.95	154.37	218.93	63.72	97.53	89.59	49.92	107.59	186.25	27.03	29.51	19.18	22.96	22.11	10.44	13.79	12.25	40.07
ENSG00000142621	FHAD1	ENSMUSG00000051435	Fhad1	3.32	9.83	4.41	4.13	3.24	2.61	5.89	10.4	5	4.57	26.1	31.36	27.97	13.12	24.22	77.24	55.16	32.37	28.38
ENSG00000077274	CAPN6	ENSMUSG00000067276	Capn6	13.27	4.37	2.21	4.13	5.4	4.35	5.89	4.16	4.17	2.74	67.11	83.01	74.31	79.82	27.38	12.53	26.66	25.37	14.19
ENSG00000165887	ANKRD2	ENSMUSG00000025172	Ankrd2	11.06	5.46	1.1	7.23	2.16	9.58	7.07	4.16	3.34	7.3	105.32	103.3	87.09	37.18	69.5	27.14	30.34	25.37	10.02
ENSG00000141977	CIB3	ENSMUSG00000074240	Cib3	27.65	21.85	20.95	20.65	37.8	20.03	18.86	18.72	25.02	29.22	0.93	2.77	0.8	1.09	2.11	1.04	4.6	2.62	10.02
ENSG00000100170	SLC5A1	ENSMUSG00000011034	Slc5a1	29.86	30.59	27.57	23.75	21.6	26.99	12.97	43.68	36.7	40.17	1.86	7.38	4	9.84	6.32	4.18	6.43	1.75	15.86
ENSG00000251692	PTX4	ENSMUSG00000044172	Ptx4	2.21	3.28	5.51	4.13	4.32	1.74	0	7.28	5	0	5.59	8.3	43.95	3.28	10.53	44.88	59.75	38.49	28.38
ENSG00000181291	TMEM132E	ENSMUSG00000020701	Tmem132e	7.74	6.55	6.62	6.2	2.16	17.42	11.79	7.28	5	9.13	21.44	22.13	16.78	10.93	23.17	33.4	37.69	28.87	24.21
ENSG00000175426	PCSK1	ENSMUSG00000021587	Pcsk1	7.74	6.55	6.62	6.2	9.72	11.32	5.89	7.28	8.34	9.13	21.44	14.76	19.98	33.9	11.58	13.57	22.06	26.24	20.87
ENSG00000072571	HMMR	ENSMUSG00000020330	Hmmr	19.91	20.76	15.44	10.33	10.8	14.8	9.43	21.84	20.02	12.78	209.71	115.29	139.83	206.67	133.73	18.79	24.82	36.74	22.54
ENSG00000074211	PPP2R2C	ENSMUSG00000029120	Ppp2r2c	40.92	28.4	24.26	19.62	22.68	32.22	40.08	33.28	20.85	32.87	9.32	11.07	11.99	10.93	11.58	11.48	12.87	18.37	24.21
ENSG00000065328	MCM10	ENSMUSG00000026669	Mcm10	12.17	10.92	20.95	16.52	12.96	10.45	2.36	16.64	22.52	9.13	125.83	65.48	69.51	117	69.5	13.57	10.11	28.87	21.7
ENSG00000182901	RGS7	ENSMUSG00000026527	Rgs7	24.33	37.14	31.98	28.92	45.36	40.06	35.36	29.12	23.35	29.22	23.3	19.37	15.98	20.78	15.8	24.01	8.27	19.25	17.53
ENSG00000160188	RSPH1	ENSMUSG00000024033	Rsph1	14.38	14.2	19.85	19.62	12.96	12.19	11.79	12.48	13.34	8.22	27.96	25.82	31.16	20.78	22.11	27.14	28.5	17.5	25.88
ENSG00000104112	SCG3	ENSMUSG00000032181	Scg3	9.95	8.74	13.23	9.29	6.48	13.06	7.07	7.28	2.5	11.87	18.64	24.9	28.76	15.31	22.11	9.39	17.47	17.5	17.53
ENSG00000163661	PTX3	ENSMUSG00000027832	Ptx3	18.8	21.85	7.72	13.42	18.36	12.19	22.4	16.64	22.52	12.78	40.08	35.97	28.76	38.27	27.38	53.23	29.42	16.62	32.56
ENSG00000177602	GSG2	ENSMUSG00000050107	Gsg2	19.91	20.76	13.23	20.65	12.96	13.93	14.15	14.56	19.18	18.26	60.58	39.66	52.74	69.98	61.07	15.66	14.71	34.12	21.7
ENSG00000134376	CRB1	ENSMUSG00000063681	Crb1	30.97	34.96	35.28	20.65	45.36	20.9	30.65	6.24	21.69	23.74	11.18	5.53	13.58	18.59	16.85	4.18	12.87	15.75	17.53
ENSG00000243978	RGAG1	ENSMUSG00000085584	Rgag1	8.85	4.37	6.62	1.03	5.4	7.84	11.79	10.4	14.18	10.96	17.71	12.91	21.57	18.59	23.17	11.48	8.27	11.37	20.03
ENSG00000140511	HAPLN3	ENSMUSG00000030606	Hapln3	12.17	15.29	9.92	8.26	10.8	16.54	11.79	19.76	13.34	17.35	27.03	25.82	30.36	28.43	23.17	11.48	16.55	21.87	18.36
ENSG00000196990	FAM163B	ENSMUSG00000009216	Fam163b	16.59	20.76	17.64	19.62	8.64	26.99	23.58	45.76	35.86	39.26	10.25	14.76	21.57	6.56	18.95	14.61	16.55	8.75	9.18
ENSG00000182378	PLCXD1	ENSMUSG00000064247	Plcxd1	18.8	16.39	14.33	17.56	15.12	13.06	20.04	18.72	24.19	24.65	33.55	25.82	31.96	19.68	38.96	27.14	22.98	27.12	20.03
ENSG00000164542	KIAA0895	ENSMUSG00000036411	9530077C05Rik	8.85	9.83	11.03	7.23	8.64	15.67	8.25	13.52	14.18	10.96	21.44	20.29	15.98	16.4	17.9	26.09	9.19	16.62	10.85
ENSG00000109625	CPZ	ENSMUSG00000036596	Cpz	8.85	9.83	8.82	18.59	10.8	14.8	4.72	15.6	5	11.87	25.17	26.75	31.16	26.24	12.64	11.48	12.87	7.87	14.19
ENSG00000178531	CTXN1	ENSMUSG00000048644	Ctxn1	17.7	19.66	19.85	27.88	16.2	8.71	15.32	24.96	26.69	30.13	41.94	32.28	50.34	40.46	35.8	19.83	15.63	14.87	21.7
ENSG00000166436	TRIM66	ENSMUSG00000031026	Trim66	8.85	8.74	9.92	6.2	12.96	18.29	12.97	15.6	9.17	10.96	3.73	10.15	11.19	12.03	8.42	20.88	25.74	14	23.37
ENSG00000159398	CES5A	ENSMUSG00000058019	Ces5a	6.64	1.09	2.21	4.13	6.48	0.87	1.18	2.08	6.67	2.74	24.23	14.76	17.58	13.12	14.74	29.23	43.21	31.49	30.05
ENSG00000176920	FUT2	ENSMUSG00000040364	Sec1	7.74	6.55	3.31	11.36	9.72	6.1	5.89	4.16	10.01	0.91	38.21	27.67	19.18	9.84	24.22	32.36	32.17	32.37	25.04
ENSG00000138135	CH25H	ENSMUSG00000050370	Ch25h	11.06	8.74	13.23	18.59	19.44	18.29	8.25	12.48	15.01	6.39	180.82	92.23	51.94	71.08	49.49	49.06	25.74	52.49	25.88
ENSG00000120903	CHRNA2	ENSMUSG00000022041	Chrna2	60.83	98.32	111.37	120.82	59.4	47.02	50.69	28.08	49.21	98.6	13.98	7.38	11.19	21.87	9.48	27.14	22.98	30.62	54.26
ENSG00000188981	MSANTD1	ENSMUSG00000051246	Msantd1	21.01	24.03	37.49	29.95	35.64	43.54	31.83	33.28	43.37	38.35	11.18	21.21	15.98	15.31	13.69	20.88	10.11	18.37	29.22
ENSG00000135451	TROAP	ENSMUSG00000032783	Troap	8.85	9.83	9.92	4.13	5.4	9.58	2.36	6.24	17.51	10.96	82.95	50.73	66.32	80.92	68.45	7.31	7.35	19.25	7.51
ENSG00000183775	KCTD16	ENSMUSG00000051401	Kctd16	7.74	7.65	1.1	6.2	7.56	5.22	1.18	10.4	8.34	7.3	9.32	17.52	14.38	13.12	7.37	22.96	24.82	21.87	16.7
ENSG00000137948	BRDT	ENSMUSG00000029279	Brdt	18.8	22.94	19.85	19.62	29.16	12.19	15.32	15.6	10.84	10.04	31.69	31.36	36.75	34.99	35.8	33.4	28.5	27.12	25.04
ENSG00000112290	WASF1	ENSMUSG00000019831	Wasf1	19.91	22.94	13.23	13.42	12.96	26.12	23.58	18.72	22.52	17.35	35.42	21.21	37.55	26.24	31.59	26.09	30.34	37.62	35.9
ENSG00000183763	TRAIP	ENSMUSG00000032586	Traip	14.38	15.29	12.13	8.26	15.12	12.19	11.79	13.52	18.35	12.78	46.6	20.29	37.55	39.37	43.17	9.39	17.47	16.62	15.86
ENSG00000271605	MILR1	ENSMUSG00000040528	Milr1	13.27	19.66	16.54	34.08	20.52	13.93	11.79	14.56	20.85	16.43	46.6	61.79	31.16	37.18	27.38	17.74	29.42	27.99	18.36
ENSG00000148053	NTRK2	ENSMUSG00000055254	Ntrk2	13.27	19.66	7.72	9.29	2.16	8.71	4.72	6.24	7.51	21	13.05	11.07	30.36	10.93	10.53	27.14	30.34	29.74	30.05
ENSG00000103241	FOXF1	ENSMUSG00000042812	Foxf1	17.7	10.92	13.23	35.11	21.6	13.93	5.89	15.6	15.01	16.43	28.89	24.9	15.98	30.62	28.43	24.01	31.26	29.74	26.71
ENSG00000124721	DNAH8	ENSMUSG00000033826	Dnahc8	17.7	19.66	17.64	11.36	18.36	21.77	17.68	15.6	27.52	20.09	29.83	41.5	22.37	57.95	37.91	14.61	16.55	31.49	24.21
ENSG00000174844	DNAH12	ENSMUSG00000021879	Dnahc12	21.01	12.02	15.44	17.56	15.12	20.9	18.86	9.36	12.51	11.87	4.66	9.22	5.59	7.65	10.53	11.48	11.03	8.75	14.19
ENSG00000124575	HIST1H1D	ENSMUSG00000052565	Hist1h1d	19.91	17.48	15.44	12.39	19.44	8.71	18.86	10.4	25.86	17.35	9.32	5.53	6.39	2.19	8.42	16.7	5.52	20.12	9.18
ENSG00000104814	MAP4K1	ENSMUSG00000037337	Map4k1	16.59	6.55	11.03	5.16	17.28	13.93	24.75	15.6	18.35	28.3	19.57	23.06	20.77	42.65	20.01	5.22	8.27	15.75	11.69
ENSG00000166415	WDR72	ENSMUSG00000044976	Wdr72	22.12	30.59	24.26	36.14	22.68	26.12	18.86	34.32	22.52	20.09	21.44	34.12	28.76	44.83	47.39	11.48	4.6	7.87	10.85
ENSG00000188730	VWC2	ENSMUSG00000050830	Vwc2	51.98	41.51	60.65	79.52	37.8	54.86	25.93	57.2	55.05	59.35	3.73	6.46	9.59	8.75	16.85	7.31	13.79	9.62	19.2
ENSG00000075340	ADD2	ENSMUSG00000030000	Add2	13.27	7.65	5.51	5.16	6.48	1.74	4.72	4.16	2.5	4.57	29.83	43.35	31.96	22.96	21.06	37.58	66.19	46.37	25.04
ENSG00000226742	HSBP1L1	ENSMUSG00000078963	Hsbp1l1	40.92	63.36	38.59	44.41	32.4	32.22	36.54	32.24	31.69	36.52	12.12	13.83	15.98	14.22	16.85	15.66	15.63	10.5	16.7
ENSG00000113396	SLC27A6	ENSMUSG00000024600	Slc27a6	11.06	19.66	11.03	6.2	14.04	10.45	14.15	8.32	11.68	6.39	52.19	49.8	60.73	49.21	56.86	22.96	15.63	24.5	20.87
ENSG00000117480	FAAH	ENSMUSG00000034171	Faah	7.74	7.65	2.21	7.23	9.72	10.45	10.61	6.24	10.84	17.35	31.69	30.44	28.76	15.31	24.22	19.83	22.06	25.37	16.7
ENSG00000188487	INSC	ENSMUSG00000048782	Insc	9.95	8.74	5.51	6.2	10.8	3.48	9.43	8.32	7.51	8.22	18.64	23.06	43.95	20.78	18.95	22.96	20.22	20.12	7.51
ENSG00000138180	CEP55	ENSMUSG00000024989	Cep55	13.27	13.11	16.54	12.39	19.44	11.32	11.79	21.84	25.02	21.91	160.31	97.76	115.06	180.42	112.67	17.74	23.9	37.62	16.7
ENSG00000168078	PBK	ENSMUSG00000022033	Pbk	9.95	5.46	15.44	5.16	8.64	14.8	3.54	16.64	14.18	9.13	134.21	69.17	113.46	156.37	93.72	8.35	11.03	35.87	9.18
ENSG00000106258	CYP3A5	ENSMUSG00000029727	Cyp3a13	46.45	45.88	39.7	36.14	39.96	30.48	53.05	30.16	15.01	39.26	18.64	11.07	7.19	25.15	17.9	10.44	23.9	14.87	20.87
ENSG00000225526	MKRN2OS	ENSMUSG00000068011	2510049J12Rik	34.28	22.94	14.33	28.92	32.4	24.38	23.58	29.12	25.86	29.22	10.25	9.22	17.58	12.03	10.53	10.44	11.95	16.62	17.53
ENSG00000165555	NOXRED1	ENSMUSG00000072919	Noxred1	28.76	39.33	30.87	42.34	23.76	47.89	28.29	29.12	25.02	47.48	6.52	13.83	7.99	17.5	9.48	17.74	18.39	20.12	26.71
ENSG00000089685	BIRC5	ENSMUSG00000017716	Birc5	18.8	24.03	29.77	17.56	17.28	17.42	11.79	31.2	35.86	17.35	156.58	106.06	111.06	136.69	103.2	21.92	30.34	49.87	16.7
ENSG00000119782	FKBP1B	ENSMUSG00000020635	Fkbp1b	16.59	14.2	11.03	9.29	15.12	14.8	16.5	11.44	14.18	12.78	27.96	29.51	33.56	22.96	18.95	16.7	23.9	29.74	23.37
ENSG00000080986	NDC80	ENSMUSG00000024056	Ndc80	17.7	13.11	20.95	13.42	22.68	8.71	8.25	19.76	27.52	13.7	109.98	68.25	78.3	119.19	81.08	10.44	16.55	43.74	18.36
ENSG00000099849	RASSF7	ENSMUSG00000038618	Rassf7	16.59	8.74	8.82	10.33	6.48	17.42	8.25	11.44	13.34	19.17	41.01	33.2	30.36	22.96	38.96	21.92	11.95	22.75	20.03
ENSG00000042813	ZPBP	ENSMUSG00000020193	Zpbp	17.7	32.77	28.67	40.27	25.92	27.86	18.86	34.32	24.19	20.09	17.71	13.83	9.59	10.93	20.01	12.53	17.47	10.5	15.86
ENSG00000178026	LRRC75B	ENSMUSG00000046807	Fam211b	28.76	21.85	43	19.62	38.88	19.16	20.04	10.4	15.85	14.61	51.26	50.73	59.13	45.93	53.7	33.4	39.53	45.49	40.9
ENSG00000139549	DHH	ENSMUSG00000023000	Dhh	19.91	26.22	27.57	33.05	23.76	25.25	31.83	23.92	18.35	30.13	41.01	38.74	43.15	44.83	41.07	41.75	37.69	39.37	41.74
ENSG00000146197	SCUBE3	ENSMUSG00000038677	Scube3	26.54	24.03	15.44	20.65	5.4	32.22	28.29	22.88	13.34	24.65	75.5	56.26	73.51	71.08	20.01	48.01	34.01	37.62	38.4
ENSG00000166851	PLK1	ENSMUSG00000030867	Plk1	24.33	15.29	26.46	15.49	16.2	11.32	18.86	23.92	30.03	18.26	150.06	67.33	80.7	146.53	74.76	11.48	21.14	27.99	19.2
ENSG00000021300	PLEKHB1	ENSMUSG00000030701	Plekhb1	65.25	68.82	45.21	32.01	47.52	44.41	41.26	57.2	51.71	47.48	35.42	36.89	36.75	18.59	26.33	35.49	33.09	36.74	42.57
ENSG00000129538	RNASE1	ENSMUSG00000035896	Rnase1	23.23	27.31	27.57	23.75	25.92	25.25	23.58	22.88	25.86	28.3	11.18	12.91	9.59	13.12	7.37	20.88	19.3	22.75	18.36
ENSG00000241935	HOGA1	ENSMUSG00000025176	Hoga1	8.85	16.39	22.05	16.52	14.04	15.67	15.32	18.72	13.34	21.91	23.3	29.51	37.55	25.15	31.59	19.83	24.82	24.5	23.37
ENSG00000038295	TLL1	ENSMUSG00000053626	Tll1	22.12	17.48	14.33	10.33	9.72	18.29	25.93	27.04	21.69	13.7	21.44	23.98	35.16	39.37	31.59	27.14	27.58	41.99	24.21
ENSG00000182035	ADIG	ENSMUSG00000044405	Adig	16.59	18.57	27.57	23.75	15.12	13.93	15.32	17.68	25.86	40.17	9.32	4.61	14.38	4.37	12.64	13.57	12.87	5.25	14.19
ENSG00000204764	RANBP17	ENSMUSG00000040594	Ranbp17	16.59	17.48	15.44	13.42	19.44	18.29	21.22	15.6	16.68	13.7	41.01	30.44	35.16	31.71	37.91	9.39	19.3	22.75	25.04
ENSG00000130768	SMPDL3B	ENSMUSG00000028885	Smpdl3b	24.33	22.94	29.77	23.75	34.56	18.29	15.32	17.68	15.85	22.83	46.6	37.81	47.14	51.39	47.39	18.79	26.66	42.87	23.37
ENSG00000119514	GALNT12	ENSMUSG00000039774	Galnt12	16.59	16.39	16.54	18.59	12.96	13.06	15.32	11.44	18.35	21.91	39.15	28.59	27.17	37.18	22.11	18.79	11.95	27.12	16.7
ENSG00000104043	ATP8B4	ENSMUSG00000060131	Atp8b4	23.23	25.13	18.74	18.59	28.08	11.32	17.68	24.96	28.36	28.3	59.65	51.65	27.97	52.49	31.59	18.79	32.17	16.62	17.53
ENSG00000127831	VIL1	ENSMUSG00000026175	Vil1	6.64	13.11	9.92	12.39	8.64	13.93	9.43	8.32	28.36	26.48	7.46	12.91	9.59	12.03	9.48	19.83	23.9	19.25	26.71
ENSG00000175352	NRIP3	ENSMUSG00000034825	Nrip3	6.64	6.55	6.62	5.16	10.8	6.1	5.89	6.24	4.17	6.39	89.48	116.21	83.1	63.42	45.28	79.33	75.38	73.49	30.05
ENSG00000066468	FGFR2	ENSMUSG00000030849	Fgfr2	15.48	22.94	9.92	11.36	17.28	17.42	18.86	15.6	17.51	19.17	49.4	45.19	56.73	40.46	21.06	43.84	34.93	67.36	38.4
ENSG00000164099	PRSS12	ENSMUSG00000027978	Prss12	4.42	7.65	4.41	4.13	7.56	2.61	3.54	2.08	8.34	7.3	13.05	15.68	20.77	10.93	16.85	14.61	19.3	12.25	11.69
ENSG00000139988	RDH12	ENSMUSG00000021123	Rdh12	3.32	3.28	9.92	5.16	2.16	6.97	7.07	9.36	2.5	2.74	16.78	9.22	17.58	16.4	11.58	15.66	11.03	17.5	10.02
ENSG00000231274	SBK3	ENSMUSG00000085272	Gm1078	35.39	122.35	67.26	68.16	36.72	101.01	62.48	132.08	115.93	115.04	19.57	30.44	22.37	27.34	45.28	36.53	25.74	17.5	74.29
ENSG00000237649	KIFC1	ENSMUSG00000079553	Kifc1	8.85	10.92	12.13	8.26	8.64	17.42	4.72	11.44	14.18	14.61	93.2	44.27	52.74	121.38	58.97	9.39	10.11	18.37	20.87
ENSG00000129534	MIS18BP1	ENSMUSG00000047534	Mis18bp1	16.59	19.66	24.26	16.52	9.72	7.84	7.07	28.08	22.52	10.04	147.26	67.33	81.5	124.66	97.93	13.57	13.79	46.37	21.7
ENSG00000126500	FLRT1	ENSMUSG00000047787	Flrt1	28.76	37.14	34.18	33.05	28.08	41.8	33.01	43.68	24.19	34.69	17.71	18.45	6.39	15.31	12.64	29.23	16.55	14.87	25.88
ENSG00000129195	FAM64A	ENSMUSG00000020808	Fam64a	14.38	22.94	15.44	16.52	12.96	9.58	3.54	30.16	32.53	8.22	181.75	88.54	121.45	219.79	148.48	15.66	20.22	39.37	16.7
ENSG00000221955	SLC12A8	ENSMUSG00000035506	Slc12a8	14.38	14.2	12.13	21.69	21.6	11.32	8.25	10.4	12.51	15.52	31.69	35.05	28.76	31.71	12.64	30.27	30.34	23.62	21.7
ENSG00000169679	BUB1	ENSMUSG00000027379	Bub1	13.27	13.11	15.44	18.59	9.72	13.93	11.79	9.36	40.87	13.7	193.86	75.63	125.45	176.05	106.35	6.26	12.87	44.62	22.54
ENSG00000178999	AURKB	ENSMUSG00000020897	Aurkb	13.27	22.94	18.74	21.69	22.68	9.58	12.97	26	36.7	16.43	185.48	118.05	115.06	168.4	106.35	14.61	21.14	41.99	20.03
ENSG00000115165	CYTIP	ENSMUSG00000026832	Cytip	17.7	24.03	15.44	17.56	37.8	21.77	27.11	19.76	24.19	56.61	53.13	83.93	62.32	66.7	52.65	60.54	103.88	44.62	24.21
ENSG00000163017	ACTG2	ENSMUSG00000059430	Actg2	42.03	36.05	27.57	37.18	11.88	12.19	15.32	12.48	17.51	29.22	117.44	95	99.08	107.16	53.7	32.36	23.9	34.99	44.24
ENSG00000164707	SLC13A4	ENSMUSG00000029843	Slc13a4	25.44	18.57	8.82	11.36	14.04	10.45	12.97	12.48	10.84	10.04	9.32	20.29	34.36	15.31	20.01	43.84	38.61	57.74	48.42
ENSG00000278274	SNORA61	ENSMUSG00000077202	Gm25612	23.23	28.4	20.95	34.08	30.24	21.77	16.5	23.92	30.03	19.17	11.18	13.83	13.58	22.96	8.42	12.53	11.03	12.25	17.53
ENSG00000082684	SEMA5B	ENSMUSG00000052133	Sema5b	25.44	26.22	27.57	26.85	19.44	37.44	23.58	32.24	40.03	50.22	14.91	14.76	22.37	26.24	17.9	17.74	10.11	14	20.87
ENSG00000138376	BARD1	ENSMUSG00000026196	Bard1	33.18	25.13	39.7	42.34	25.92	25.25	18.86	27.04	34.2	23.74	108.12	74.71	75.91	119.19	94.77	19.83	27.58	42.87	30.89
ENSG00000105131	EPHX3	ENSMUSG00000037577	Ephx3	18.8	22.94	26.46	17.56	23.76	14.8	15.32	26	18.35	10.96	53.13	46.11	42.35	37.18	35.8	21.92	18.39	20.12	28.38
ENSG00000175279	APITD1	ENSMUSG00000073705	Apitd1	15.48	7.65	24.26	16.52	27	14.8	20.04	23.92	25.02	18.26	39.15	24.9	29.56	44.83	28.43	28.18	25.74	29.74	25.04
ENSG00000110031	LPXN	ENSMUSG00000024696	Lpxn	19.91	13.11	13.23	21.69	30.24	16.54	27.11	14.56	14.18	28.3	46.6	45.19	38.35	72.17	31.59	18.79	17.47	22.75	19.2
ENSG00000188716	DUPD1	ENSMUSG00000063821	Dupd1	8.85	3.28	2.21	9.29	6.48	8.71	16.5	9.36	8.34	10.04	10.25	4.61	19.98	7.65	5.27	17.74	21.14	21.87	24.21
ENSG00000112877	CEP72	ENSMUSG00000021572	Cep72	18.8	20.76	13.23	17.56	19.44	15.67	12.97	29.12	20.02	21.91	31.69	33.2	43.15	51.39	40.01	8.35	18.39	18.37	25.04
ENSG00000106278	PTPRZ1	ENSMUSG00000068748	Ptprz1	50.87	53.53	41.9	21.69	36.72	35.7	40.08	54.08	40.87	49.3	19.57	21.21	32.76	27.34	16.85	33.4	29.42	52.49	50.92
ENSG00000136159	NUDT15	ENSMUSG00000033405	Nudt15	19.91	33.86	37.49	27.88	41.04	24.38	23.58	28.08	30.03	20.09	21.44	11.07	19.98	16.4	21.06	21.92	25.74	28.87	27.55
ENSG00000145545	SRD5A1	ENSMUSG00000021594	Srd5a1	19.91	22.94	19.85	17.56	25.92	19.16	9.43	15.6	20.85	14.61	34.49	28.59	42.35	37.18	26.33	13.57	13.79	10.5	24.21
ENSG00000232810	TNF	ENSMUSG00000024401	Tnf	11.06	13.11	7.72	19.62	9.72	17.42	17.68	21.84	16.68	17.35	49.4	19.37	19.18	31.71	28.43	9.39	11.03	15.75	10.85
ENSG00000175556	LONRF3	ENSMUSG00000016239	Lonrf3	17.7	20.76	30.87	18.59	39.96	6.1	11.79	17.68	14.18	12.78	26.1	13.83	15.18	21.87	13.69	38.62	31.26	24.5	33.39
ENSG00000078487	ZCWPW1	ENSMUSG00000037108	Zcwpw1	33.18	30.59	25.36	29.95	46.44	14.8	30.65	37.44	20.85	23.74	50.33	44.27	39.95	44.83	38.96	21.92	23.9	34.99	23.37
ENSG00000148655	C10orf11	ENSMUSG00000063458	1700112E06Rik	21.01	13.11	18.74	14.46	20.52	16.54	24.75	20.8	26.69	13.7	15.84	11.99	15.18	14.22	8.42	28.18	28.5	31.49	24.21
ENSG00000157445	CACNA2D3	ENSMUSG00000021991	Cacna2d3	13.27	22.94	11.03	17.56	14.04	20.9	17.68	21.84	25.02	29.22	11.18	14.76	11.19	10.93	15.8	29.23	31.26	23.62	35.06
ENSG00000179431	FJX1	ENSMUSG00000075012	Fjx1	23.23	15.29	18.74	15.49	11.88	16.54	9.43	8.32	18.35	15.52	74.56	53.49	57.53	55.77	54.76	65.76	74.46	39.37	38.4
ENSG00000164746	C7orf57	ENSMUSG00000040978	Gm11992	32.07	60.08	40.8	35.11	35.64	34.83	34.18	53.04	34.2	33.78	8.39	7.38	13.58	16.4	20.01	8.35	12.87	13.12	12.52
ENSG00000136235	GPNMB	ENSMUSG00000029816	Gpnmb	21.01	14.2	9.92	12.39	6.48	8.71	7.07	12.48	20.02	13.7	43.81	60.87	36.75	26.24	34.75	64.71	76.3	70.86	32.56
ENSG00000095203	EPB41L4B	ENSMUSG00000028434	Epb4.1l4b	63.04	71.01	74.98	46.47	63.72	47.02	38.9	75.92	74.23	76.69	27.96	27.67	24.77	47.02	33.7	24.01	20.22	25.37	38.4
ENSG00000137648	TMPRSS4	ENSMUSG00000032091	Tmprss4	19.91	26.22	16.54	30.98	31.32	39.18	40.08	42.64	65.89	48.39	5.59	0.92	4.79	7.65	2.11	5.22	4.6	9.62	12.52
ENSG00000154252	GAL3ST2	ENSMUSG00000073608	Gm6086	37.6	30.59	34.18	44.41	41.04	30.48	31.83	46.8	38.37	42.91	25.17	14.76	13.58	25.15	20.01	4.18	7.35	16.62	24.21
ENSG00000154319	FAM167A	ENSMUSG00000035095	Fam167a	21.01	46.97	15.44	26.85	14.04	27.86	17.68	38.48	30.03	22.83	67.11	77.47	52.74	55.77	50.54	60.54	57.91	50.74	56.76
ENSG00000092853	CLSPN	ENSMUSG00000042489	Clspn	17.7	13.11	19.85	18.59	20.52	13.93	11.79	19.76	27.52	12.78	201.32	104.22	112.66	221.98	104.25	21.92	19.3	57.74	16.7
ENSG00000109805	NCAPG	ENSMUSG00000015880	Ncapg	18.8	12.02	17.64	11.36	18.36	19.16	18.86	23.92	29.19	14.61	153.79	83.93	95.88	165.12	114.78	17.74	12.87	50.74	22.54
ENSG00000159259	CHAF1B	ENSMUSG00000022945	Chaf1b	21.01	12.02	26.46	16.52	11.88	13.06	12.97	6.24	31.69	16.43	120.23	83.93	95.08	108.25	90.56	12.53	18.39	41.12	21.7
ENSG00000143228	NUF2	ENSMUSG00000026683	Nuf2	14.38	10.92	22.05	17.56	8.64	9.58	4.72	23.92	30.03	6.39	188.27	78.39	105.47	166.21	115.83	17.74	21.14	35.87	16.7
ENSG00000184194	GPR173	ENSMUSG00000056679	Gpr173	30.97	15.29	24.26	14.46	17.28	14.8	21.22	26	17.51	18.26	44.74	48.88	62.32	52.49	33.7	27.14	29.42	34.12	30.05
ENSG00000172350	ABCG4	ENSMUSG00000032131	Abcg4	12.17	14.2	12.13	10.33	18.36	10.45	14.15	15.6	11.68	17.35	25.17	30.44	36.75	21.87	18.95	18.79	22.98	21.87	23.37
ENSG00000137494	ANKRD42	ENSMUSG00000041343	Ankrd42	18.8	21.85	26.46	27.88	29.16	24.38	27.11	26	20.02	30.13	44.74	42.43	35.96	37.18	35.8	32.36	36.77	45.49	40.9
ENSG00000117697	NSL1	ENSMUSG00000062510	Nsl1	26.54	17.48	19.85	20.65	27	24.38	14.15	35.36	29.19	28.3	118.37	83.01	83.9	108.25	73.71	19.83	20.22	27.99	28.38
ENSG00000185038	MROH2A	ENSMUSG00000079429	Mroh2a	17.7	26.22	29.77	24.78	24.84	28.74	16.5	33.28	27.52	23.74	82.02	47.96	66.32	86.38	71.61	26.09	33.09	27.12	25.88
ENSG00000116761	CTH	ENSMUSG00000028179	Cth	60.83	41.51	50.72	51.63	52.92	26.99	44.79	31.2	44.2	31.04	14.91	15.68	27.17	43.74	29.48	20.88	13.79	30.62	36.73
ENSG00000110934	BIN2	ENSMUSG00000098112	Bin2	38.71	26.22	26.46	15.49	25.92	28.74	21.22	35.36	25.86	24.65	49.4	54.41	58.33	60.14	32.64	51.14	25.74	32.37	35.06
ENSG00000133636	NTS	ENSMUSG00000019890	Nts	26.54	39.33	44.11	24.78	31.32	47.02	29.47	56.16	24.19	47.48	89.48	104.22	75.91	74.36	74.76	57.41	63.43	51.61	21.7
ENSG00000143768	LEFTY2	ENSMUSG00000038793	Lefty1	24.33	30.59	37.49	41.31	34.56	14.8	16.5	23.92	16.68	21	54.06	54.41	67.92	57.95	48.44	29.23	30.34	27.99	25.88
ENSG00000240505	TNFRSF13B	ENSMUSG00000010142	Tnfrsf13b	23.23	24.03	15.44	23.75	17.28	24.38	14.15	31.2	19.18	22.83	54.06	45.19	39.95	57.95	36.86	20.88	22.98	22.75	17.53
ENSG00000174125	TLR1	ENSMUSG00000044827	Tlr1	18.8	17.48	25.36	17.56	15.12	3.48	11.79	11.44	10.01	14.61	54.99	49.8	38.35	50.3	26.33	17.74	11.03	10.5	8.35
ENSG00000178295	GEN1	ENSMUSG00000051235	Gen1	23.23	36.05	33.08	38.21	21.6	26.12	33.01	28.08	39.2	26.48	74.56	44.27	41.55	64.52	50.54	33.4	29.42	39.37	30.89
ENSG00000214212	C19orf38	ENSMUSG00000057191	AB124611	26.54	22.94	15.44	15.49	29.16	16.54	22.4	22.88	25.02	18.26	41.01	35.05	47.14	36.08	33.7	20.88	18.39	20.12	23.37
ENSG00000167165	UGT1A6	ENSMUSG00000090124	Ugt1a7c	15.48	9.83	19.85	15.49	12.96	13.06	14.15	20.8	13.34	16.43	35.42	41.5	31.96	20.78	24.22	7.31	14.71	17.5	10.85
ENSG00000158423	RIBC1	ENSMUSG00000025257	Ribc1	19.91	15.29	11.03	16.52	16.2	12.19	11.79	13.52	13.34	10.04	15.84	14.76	23.97	6.56	12.64	22.96	19.3	25.37	19.2
ENSG00000270806	C17orf50	ENSMUSG00000035085	1700020L24Rik	17.7	20.76	14.33	28.92	10.8	14.8	11.79	23.92	12.51	19.17	13.98	20.29	21.57	21.87	10.53	30.27	34.93	26.24	26.71
ENSG00000135749	PCNXL2	ENSMUSG00000060212	Pcnxl2	16.59	17.48	24.26	18.59	12.96	28.74	24.75	34.32	30.86	25.56	13.05	13.83	11.99	6.56	4.21	22.96	30.34	17.5	25.88
ENSG00000185988	PLK5	ENSMUSG00000035486	Plk5	57.51	49.16	62.85	73.32	65.88	60.95	43.62	61.36	53.38	73.04	16.78	14.76	19.98	22.96	13.69	19.83	16.55	24.5	28.38
ENSG00000164929	BAALC	ENSMUSG00000022296	Baalc	2.21	5.46	4.41	7.23	6.48	8.71	7.07	3.12	3.34	6.39	47.53	26.75	39.15	19.68	27.38	57.41	41.37	33.24	27.55
ENSG00000166206	GABRB3	ENSMUSG00000033676	Gabrb3	6.64	3.28	11.03	13.42	6.48	6.1	5.89	11.44	5.84	3.65	27.96	30.44	51.94	16.4	34.75	29.23	45.04	40.24	20.87
ENSG00000134222	PSRC1	ENSMUSG00000068744	Psrc1	15.48	10.92	12.13	9.29	8.64	6.1	11.79	7.28	13.34	2.74	137.01	126.35	134.23	134.5	76.87	22.96	27.58	40.24	32.56
ENSG00000008300	CELSR3	ENSMUSG00000023473	Celsr3	76.31	54.62	55.13	62.99	41.04	60.08	43.62	44.72	59.22	42	25.17	25.82	29.56	29.52	24.22	18.79	18.39	27.99	37.56
ENSG00000117650	NEK2	ENSMUSG00000026622	Nek2	12.17	16.39	13.23	8.26	9.72	9.58	7.07	12.48	15.85	9.13	186.41	85.77	99.08	162.93	112.67	15.66	22.06	38.49	20.03
ENSG00000178821	TMEM52	ENSMUSG00000023153	Tmem52	46.45	56.8	80.49	49.57	42.12	67.05	37.72	68.64	64.22	68.48	22.37	26.75	22.37	25.15	41.07	18.79	22.98	13.12	35.06
ENSG00000189367	KIAA0408	ENSMUSG00000004360	9330159F19Rik	13.27	17.48	19.85	10.33	11.88	5.22	7.07	5.2	15.85	4.57	18.64	56.26	69.51	16.4	25.27	96.03	105.72	34.12	29.22
ENSG00000129007	CALML4	ENSMUSG00000032246	Calml4	16.59	14.2	7.72	14.46	12.96	17.42	12.97	21.84	13.34	17.35	32.62	38.74	39.15	39.37	25.27	30.27	31.26	26.24	20.03
ENSG00000164604	GPR85	ENSMUSG00000048216	Gpr85	16.59	16.39	12.13	20.65	11.88	20.03	16.5	16.64	26.69	23.74	33.55	32.28	48.74	28.43	23.17	32.36	32.17	44.62	45.91
ENSG00000181585	TMIE	ENSMUSG00000049555	Tmie	27.65	33.86	33.08	29.95	35.64	30.48	25.93	33.28	38.37	29.22	20.5	11.07	19.18	24.06	18.95	11.48	18.39	13.12	20.87
ENSG00000166402	TUB	ENSMUSG00000031028	Tub	8.85	10.92	7.72	7.23	8.64	7.84	10.61	10.4	12.51	6.39	12.12	21.21	24.77	12.03	8.42	29.23	34.93	44.62	23.37
ENSG00000081818	PCDHB4	ENSMUSG00000051242	Pcdhb9	15.48	24.03	19.85	14.46	14.04	18.29	16.5	15.6	17.51	21.91	24.23	38.74	34.36	22.96	24.22	35.49	38.61	33.24	34.23
ENSG00000145491	ROPN1L	ENSMUSG00000022236	Ropn1l	7.74	8.74	5.51	5.16	8.64	13.06	11.79	7.28	5	3.65	13.05	14.76	19.98	6.56	12.64	28.18	25.74	27.12	23.37
ENSG00000180251	SLC9A4	ENSMUSG00000026065	Slc9a4	60.83	66.64	35.28	55.77	77.76	49.63	62.48	29.12	49.21	42	19.57	20.29	15.18	33.9	22.11	22.96	36.77	40.24	35.9
ENSG00000131188	PRR7	ENSMUSG00000034686	Prr7	11.06	16.39	11.03	12.39	23.76	20.03	16.5	17.68	16.68	12.78	22.37	47.04	21.57	41.55	26.33	30.27	37.69	21	15.86
ENSG00000091592	NLRP1	ENSMUSG00000070390	Nlrp1b	23.23	13.11	9.92	10.33	18.36	10.45	9.43	19.76	22.52	29.22	40.08	48.88	39.95	45.93	40.01	13.57	22.98	33.24	19.2
ENSG00000143412	ANXA9	ENSMUSG00000015702	Anxa9	19.91	10.92	11.03	18.59	14.04	9.58	18.86	20.8	16.68	13.7	26.1	32.28	36.75	31.71	29.48	17.74	21.14	20.12	12.52
ENSG00000142684	ZNF593	ENSMUSG00000028840	Zfp593	15.48	12.02	12.13	13.42	20.52	20.9	20.04	24.96	18.35	15.52	37.28	23.98	22.37	25.15	24.22	26.09	29.42	24.5	23.37
ENSG00000176788	BASP1	ENSMUSG00000045763	Basp1	17.7	30.59	33.08	23.75	32.4	25.25	28.29	31.2	35.86	27.39	92.27	65.48	43.15	65.61	50.54	25.05	38.61	34.99	35.06
ENSG00000162981	FAM84A	ENSMUSG00000020607	Fam84a	37.6	26.22	19.85	35.11	19.44	20.03	11.79	9.36	23.35	12.78	12.12	6.46	8.79	17.5	13.69	5.22	3.68	5.25	9.18
ENSG00000166451	CENPN	ENSMUSG00000031756	Cenpn	32.07	27.31	34.18	26.85	32.4	22.64	21.22	34.32	35.03	21.91	95.07	54.41	69.51	99.51	63.18	17.74	26.66	41.99	30.89
ENSG00000184117	NIPSNAP1	ENSMUSG00000034285	Nipsnap1	27.65	15.29	20.95	18.59	23.76	18.29	20.04	20.8	20.02	23.74	38.21	42.43	41.55	33.9	31.59	25.05	13.79	26.24	32.56
ENSG00000091106	NLRC4	ENSMUSG00000039193	Nlrc4	19.91	22.94	20.95	20.65	27	20.9	17.68	15.6	22.52	17.35	27.03	47.96	35.16	36.08	41.07	18.79	31.26	25.37	18.36
ENSG00000125355	TMEM255A	ENSMUSG00000036502	Tmem255a	40.92	36.05	37.49	27.88	37.8	32.22	30.65	30.16	30.86	31.96	54.06	58.1	127.84	145.43	107.41	17.74	19.3	26.24	25.04
ENSG00000124785	NRN1	ENSMUSG00000039114	Nrn1	118.34	122.35	180.83	73.32	185.76	79.24	143.81	71.76	137.62	112.3	55.92	76.55	56.73	100.6	41.07	161.78	48.72	97.98	161.94
ENSG00000121716	PILRB	ENSMUSG00000046245	Pilra	28.76	27.31	33.08	29.95	35.64	25.25	29.47	35.36	29.19	23.74	82.02	48.88	41.55	49.21	38.96	31.31	23.9	27.12	25.88
ENSG00000106785	TRIM14	ENSMUSG00000039853	Trim14	40.92	30.59	34.18	92.94	33.48	39.18	41.26	42.64	42.54	40.17	39.15	33.2	42.35	47.02	48.44	19.83	26.66	26.24	33.39
ENSG00000139626	ITGB7	ENSMUSG00000001281	Itgb7	35.39	17.48	26.46	22.72	34.56	28.74	44.79	47.84	24.19	65.74	36.35	27.67	31.96	45.93	14.74	14.61	22.98	20.12	20.03
ENSG00000105122	RASAL3	ENSMUSG00000052142	Rasal3	27.65	26.22	41.9	20.65	29.16	27.86	47.15	40.56	37.53	62.08	58.72	56.26	47.94	66.7	50.54	29.23	33.09	39.37	41.74
ENSG00000182472	CAPN12	ENSMUSG00000054083	Capn12	15.48	29.49	13.23	9.29	23.76	34.83	50.69	27.04	25.86	34.69	12.12	14.76	15.98	15.31	13.69	21.92	16.55	31.49	35.9
ENSG00000163792	TCF23	ENSMUSG00000006642	Tcf23	65.25	73.19	67.26	95.01	75.6	43.54	41.26	34.32	45.87	59.35	19.57	55.34	56.73	50.3	54.76	83.5	67.11	45.49	44.24
ENSG00000054690	PLEKHH1	ENSMUSG00000060716	Plekhh1	57.51	178.06	187.45	176.59	62.64	92.3	77.8	116.48	110.93	85.82	20.5	24.9	22.37	15.31	25.27	37.58	25.74	28.87	22.54
ENSG00000124713	GNMT	ENSMUSG00000002769	Gnmt	43.13	55.71	54.03	53.7	51.84	51.38	34.18	56.16	40.03	44.74	13.98	17.52	19.98	17.5	25.27	18.79	21.14	8.75	27.55
ENSG00000182324	KCNJ14	ENSMUSG00000058743	Kcnj14	12.17	15.29	17.64	10.33	10.8	26.12	21.22	26	15.01	14.61	56.85	58.1	74.31	32.8	48.44	76.19	94.68	74.36	55.93
ENSG00000149418	ST14	ENSMUSG00000031995	St14	11.06	7.65	5.51	10.33	4.32	13.93	21.22	17.68	20.02	31.04	82.02	120.82	71.11	67.8	34.75	156.56	116.75	139.1	55.09
ENSG00000188803	SHISA6	ENSMUSG00000053930	Shisa6	44.24	44.79	47.41	34.08	17.28	39.18	37.72	27.04	30.86	39.26	16.78	12.91	10.39	14.22	17.9	15.66	4.6	11.37	13.36
ENSG00000214376	VSTM5	ENSMUSG00000031937	Vstm5	16.59	12.02	7.72	3.1	8.64	10.45	9.43	7.28	11.68	4.57	20.5	32.28	27.17	27.34	22.11	41.75	20.22	17.5	15.86
ENSG00000166803	KIAA0101	ENSMUSG00000040204	2810417H13Rik	13.27	12.02	20.95	12.39	7.56	10.45	7.07	7.28	14.18	10.96	124.89	70.09	59.93	120.28	78.98	11.48	20.22	23.62	16.7
ENSG00000137135	ARHGEF39	ENSMUSG00000051517	Arhgef39	16.59	18.57	20.95	15.49	12.96	12.19	14.15	17.68	21.69	16.43	81.09	59.03	68.72	78.73	77.92	19.83	16.55	31.49	24.21
ENSG00000051180	RAD51	ENSMUSG00000027323	Rad51	29.86	18.57	30.87	26.85	30.24	25.25	15.32	28.08	26.69	12.78	120.23	76.55	74.31	138.87	107.41	32.36	26.66	57.74	35.06
ENSG00000142606	MMEL1	ENSMUSG00000058183	Mmel1	16.59	7.65	22.05	12.39	7.56	10.45	10.61	12.48	7.51	15.52	22.37	42.43	41.55	24.06	14.74	25.05	35.85	27.99	19.2
ENSG00000007968	E2F2	ENSMUSG00000018983	E2f2	16.59	14.2	19.85	11.36	19.44	12.19	11.79	29.12	28.36	13.7	106.25	59.03	70.31	112.63	73.71	14.61	21.14	43.74	25.88
ENSG00000143476	DTL	ENSMUSG00000037474	Dtl	26.54	13.11	28.67	21.69	21.6	17.42	15.32	15.6	25.86	20.09	195.73	131.89	110.26	176.05	124.26	21.92	17.47	65.61	16.7
ENSG00000186074	CD300LF	ENSMUSG00000047798	Cd300lf	29.86	37.14	24.26	46.47	22.68	27.86	22.4	28.08	20.85	24.65	102.52	133.73	80.7	89.67	51.6	52.19	63.43	33.24	24.21
ENSG00000105173	CCNE1	ENSMUSG00000002068	Ccne1	23.23	26.22	25.36	28.92	12.96	20.9	17.68	22.88	34.2	32.87	80.16	64.56	74.31	59.05	55.81	22.96	29.42	39.37	36.73
ENSG00000119535	CSF3R	ENSMUSG00000028859	Csf3r	26.54	26.22	29.77	29.95	18.36	30.48	20.04	22.88	35.03	30.13	50.33	59.95	54.33	65.61	48.44	45.93	28.5	33.24	32.56
ENSG00000132563	REEP2	ENSMUSG00000038555	Reep2	32.07	22.94	28.67	16.52	18.36	20.03	21.22	20.8	19.18	21	68.04	52.57	55.93	48.11	60.02	29.23	26.66	22.75	22.54
ENSG00000172986	GXYLT2	ENSMUSG00000030074	Gxylt2	23.23	33.86	34.18	27.88	50.76	26.12	27.11	27.04	29.19	21.91	49.4	91.31	68.72	89.67	52.65	35.49	34.93	45.49	30.05
ENSG00000185015	CA13	ENSMUSG00000027555	Car13	29.86	43.7	24.26	43.37	30.24	30.48	24.75	30.16	24.19	30.13	77.36	58.1	58.33	61.23	51.6	36.53	30.34	45.49	30.05
ENSG00000172322	CLEC12A	ENSMUSG00000053063	Clec12a	32.07	25.13	35.28	37.18	34.56	23.51	18.86	42.64	40.87	42.91	100.66	78.39	64.72	91.85	61.07	21.92	25.74	47.24	45.08
ENSG00000217555	CKLF	ENSMUSG00000054400	Cklf	17.7	26.22	18.74	22.72	31.32	25.25	27.11	27.04	30.86	22.83	44.74	40.58	31.96	48.11	31.59	25.05	33.09	29.74	23.37
ENSG00000020633	RUNX3	ENSMUSG00000070691	Runx3	33.18	20.76	44.11	45.44	28.08	37.44	47.15	45.76	52.54	68.48	56.85	104.22	73.51	57.95	67.39	48.01	80.9	54.24	34.23
ENSG00000125538	IL1B	ENSMUSG00000027398	Il1b	13.27	21.85	15.44	15.49	18.36	25.25	40.08	40.56	32.53	53.87	25.17	28.59	42.35	68.89	29.48	62.63	14.71	82.23	64.28
ENSG00000149571	KIRREL3	ENSMUSG00000032036	Kirrel3	13.27	14.2	23.16	19.62	31.32	14.8	21.22	36.4	32.53	20.09	8.39	20.29	15.18	17.5	21.06	34.44	38.61	30.62	32.56
ENSG00000170289	CNGB3	ENSMUSG00000056494	Cngb3	63.04	163.86	166.5	61.96	140.4	79.24	91.95	85.28	98.42	63	13.98	17.52	12.78	27.34	14.74	14.61	13.79	18.37	33.39
ENSG00000159339	PADI4	ENSMUSG00000025330	Padi4	4.42	13.11	11.03	8.26	4.32	5.22	2.36	3.12	6.67	6.39	48.47	65.48	100.68	40.46	22.11	49.06	35.85	48.99	39.23
ENSG00000167476	JSRP1	ENSMUSG00000020216	Jsrp1	8.85	15.29	7.72	18.59	6.48	12.19	14.15	15.6	15.01	13.7	39.15	35.05	51.94	20.78	43.17	43.84	39.53	30.62	30.05
ENSG00000100156	SLC16A8	ENSMUSG00000032988	Slc16a8	48.66	44.79	49.62	49.57	49.68	44.41	34.18	36.4	40.03	52.04	14.91	16.6	22.37	17.5	20.01	8.35	24.82	21.87	27.55
ENSG00000089692	LAG3	ENSMUSG00000030124	Lag3	23.23	20.76	17.64	19.62	10.8	21.77	14.15	14.56	13.34	19.17	25.17	44.27	47.94	43.74	48.44	42.79	39.53	31.49	32.56
ENSG00000137812	CASC5	ENSMUSG00000027326	Casc5	14.38	17.48	24.26	11.36	17.28	7.84	14.15	23.92	30.03	16.43	163.11	78.39	89.49	162.93	104.25	19.83	22.98	44.62	15.03
ENSG00000188112	C6orf132	ENSMUSG00000034382	AI661453	16.59	20.76	13.23	11.36	16.2	12.19	11.79	14.56	20.02	18.26	39.15	57.18	33.56	36.08	31.59	20.88	27.58	38.49	14.19
ENSG00000135116	HRK	ENSMUSG00000046607	Hrk	28.76	32.77	31.98	21.69	30.24	26.99	25.93	35.36	21.69	34.69	1.86	8.3	6.39	12.03	11.58	10.44	9.19	10.5	26.71
ENSG00000272636	DOC2B	ENSMUSG00000020848	Doc2b	19.91	9.83	15.44	16.52	15.12	9.58	11.79	13.52	16.68	15.52	20.5	13.83	44.74	27.34	27.38	25.05	25.74	25.37	26.71
ENSG00000111262	KCNA1	ENSMUSG00000047976	Kcna1	118.34	143.1	76.08	33.05	103.68	104.49	104.91	122.72	98.42	120.52	26.1	52.57	47.14	33.9	30.54	103.33	31.26	49.87	87.65
ENSG00000277399	GPR179	ENSMUSG00000070337	Gpr179	26.54	20.76	31.98	30.98	28.08	33.96	17.68	21.84	22.52	35.61	13.98	11.99	10.39	18.59	10.53	19.83	8.27	18.37	15.86
ENSG00000196839	ADA	ENSMUSG00000017697	Ada	23.23	26.22	20.95	29.95	19.44	42.67	20.04	40.56	23.35	28.3	48.47	45.19	50.34	43.74	30.54	53.23	53.32	38.49	39.23
ENSG00000127533	F2RL3	ENSMUSG00000050147	F2rl3	21.01	21.85	19.85	5.16	20.52	24.38	16.5	28.08	30.03	18.26	51.26	35.97	43.95	67.8	55.81	21.92	22.06	33.24	25.04
ENSG00000163482	STK36	ENSMUSG00000033276	Stk36	27.65	25.13	28.67	22.72	20.52	24.38	28.29	28.08	24.19	36.52	40.08	47.96	50.34	38.27	48.44	25.05	34.01	30.62	32.56
ENSG00000183323	CCDC125	ENSMUSG00000048924	Ccdc125	24.33	19.66	28.67	17.56	27	23.51	23.58	26	26.69	28.3	27.96	43.35	38.35	55.77	49.49	24.01	21.14	30.62	25.88
ENSG00000072657	TRHDE	ENSMUSG00000050663	Trhde	48.66	55.71	44.11	56.8	42.12	26.12	24.75	43.68	35.03	33.78	24.23	20.29	36.75	36.08	32.64	27.14	32.17	28.87	36.73
ENSG00000105011	ASF1B	ENSMUSG00000005470	Asf1b	42.03	36.05	39.7	38.21	39.96	40.06	41.26	33.28	45.87	44.74	132.35	66.4	79.1	112.63	92.67	22.96	28.5	42.87	33.39
ENSG00000172243	CLEC7A	ENSMUSG00000079293	Clec7a	47.56	37.14	31.98	18.59	28.08	13.06	23.58	22.88	28.36	19.17	57.79	45.19	70.31	86.38	45.28	27.14	11.03	22.75	25.04
ENSG00000166228	PCBD1	ENSMUSG00000020098	Pcbd1	14.38	26.22	11.03	22.72	23.76	18.29	22.4	16.64	19.18	10.96	13.05	19.37	29.56	17.5	15.8	25.05	40.45	35.87	23.37
ENSG00000108700	CCL8	ENSMUSG00000035352	Ccl12	25.44	27.31	34.18	104.3	35.64	13.06	9.43	19.76	10.84	9.13	148.19	83.93	43.15	56.86	32.64	42.79	9.19	24.5	19.2
ENSG00000130649	CYP2E1	ENSMUSG00000025479	Cyp2e1	110.6	86.3	80.49	67.12	29.16	22.64	11.79	8.32	28.36	153.38	87.61	99.61	170.99	41.55	107.41	69.93	26.66	14	50.09
ENSG00000101003	GINS1	ENSMUSG00000027454	Gins1	42.03	49.16	49.62	37.18	60.48	39.18	22.4	37.44	21.69	26.48	57.79	36.89	39.15	42.65	49.49	17.74	24.82	38.49	26.71
ENSG00000139292	LGR5	ENSMUSG00000020140	Lgr5	19.91	12.02	11.03	11.36	16.2	17.42	24.75	27.04	19.18	10.96	11.18	3.69	9.59	13.12	14.74	20.88	25.74	26.24	30.05
ENSG00000157542	KCNJ6	ENSMUSG00000043301	Kcnj6	2.21	2.18	3.31	2.07	0	2.61	3.54	2.08	5	4.57	22.37	25.82	22.37	6.56	9.48	52.19	44.12	36.74	21.7
ENSG00000128342	LIF	ENSMUSG00000034394	Lif	4.42	7.65	8.82	10.33	6.48	12.19	11.79	18.72	11.68	16.43	88.54	59.95	31.96	38.27	21.06	37.58	29.42	50.74	41.74
ENSG00000249481	SPATS1	ENSMUSG00000023935	Spats1	13.27	13.11	17.64	25.82	14.04	18.29	21.22	13.52	15.01	10.96	27.03	41.5	36.75	30.62	87.4	54.28	74.46	61.24	52.59
ENSG00000165490	DDIAS	ENSMUSG00000030641	4632434I11Rik	21.01	18.57	26.46	19.62	15.12	18.29	10.61	15.6	15.85	18.26	82.02	56.26	48.74	66.7	55.81	25.05	39.53	40.24	31.72
ENSG00000134690	CDCA8	ENSMUSG00000028873	Cdca8	21.01	24.03	17.64	24.78	17.28	13.06	21.22	29.12	38.37	21	194.8	123.59	122.25	182.61	120.04	30.27	35.85	57.74	28.38
ENSG00000164616	FBXL21	ENSMUSG00000035509	Fbxl21	7.74	10.92	8.82	12.39	15.12	12.19	20.04	19.76	13.34	11.87	26.1	23.98	24.77	22.96	18.95	48.01	36.77	53.36	34.23
ENSG00000137634	NXPE4	ENSMUSG00000044229	Nxpe4	15.48	9.83	16.54	15.49	15.12	10.45	10.61	13.52	14.18	11.87	19.57	31.36	39.15	50.3	37.91	14.61	22.06	23.62	35.06
ENSG00000100368	CSF2RB	ENSMUSG00000071714	Csf2rb2	27.65	28.4	26.46	29.95	25.92	23.51	44.79	42.64	39.2	37.43	102.52	99.61	59.93	80.92	64.23	88.72	74.46	52.49	40.07
ENSG00000175003	SLC22A1	ENSMUSG00000023829	Slc22a1	63.04	65.54	41.9	50.6	106.92	72.27	67.19	94.64	100.92	73.04	18.64	14.76	11.19	15.31	17.9	44.88	16.55	16.62	75.96
ENSG00000164171	ITGA2	ENSMUSG00000015533	Itga2	24.33	27.31	14.33	29.95	11.88	13.93	30.65	31.2	17.51	19.17	41.01	51.65	43.95	64.52	57.92	38.62	44.12	33.24	26.71
ENSG00000066923	STAG3	ENSMUSG00000036928	Stag3	24.33	31.68	27.57	41.31	22.68	26.12	17.68	40.56	40.03	36.52	101.59	114.36	119.85	115.91	115.83	39.66	39.53	42.87	38.4
ENSG00000140030	GPR65	ENSMUSG00000021886	Gpr65	38.71	33.86	26.46	44.41	52.92	20.9	27.11	27.04	28.36	27.39	86.68	82.08	75.91	92.95	44.23	36.53	62.51	51.61	27.55
ENSG00000128652	HOXD3	ENSMUSG00000079277	Hoxd3	15.48	13.11	13.23	17.56	42.12	13.93	12.97	16.64	9.17	9.13	18.64	25.82	24.77	32.8	22.11	52.19	25.74	36.74	37.56
ENSG00000172817	CYP7B1	ENSMUSG00000039519	Cyp7b1	22.12	29.49	18.74	16.52	23.76	20.9	18.86	21.84	20.02	13.7	43.81	46.11	45.54	41.55	30.54	25.05	22.06	26.24	19.2
ENSG00000156017	C9orf41	ENSMUSG00000024726	2410127L17Rik	33.18	38.23	28.67	35.11	43.2	35.7	30.65	37.44	26.69	29.22	23.3	17.52	17.58	28.43	25.27	24.01	29.42	26.24	22.54
ENSG00000124839	RAB17	ENSMUSG00000026304	Rab17	35.39	21.85	19.85	25.82	25.92	24.38	23.58	31.2	21.69	35.61	13.98	12.91	10.39	6.56	16.85	13.57	18.39	24.5	23.37
ENSG00000115526	CHST10	ENSMUSG00000026080	Chst10	21.01	25.13	34.18	38.21	35.64	25.25	23.58	30.16	29.19	30.13	44.74	48.88	58.33	54.67	42.12	34.44	22.06	41.99	39.23
ENSG00000151651	ADAM8	ENSMUSG00000025473	Adam8	50.87	39.33	34.18	35.11	47.52	45.28	44.79	49.92	33.36	68.48	137.94	90.38	75.11	108.25	88.45	41.75	58.83	44.62	50.92
ENSG00000168779	SHOX2	ENSMUSG00000027833	Shox2	14.38	17.48	15.44	5.16	30.24	13.06	14.15	15.6	30.03	13.7	21.44	27.67	23.17	18.59	10.53	66.8	22.98	29.74	48.42
ENSG00000141750	STAC2	ENSMUSG00000017400	Stac2	38.71	29.49	37.49	21.69	34.56	35.7	41.26	37.44	34.2	37.43	66.17	59.03	52.74	69.98	61.07	28.18	27.58	42.87	40.07
ENSG00000143603	KCNN3	ENSMUSG00000000794	Kcnn3	21.01	39.33	13.23	21.69	29.16	13.93	25.93	20.8	15.85	13.7	18.64	37.81	25.57	42.65	26.33	36.53	27.58	34.12	24.21
ENSG00000179915	NRXN1	ENSMUSG00000024109	Nrxn1	50.87	54.62	31.98	34.08	41.04	7.84	29.47	45.76	35.03	25.56	8.39	14.76	26.37	25.15	21.06	25.05	22.06	27.12	37.56
ENSG00000145113	MUC4	ENSMUSG00000079620	Muc4	36.5	28.4	26.46	25.82	37.8	40.93	49.51	15.6	35.03	76.69	12.12	18.45	25.57	28.43	15.8	22.96	44.12	61.24	42.57
ENSG00000140285	FGF7	ENSMUSG00000027208	Fgf7	69.68	61.17	65.06	65.06	56.16	28.74	29.47	38.48	31.69	41.09	61.51	56.26	63.92	66.7	33.7	29.23	21.14	18.37	42.57
ENSG00000184313	MROH7	ENSMUSG00000047502	Mroh7	17.7	20.76	18.74	22.72	22.68	19.16	20.04	18.72	14.18	21.91	12.12	11.07	9.59	9.84	14.74	30.27	22.98	14	26.71
ENSG00000181274	FRAT2	ENSMUSG00000047604	Frat2	36.5	44.79	36.39	35.11	35.64	26.99	29.47	15.6	20.02	17.35	28.89	29.51	47.94	61.23	46.33	21.92	15.63	17.5	18.36
ENSG00000154274	C4orf19	ENSMUSG00000060512	0610040J01Rik	67.46	73.19	84.9	82.61	75.6	71.4	70.73	86.32	97.58	84.91	27.03	22.13	21.57	40.46	33.7	7.31	19.3	14.87	12.52
ENSG00000178623	GPR35	ENSMUSG00000026271	Gpr35	7.74	12.02	12.13	13.42	16.2	27.86	22.4	24.96	17.51	18.26	99.73	99.61	39.95	53.58	68.45	68.89	68.03	52.49	34.23
ENSG00000134460	IL2RA	ENSMUSG00000026770	Il2ra	108.38	123.44	117.98	93.97	126.36	57.47	80.16	67.6	62.55	60.26	33.55	39.66	47.94	45.93	40.01	24.01	31.26	26.24	33.39
ENSG00000121594	CD80	ENSMUSG00000075122	Cd80	23.23	24.03	20.95	22.72	19.44	28.74	11.79	27.04	20.02	22.83	72.7	104.22	65.52	45.93	68.45	57.41	67.11	51.61	27.55
ENSG00000128203	ASPHD2	ENSMUSG00000029348	Asphd2	9.95	26.22	14.33	21.69	12.96	21.77	12.97	13.52	17.51	20.09	40.08	42.43	42.35	36.08	30.54	34.44	44.12	35.87	28.38
ENSG00000123610	TNFAIP6	ENSMUSG00000053475	Tnfaip6	16.59	38.23	22.05	38.21	25.92	26.99	23.58	22.88	37.53	31.96	84.82	97.76	90.29	68.89	66.34	42.79	49.64	54.24	44.24
ENSG00000012048	BRCA1	ENSMUSG00000017146	Brca1	15.48	21.85	23.16	18.59	17.28	20.03	16.5	21.84	37.53	25.56	158.45	101.45	95.08	155.27	127.41	13.57	31.26	56.86	29.22
ENSG00000112319	EYA4	ENSMUSG00000010461	Eya4	14.38	20.76	13.23	18.59	29.16	14.8	20.04	24.96	14.18	20.09	28.89	47.96	49.54	33.9	29.48	35.49	31.26	38.49	30.05
ENSG00000125430	HS3ST3B1	ENSMUSG00000047759	Hs3st3a1	25.44	24.03	33.08	17.56	24.84	21.77	12.97	17.68	19.18	12.78	38.21	41.5	40.75	31.71	42.12	27.14	36.77	28.87	30.89
ENSG00000215018	COL28A1	ENSMUSG00000068794	Col28a1	16.59	28.4	24.26	15.49	18.36	14.8	7.07	20.8	13.34	14.61	46.6	37.81	36.75	32.8	33.7	35.49	24.82	21	21.7
ENSG00000102468	HTR2A	ENSMUSG00000034997	Htr2a	30.97	18.57	26.46	26.85	27	24.38	15.32	17.68	16.68	16.43	47.53	39.66	46.34	36.08	42.12	25.05	27.58	28.87	35.06
ENSG00000152939	MARVELD2	ENSMUSG00000021636	Marveld2	18.8	21.85	18.74	29.95	14.04	26.12	27.11	13.52	17.51	18.26	28.89	35.97	27.97	42.65	22.11	37.58	27.58	37.62	37.56
ENSG00000161243	FBXO27	ENSMUSG00000037463	Fbxo27	15.48	19.66	12.13	8.26	20.52	19.16	10.61	17.68	11.68	14.61	35.42	26.75	31.96	33.9	23.17	15.66	18.39	25.37	18.36
ENSG00000150681	RGS18	ENSMUSG00000026357	Rgs18	23.23	6.55	11.03	8.26	18.36	16.54	15.32	10.4	9.17	10.96	47.53	34.12	24.77	33.9	22.11	11.48	20.22	21	13.36
ENSG00000137460	FHDC1	ENSMUSG00000041842	Fhdc1	16.59	17.48	18.74	11.36	15.12	24.38	10.61	19.76	25.02	18.26	40.08	32.28	32.76	28.43	27.38	18.79	18.39	32.37	26.71
ENSG00000188596	CFAP54	ENSMUSG00000020014	Gm872	74.1	53.53	63.95	39.24	62.64	52.25	54.22	62.4	43.37	51.13	32.62	32.28	45.54	61.23	49.49	26.09	34.93	34.12	32.56
ENSG00000144035	NAT8	ENSMUSG00000057103	Cml1	34.28	39.33	41.9	37.18	37.8	25.25	35.36	34.32	32.53	32.87	29.83	21.21	23.17	25.15	20.01	22.96	29.42	25.37	25.88
ENSG00000079931	MOXD1	ENSMUSG00000020000	Moxd1	42.03	49.16	35.28	29.95	27	29.61	24.75	39.52	28.36	39.26	87.61	86.69	91.09	85.29	49.49	35.49	39.53	26.24	47.58
ENSG00000127564	PKMYT1	ENSMUSG00000023908	Pkmyt1	49.77	46.97	44.11	49.57	46.44	43.54	45.97	46.8	59.22	40.17	103.46	109.75	103.87	104.97	103.2	39.66	35.85	51.61	53.43
ENSG00000173698	ADGRG2	ENSMUSG00000031298	Gpr64	49.77	64.45	56.23	56.8	61.56	49.63	37.72	37.44	34.2	40.17	82.95	110.67	82.3	66.7	80.03	61.58	51.48	64.74	44.24
ENSG00000077935	SMC1B	ENSMUSG00000022432	Smc1b	9.95	22.94	14.33	36.14	9.72	30.48	28.29	18.72	18.35	17.35	2.8	12.91	3.2	5.47	2.11	11.48	12.87	6.12	27.55
ENSG00000119917	IFIT3	ENSMUSG00000062488	I830012O16Rik	65.25	36.05	28.67	356.28	60.48	16.54	29.47	18.72	31.69	27.39	62.45	66.4	91.09	71.08	49.49	17.74	36.77	41.12	32.56
ENSG00000177432	NAP1L5	ENSMUSG00000055430	Nap1l5	26.54	25.13	12.13	19.62	22.68	13.93	22.4	50.96	30.03	30.13	17.71	10.15	10.39	9.84	8.42	32.36	17.47	17.5	28.38
ENSG00000186231	KLHL32	ENSMUSG00000040387	Klhl32	8.85	19.66	27.57	12.39	20.52	23.51	27.11	30.16	31.69	21	8.39	9.22	13.58	10.93	16.85	42.79	37.69	39.37	33.39
ENSG00000124882	EREG	ENSMUSG00000029377	Ereg	4.42	15.29	0	2.07	1.08	5.22	2.36	3.12	10.01	4.57	120.23	122.66	62.32	38.27	55.81	115.86	113.99	89.23	37.56
ENSG00000111058	ACSS3	ENSMUSG00000035948	Acss3	57.51	71.01	63.95	71.26	56.16	53.99	54.22	75.92	60.89	62.08	11.18	16.6	15.18	17.5	26.33	13.57	19.3	32.37	32.56
ENSG00000172247	C1QTNF4	ENSMUSG00000040794	C1qtnf4	44.24	53.53	52.93	60.93	54	55.73	38.9	65.52	52.54	73.04	13.98	19.37	11.19	22.96	26.33	21.92	21.14	14.87	34.23
ENSG00000232040	ZBED9	ENSMUSG00000034173	2410018M08Rik	13.27	14.2	11.03	11.36	11.88	12.19	9.43	15.6	20.85	10.96	36.35	26.75	38.35	27.34	25.27	29.23	38.61	41.12	29.22
ENSG00000159239	C2orf81	ENSMUSG00000030030	1700003E16Rik	63.04	49.16	45.21	53.7	52.92	39.18	41.26	59.28	53.38	55.69	26.1	17.52	17.58	22.96	31.59	24.01	29.42	26.24	30.05
ENSG00000167261	DPEP2	ENSMUSG00000053687	Dpep2	12.17	19.66	25.36	22.72	19.44	19.16	16.5	22.88	20.85	21.91	89.48	107.91	65.52	100.6	68.45	41.75	51.48	43.74	29.22
ENSG00000156466	GDF6	ENSMUSG00000051279	Gdf6	11.06	22.94	14.33	24.78	28.08	13.06	15.32	17.68	14.18	15.52	250.72	224.12	110.26	80.92	111.62	55.32	34.93	48.99	33.39
ENSG00000182168	UNC5C	ENSMUSG00000059921	Unc5c	27.65	21.85	9.92	13.42	19.44	15.67	35.36	24.96	24.19	20.09	54.06	47.04	56.73	48.11	40.01	41.75	34.01	35.87	55.93
ENSG00000120539	MASTL	ENSMUSG00000026779	Mastl	23.23	22.94	17.64	23.75	12.96	16.54	23.58	15.6	20.85	14.61	126.76	72.86	74.31	133.4	86.35	15.66	31.26	39.37	23.37
ENSG00000112559	MDFI	ENSMUSG00000032717	Mdfi	29.86	21.85	35.28	33.05	29.16	37.44	30.65	36.4	25.86	40.17	52.19	62.72	52.74	37.18	56.86	59.49	47.8	64.74	70.96
ENSG00000135077	HAVCR2	ENSMUSG00000020399	Havcr2	15.48	9.83	9.92	10.33	24.84	17.42	25.93	21.84	14.18	18.26	67.11	43.35	54.33	49.21	43.17	26.09	45.04	25.37	16.7
ENSG00000162063	CCNF	ENSMUSG00000072082	Ccnf	13.27	13.11	15.44	16.52	24.84	15.67	11.79	20.8	25.02	16.43	128.62	70.09	68.72	119.19	84.24	20.88	13.79	27.12	26.71
ENSG00000149554	CHEK1	ENSMUSG00000032113	Chek1	24.33	15.29	16.54	18.59	22.68	16.54	23.58	15.6	13.34	20.09	96	75.63	75.11	108.25	86.35	9.39	18.39	52.49	30.05
ENSG00000187672	ERC2	ENSMUSG00000040640	Erc2	12.17	9.83	11.03	20.65	11.88	21.77	23.58	10.4	12.51	19.17	19.57	43.35	31.16	19.68	29.48	46.97	65.27	42.87	23.37
ENSG00000183914	DNAH2	ENSMUSG00000005237	Dnahc2	42.03	53.53	58.44	43.37	55.08	57.47	49.51	42.64	44.2	47.48	26.1	23.06	39.95	38.27	34.75	36.53	36.77	27.12	29.22
ENSG00000106123	EPHB6	ENSMUSG00000029869	Ephb6	27.65	31.68	17.64	16.52	34.56	19.16	21.22	28.08	28.36	29.22	67.11	76.55	80.7	48.11	54.76	32.36	33.09	36.74	37.56
ENSG00000204161	C10orf128	ENSMUSG00000041707	1810011H11Rik	27.65	39.33	26.46	27.88	23.76	33.09	37.72	26	33.36	42.91	69.9	99.61	73.51	78.73	54.76	51.14	42.29	45.49	38.4
ENSG00000198960	ARMCX6	ENSMUSG00000050394	Armcx6	21.01	24.03	16.54	22.72	19.44	23.51	14.15	27.04	21.69	27.39	40.08	47.96	54.33	59.05	30.54	25.05	36.77	36.74	25.04
ENSG00000164221	CCDC112	ENSMUSG00000071855	Ccdc112	13.27	19.66	19.85	21.69	22.68	17.42	11.79	29.12	17.51	34.69	29.83	38.74	36.75	39.37	27.38	45.93	30.34	36.74	37.56
ENSG00000168653	NDUFS5	ENSMUSG00000028648	Ndufs5	39.81	37.14	46.31	46.47	31.32	44.41	37.72	46.8	36.7	58.43	24.23	24.9	22.37	22.96	30.54	19.83	24.82	27.12	40.07
ENSG00000147144	CCDC120	ENSMUSG00000031150	Ccdc120	24.33	20.76	34.18	15.49	28.08	27.86	28.29	31.2	27.52	25.56	50.33	45.19	53.53	47.02	51.6	34.44	31.26	31.49	37.56
ENSG00000102057	KCND1	ENSMUSG00000009731	Kcnd1	36.5	37.14	35.28	26.85	31.32	26.99	35.36	31.2	30.03	36.52	68.04	66.4	85.49	77.64	44.23	49.06	38.61	39.37	42.57
ENSG00000105989	WNT2	ENSMUSG00000010797	Wnt2	8.85	14.2	5.51	9.29	10.8	9.58	17.68	14.56	8.34	7.3	16.78	20.29	18.38	4.37	12.64	60.54	61.59	54.24	25.88
ENSG00000184661	CDCA2	ENSMUSG00000048922	Cdca2	16.59	28.4	31.98	18.59	16.2	18.29	22.4	28.08	31.69	24.65	122.1	67.33	91.89	130.12	86.35	14.61	19.3	39.37	25.88
ENSG00000101230	ISM1	ENSMUSG00000074766	Ism1	26.54	24.03	18.74	25.82	16.2	45.28	17.68	40.56	16.68	33.78	42.87	85.77	108.67	31.71	23.17	61.58	53.32	48.99	60.1
ENSG00000162711	NLRP3	ENSMUSG00000032691	Nlrp3	23.23	24.03	22.05	29.95	23.76	27.86	25.93	27.04	26.69	27.39	57.79	43.35	38.35	51.39	42.12	36.53	34.93	41.12	20.03
ENSG00000159784	FAM131B	ENSMUSG00000029861	Fam131b	16.59	22.94	18.74	26.85	20.52	30.48	24.75	20.8	19.18	15.52	53.13	73.78	47.94	59.05	33.7	17.74	31.26	14	29.22
ENSG00000134061	CD180	ENSMUSG00000021624	Cd180	26.54	12.02	19.85	28.92	18.36	13.06	24.75	21.84	28.36	15.52	97.86	55.34	53.53	85.29	30.54	12.53	18.39	31.49	20.87
ENSG00000204361	NXPE2	ENSMUSG00000032028	Nxpe2	27.65	26.22	27.57	34.08	22.68	13.93	15.32	16.64	15.85	12.78	25.17	36.89	41.55	40.46	29.48	42.79	33.09	21	23.37
ENSG00000112029	FBXO5	ENSMUSG00000019773	Fbxo5	40.92	29.49	36.39	20.65	34.56	17.42	23.58	29.12	40.03	28.3	102.52	63.64	67.12	94.04	67.39	20.88	32.17	35.87	20.03
ENSG00000120498	TEX11	ENSMUSG00000009670	Tex11	15.48	14.2	4.41	22.72	3.24	19.16	15.32	17.68	11.68	11.87	26.1	61.79	17.58	26.24	27.38	4.18	10.11	18.37	9.18
ENSG00000142149	HUNK	ENSMUSG00000053414	Hunk	42.03	41.51	49.62	32.01	32.4	22.64	27.11	35.36	40.87	36.52	45.67	50.73	61.52	55.77	61.07	24.01	28.5	19.25	22.54
ENSG00000219607	PPP1R3G	ENSMUSG00000050423	Ppp1r3g	32.07	26.22	16.54	22.72	31.32	9.58	8.25	7.28	10.84	12.78	15.84	10.15	14.38	16.4	11.58	12.53	11.03	15.75	16.7
ENSG00000123572	NRK	ENSMUSG00000052854	Nrk	43.13	55.71	44.11	40.27	45.36	42.67	41.26	44.72	53.38	63.91	47.53	78.39	47.14	79.82	58.97	19.83	22.98	24.5	29.22
ENSG00000108688	CCL7	ENSMUSG00000035373	Ccl7	26.54	24.03	29.77	104.3	31.32	41.8	38.9	52	35.03	30.13	179.88	80.24	30.36	47.02	54.76	29.23	26.66	34.12	20.03
ENSG00000198108	CHSY3	ENSMUSG00000058152	Chsy3	6.64	10.92	13.23	8.26	19.44	12.19	10.61	11.44	15.85	10.96	80.16	83.93	58.33	45.93	42.12	34.44	39.53	52.49	36.73
ENSG00000187821	HELT	ENSMUSG00000047171	Helt	50.87	33.86	45.21	33.05	38.88	29.61	23.58	45.76	50.88	31.96	7.46	7.38	13.58	12.03	13.69	10.44	2.76	7	14.19
ENSG00000151229	SLC2A13	ENSMUSG00000036298	Slc2a13	21.01	24.03	20.95	17.56	20.52	21.77	15.32	24.96	20.02	15.52	41.94	51.65	61.52	43.74	22.11	49.06	49.64	44.62	33.39
ENSG00000139734	DIAPH3	ENSMUSG00000022021	Diap3	16.59	15.29	19.85	9.29	10.8	16.54	8.25	20.8	28.36	17.35	232.08	138.34	129.44	206.67	145.32	16.7	28.5	48.12	19.2
ENSG00000085999	RAD54L	ENSMUSG00000028702	Rad54l	27.65	27.31	34.18	29.95	18.36	31.35	24.75	31.2	37.53	31.04	125.83	83.01	82.3	114.82	93.72	35.49	42.29	68.24	40.07
ENSG00000099769	IGFALS	ENSMUSG00000046070	Igfals	43.13	45.88	36.39	55.77	21.6	42.67	31.83	16.64	36.7	50.22	8.39	20.29	11.19	16.4	9.48	14.61	16.55	12.25	16.7
ENSG00000166676	TVP23A	ENSMUSG00000050908	Tvp23a	27.65	17.48	29.77	26.85	24.84	30.48	18.86	35.36	25.02	23.74	61.51	73.78	71.91	66.7	43.17	32.36	35.85	49.87	40.07
ENSG00000248672	LY75-CD302	ENSMUSG00000026980	Ly75	84.05	58.99	68.36	55.77	59.4	67.92	84.87	68.64	88.41	102.26	36.35	38.74	45.54	74.36	38.96	25.05	31.26	23.62	48.42
ENSG00000244242	IFITM10	ENSMUSG00000045777	Ifitm10	29.86	32.77	25.36	28.92	22.68	29.61	24.75	24.96	30.86	23.74	50.33	56.26	41.55	40.46	33.7	58.45	66.19	41.99	38.4
ENSG00000136108	CKAP2	ENSMUSG00000037725	Ckap2	19.91	29.49	31.98	17.56	23.76	14.8	17.68	33.28	37.53	15.52	266.56	136.5	189.37	220.88	194.81	25.05	24.82	71.74	22.54
ENSG00000040275	SPDL1	ENSMUSG00000069910	Spdl1	12.17	14.2	17.64	19.62	18.36	21.77	22.4	21.84	29.19	29.22	81.09	53.49	52.74	66.7	54.76	21.92	24.82	49.87	26.71
ENSG00000198785	GRIN3A	ENSMUSG00000039579	Grin3a	13.27	9.83	15.44	6.2	17.28	18.29	14.15	20.8	14.18	11.87	21.44	20.29	23.17	20.78	20.01	29.23	42.29	40.24	26.71
ENSG00000000005	TNMD	ENSMUSG00000031250	Tnmd	17.7	4.37	15.44	4.13	1.08	0	1.18	10.4	14.18	0.91	3.73	21.21	82.3	4.37	7.37	122.12	178.34	153.97	71.79
ENSG00000145217	SLC26A1	ENSMUSG00000046959	Slc26a1	44.24	67.73	52.93	47.5	60.48	36.57	45.97	57.2	54.21	47.48	8.39	23.06	19.18	24.06	11.58	35.49	26.66	27.99	55.09
ENSG00000139438	FAM222A	ENSMUSG00000041930	Fam222a	47.56	37.14	34.18	38.21	46.44	57.47	50.69	54.08	43.37	83.08	24.23	19.37	26.37	32.8	30.54	35.49	36.77	28.87	37.56
ENSG00000158457	TSPAN33	ENSMUSG00000001763	Tspan33	47.56	54.62	29.77	35.11	59.4	40.93	53.05	41.6	65.06	48.39	32.62	23.06	31.96	32.8	31.59	21.92	31.26	29.74	40.07
ENSG00000160999	SH2B2	ENSMUSG00000005057	Sh2b2	29.86	31.68	31.98	23.75	22.68	50.5	49.51	32.24	33.36	55.69	54.99	79.32	69.51	74.36	53.7	66.8	49.64	53.36	48.42
ENSG00000188760	TMEM198	ENSMUSG00000051703	Tmem198	25.44	26.22	30.87	30.98	37.8	26.99	20.04	34.32	28.36	36.52	54.99	40.58	49.54	48.11	48.44	34.44	45.96	41.99	32.56
ENSG00000165985	C1QL3	ENSMUSG00000049630	C1ql3	3.32	8.74	9.92	9.29	12.96	12.19	12.97	9.36	14.18	10.04	12.12	10.15	19.18	14.22	12.64	29.23	19.3	28.87	25.04
ENSG00000111729	CLEC4A	ENSMUSG00000030148	Clec4a2	32.07	31.68	35.28	26.85	41.04	19.16	15.32	24.96	18.35	17.35	62.45	59.03	45.54	54.67	44.23	25.05	30.34	35.87	29.22
ENSG00000101916	TLR8	ENSMUSG00000040522	Tlr8	55.3	51.34	41.9	54.73	55.08	44.41	41.26	61.36	45.04	37.43	78.29	92.23	76.71	80.92	106.35	72.02	106.63	67.36	31.72
ENSG00000129450	SIGLEC9	ENSMUSG00000030474	Siglece	27.65	27.31	39.7	19.62	27	24.38	23.58	38.48	35.03	31.96	62.45	65.48	47.94	57.95	42.12	24.01	36.77	40.24	27.55
ENSG00000170476	MZB1	ENSMUSG00000024353	Mzb1	39.81	27.31	26.46	30.98	28.08	40.06	31.83	22.88	37.53	42	14.91	18.45	15.18	16.4	16.85	14.61	25.74	38.49	30.05
ENSG00000113209	PCDHB5	ENSMUSG00000045876	Pcdhb8	32.07	15.29	20.95	18.59	20.52	22.64	15.32	12.48	24.19	18.26	14.91	13.83	20.77	36.08	35.8	28.18	45.04	29.74	37.56
ENSG00000138316	ADAMTS14	ENSMUSG00000059901	Adamts14	38.71	38.23	28.67	30.98	19.44	57.47	49.51	87.36	49.21	65.74	119.3	121.74	83.1	112.63	81.08	48.01	37.69	43.74	40.07
ENSG00000120254	MTHFD1L	ENSMUSG00000040675	Mthfd1l	100.64	112.52	125.7	132.18	104.76	23.51	34.18	33.28	40.03	24.65	260.04	245.33	248.49	242.75	244.3	54.28	52.4	76.11	44.24
ENSG00000117091	CD48	ENSMUSG00000015355	Cd48	42.03	44.79	58.44	56.8	62.64	31.35	35.36	47.84	48.37	38.35	78.29	64.56	79.9	80.92	42.12	28.18	23.9	48.99	35.9
ENSG00000115380	EFEMP1	ENSMUSG00000020467	Efemp1	85.16	101.59	86.01	142.51	96.12	101.01	91.95	153.92	109.26	173.47	30.76	29.51	31.16	26.24	41.07	43.84	22.98	24.5	50.92
ENSG00000138028	CGREF1	ENSMUSG00000029161	Cgref1	18.8	28.4	26.46	20.65	20.52	21.77	9.43	8.32	24.19	20.09	87.61	101.45	95.88	60.14	55.81	51.14	61.59	42.87	43.41
ENSG00000121152	NCAPH	ENSMUSG00000034906	Ncaph	36.5	37.14	33.08	30.98	30.24	25.25	23.58	30.16	35.86	33.78	209.71	110.67	143.82	221.98	159.01	33.4	36.77	62.11	40.07
ENSG00000102383	ZDHHC15	ENSMUSG00000033906	Zdhhc15	55.3	39.33	46.31	40.27	41.04	33.96	30.65	40.56	32.53	18.26	91.34	88.54	103.87	129.03	111.62	51.14	48.72	43.74	46.75
ENSG00000170961	HAS2	ENSMUSG00000022367	Has2	24.33	27.31	20.95	27.88	25.92	40.93	41.26	43.68	35.86	44.74	81.09	68.25	43.95	54.67	46.33	48.01	50.56	40.24	47.58
ENSG00000159648	TEPP	ENSMUSG00000090206	Tepp	32.07	46.97	44.11	39.24	38.88	44.41	50.69	42.64	45.87	45.65	17.71	35.05	26.37	54.67	37.91	29.23	24.82	22.75	30.05
ENSG00000102098	SCML2	ENSMUSG00000000037	Scml2	23.23	18.57	28.67	15.49	20.52	22.64	34.18	21.84	20.02	18.26	27.96	23.06	46.34	48.11	42.12	20.88	28.5	49.87	18.36
ENSG00000173214	KIAA1919	ENSMUSG00000038528	BC021785	51.98	39.33	39.7	38.21	43.2	40.06	42.44	40.56	38.37	49.3	24.23	27.67	28.76	33.9	23.17	36.53	34.93	18.37	50.09
ENSG00000198483	ANKRD35	ENSMUSG00000038354	Ankrd35	19.91	15.29	19.85	15.49	23.76	16.54	16.5	19.76	25.02	20.09	17.71	18.45	27.17	14.22	11.58	22.96	25.74	47.24	35.9
ENSG00000095587	TLL2	ENSMUSG00000025013	Tll2	63.04	46.97	71.67	70.22	41.04	20.9	17.68	31.2	29.19	19.17	34.49	33.2	43.95	73.26	52.65	4.18	7.35	14	11.69
ENSG00000140254	DUOXA1	ENSMUSG00000027224	Duoxa1	34.28	38.23	26.46	53.7	37.8	53.12	43.62	64.48	57.55	39.26	45.67	85.77	43.15	63.42	72.66	39.66	45.04	49.87	31.72
ENSG00000156876	SASS6	ENSMUSG00000027959	Sass6	76.31	42.6	55.13	64.03	87.48	46.15	54.22	46.8	59.22	59.35	75.5	74.71	88.69	99.51	68.45	49.06	49.64	51.61	50.09
ENSG00000117632	STMN1	ENSMUSG00000028832	Stmn1	33.18	44.79	37.49	39.24	30.24	35.7	53.05	44.72	40.03	32.87	63.38	44.27	55.13	65.61	41.07	20.88	22.98	34.12	25.04
ENSG00000163515	RETNLB	ENSMUSG00000061100	Retnla	90.69	148.57	126.8	163.16	136.08	230.75	246.37	201.76	278.57	251.08	11.18	14.76	11.99	16.4	10.53	18.79	34.01	16.62	30.05
ENSG00000147883	CDKN2B	ENSMUSG00000073802	Cdkn2b	11.06	5.46	9.92	16.52	15.12	16.54	20.04	15.6	19.18	17.35	56.85	52.57	53.53	32.8	28.43	55.32	41.37	42.87	45.08
ENSG00000118785	SPP1	ENSMUSG00000029304	Spp1	14.38	15.29	8.82	13.42	10.8	6.97	11.79	8.32	25.86	19.17	796.89	517.4	202.15	513.94	123.2	136.73	68.94	103.23	82.64
ENSG00000122375	OPN4	ENSMUSG00000021799	Opn4	69.68	61.17	51.82	49.57	65.88	72.27	58.94	104	51.71	60.26	29.83	19.37	25.57	44.83	23.17	20.88	20.22	21	38.4
ENSG00000007908	SELE	ENSMUSG00000026582	Sele	17.7	13.11	34.18	33.05	24.84	21.77	27.11	22.88	25.02	28.3	154.72	115.29	71.91	112.63	83.19	63.67	61.59	58.61	27.55
ENSG00000184254	ALDH1A3	ENSMUSG00000015134	Aldh1a3	33.18	42.6	30.87	27.88	34.56	23.51	10.61	17.68	37.53	29.22	114.64	98.68	86.29	96.23	82.14	53.23	56.08	62.99	50.09
ENSG00000157214	STEAP2	ENSMUSG00000015653	Steap2	32.07	29.49	23.16	20.65	30.24	23.51	33.01	37.44	25.86	31.96	66.17	85.77	63.92	71.08	37.91	69.93	45.04	48.99	51.76
ENSG00000146263	MMS22L	ENSMUSG00000045751	Mms22l	30.97	26.22	40.8	27.88	23.76	26.12	24.75	40.56	44.2	26.48	123.96	109.75	103.87	141.06	113.73	46.97	46.88	76.11	43.41
ENSG00000270276	HIST2H4B	ENSMUSG00000091405	Hist2h4	60.83	57.9	60.65	62.99	66.96	44.41	74.26	41.6	38.37	42	17.71	26.75	22.37	38.27	37.91	29.23	23.9	36.74	20.87
ENSG00000152253	SPC25	ENSMUSG00000005233	Spc25	24.33	28.4	19.85	28.92	27	25.25	24.75	29.12	32.53	18.26	145.4	75.63	103.87	119.19	84.24	41.75	38.61	46.37	25.88
ENSG00000178075	GRAMD1C	ENSMUSG00000036292	Gramd1c	24.33	25.13	33.08	18.59	37.8	27.86	34.18	27.04	42.54	33.78	53.13	63.64	70.31	62.33	58.97	39.66	45.96	54.24	43.41
ENSG00000197177	ADGRA1	ENSMUSG00000025475	Gpr123	1.11	6.55	5.51	4.13	3.24	6.1	9.43	11.44	7.51	6.39	9.32	15.68	12.78	2.19	6.32	103.33	110.31	63.86	36.73
ENSG00000100122	CRYBB1	ENSMUSG00000029343	Crybb1	35.39	31.68	49.62	55.77	48.6	29.61	29.47	53.04	53.38	31.96	15.84	17.52	11.99	10.93	8.42	17.74	17.47	27.12	29.22
ENSG00000143994	ABHD1	ENSMUSG00000006638	Abhd1	74.1	124.53	117.98	137.35	98.28	72.27	58.94	41.6	53.38	81.26	51.26	44.27	32.76	61.23	45.28	29.23	49.64	23.62	53.43
ENSG00000189369	GSPT2	ENSMUSG00000071723	Gspt2	35.39	31.68	33.08	44.41	34.56	27.86	23.58	34.32	32.53	27.39	48.47	39.66	51.94	50.3	44.23	57.41	48.72	51.61	51.76
ENSG00000187595	ZNF385C	ENSMUSG00000014198	Zfp385c	11.06	10.92	13.23	8.26	6.48	2.61	3.54	13.52	10.84	10.04	12.12	16.6	27.17	12.03	9.48	22.96	28.5	26.24	27.55
ENSG00000175928	LRRN1	ENSMUSG00000034648	Lrrn1	28.76	22.94	18.74	7.23	14.04	15.67	30.65	21.84	28.36	20.09	27.96	33.2	51.14	85.29	71.61	46.97	26.66	31.49	34.23
ENSG00000197471	SPN	ENSMUSG00000051457	Spn	27.65	26.22	17.64	22.72	32.4	22.64	33.01	36.4	30.03	43.82	140.74	76.55	66.32	125.75	45.28	27.14	34.01	68.24	35.9
ENSG00000163888	CAMK2N2	ENSMUSG00000051146	Camk2n2	28.76	24.03	34.18	34.08	31.32	28.74	27.11	39.52	24.19	21.91	62.45	57.18	50.34	48.11	33.7	52.19	37.69	49.87	30.05
ENSG00000134283	PPHLN1	ENSMUSG00000079737	3110001I22Rik	53.09	69.91	50.72	49.57	68.04	53.12	58.94	49.92	47.54	65.74	29.83	32.28	33.56	48.11	46.33	48.01	40.45	45.49	40.07
ENSG00000044524	EPHA3	ENSMUSG00000052504	Epha3	15.48	16.39	14.33	18.59	15.12	9.58	9.43	27.04	11.68	18.26	46.6	43.35	47.94	57.95	14.74	20.88	14.71	14.87	25.04
ENSG00000155659	VSIG4	ENSMUSG00000044206	Vsig4	23.23	31.68	17.64	33.05	27	32.22	22.4	45.76	33.36	17.35	78.29	64.56	43.95	74.36	62.13	22.96	40.45	34.12	20.03
ENSG00000167851	CD300A	ENSMUSG00000044811	AF251705	26.54	29.49	28.67	29.95	34.56	29.61	33.01	42.64	49.21	37.43	68.04	66.4	55.13	86.38	43.17	34.44	35.85	42.87	32.56
ENSG00000102452	NALCN	ENSMUSG00000000197	Nalcn	23.23	25.13	15.44	12.39	12.96	26.99	25.93	13.52	20.02	14.61	14.91	10.15	23.97	16.4	6.32	51.14	34.93	55.99	50.92
ENSG00000073150	PANX2	ENSMUSG00000058441	Panx2	35.39	43.7	34.18	33.05	27	33.96	43.62	36.4	30.86	46.56	31.69	23.98	32.76	32.8	22.11	57.41	38.61	66.49	61.77
ENSG00000119771	KLHL29	ENSMUSG00000020627	Klhl29	30.97	33.86	24.26	32.01	25.92	12.19	21.22	22.88	21.69	19.17	127.69	173.39	179.78	95.13	118.99	115.86	108.47	75.24	58.43
ENSG00000182256	GABRG3	ENSMUSG00000055026	Gabrg3	59.72	63.36	71.67	107.4	55.08	58.34	68.37	172.64	117.6	95.87	18.64	5.53	7.19	9.84	18.95	25.05	28.5	27.99	25.88
ENSG00000159166	LAD1	ENSMUSG00000041782	Lad1	81.84	67.73	58.44	57.83	78.84	51.38	66.01	67.6	39.2	56.61	32.62	43.35	35.96	29.52	33.7	28.18	33.09	21	29.22
ENSG00000096093	EFHC1	ENSMUSG00000041809	Efhc1	18.8	19.66	22.05	25.82	36.72	26.99	29.47	20.8	19.18	15.52	55.92	49.8	67.12	65.61	44.23	37.58	40.45	53.36	35.9
ENSG00000178773	CPNE7	ENSMUSG00000034796	Cpne7	16.59	12.02	20.95	9.29	14.04	21.77	20.04	24.96	15.85	21.91	28.89	28.59	40.75	28.43	44.23	36.53	43.21	56.86	44.24
ENSG00000115687	PASK	ENSMUSG00000026274	Pask	28.76	30.59	33.08	26.85	23.76	26.99	22.4	26	35.86	22.83	148.19	102.37	91.89	164.02	94.77	33.4	43.21	49.87	35.06
ENSG00000143333	RGS16	ENSMUSG00000026475	Rgs16	28.76	18.57	30.87	29.95	28.08	40.06	31.83	34.32	31.69	26.48	150.06	89.46	84.7	117	96.88	31.31	42.29	69.99	37.56
ENSG00000184445	KNTC1	ENSMUSG00000029414	Kntc1	19.91	20.76	27.57	10.33	18.36	8.71	12.97	23.92	33.36	8.22	190.14	133.73	141.43	220.88	161.11	15.66	26.66	58.61	19.2
ENSG00000114346	ECT2	ENSMUSG00000027699	Ect2	38.71	33.86	27.57	29.95	29.16	20.9	12.97	47.84	40.87	18.26	245.13	117.13	166.2	253.69	141.1	21.92	34.01	66.49	40.07
ENSG00000087586	AURKA	ENSMUSG00000027496	Aurka	14.38	14.2	30.87	27.88	30.24	28.74	20.04	28.08	32.53	26.48	127.69	52.57	87.89	121.38	89.51	22.96	27.58	42.87	30.05
ENSG00000081818	PCDHB4	ENSMUSG00000063687	Pcdhb5	24.33	26.22	20.95	19.62	27	23.51	22.4	20.8	28.36	22.83	31.69	47.96	41.55	40.46	31.59	32.36	36.77	34.99	30.05
ENSG00000133027	PEMT	ENSMUSG00000000301	Pemt	29.86	30.59	33.08	27.88	37.8	35.7	34.18	31.2	30.86	34.69	57.79	55.34	47.94	41.55	42.12	57.41	44.12	46.37	38.4
ENSG00000100284	TOM1	ENSMUSG00000042870	Tom1	36.5	67.73	54.03	50.6	45.36	59.21	62.48	63.44	55.88	52.95	27.03	33.2	36.75	32.8	35.8	45.93	30.34	42.87	51.76
ENSG00000124074	ENKD1	ENSMUSG00000013155	Enkd1	30.97	30.59	40.8	53.7	41.04	23.51	37.72	36.4	40.03	36.52	77.36	65.48	75.11	61.23	70.55	39.66	48.72	45.49	50.92
ENSG00000180509	KCNE1	ENSMUSG00000039639	Kcne1	36.5	48.07	37.49	44.41	36.72	56.6	37.72	74.88	44.2	48.39	36.35	34.12	19.98	38.27	22.11	21.92	37.69	20.12	25.88
ENSG00000101115	SALL4	ENSMUSG00000027547	Sall4	85.16	53.53	65.06	71.26	52.92	51.38	68.37	41.6	47.54	54.78	42.87	42.43	42.35	56.86	45.28	17.74	19.3	33.24	34.23
ENSG00000127586	CHTF18	ENSMUSG00000019214	Chtf18	40.92	30.59	45.21	33.05	33.48	24.38	31.83	27.04	33.36	43.82	125.83	72.86	70.31	100.6	84.24	25.05	32.17	54.24	38.4
ENSG00000197467	COL13A1	ENSMUSG00000058806	Col13a1	21.01	36.05	26.46	32.01	31.32	32.22	29.47	49.92	25.86	25.56	31.69	47.96	51.14	29.52	46.33	78.28	70.78	41.12	53.43
ENSG00000184451	CCR10	ENSMUSG00000044052	Ccr10	38.71	37.14	47.41	35.11	33.48	33.96	34.18	39.52	36.7	46.56	23.3	17.52	22.37	25.15	31.59	24.01	23.9	32.37	32.56
ENSG00000186871	ERCC6L	ENSMUSG00000051220	Ercc6l	28.76	24.03	35.28	33.05	31.32	38.31	40.08	30.16	33.36	32.87	110.91	71.94	65.52	102.79	85.29	19.83	24.82	40.24	30.89
ENSG00000165879	FRAT1	ENSMUSG00000070526	Peg12	25.44	20.76	26.46	33.05	27	21.77	25.93	21.84	17.51	31.04	49.4	47.96	38.35	40.46	47.39	31.31	27.58	18.37	30.05
ENSG00000165694	FRMD7	ENSMUSG00000036131	Frmd7	21.01	22.94	18.74	16.52	21.6	13.93	12.97	20.8	15.85	17.35	13.05	14.76	28.76	28.43	16.85	28.18	29.42	33.24	29.22
ENSG00000164128	NPY1R	ENSMUSG00000036437	Npy1r	74.1	114.7	82.7	65.06	47.52	34.83	43.62	47.84	33.36	61.17	34.49	51.65	51.14	41.55	50.54	29.23	31.26	34.12	55.09
ENSG00000128805	ARHGAP22	ENSMUSG00000063506	Arhgap22	23.23	27.31	43	29.95	36.72	40.06	31.83	45.76	35.03	33.78	55.92	57.18	49.54	41.55	51.6	31.31	48.72	29.74	37.56
ENSG00000164104	HMGB2	ENSMUSG00000054717	Hmgb2	37.6	39.33	43	32.01	38.88	34.83	33.01	46.8	41.7	55.69	73.63	59.03	52.74	74.36	70.55	36.53	34.01	38.49	45.91
ENSG00000119403	PHF19	ENSMUSG00000026873	Phf19	64.15	65.54	60.65	58.86	63.72	47.89	31.83	26	50.04	32.87	109.98	78.39	106.27	143.25	94.77	38.62	52.4	35.87	36.73
ENSG00000178860	MSC	ENSMUSG00000025930	Msc	51.98	43.7	54.03	48.54	66.96	47.89	99.02	70.72	69.23	65.74	82.95	80.24	57.53	53.58	58.97	34.44	25.74	34.12	50.09
ENSG00000101938	CHRDL1	ENSMUSG00000031283	Chrdl1	35.39	55.71	31.98	23.75	20.52	14.8	22.4	16.64	30.86	19.17	8.39	11.07	56.73	19.68	12.64	60.54	22.98	31.49	44.24
ENSG00000164484	TMEM200A	ENSMUSG00000049420	Tmem200a	4.42	4.37	1.1	4.13	4.32	0.87	4.72	3.12	4.17	0.91	57.79	49.8	55.13	21.87	22.11	45.93	57.91	43.74	33.39
ENSG00000240891	PLCXD2	ENSMUSG00000087141	Plcxd2	15.48	22.94	22.05	15.49	18.36	20.9	25.93	19.76	23.35	15.52	103.46	131.89	112.66	36.08	58.97	150.3	95.6	115.48	50.92
ENSG00000133048	CHI3L1	ENSMUSG00000064246	Chi3l1	16.59	26.22	18.74	13.42	11.88	10.45	8.25	8.32	21.69	9.13	65.24	58.1	83.9	33.9	33.7	245.29	81.81	68.24	66.78
ENSG00000130368	MAS1	ENSMUSG00000068037	Mas1	51.98	43.7	45.21	42.34	35.64	38.31	41.26	38.48	39.2	39.26	16.78	18.45	19.98	25.15	23.17	9.39	5.52	17.5	33.39
ENSG00000079462	PAFAH1B3	ENSMUSG00000005447	Pafah1b3	30.97	30.59	25.36	38.21	36.72	23.51	35.36	44.72	40.87	27.39	88.54	74.71	44.74	90.76	65.29	35.49	34.93	49.87	49.25
ENSG00000196376	SLC35F1	ENSMUSG00000038602	Slc35f1	86.27	72.1	54.03	65.06	75.6	65.31	75.44	92.56	45.87	84	46.6	43.35	43.15	50.3	40.01	54.28	49.64	63.86	77.63
ENSG00000121807	CCR2	ENSMUSG00000079227	Ccr5	54.19	30.59	41.9	47.5	38.88	21.77	23.58	29.12	30.86	24.65	214.37	125.43	77.5	124.66	32.64	32.36	32.17	41.99	25.88
ENSG00000179300	ZCCHC5	ENSMUSG00000047686	Zcchc5	110.6	103.78	83.8	107.4	86.4	69.66	83.69	79.04	75.06	93.13	88.54	82.08	58.33	102.79	67.39	49.06	36.77	36.74	35.06
ENSG00000121807	CCR2	ENSMUSG00000049103	Ccr2	79.63	48.07	51.82	36.14	91.8	37.44	64.83	32.24	61.72	50.22	298.25	261.93	155.01	289.77	104.25	46.97	33.09	66.49	44.24
ENSG00000074621	SLC24A1	ENSMUSG00000034452	Slc24a1	28.76	28.4	29.77	30.98	39.96	16.54	28.29	16.64	29.19	25.56	24.23	28.59	29.56	30.62	29.48	51.14	56.99	38.49	35.06
ENSG00000104833	TUBB4A	ENSMUSG00000062591	Tubb4a	68.57	76.47	62.85	60.93	58.32	48.76	49.51	76.96	66.72	64.82	96	99.61	105.47	107.16	87.4	68.89	43.21	65.61	56.76
ENSG00000167414	GNG8	ENSMUSG00000063594	Gng8	34.28	34.96	37.49	26.85	33.48	30.48	30.65	31.2	20.02	26.48	59.65	75.63	89.49	77.64	81.08	84.55	58.83	62.11	67.62
ENSG00000249242	TMEM150C	ENSMUSG00000050640	Tmem150c	101.75	114.7	76.08	80.55	106.92	88.82	78.98	81.12	84.24	84.91	55.92	63.64	51.14	68.89	56.86	32.36	35.85	39.37	50.92
ENSG00000253958	CLDN23	ENSMUSG00000055976	Cldn23	2.21	3.28	5.51	5.16	2.16	11.32	10.61	8.32	14.18	7.3	20.5	11.07	15.18	10.93	17.9	60.54	51.48	40.24	41.74
ENSG00000060982	BCAT1	ENSMUSG00000030268	Bcat1	22.12	29.49	25.36	27.88	23.76	38.31	51.87	50.96	29.19	28.3	165.9	146.64	104.67	127.94	97.93	72.02	71.7	42.87	38.4
ENSG00000169607	CKAP2L	ENSMUSG00000048327	Ckap2l	24.33	29.49	34.18	33.05	22.68	22.64	18.86	45.76	35.86	27.39	329.01	163.24	189.37	299.61	192.7	36.53	46.88	73.49	40.07
ENSG00000114270	COL7A1	ENSMUSG00000025650	Col7a1	28.76	37.14	30.87	38.21	23.76	31.35	17.68	39.52	35.03	42	77.36	184.46	143.02	52.49	64.23	69.93	68.03	55.11	52.59
ENSG00000121753	ADGRB2	ENSMUSG00000028782	Bai2	46.45	33.86	40.8	47.5	36.72	36.57	33.01	46.8	36.7	32.87	80.16	108.83	118.25	110.44	98.98	73.06	94.68	40.24	44.24
ENSG00000170312	CDK1	ENSMUSG00000019942	Cdk1	34.28	25.13	37.49	40.27	28.08	22.64	20.04	48.88	48.37	30.13	338.33	190.91	241.3	368.5	256.94	25.05	36.77	72.61	40.9
ENSG00000153234	NR4A2	ENSMUSG00000026826	Nr4a2	34.28	54.62	50.72	41.31	41.04	60.95	44.79	62.4	45.87	89.47	76.43	90.38	108.67	106.07	87.4	125.25	121.34	174.97	93.49
ENSG00000144045	DQX1	ENSMUSG00000009145	Dqx1	71.89	64.45	84.9	77.45	68.04	63.57	75.44	68.64	59.22	97.69	40.08	43.35	53.53	25.15	48.44	66.8	45.04	35.87	58.43
ENSG00000113209	PCDHB5	ENSMUSG00000045657	Pcdhb10	13.27	13.11	9.92	15.49	19.44	13.93	8.25	13.52	12.51	22.83	21.44	23.06	26.37	24.06	21.06	32.36	32.17	30.62	21.7
ENSG00000101412	E2F1	ENSMUSG00000027490	E2f1	37.6	38.23	45.21	37.18	41.04	30.48	20.04	47.84	50.04	28.3	258.18	185.38	171.79	262.44	193.75	39.66	38.61	84.86	36.73
ENSG00000178789	CD300LB	ENSMUSG00000063193	Cd300lb	49.77	48.07	37.49	21.69	42.12	39.18	38.9	30.16	23.35	39.26	70.84	91.31	71.11	85.29	74.76	45.93	67.11	71.74	31.72
ENSG00000184730	APOBR	ENSMUSG00000042759	Apobr	24.33	30.59	37.49	29.95	30.24	25.25	27.11	36.4	34.2	42	94.14	90.38	55.93	74.36	56.86	37.58	48.72	33.24	38.4
ENSG00000145416	2001-03-01	ENSMUSG00000036469	2001-03-01	48.66	48.07	25.36	55.77	50.76	33.96	37.72	45.76	42.54	35.61	89.48	97.76	82.3	73.26	73.71	50.1	51.48	60.36	43.41
ENSG00000116833	NR5A2	ENSMUSG00000026398	Nr5a2	34.28	28.4	35.28	17.56	27	20.03	24.75	28.08	30.86	21.91	104.39	64.56	78.3	86.38	45.28	16.7	24.82	36.74	31.72
ENSG00000188766	SPRED3	ENSMUSG00000037239	Spred3	45.34	43.7	45.21	52.67	50.76	36.57	51.87	52	33.36	42.91	93.2	103.3	85.49	89.67	86.35	55.32	50.56	36.74	60.94
ENSG00000272398	CD24	ENSMUSG00000047139	Cd24a	36.5	43.7	26.46	42.34	37.8	47.02	40.08	35.36	91.74	85.82	125.83	203.83	119.85	68.89	52.65	98.11	46.88	64.74	56.76
ENSG00000177519	RPRM	ENSMUSG00000075334	Rprm	9.95	7.65	6.62	8.26	5.4	21.77	16.5	11.44	15.01	12.78	11.18	13.83	11.99	8.75	13.69	21.92	22.06	19.25	28.38
ENSG00000138161	CUZD1	ENSMUSG00000040205	Cuzd1	50.87	37.14	35.28	56.8	69.12	33.09	22.4	23.92	29.19	31.04	159.38	61.79	69.51	94.04	85.29	28.18	30.34	35.87	27.55
ENSG00000128918	ALDH1A2	ENSMUSG00000013584	Aldh1a2	77.42	198.82	153.27	91.91	120.96	87.08	143.81	70.72	89.24	47.48	613.28	467.6	213.34	386	208.5	86.63	58.83	67.36	40.9
ENSG00000137077	CCL21	ENSMUSG00000094686	Ccl21a	65.25	76.47	51.82	70.22	95.04	57.47	77.8	69.68	57.55	62.08	61.51	79.32	73.51	86.38	38.96	136.73	120.42	101.48	131.06
ENSG00000173452	TMEM196	ENSMUSG00000048004	Tmem196	32.07	37.14	37.49	35.11	35.64	38.31	36.54	28.08	43.37	52.95	12.12	23.06	23.97	26.24	28.43	41.75	56.99	43.74	62.61
ENSG00000102385	DRP2	ENSMUSG00000000223	Drp2	23.23	32.77	18.74	20.65	17.28	20.03	5.89	28.08	20.02	13.7	51.26	51.65	59.13	28.43	22.11	50.1	45.04	50.74	55.09
ENSG00000150672	DLG2	ENSMUSG00000052572	Dlg2	38.71	41.51	38.59	28.92	41.04	33.09	30.65	28.08	35.03	28.3	52.19	52.57	80.7	57.95	61.07	56.36	53.32	69.11	49.25
ENSG00000131981	LGALS3	ENSMUSG00000050335	Lgals3	22.12	43.7	25.36	28.92	34.56	40.06	47.15	36.4	49.21	58.43	261.9	225.96	115.06	157.46	113.73	59.49	79.98	70.86	40.9
ENSG00000156970	BUB1B	ENSMUSG00000040084	Bub1b	22.12	24.03	31.98	15.49	24.84	19.16	16.5	38.48	50.88	28.3	276.82	119.9	165.4	302.89	203.23	17.74	39.53	75.24	47.58
ENSG00000241644	INMT	ENSMUSG00000003477	Inmt	68.57	84.11	73.88	67.12	114.48	51.38	60.12	67.6	55.88	70.3	3.73	8.3	15.18	13.12	11.58	28.18	30.34	20.12	79.3
ENSG00000146555	SDK1	ENSMUSG00000039683	Sdk1	30.97	41.51	28.67	41.31	21.6	43.54	29.47	49.92	38.37	31.96	103.46	122.66	107.07	106.07	94.77	35.49	39.53	39.37	32.56
ENSG00000137101	CD72	ENSMUSG00000028459	Cd72	22.12	13.11	15.44	65.06	24.84	11.32	25.93	24.96	20.02	26.48	156.58	85.77	74.31	86.38	41.07	31.31	25.74	37.62	21.7
ENSG00000019991	HGF	ENSMUSG00000028864	Hgf	29.86	28.4	15.44	16.52	30.24	21.77	35.36	31.2	40.03	28.3	76.43	59.95	27.17	75.45	30.54	30.27	41.37	45.49	43.41
ENSG00000171848	RRM2	ENSMUSG00000020649	Rrm2	85.16	56.8	83.8	51.63	56.16	52.25	51.87	56.16	66.72	56.61	298.25	166.01	202.15	260.25	206.39	24.01	45.96	79.61	49.25
ENSG00000065621	GSTO2	ENSMUSG00000025069	Gsto2	34.28	31.68	26.46	41.31	38.88	33.96	34.18	33.28	34.2	31.04	13.05	15.68	21.57	20.78	28.43	24.01	27.58	31.49	30.05
ENSG00000198830	HMGN2	ENSMUSG00000003038	Hmgn2	78.52	57.9	78.29	64.03	72.36	65.31	68.37	69.68	65.89	55.69	82.95	71.02	62.32	79.82	70.55	38.62	37.69	50.74	55.93
ENSG00000175592	FOSL1	ENSMUSG00000024912	Fosl1	46.45	43.7	52.93	40.27	57.24	55.73	42.44	54.08	50.88	41.09	68.04	68.25	50.34	59.05	73.71	50.1	27.58	47.24	39.23
ENSG00000183092	BEGAIN	ENSMUSG00000040867	Begain	9.95	10.92	9.92	13.42	17.28	14.8	18.86	16.64	19.18	12.78	42.87	52.57	55.93	42.65	46.33	48.01	42.29	40.24	35.06
ENSG00000189320	FAM180A	ENSMUSG00000047420	Fam180a	17.7	17.48	11.03	9.29	15.12	7.84	11.79	6.24	12.51	7.3	23.3	68.25	99.08	42.65	35.8	93.94	89.17	79.61	43.41
ENSG00000118898	PPL	ENSMUSG00000039457	Ppl	233.36	324.44	260.22	306.71	246.25	154.13	146.17	138.32	130.11	188.99	24.23	54.41	33.56	31.71	64.23	85.59	69.86	44.62	90.99
ENSG00000137747	TMPRSS13	ENSMUSG00000037129	Tmprss13	113.91	123.44	90.42	71.26	103.68	195.05	146.17	201.76	175.15	137.86	57.79	23.06	40.75	59.05	63.18	54.28	20.22	29.74	44.24
ENSG00000160963	COL26A1	ENSMUSG00000004415	Col26a1	11.06	17.48	25.36	13.42	12.96	13.93	12.97	12.48	19.18	17.35	143.53	142.95	225.32	184.8	184.28	17.74	20.22	24.5	20.03
ENSG00000146267	FAXC	ENSMUSG00000028246	Faxc	29.86	38.23	31.98	34.08	30.24	21.77	31.83	28.08	27.52	28.3	50.33	48.88	72.71	49.21	47.39	43.84	58.83	56.86	40.07
ENSG00000050730	TNIP3	ENSMUSG00000044162	Tnip3	39.81	50.25	47.41	40.27	62.64	52.25	73.08	40.56	50.88	61.17	24.23	9.22	15.18	25.15	23.17	16.7	28.5	21	41.74
ENSG00000171208	NETO2	ENSMUSG00000036902	Neto2	34.28	39.33	40.8	34.08	49.68	33.96	35.36	39.52	35.03	37.43	96.93	60.87	91.89	74.36	65.29	56.36	49.64	64.74	43.41
ENSG00000068489	PRR11	ENSMUSG00000020493	Prr11	19.91	36.05	22.05	23.75	25.92	19.16	16.5	46.8	25.86	26.48	167.77	99.61	94.28	184.8	127.41	14.61	27.58	40.24	32.56
ENSG00000160460	SPTBN4	ENSMUSG00000011751	Sptbn4	61.93	33.86	50.72	56.8	43.2	53.12	50.69	42.64	33.36	57.52	16.78	17.52	18.38	17.5	34.75	16.7	19.3	42.87	36.73
ENSG00000138709	LARP1B	ENSMUSG00000025762	Larp1b	85.16	72.1	103.65	89.84	63.72	79.24	88.41	100.88	78.4	81.26	66.17	63.64	66.32	78.73	73.71	38.62	59.75	48.12	48.42
ENSG00000011422	PLAUR	ENSMUSG00000046223	Plaur	40.92	52.44	46.31	61.96	51.84	93.17	70.73	70.72	63.39	81.26	151.92	165.09	99.08	127.94	115.83	131.51	136.05	104.1	52.59
ENSG00000158955	WNT9B	ENSMUSG00000018486	Wnt9b	39.81	49.16	36.39	43.37	27	16.54	25.93	23.92	34.2	28.3	52.19	78.39	55.93	43.74	68.45	72.02	54.24	34.12	39.23
ENSG00000135069	PSAT1	ENSMUSG00000024640	Psat1	61.93	49.16	66.16	57.83	64.8	60.95	53.05	49.92	59.22	54.78	203.18	151.26	149.42	180.42	149.53	43.84	47.8	83.11	55.09
ENSG00000169239	CA5B	ENSMUSG00000031373	Car5b	37.6	49.16	37.49	36.14	18.36	41.8	33.01	48.88	36.7	67.56	77.36	66.4	61.52	66.7	60.02	63.67	65.27	56.86	44.24
ENSG00000132671	SSTR4	ENSMUSG00000037014	Sstr4	138.25	111.42	94.83	95.01	180.36	85.34	129.67	91.52	68.39	84	44.74	57.18	58.33	90.76	64.23	108.55	77.22	66.49	92.66
ENSG00000111729	CLEC4A	ENSMUSG00000043832	Clec4a3	32.07	33.86	38.59	35.11	57.24	37.44	43.62	55.12	40.87	30.13	112.78	90.38	67.92	85.29	64.23	48.01	42.29	39.37	43.41
ENSG00000166897	ELFN2	ENSMUSG00000043460	Elfn2	49.77	52.44	51.82	51.63	42.12	30.48	38.9	38.48	47.54	24.65	20.5	15.68	31.16	25.15	29.48	17.74	23.9	22.75	50.92
ENSG00000122756	CNTFR	ENSMUSG00000028444	Cntfr	72.99	100.5	99.24	102.24	81	65.31	43.62	64.48	71.73	65.74	48.47	28.59	40.75	22.96	48.44	92.9	77.22	62.99	52.59
ENSG00000163736	PPBP	ENSMUSG00000029372	Ppbp	13.27	7.65	5.51	3.1	16.2	17.42	16.5	10.4	10.84	12.78	19.57	26.75	19.18	41.55	8.42	15.66	4.6	7.87	8.35
ENSG00000164251	F2RL1	ENSMUSG00000021678	F2rl1	32.07	40.42	35.28	51.63	23.76	44.41	38.9	35.36	40.03	42	189.2	134.65	75.91	111.54	135.84	99.16	97.44	90.98	58.43
ENSG00000172752	COL6A5	ENSMUSG00000091345	Col6a5	17.7	17.48	16.54	22.72	7.56	20.9	21.22	19.76	22.52	30.13	52.19	63.64	59.13	50.3	22.11	157.61	87.33	74.36	50.09
ENSG00000160207	HSF2BP	ENSMUSG00000002076	Hsf2bp	42.03	34.96	35.28	30.98	43.2	43.54	34.18	36.4	35.03	38.35	69.9	75.63	63.12	55.77	57.92	73.06	91.01	56.86	65.11
ENSG00000100003	SEC14L2	ENSMUSG00000003585	Sec14l2	24.33	24.03	19.85	19.62	22.68	23.51	14.15	29.12	26.69	15.52	41.01	50.73	68.72	61.23	60.02	36.53	33.09	36.74	40.9
ENSG00000170571	EMB	ENSMUSG00000021728	Emb	26.54	31.68	46.31	18.59	38.88	26.99	38.9	34.32	41.7	36.52	91.34	75.63	67.92	68.89	49.49	96.03	60.67	62.99	38.4
ENSG00000237289	CKMT1B	ENSMUSG00000000308	Ckmt1	5.53	10.92	14.33	16.52	5.4	10.45	11.79	6.24	39.2	43.82	31.69	98.68	85.49	30.62	25.27	114.81	79.98	80.48	46.75
ENSG00000138182	KIF20B	ENSMUSG00000024795	Kif20b	38.71	33.86	38.59	28.92	27	27.86	36.54	40.56	51.71	21.91	222.76	126.35	126.24	241.66	155.85	38.62	35.85	70.86	40.9
ENSG00000161664	ASB16	ENSMUSG00000034768	Asb16	44.24	55.71	52.93	64.03	50.76	67.05	70.73	72.8	82.57	64.82	26.1	19.37	19.18	21.87	22.11	38.62	32.17	48.99	52.59
ENSG00000066279	ASPM	ENSMUSG00000033952	Aspm	24.33	43.7	50.72	27.88	39.96	30.48	16.5	42.64	40.03	40.17	252.58	146.64	174.19	319.3	211.66	31.31	47.8	88.36	45.91
ENSG00000136531	SCN2A	ENSMUSG00000075318	Scn2a1	38.71	43.7	38.59	18.59	34.56	22.64	27.11	34.32	25.02	22.83	54.06	53.49	55.13	57.95	55.81	48.01	45.04	32.37	49.25
ENSG00000175063	UBE2C	ENSMUSG00000001403	Ube2c	24.33	31.68	39.7	28.92	31.32	26.12	31.83	38.48	32.53	31.04	168.7	83.93	126.24	166.21	123.2	22.96	44.12	44.62	29.22
ENSG00000132436	FIGNL1	ENSMUSG00000035455	Fignl1	21.01	18.57	20.95	18.59	28.08	24.38	21.22	24.96	34.2	18.26	131.42	83.01	87.09	104.97	55.81	9.39	20.22	50.74	25.04
ENSG00000152763	WDR78	ENSMUSG00000035126	Wdr78	28.76	28.4	38.59	46.47	33.48	26.99	18.86	26	25.86	27.39	44.74	46.11	43.95	29.52	46.33	63.67	45.04	45.49	50.09
ENSG00000000460	C1orf112	ENSMUSG00000041406	BC055324	33.18	40.42	25.36	38.21	34.56	42.67	34.18	37.44	33.36	39.26	81.09	61.79	58.33	80.92	49.49	41.75	36.77	41.99	38.4
ENSG00000055955	ITIH4	ENSMUSG00000021922	Itih4	74.1	51.34	48.52	57.83	19.44	51.38	40.08	43.68	53.38	119.6	147.26	163.24	120.65	109.35	91.61	121.08	76.3	55.11	74.29
ENSG00000162763	LRRC52	ENSMUSG00000040485	Lrrc52	76.31	63.36	51.82	48.54	56.16	29.61	40.08	35.36	20.85	43.82	19.57	12.91	24.77	21.87	44.23	20.88	24.82	30.62	34.23
ENSG00000132329	RAMP1	ENSMUSG00000034353	Ramp1	28.76	32.77	47.41	44.41	25.92	48.76	37.72	88.4	50.04	58.43	34.49	23.06	43.95	39.37	32.64	31.31	22.98	21.87	35.9
ENSG00000123411	IKZF4	ENSMUSG00000002578	Ikzf4	17.7	19.66	20.95	10.33	10.8	26.12	33.01	26	24.19	36.52	22.37	25.82	17.58	16.4	14.74	35.49	20.22	30.62	42.57
ENSG00000167157	PRRX2	ENSMUSG00000039476	Prrx2	9.95	8.74	9.92	9.29	10.8	10.45	12.97	14.56	11.68	12.78	96	57.18	68.72	45.93	52.65	60.54	72.62	61.24	48.42
ENSG00000242173	ARHGDIG	ENSMUSG00000073433	Arhgdig	17.7	17.48	15.44	16.52	20.52	16.54	18.86	11.44	13.34	21.91	69.9	60.87	39.15	40.46	38.96	49.06	52.4	41.99	30.89
ENSG00000139610	CELA1	ENSMUSG00000023031	Cela1	11.06	4.37	4.41	10.33	8.64	10.45	7.07	11.44	17.51	12.78	40.08	36.89	34.36	24.06	16.85	42.79	51.48	79.61	54.26
ENSG00000167523	SPATA33	ENSMUSG00000048478	4732415M23Rik	95.11	68.82	67.26	73.32	124.2	101.88	57.76	76.96	74.23	98.6	27.96	48.88	27.17	21.87	28.43	30.27	39.53	37.62	65.11
ENSG00000203965	EFCAB7	ENSMUSG00000073791	Efcab7	44.24	29.49	36.39	32.01	36.72	22.64	21.22	27.04	27.52	26.48	59.65	53.49	72.71	62.33	49.49	49.06	45.04	52.49	40.9
ENSG00000075702	WDR62	ENSMUSG00000037020	Wdr62	71.89	77.56	70.57	61.96	46.44	73.14	57.76	64.48	65.06	73.04	182.68	176.16	192.56	181.52	163.22	67.84	88.25	101.48	90.15
ENSG00000117399	CDC20	ENSMUSG00000006398	Cdc20	33.18	41.51	47.41	21.69	34.56	34.83	22.4	42.64	47.54	27.39	232.08	142.95	155.01	224.16	162.16	39.66	32.17	59.49	36.73
ENSG00000079616	KIF22	ENSMUSG00000030677	Kif22	23.23	43.7	46.31	30.98	28.08	25.25	22.4	40.56	50.04	32.87	183.61	122.66	149.42	207.76	189.54	29.23	34.01	44.62	35.06
ENSG00000102053	ZC3H12B	ENSMUSG00000035045	Zc3h12b	33.18	30.59	23.16	28.92	38.88	33.09	36.54	35.36	25.02	27.39	50.33	51.65	65.52	52.49	34.75	38.62	38.61	48.99	37.56
ENSG00000113205	PCDHB3	ENSMUSG00000045498	Pcdhb3	23.23	32.77	35.28	26.85	34.56	18.29	23.58	30.16	24.19	29.22	27.03	41.5	50.34	41.55	53.7	53.23	37.69	44.62	30.05
ENSG00000103522	IL21R	ENSMUSG00000030745	Il21r	44.24	33.86	35.28	47.5	32.4	44.41	43.62	46.8	33.36	42	86.68	93.15	59.93	77.64	69.5	35.49	50.56	53.36	46.75
ENSG00000010671	BTK	ENSMUSG00000031264	Btk	44.24	32.77	35.28	33.05	37.8	37.44	38.9	35.36	32.53	39.26	69.9	73.78	62.32	76.54	48.44	32.36	45.04	54.24	37.56
ENSG00000177595	PIDD1	ENSMUSG00000025507	Lrdd	49.77	33.86	41.9	59.9	32.4	36.57	49.51	47.84	55.05	59.35	149.13	109.75	103.07	132.31	103.2	36.53	46.88	70.86	41.74
ENSG00000036530	CYP46A1	ENSMUSG00000021259	Cyp46a1	23.23	28.4	25.36	16.52	7.56	37.44	29.47	16.64	33.36	35.61	28.89	45.19	45.54	44.83	36.86	30.27	29.42	42.87	35.9
ENSG00000135917	SLC19A3	ENSMUSG00000038496	Slc19a3	17.7	14.2	25.36	28.92	21.6	26.99	27.11	18.72	25.02	22.83	19.57	32.28	29.56	17.5	14.74	37.58	34.93	41.99	39.23
ENSG00000196371	FUT4	ENSMUSG00000049307	Fut4	46.45	29.49	29.77	38.21	39.96	50.5	48.33	49.92	45.04	50.22	63.38	52.57	60.73	51.39	56.86	31.31	42.29	80.48	44.24
ENSG00000091831	ESR1	ENSMUSG00000019768	Esr1	26.54	25.13	20.95	32.01	31.32	24.38	16.5	22.88	22.52	29.22	24.23	21.21	30.36	20.78	13.69	33.4	40.45	40.24	39.23
ENSG00000157601	MX1	ENSMUSG00000023341	Mx2	89.58	45.88	62.85	446.12	64.8	57.47	69.55	46.8	59.22	60.26	78.29	83.93	94.28	102.79	62.13	42.79	34.01	51.61	41.74
ENSG00000167914	GSDMA	ENSMUSG00000017204	Gsdma	1.11	6.55	3.31	8.26	5.4	8.71	5.89	4.16	7.51	7.3	28.89	23.06	31.96	19.68	22.11	37.58	59.75	51.61	39.23
ENSG00000111886	GABRR2	ENSMUSG00000023267	Gabrr2	87.37	108.15	105.85	109.46	71.28	86.21	63.65	85.28	96.75	91.3	11.18	20.29	21.57	28.43	38.96	27.14	28.5	22.75	46.75
ENSG00000069188	SDK2	ENSMUSG00000041592	Sdk2	37.6	40.42	36.39	25.82	32.4	18.29	28.29	39.52	35.86	40.17	78.29	92.23	86.29	82.01	68.45	86.63	79.98	77.86	67.62
ENSG00000172201	ID4	ENSMUSG00000021379	Id4	22.12	31.68	16.54	13.42	17.28	21.77	20.04	18.72	20.85	16.43	45.67	33.2	52.74	54.67	42.12	75.15	61.59	55.99	60.94
ENSG00000153558	FBXL2	ENSMUSG00000032507	Fbxl2	9.95	27.31	24.26	24.78	14.04	10.45	11.79	18.72	25.02	13.7	41.01	42.43	50.34	44.83	30.54	48.01	45.96	56.86	43.41
ENSG00000184845	DRD1	ENSMUSG00000021478	Drd1a	8.85	6.55	5.51	9.29	9.72	8.71	5.89	5.2	9.17	9.13	27.96	23.06	27.17	15.31	20.01	98.11	101.12	65.61	27.55
ENSG00000118804	FAM47E-STBD1	ENSMUSG00000047963	Stbd1	24.33	33.86	17.64	35.11	33.48	27.86	51.87	34.32	35.03	31.04	70.84	87.62	64.72	57.95	81.08	66.8	52.4	68.24	43.41
ENSG00000121621	KIF18A	ENSMUSG00000027115	Kif18a	40.92	21.85	41.9	23.75	34.56	36.57	29.47	33.28	37.53	38.35	116.51	78.39	87.09	88.57	80.03	33.4	52.4	64.74	47.58
ENSG00000100479	POLE2	ENSMUSG00000020974	Pole2	40.92	42.6	24.26	44.41	34.56	29.61	31.83	41.6	48.37	43.82	129.55	79.32	69.51	94.04	97.93	59.49	56.08	63.86	44.24
ENSG00000198554	WDHD1	ENSMUSG00000037572	Wdhd1	42.03	36.05	43	34.08	39.96	31.35	43.62	36.4	42.54	44.74	194.8	128.2	120.65	178.24	115.83	49.06	36.77	72.61	50.09
ENSG00000070950	RAD18	ENSMUSG00000030254	Rad18	50.87	32.77	31.98	25.82	50.76	35.7	29.47	34.32	30.03	40.17	105.32	107.91	78.3	91.85	68.45	43.84	47.8	52.49	53.43
ENSG00000134285	FKBP11	ENSMUSG00000003355	Fkbp11	65.25	52.44	38.59	49.57	51.84	53.99	56.58	46.8	58.38	65.74	125.83	110.67	87.09	99.51	95.82	90.81	56.08	69.99	75.96
ENSG00000197558	SSPO	ENSMUSG00000029797	Sspo	66.36	49.16	61.75	61.96	66.96	55.73	82.52	72.8	72.56	77.61	28.89	45.19	45.54	36.08	38.96	57.41	45.96	47.24	66.78
ENSG00000135362	PRR5L	ENSMUSG00000032841	Prr5l	48.66	56.8	35.28	46.47	55.08	45.28	55.4	40.56	50.04	40.17	109.05	96.84	85.49	104.97	92.67	51.14	46.88	69.11	50.09
ENSG00000135960	EDAR	ENSMUSG00000003227	Edar	49.77	42.6	56.23	39.24	30.24	23.51	24.75	37.44	28.36	32.87	38.21	52.57	47.14	53.58	49.49	77.24	57.91	43.74	66.78
ENSG00000176533	GNG7	ENSMUSG00000048240	Gng7	59.72	57.9	49.62	50.6	58.32	56.6	68.37	64.48	45.04	57.52	27.03	22.13	43.15	33.9	40.01	37.58	46.88	59.49	47.58
ENSG00000115112	TFCP2L1	ENSMUSG00000026380	Tfcp2l1	21.01	26.22	33.08	28.92	27	32.22	18.86	24.96	31.69	31.04	21.44	30.44	38.35	20.78	34.75	35.49	37.69	52.49	48.42
ENSG00000049089	COL9A2	ENSMUSG00000028626	Col9a2	11.06	14.2	17.64	13.42	7.56	11.32	8.25	10.4	17.51	5.48	219.96	228.73	307.62	188.08	233.77	31.31	75.38	48.12	45.08
ENSG00000188883	KLRG2	ENSMUSG00000071537	Klrg2	7.74	21.85	11.03	26.85	16.2	26.12	27.11	21.84	17.51	20.09	37.28	47.96	44.74	27.34	25.27	73.06	59.75	57.74	62.61
ENSG00000132855	ANGPTL3	ENSMUSG00000028553	Angptl3	71.89	42.6	48.52	36.14	83.16	67.05	50.69	50.96	55.88	62.08	15.84	11.99	17.58	22.96	12.64	21.92	31.26	20.12	37.56
ENSG00000109084	TMEM97	ENSMUSG00000037278	Tmem97	51.98	40.42	57.34	71.26	50.76	40.93	33.01	44.72	49.21	49.3	95.07	76.55	92.69	63.42	83.19	79.33	80.9	97.11	73.46
ENSG00000140022	STON2	ENSMUSG00000020961	Ston2	86.27	86.3	74.98	76.42	75.6	113.2	141.45	126.88	129.28	132.39	38.21	86.69	43.95	65.61	54.76	56.36	63.43	67.36	56.76
ENSG00000141622	RNF165	ENSMUSG00000025427	Rnf165	26.54	28.4	9.92	36.14	15.12	24.38	15.32	31.2	27.52	25.56	57.79	70.09	54.33	31.71	49.49	34.44	34.93	52.49	50.92
ENSG00000072832	CRMP1	ENSMUSG00000029121	Crmp1	27.65	15.29	23.16	20.65	11.88	27.86	21.22	32.24	26.69	15.52	82.95	64.56	62.32	72.17	101.09	25.05	33.09	42.87	25.04
ENSG00000090889	KIF4A	ENSMUSG00000034311	Kif4	22.12	33.86	56.23	16.52	28.08	24.38	21.22	44.72	49.21	28.3	189.2	112.52	134.23	219.79	156.9	39.66	35.85	67.36	34.23
ENSG00000144152	FBLN7	ENSMUSG00000027386	Fbln7	33.18	17.48	22.05	30.98	30.24	35.7	51.87	36.4	41.7	49.3	56.85	62.72	93.49	61.23	31.59	96.03	81.81	65.61	62.61
ENSG00000140107	SLC25A47	ENSMUSG00000048856	Slc25a47	71.89	97.22	63.95	108.43	71.28	78.37	73.08	66.56	69.23	103.17	37.28	42.43	53.53	44.83	52.65	56.36	55.16	66.49	65.11
ENSG00000241852	C8orf58	ENSMUSG00000044551	9930012K11Rik	45.34	34.96	39.7	12.39	31.32	27.86	24.75	29.12	27.52	20.09	69.9	61.79	77.5	74.36	61.07	35.49	33.09	41.12	40.9
ENSG00000105825	TFPI2	ENSMUSG00000029664	Tfpi2	28.76	24.03	29.77	35.11	42.12	40.93	36.54	48.88	33.36	29.22	86.68	72.86	54.33	74.36	68.45	40.71	45.04	45.49	38.4
ENSG00000128944	KNSTRN	ENSMUSG00000027331	Knstrn	25.44	51.34	47.41	33.05	49.68	22.64	34.18	39.52	39.2	29.22	227.42	121.74	150.22	234	155.85	25.05	34.93	70.86	37.56
ENSG00000126953	TIMM8A	ENSMUSG00000048007	Timm8a1	40.92	55.71	56.23	46.47	58.32	47.89	43.62	59.28	50.88	55.69	39.15	33.2	32.76	30.62	24.22	40.71	40.45	34.12	45.08
ENSG00000138759	FRAS1	ENSMUSG00000034687	Fras1	28.76	39.33	28.67	10.33	21.6	26.12	43.62	28.08	30.86	18.26	26.1	29.51	54.33	54.67	47.39	41.75	50.56	58.61	47.58
ENSG00000173068	BNC2	ENSMUSG00000028487	Bnc2	27.65	44.79	34.18	16.52	36.72	19.16	34.18	20.8	26.69	20.09	27.96	40.58	32.76	60.14	27.38	45.93	43.21	55.11	56.76
ENSG00000186998	EMID1	ENSMUSG00000034164	Emid1	49.77	72.1	51.82	40.27	69.12	45.28	50.69	66.56	66.72	37.43	79.22	109.75	104.67	145.43	129.52	56.36	64.35	65.61	54.26
ENSG00000149295	DRD2	ENSMUSG00000032259	Drd2	30.97	37.14	37.49	68.16	27	37.44	37.72	169.52	65.06	57.52	27.96	35.05	21.57	30.62	44.23	28.18	15.63	17.5	20.03
ENSG00000185958	FAM186A	ENSMUSG00000045350	Fam186a	33.18	39.33	37.49	50.6	34.56	41.8	43.62	33.28	38.37	31.04	6.52	17.52	14.38	6.56	7.37	16.7	19.3	26.24	41.74
ENSG00000167618	LAIR2	ENSMUSG00000055541	Lair1	45.34	43.7	47.41	57.83	47.52	20.03	30.65	34.32	38.37	34.69	98.8	99.61	94.28	122.47	65.29	32.36	27.58	64.74	35.9
ENSG00000111729	CLEC4A	ENSMUSG00000049037	Clec4a1	74.1	90.67	78.29	70.22	93.96	43.54	57.76	56.16	55.05	65.74	123.03	150.33	123.85	137.78	101.09	63.67	65.27	76.11	68.45
ENSG00000145192	AHSG	ENSMUSG00000022868	Ahsg	43.13	56.8	33.08	54.73	55.08	46.15	54.22	37.44	43.37	50.22	47.53	67.33	71.91	19.68	41.07	202.49	116.75	44.62	71.79
ENSG00000095585	BLNK	ENSMUSG00000061132	Blnk	61.93	43.7	54.03	60.93	58.32	54.86	67.19	69.68	58.38	64.82	82.02	87.62	83.9	79.82	82.14	46.97	44.12	43.74	43.41
ENSG00000188037	CLCN1	ENSMUSG00000029862	Clcn1	255.48	199.91	282.28	167.3	177.12	128.87	132.02	234	260.22	245.6	13.98	20.29	31.96	31.71	42.12	7.31	8.27	8.75	50.09
ENSG00000174442	ZWILCH	ENSMUSG00000032400	Zwilch	22.12	19.66	30.87	22.72	17.28	25.25	18.86	19.76	37.53	22.83	123.03	81.16	91.89	109.35	80.03	34.44	32.17	55.99	43.41
ENSG00000105227	PRX	ENSMUSG00000053198	Prx	53.09	48.07	54.03	48.54	54	51.38	27.11	35.36	50.88	51.13	93.2	106.99	103.07	110.44	97.93	80.37	70.78	67.36	74.29
ENSG00000108551	RASD1	ENSMUSG00000049892	Rasd1	54.19	63.36	39.7	35.11	63.72	42.67	28.29	40.56	40.03	68.48	106.25	115.29	156.61	121.38	85.29	201.45	330.94	99.73	75.96
ENSG00000183856	IQGAP3	ENSMUSG00000028068	Iqgap3	34.28	24.03	52.93	42.34	31.32	29.61	18.86	54.08	60.05	23.74	423.15	179.85	254.89	463.64	278	39.66	57.91	90.11	42.57
ENSG00000160161	CILP2	ENSMUSG00000044006	Cilp2	13.27	38.23	15.44	3.1	5.4	3.48	2.36	14.56	25.02	1.83	10.25	34.12	164.6	10.93	17.9	126.3	82.73	90.98	91.82
ENSG00000168743	NPNT	ENSMUSG00000040998	Npnt	58.62	57.9	30.87	25.82	22.68	27.86	40.08	50.96	27.52	68.48	86.68	120.82	103.07	132.31	33.7	63.67	53.32	76.98	96.83
ENSG00000136122	BORA	ENSMUSG00000022070	Bora	44.24	48.07	39.7	37.18	41.04	39.18	43.62	44.72	55.88	52.95	99.73	81.16	79.9	96.23	72.66	37.58	45.96	70.86	48.42
ENSG00000126970	ZC4H2	ENSMUSG00000035062	Zc4h2	37.6	43.7	54.03	36.14	58.32	44.41	55.4	53.04	50.88	46.56	65.24	56.26	103.07	91.85	71.61	61.58	50.56	68.24	54.26
ENSG00000177191	B3GNT8	ENSMUSG00000059479	B3gnt8	75.21	52.44	82.7	81.58	69.12	53.12	44.79	55.12	60.89	42.91	101.59	117.13	113.46	97.32	130.57	68.89	91.93	72.61	65.95
ENSG00000172716	SLFN11	ENSMUSG00000069793	Slfn9	66.36	67.73	69.47	186.92	84.24	58.34	54.22	82.16	76.73	56.61	345.79	246.25	207.74	313.83	241.14	51.14	51.48	137.35	60.94
ENSG00000185201	IFITM2	ENSMUSG00000025491	Ifitm1	77.42	100.5	121.29	88.81	120.96	34.83	53.05	44.72	60.89	52.95	82.95	86.69	88.69	88.57	88.45	40.71	43.21	44.62	46.75
ENSG00000166268	MYRFL	ENSMUSG00000034057	Myrfl	34.28	37.14	43	54.73	42.12	50.5	49.51	33.28	56.71	63	40.08	21.21	30.36	16.4	36.86	60.54	76.3	39.37	64.28
ENSG00000005249	PRKAR2B	ENSMUSG00000002997	Prkar2b	76.31	73.19	77.18	66.09	68.04	64.44	76.62	67.6	59.22	109.56	110.91	88.54	90.29	101.69	92.67	55.32	54.24	54.24	48.42
ENSG00000164761	TNFRSF11B	ENSMUSG00000063727	Tnfrsf11b	7.74	7.65	2.21	11.36	4.32	7.84	3.54	8.32	8.34	7.3	210.64	228.73	149.42	97.32	70.55	53.23	67.11	80.48	32.56
ENSG00000130997	POLN	ENSMUSG00000045102	Poln	82.95	87.39	77.18	56.8	81	84.46	60.12	39.52	52.54	78.52	15.84	13.83	19.98	21.87	18.95	25.05	32.17	33.24	40.07
ENSG00000176919	C8G	ENSMUSG00000015083	C8g	102.85	80.84	101.44	88.81	93.96	82.72	64.83	89.44	87.57	100.43	38.21	30.44	59.93	63.42	56.86	56.36	51.48	57.74	65.95
ENSG00000166741	NNMT	ENSMUSG00000032271	Nnmt	35.39	33.86	37.49	33.05	50.76	32.22	36.54	21.84	31.69	27.39	111.84	102.37	97.48	107.16	61.07	45.93	45.04	39.37	43.41
ENSG00000276043	UHRF1	ENSMUSG00000001228	Uhrf1	46.45	45.88	71.67	60.93	45.36	33.96	42.44	53.04	70.06	52.04	457.63	256.4	256.48	363.04	281.16	37.58	45.04	120.73	42.57
ENSG00000145604	SKP2	ENSMUSG00000054115	Skp2	38.71	46.97	55.13	37.18	47.52	38.31	30.65	48.88	47.54	44.74	111.84	92.23	95.08	126.84	98.98	40.71	41.37	70.86	57.6
ENSG00000187017	ESPN	ENSMUSG00000028943	Espn	67.46	58.99	72.77	81.58	60.48	75.76	93.12	74.88	85.07	86.74	30.76	42.43	52.74	44.83	44.23	37.58	56.99	65.61	72.62
ENSG00000064655	EYA2	ENSMUSG00000017897	Eya2	24.33	31.68	30.87	35.11	24.84	20.03	27.11	26	19.18	47.48	27.03	44.27	64.72	26.24	46.33	49.06	114.91	72.61	60.94
ENSG00000149150	SLC43A1	ENSMUSG00000027075	Slc43a1	49.77	63.36	36.39	48.54	39.96	48.76	58.94	52	63.39	63	97.86	100.53	91.89	98.41	67.39	75.15	68.03	49.87	60.94
ENSG00000129187	DCTD	ENSMUSG00000031562	Dctd	25.44	27.31	27.57	21.69	16.2	28.74	33.01	32.24	35.86	35.61	60.58	32.28	55.93	39.37	45.28	22.96	27.58	43.74	29.22
ENSG00000143851	PTPN7	ENSMUSG00000031506	Ptpn7	48.66	57.9	63.95	54.73	88.56	49.63	47.15	54.08	62.55	52.95	147.26	110.67	73.51	108.25	72.66	30.27	47.8	75.24	57.6
ENSG00000133106	EPSTI1	ENSMUSG00000022014	Epsti1	58.62	37.14	30.87	84.68	24.84	22.64	31.83	38.48	47.54	48.39	95.07	90.38	56.73	74.36	60.02	29.23	45.96	48.12	30.89
ENSG00000196517	SLC6A9	ENSMUSG00000028542	Slc6a9	61.93	67.73	74.98	66.09	48.6	66.18	44.79	43.68	64.22	64.82	91.34	95	91.09	96.23	95.82	46.97	62.51	50.74	53.43
ENSG00000183876	ARSI	ENSMUSG00000036412	Arsi	23.23	30.59	29.77	24.78	17.28	44.41	40.08	46.8	35.86	42	46.6	31.36	37.55	53.58	34.75	31.31	14.71	28.87	46.75
ENSG00000120337	TNFSF18	ENSMUSG00000066755	Tnfsf18	18.8	7.65	15.44	12.39	8.64	9.58	4.72	7.28	9.17	6.39	92.27	76.55	78.3	24.06	46.33	31.31	51.48	39.37	54.26
ENSG00000114013	CD86	ENSMUSG00000022901	Cd86	53.09	60.08	41.9	58.86	63.72	60.08	60.12	63.44	81.74	77.61	98.8	135.58	102.27	110.44	117.94	84.55	87.33	100.61	66.78
ENSG00000143554	SLC27A3	ENSMUSG00000027932	Slc27a3	44.24	62.27	55.13	49.57	54	48.76	54.22	46.8	41.7	52.04	109.98	139.27	126.24	135.59	74.76	63.67	59.75	54.24	53.43
ENSG00000116032	GRIN3B	ENSMUSG00000035745	Grin3b	55.3	49.16	63.95	61.96	62.64	58.34	49.51	48.88	45.04	76.69	32.62	19.37	31.96	24.06	33.7	46.97	39.53	44.62	48.42
ENSG00000197299	BLM	ENSMUSG00000030528	Blm	51.98	40.42	54.03	27.88	38.88	39.18	31.83	29.12	43.37	37.43	110.91	90.38	89.49	96.23	89.51	32.36	44.12	70.86	33.39
ENSG00000006634	DBF4	ENSMUSG00000002297	Dbf4	53.09	66.64	60.65	53.7	61.56	51.38	58.94	63.44	55.88	71.21	144.47	98.68	109.47	154.18	111.62	54.28	45.04	75.24	52.59
ENSG00000187608	ISG15	ENSMUSG00000035692	Isg15	78.52	56.8	39.7	794.13	81	66.18	64.83	69.68	66.72	53.87	119.3	122.66	140.63	122.47	93.72	61.58	50.56	96.23	59.27
ENSG00000173456	RNF26	ENSMUSG00000053128	Rnf26	49.77	50.25	44.11	59.9	57.24	52.25	55.4	53.04	45.04	63	90.41	78.39	80.7	103.88	81.08	57.41	54.24	51.61	42.57
ENSG00000119917	IFIT3	ENSMUSG00000074896	Ifit3	112.81	57.9	60.65	873.65	83.16	38.31	40.08	34.32	45.87	55.69	111.84	109.75	141.43	122.47	75.82	33.4	41.37	64.74	64.28
ENSG00000174945	AMZ1	ENSMUSG00000050022	Amz1	30.97	30.59	41.9	29.95	28.08	73.14	49.51	50.96	50.88	48.39	64.31	50.73	50.34	69.98	45.28	22.96	39.53	43.74	30.05
ENSG00000054277	OPN3	ENSMUSG00000026525	Opn3	81.84	89.58	74.98	97.07	70.2	67.05	64.83	69.68	75.9	67.56	94.14	95.92	74.31	113.72	106.35	57.41	61.59	66.49	65.11
ENSG00000042832	TG	ENSMUSG00000053469	Tg	124.97	136.55	116.88	105.33	108	125.39	110.81	144.56	134.28	137.86	27.03	39.66	24.77	40.46	36.86	42.79	43.21	41.99	62.61
ENSG00000019505	SYT13	ENSMUSG00000027220	Syt13	3.32	0	0	6.2	1.08	0	1.18	0	2.5	3.65	24.23	57.18	64.72	8.75	17.9	127.34	160.87	146.1	50.09
ENSG00000181195	PENK	ENSMUSG00000045573	Penk	122.76	121.26	90.42	131.15	128.52	97.53	94.3	113.36	106.76	198.12	13.05	15.68	14.38	8.75	18.95	41.75	29.42	14	67.62
ENSG00000005513	SOX8	ENSMUSG00000024176	Sox8	19.91	18.57	18.74	11.36	12.96	15.67	15.32	12.48	20.02	18.26	26.1	32.28	50.34	26.24	48.44	51.14	79.06	96.23	74.29
ENSG00000165548	TMEM63C	ENSMUSG00000034145	Tmem63c	5.53	9.83	7.72	6.2	2.16	6.1	11.79	9.36	10.84	13.7	16.78	47.04	15.98	15.31	28.43	70.98	62.51	87.48	57.6
ENSG00000106178	CCL24	ENSMUSG00000004814	Ccl24	49.77	52.44	67.26	52.67	69.12	70.53	38.9	81.12	52.54	46.56	22.37	20.29	17.58	17.5	36.86	21.92	32.17	21.87	34.23
ENSG00000203772	SPRN	ENSMUSG00000045733	Sprn	36.5	48.07	45.21	34.08	50.76	27.86	25.93	40.56	37.53	40.17	65.24	86.69	98.28	55.77	67.39	77.24	64.35	48.99	60.1
ENSG00000154429	CCSAP	ENSMUSG00000031971	Ccsap	26.54	27.31	37.49	41.31	37.8	32.22	28.29	30.16	43.37	35.61	73.63	47.96	56.73	77.64	62.13	42.79	45.96	44.62	54.26
ENSG00000066230	SLC9A3	ENSMUSG00000036123	Slc9a3	12.17	19.66	22.05	8.26	14.04	25.25	3.54	16.64	22.52	12.78	17.71	22.13	58.33	18.59	32.64	41.75	56.08	73.49	62.61
ENSG00000006534	ALDH3B1	ENSMUSG00000024885	Aldh3b1	39.81	40.42	43	46.47	55.08	38.31	27.11	46.8	45.87	43.82	92.27	92.23	84.7	92.95	80.03	48.01	52.4	48.99	55.09
ENSG00000004777	ARHGAP33	ENSMUSG00000036882	Arhgap33	54.19	51.34	55.13	43.37	42.12	25.25	54.22	60.32	52.54	46.56	116.51	83.93	120.65	123.56	120.04	62.63	60.67	50.74	54.26
ENSG00000100228	RAB36	ENSMUSG00000020175	Rab36	43.13	43.7	43	38.21	46.44	27.86	33.01	31.2	40.03	30.13	37.28	67.33	93.49	67.8	70.55	37.58	44.12	48.12	59.27
ENSG00000124159	MATN4	ENSMUSG00000016995	Matn4	32.07	62.27	30.87	70.22	38.88	54.86	50.69	63.44	59.22	48.39	94.14	183.54	302.83	95.13	95.82	76.19	58.83	57.74	50.09
ENSG00000100985	MMP9	ENSMUSG00000017737	Mmp9	39.81	21.85	20.95	40.27	23.76	92.3	117.88	90.48	84.24	152.47	20.5	16.6	7.99	26.24	8.42	36.53	16.55	28.87	43.41
ENSG00000248643	RBM14-RBM4	ENSMUSG00000094936	Rbm4	50.87	78.65	60.65	54.73	93.96	60.95	64.83	48.88	53.38	63	50.33	39.66	29.56	28.43	32.64	62.63	59.75	48.12	53.43
ENSG00000150625	GPM6A	ENSMUSG00000031517	Gpm6a	81.84	107.05	66.16	88.81	177.12	95.78	99.02	71.76	94.25	93.13	67.11	47.96	67.92	60.14	49.49	83.5	85.49	88.36	122.71
ENSG00000205744	DENND1C	ENSMUSG00000002668	Dennd1c	77.42	55.71	50.72	71.26	75.6	55.73	71.91	52	63.39	89.47	111.84	94.07	86.29	107.16	75.82	68.89	57.91	52.49	70.12
ENSG00000166405	RIC3	ENSMUSG00000048330	Ric3	61.93	43.7	38.59	42.34	48.6	53.99	76.62	55.12	65.89	40.17	46.6	35.05	34.36	53.58	29.48	112.73	88.25	124.23	76.8
ENSG00000119630	PGF	ENSMUSG00000004791	Pgf	126.08	142.01	104.75	98.11	99.36	193.31	137.92	131.04	94.25	120.52	112.78	135.58	115.86	141.06	159.01	92.9	109.39	88.36	79.3
ENSG00000184811	TUSC5	ENSMUSG00000046275	Tusc5	75.21	76.47	86.01	78.48	82.08	73.14	44.79	68.64	78.4	113.21	68.97	89.46	113.46	112.63	114.78	66.8	83.65	50.74	60.94
ENSG00000041353	RAB27B	ENSMUSG00000024511	Rab27b	18.8	24.03	27.57	27.88	23.76	20.03	29.47	10.4	19.18	16.43	143.53	113.44	134.23	89.67	75.82	128.38	125.02	117.23	75.13
ENSG00000100276	RASL10A	ENSMUSG00000034209	Rasl10a	102.85	95.04	101.44	84.68	109.08	75.76	74.26	119.6	110.09	69.39	30.76	54.41	40.75	56.86	62.13	36.53	44.12	27.99	53.43
ENSG00000106404	CLDN15	ENSMUSG00000001739	Cldn15	56.4	75.38	69.47	53.7	61.56	56.6	53.05	57.2	37.53	43.82	149.13	204.75	206.15	203.39	236.93	157.61	146.16	75.24	96
ENSG00000100368	CSF2RB	ENSMUSG00000071713	Csf2rb	53.09	54.62	47.41	56.8	48.6	57.47	71.91	68.64	55.05	73.04	143.53	218.58	127.84	135.59	114.78	134.65	113.07	84.86	67.62
ENSG00000126950	TMEM35	ENSMUSG00000033578	Tmem35	131.61	183.52	155.47	131.15	129.6	128.87	81.34	135.2	106.76	123.26	75.5	74.71	95.88	118.1	91.61	62.63	43.21	44.62	64.28
ENSG00000137804	NUSAP1	ENSMUSG00000027306	Nusap1	38.71	58.99	43	44.41	45.36	33.96	43.62	39.52	41.7	47.48	255.38	142.03	169.39	246.03	155.85	38.62	59.75	76.98	44.24
ENSG00000157657	ZNF618	ENSMUSG00000028358	Zfp618	42.03	39.33	44.11	40.27	45.36	34.83	45.97	46.8	54.21	61.17	59.65	83.01	71.11	97.32	63.18	62.63	56.99	69.99	80.14
ENSG00000178718	RPP25	ENSMUSG00000062309	Rpp25	60.83	41.51	36.39	58.86	56.16	41.8	31.83	21.84	28.36	40.17	74.56	59.95	60.73	85.29	70.55	49.06	69.86	65.61	68.45
ENSG00000103260	METRN	ENSMUSG00000002274	Metrn	69.68	71.01	72.77	60.93	88.56	79.24	70.73	63.44	60.05	73.04	43.81	34.12	47.94	67.8	32.64	31.31	43.21	54.24	63.44
ENSG00000136492	BRIP1	ENSMUSG00000034329	Brip1	49.77	53.53	38.59	29.95	52.92	54.86	49.51	48.88	50.88	43.82	100.66	82.08	82.3	142.15	94.77	61.58	48.72	56.86	35.9
ENSG00000091656	ZFHX4	ENSMUSG00000025255	Zfhx4	35.39	40.42	26.46	23.75	35.64	13.93	25.93	18.72	25.02	9.13	23.3	34.12	49.54	33.9	22.11	46.97	40.45	47.24	36.73
ENSG00000086730	LAT2	ENSMUSG00000040751	Lat2	67.46	58.99	59.54	66.09	83.16	55.73	53.05	80.08	64.22	62.08	133.28	113.44	98.28	106.07	101.09	53.23	66.19	79.61	62.61
ENSG00000272031	ANKRD34A	ENSMUSG00000049097	Ankrd34a	46.45	42.6	69.47	45.44	37.8	33.09	37.72	43.68	50.04	35.61	68.97	61.79	77.5	110.44	74.76	29.23	24.82	39.37	57.6
ENSG00000181631	P2RY13	ENSMUSG00000036362	P2ry13	53.09	44.79	58.44	66.09	44.28	19.16	15.32	22.88	53.38	21.91	121.17	82.08	68.72	65.61	53.7	31.31	22.98	25.37	20.87
ENSG00000168350	DEGS2	ENSMUSG00000021263	Degs2	56.4	65.54	70.57	57.83	64.8	51.38	50.69	55.12	60.05	57.52	82.95	60.87	75.91	90.76	84.24	43.84	45.04	49.87	53.43
ENSG00000196353	CPNE4	ENSMUSG00000032564	Cpne4	14.38	21.85	14.33	22.72	33.48	34.83	37.72	26	20.85	21	21.44	23.06	21.57	9.84	11.58	22.96	44.12	42.87	20.87
ENSG00000257335	MGAM	ENSMUSG00000068587	Mgam	13.27	15.29	15.44	9.29	6.48	9.58	2.36	11.44	9.17	9.13	149.13	149.41	101.48	115.91	107.41	59.49	92.85	63.86	27.55
ENSG00000076344	RGS11	ENSMUSG00000024186	Rgs11	35.39	45.88	47.41	33.05	28.08	33.96	49.51	40.56	29.19	50.22	144.47	154.02	133.44	63.42	105.3	123.16	121.34	127.72	74.29
ENSG00000181418	DDN	ENSMUSG00000059213	Ddn	49.77	17.48	17.64	27.88	34.56	40.93	44.79	31.2	33.36	26.48	89.48	64.56	82.3	62.33	78.98	53.23	92.85	79.61	57.6
ENSG00000145721	LIX1	ENSMUSG00000047786	Lix1	80.74	88.48	80.49	77.45	105.84	90.56	90.77	61.36	77.57	74.87	44.74	38.74	43.15	57.95	45.28	48.01	54.24	59.49	47.58
ENSG00000134343	ANO3	ENSMUSG00000074968	Ano3	39.81	32.77	37.49	30.98	29.16	16.54	16.5	27.04	23.35	26.48	68.97	82.08	92.69	84.2	62.13	38.62	42.29	51.61	43.41
ENSG00000037042	TUBG2	ENSMUSG00000045007	Tubg2	36.5	29.49	36.39	33.05	22.68	30.48	35.36	36.4	38.37	39.26	67.11	42.43	51.14	51.39	58.97	57.41	55.16	77.86	57.6
ENSG00000187024	PTRH1	ENSMUSG00000053746	Ptrh1	33.18	40.42	46.31	47.5	55.08	46.15	53.05	47.84	51.71	37.43	113.71	91.31	70.31	62.33	61.07	82.46	75.38	77.86	57.6
ENSG00000088325	TPX2	ENSMUSG00000027469	Tpx2	38.71	48.07	54.03	47.5	55.08	40.06	25.93	62.4	70.89	31.04	429.67	262.85	278.06	521.59	292.74	50.1	63.43	124.23	56.76
ENSG00000156265	MAP3K7CL	ENSMUSG00000025610	Map3k7cl	63.04	68.82	67.26	69.19	42.12	50.5	53.05	58.24	43.37	58.43	87.61	95	92.69	96.23	81.08	87.68	87.33	102.35	69.29
ENSG00000120334	CENPL	ENSMUSG00000026708	Cenpl	27.65	36.05	37.49	34.08	44.28	40.93	38.9	31.2	49.21	35.61	76.43	61.79	68.72	94.04	68.45	37.58	59.75	58.61	42.57
ENSG00000138778	CENPE	ENSMUSG00000045328	Cenpe	34.28	25.13	38.59	27.88	29.16	14.8	14.15	50.96	59.22	27.39	240.47	180.77	144.62	294.15	192.7	34.44	29.42	72.61	32.56
ENSG00000166257	SCN3B	ENSMUSG00000049281	Scn3b	51.98	54.62	57.34	52.67	45.36	40.06	35.36	43.68	37.53	32.87	85.75	103.3	101.48	117	104.25	61.58	66.19	55.11	40.9
ENSG00000166448	TMEM130	ENSMUSG00000043388	Tmem130	8.85	7.65	11.03	7.23	3.24	16.54	15.32	8.32	10.01	17.35	7.46	17.52	31.16	13.12	24.22	22.96	32.17	33.24	37.56
ENSG00000089250	NOS1	ENSMUSG00000029361	Nos1	6.64	6.55	9.92	7.23	7.56	13.06	14.15	8.32	16.68	12.78	11.18	13.83	19.18	13.12	15.8	17.74	38.61	33.24	49.25
ENSG00000205208	C4orf46	ENSMUSG00000027811	4930579G24Rik	65.25	57.9	50.72	49.57	54	58.34	48.33	49.92	45.87	55.69	114.64	93.15	118.25	139.97	118.99	52.19	58.83	71.74	60.1
ENSG00000101144	BMP7	ENSMUSG00000008999	Bmp7	49.77	57.9	58.44	65.06	59.4	80.11	100.2	108.16	110.09	88.56	40.08	47.96	51.14	42.65	60.02	46.97	38.61	48.12	65.95
ENSG00000163823	CCR1	ENSMUSG00000025804	Ccr1	47.56	37.14	48.52	39.24	47.52	47.02	47.15	23.92	38.37	33.78	152.85	136.5	75.11	89.67	50.54	54.28	68.03	46.37	33.39
ENSG00000166793	YPEL4	ENSMUSG00000034059	Ypel4	48.66	63.36	38.59	45.44	56.16	35.7	33.01	48.88	42.54	45.65	46.6	66.4	101.48	91.85	65.29	53.23	88.25	43.74	85.98
ENSG00000100365	NCF4	ENSMUSG00000071715	Ncf4	47.56	51.34	66.16	71.26	56.16	72.27	78.98	83.2	62.55	73.04	166.84	182.61	113.46	139.97	112.67	85.59	76.3	86.61	49.25
ENSG00000104894	CD37	ENSMUSG00000030798	Cd37	64.15	44.79	57.34	54.73	65.88	69.66	63.65	66.56	61.72	69.39	112.78	101.45	87.89	88.57	92.67	36.53	46.88	62.11	53.43
ENSG00000161888	SPC24	ENSMUSG00000074476	Spc24	91.79	68.82	97.03	61.96	87.48	78.37	64.83	71.76	67.56	79.43	99.73	71.94	75.11	90.76	86.35	35.49	29.42	48.12	57.6
ENSG00000110492	MDK	ENSMUSG00000027239	Mdk	42.03	33.86	38.59	42.34	50.76	40.93	41.26	46.8	44.2	42.91	104.39	118.98	214.14	143.25	87.4	103.33	80.9	95.36	71.79
ENSG00000172318	B3GALT1	ENSMUSG00000034780	B3galt1	46.45	52.44	44.11	44.41	61.56	33.96	35.36	54.08	43.37	44.74	68.04	89.46	99.08	84.2	78.98	78.28	84.57	78.73	85.15
ENSG00000173227	SYT12	ENSMUSG00000049303	Syt12	36.5	27.31	37.49	50.6	30.24	47.02	43.62	46.8	53.38	43.82	219.96	202.9	120.65	80.92	126.36	111.68	92.85	88.36	60.1
ENSG00000128965	CHAC1	ENSMUSG00000027313	Chac1	78.52	45.88	57.34	41.31	39.96	26.99	33.01	45.76	36.7	27.39	119.3	149.41	162.2	129.03	166.38	112.73	193.97	80.48	51.76
ENSG00000155926	SLA	ENSMUSG00000022372	Sla	51.98	38.23	60.65	48.54	50.76	27.86	29.47	39.52	40.03	52.95	111.84	154.02	103.87	124.66	90.56	51.14	80.9	41.12	45.08
ENSG00000167513	CDT1	ENSMUSG00000006585	Cdt1	43.13	28.4	51.82	47.5	43.2	53.99	55.4	54.08	78.4	67.56	224.62	143.88	127.84	189.17	142.16	45.93	50.56	96.23	56.76
ENSG00000066294	CD84	ENSMUSG00000038147	Cd84	43.13	56.8	41.9	50.6	45.36	38.31	45.97	47.84	48.37	53.87	142.6	140.19	108.67	126.84	116.88	33.4	56.08	76.98	40.07
ENSG00000145936	KCNMB1	ENSMUSG00000020155	Kcnmb1	53.09	74.28	58.44	56.8	41.04	47.89	49.51	45.76	45.87	65.74	107.18	88.54	112.66	142.15	92.67	48.01	52.4	72.61	60.94
ENSG00000103534	TMC5	ENSMUSG00000030650	Tmc5	61.93	54.62	69.47	45.44	72.36	82.72	55.4	62.4	53.38	69.39	30.76	52.57	48.74	53.58	64.23	29.23	34.93	34.99	42.57
ENSG00000205221	VIT	ENSMUSG00000024076	Vit	64.15	48.07	65.06	72.29	37.8	40.93	29.47	64.48	47.54	63	25.17	22.13	35.16	17.5	34.75	56.36	46.88	25.37	45.91
ENSG00000122122	SASH3	ENSMUSG00000031101	Sash3	40.92	38.23	31.98	49.57	43.2	56.6	54.22	43.68	45.87	58.43	96	79.32	64.72	76.54	45.28	33.4	42.29	48.12	50.92
ENSG00000167851	CD300A	ENSMUSG00000034652	Cd300a	57.51	42.6	37.49	67.12	48.6	81.85	78.98	67.6	61.72	84	62.45	89.46	75.91	97.32	90.56	58.45	66.19	70.86	70.12
ENSG00000169495	HTRA4	ENSMUSG00000037406	Htra4	90.69	127.81	92.62	137.35	93.96	57.47	60.12	48.88	47.54	44.74	65.24	116.21	128.64	124.66	126.36	112.73	95.6	83.11	65.95
ENSG00000187550	SBK2	ENSMUSG00000030433	Sbk2	174.74	270.91	201.78	167.3	145.8	204.63	192.14	216.32	226.03	205.43	55.92	48.88	52.74	84.2	90.56	54.28	56.08	39.37	88.49
ENSG00000122641	INHBA	ENSMUSG00000041324	Inhba	22.12	27.31	16.54	24.78	21.6	24.38	33.01	31.2	32.53	29.22	128.62	139.27	67.92	79.82	57.92	91.85	82.73	83.98	73.46
ENSG00000165644	COMTD1	ENSMUSG00000021773	Comtd1	42.03	46.97	44.11	42.34	35.64	35.7	33.01	35.36	39.2	47.48	80.16	73.78	78.3	57.95	69.5	68.89	71.7	65.61	53.43
ENSG00000112799	LY86	ENSMUSG00000021423	Ly86	43.13	44.79	37.49	42.34	44.28	29.61	30.65	54.08	40.87	45.65	104.39	109.75	103.07	111.54	75.82	51.14	56.08	77.86	46.75
ENSG00000121413	ZSCAN18	ENSMUSG00000070822	Zscan18	17.7	20.76	24.26	37.18	23.76	22.64	27.11	23.92	28.36	35.61	41.94	33.2	41.55	38.27	43.17	96.03	55.16	71.74	62.61
ENSG00000167578	RAB4B	ENSMUSG00000053291	Rab4b	32.07	34.96	52.93	44.41	44.28	47.89	33.01	48.88	49.21	40.17	68.04	57.18	67.92	74.36	58.97	72.02	65.27	60.36	48.42
ENSG00000204060	FOXO6	ENSMUSG00000052135	Foxo6	132.72	105.96	101.44	96.04	123.12	94.91	71.91	70.72	72.56	72.13	77.36	45.19	60.73	79.82	52.65	18.79	27.58	38.49	44.24
ENSG00000161298	ZNF382	ENSMUSG00000074220	Zfp382	32.07	39.33	40.8	41.31	47.52	40.06	47.15	30.16	30.86	31.04	48.47	58.1	54.33	43.74	47.39	58.45	42.29	61.24	64.28
ENSG00000138658	ZGRF1	ENSMUSG00000051278	4930422G04Rik	59.72	66.64	57.34	55.77	60.48	50.5	58.94	58.24	63.39	47.48	127.69	88.54	120.65	133.4	114.78	48.01	64.35	74.36	60.1
ENSG00000149654	CDH22	ENSMUSG00000053166	Cdh22	21.01	32.77	23.16	26.85	19.44	62.7	40.08	44.72	45.87	50.22	49.4	44.27	42.35	43.74	62.13	91.85	90.09	59.49	50.09
ENSG00000213023	SYT3	ENSMUSG00000030731	Syt3	85.16	87.39	84.9	84.68	75.6	74.89	56.58	86.32	65.89	84	41.94	31.36	47.94	42.65	38.96	39.66	37.69	55.11	65.95
ENSG00000144354	CDCA7	ENSMUSG00000055612	Cdca7	37.6	49.16	61.75	42.34	39.96	64.44	51.87	56.16	45.87	35.61	164.97	127.28	108.67	143.25	107.41	43.84	45.96	85.73	56.76
ENSG00000254726	MEX3A	ENSMUSG00000074480	Mex3a	32.07	27.31	30.87	24.78	20.52	44.41	30.65	49.92	51.71	64.82	78.29	71.94	98.28	85.29	63.18	48.01	45.04	69.99	54.26
ENSG00000090512	FETUB	ENSMUSG00000022871	Fetub	12.17	20.76	14.33	19.62	25.92	13.93	10.61	14.56	21.69	23.74	24.23	26.75	14.38	18.59	11.58	65.76	55.16	34.99	68.45
ENSG00000117308	GALE	ENSMUSG00000028671	Gale	28.76	25.13	27.57	27.88	24.84	36.57	20.04	47.84	42.54	39.26	56.85	50.73	48.74	44.83	31.59	50.1	35.85	36.74	42.57
ENSG00000137501	SYTL2	ENSMUSG00000030616	Sytl2	30.97	30.59	25.36	20.65	35.64	40.06	40.08	50.96	60.89	46.56	33.55	40.58	47.94	52.49	20.01	77.24	62.51	62.11	80.14
ENSG00000131018	SYNE1	ENSMUSG00000096054	Syne1	55.3	53.53	52.93	45.44	259.21	58.34	47.15	71.76	40.03	29.22	43.81	32.28	14.38	34.99	25.27	98.11	75.38	76.11	45.91
ENSG00000167550	RHEBL1	ENSMUSG00000023755	Rhebl1	84.05	58.99	89.31	52.67	74.52	54.86	48.33	50.96	53.38	57.52	80.16	59.03	72.71	99.51	89.51	35.49	41.37	41.99	51.76
ENSG00000103489	XYLT1	ENSMUSG00000030657	Xylt1	34.28	42.6	34.18	32.01	36.72	27.86	37.72	29.12	27.52	42	54.99	93.15	52.74	90.76	61.07	63.67	84.57	77.86	51.76
ENSG00000160469	BRSK1	ENSMUSG00000035390	Brsk1	37.6	32.77	54.03	46.47	29.16	44.41	34.18	52	40.87	51.13	70.84	66.4	87.89	59.05	55.81	73.06	79.98	71.74	65.95
ENSG00000102575	ACP5	ENSMUSG00000001348	Acp5	29.86	38.23	37.49	35.11	45.36	33.96	36.54	42.64	55.88	55.69	132.35	98.68	109.47	125.75	78.98	46.97	70.78	54.24	61.77
ENSG00000050555	LAMC3	ENSMUSG00000026840	Lamc3	18.8	15.29	6.62	16.52	17.28	12.19	4.72	20.8	18.35	13.7	25.17	20.29	36.75	26.24	15.8	62.63	43.21	55.11	93.49
ENSG00000163154	TNFAIP8L2	ENSMUSG00000013707	Tnfaip8l2	37.6	37.14	43	43.37	39.96	41.8	36.54	34.32	37.53	51.13	71.77	94.07	80.7	95.13	74.76	42.79	48.72	57.74	46.75
ENSG00000102466	FGF14	ENSMUSG00000025551	Fgf14	39.81	45.88	44.11	27.88	57.24	33.96	47.15	54.08	44.2	32.87	53.13	79.32	90.29	55.77	41.07	69.93	79.98	79.61	73.46
ENSG00000149636	DSN1	ENSMUSG00000027635	Dsn1	56.4	64.45	73.88	45.44	72.36	41.8	48.33	61.36	61.72	37.43	140.74	128.2	166.2	145.43	112.67	58.45	56.99	79.61	55.93
ENSG00000166501	PRKCB	ENSMUSG00000052889	Prkcb	44.24	41.51	36.39	28.92	58.32	40.06	47.15	46.8	55.05	49.3	61.51	82.08	60.73	67.8	67.39	30.27	62.51	59.49	49.25
ENSG00000158578	ALAS2	ENSMUSG00000025270	Alas2	88.48	51.34	30.87	53.7	146.88	32.22	33.01	44.72	88.41	169.82	378.41	208.44	75.91	293.05	173.75	67.84	31.26	114.6	34.23
ENSG00000015285	WAS	ENSMUSG00000031165	Was	64.15	67.73	66.16	67.12	84.24	51.38	66.01	81.12	66.72	62.08	116.51	106.99	95.08	121.38	89.51	49.06	64.35	67.36	43.41
ENSG00000105464	GRIN2D	ENSMUSG00000002771	Grin2d	40.92	56.8	49.62	51.63	42.12	77.5	78.98	78	96.75	68.48	73.63	85.77	83.1	76.54	87.4	57.41	63.43	52.49	65.95
ENSG00000066248	NGEF	ENSMUSG00000026259	Ngef	21.01	18.57	27.57	17.56	12.96	16.54	20.04	13.52	20.02	4.57	152.85	135.58	139.03	92.95	72.66	105.42	82.73	90.11	61.77
ENSG00000143416	SELENBP1	ENSMUSG00000068877	Selenbp2	155.94	163.86	141.14	139.41	144.72	114.94	124.95	94.64	134.28	127.82	54.99	60.87	51.14	63.42	57.92	48.01	52.4	57.74	72.62
ENSG00000185008	ROBO2	ENSMUSG00000052516	Robo2	35.39	37.14	29.77	47.5	42.12	38.31	35.36	50.96	38.37	36.52	59.65	74.71	84.7	95.13	61.07	53.23	55.16	64.74	70.96
ENSG00000177943	MAMDC4	ENSMUSG00000026941	Mamdc4	116.13	109.24	82.7	108.43	75.6	116.68	108.45	88.4	105.09	121.43	68.97	53.49	55.13	71.08	77.92	66.8	66.19	69.11	78.47
ENSG00000135476	ESPL1	ENSMUSG00000058290	Espl1	36.5	45.88	48.52	32.01	35.64	41.8	31.83	44.72	60.89	42	219.96	132.81	144.62	256.97	186.38	45.93	45.96	76.11	50.92
ENSG00000204390	HSPA1L	ENSMUSG00000007033	Hspa1l	47.56	57.9	57.34	91.91	61.56	60.08	40.08	48.88	32.53	53.87	116.51	99.61	87.89	68.89	92.67	108.55	108.47	79.61	81.81
ENSG00000152495	CAMK4	ENSMUSG00000038128	Camk4	28.76	42.6	38.59	36.14	46.44	31.35	44.79	38.48	31.69	28.3	33.55	39.66	87.89	54.67	51.6	65.76	61.59	84.86	66.78
ENSG00000118160	SLC8A2	ENSMUSG00000030376	Slc8a2	43.13	46.97	49.62	78.48	24.84	53.12	60.12	62.4	70.06	51.13	117.44	95	107.87	88.57	90.56	75.15	68.94	76.98	65.11
ENSG00000042062	FAM65C	ENSMUSG00000074577	Fam65c	45.34	43.7	22.05	48.54	51.84	67.05	71.91	62.4	73.4	72.13	105.32	106.06	131.04	73.26	51.6	122.12	111.23	92.73	92.66
ENSG00000144369	FAM171B	ENSMUSG00000048388	Fam171b	70.78	63.36	70.57	56.8	65.88	53.99	55.4	66.56	63.39	56.61	109.98	123.59	115.06	127.94	91.61	65.76	46.88	74.36	69.29
ENSG00000165891	E2F7	ENSMUSG00000020185	E2f7	61.93	80.84	89.31	87.78	97.2	72.27	68.37	84.24	86.74	65.74	185.48	141.11	151.81	230.72	181.12	73.06	79.98	84.86	78.47
ENSG00000176170	SPHK1	ENSMUSG00000061878	Sphk1	24.33	32.77	34.18	22.72	37.8	39.18	47.15	49.92	41.7	35.61	146.33	228.73	166.2	108.25	116.88	260.94	300.6	140.85	115.2
ENSG00000130707	ASS1	ENSMUSG00000076441	Ass1	46.45	42.6	27.57	40.27	55.08	46.15	44.79	40.56	37.53	34.69	131.42	130.96	123.85	84.2	120.04	93.94	100.2	111.1	78.47
ENSG00000160991	ORAI2	ENSMUSG00000039747	Orai2	29.86	28.4	27.57	33.05	27	44.41	37.72	41.6	36.7	36.52	88.54	82.08	73.51	69.98	65.29	69.93	73.54	82.23	65.95
ENSG00000067445	TRO	ENSMUSG00000025272	Tro	35.39	32.77	33.08	22.72	27	41.8	43.62	50.96	35.86	51.13	92.27	97.76	106.27	98.41	77.92	83.5	68.94	75.24	83.48
ENSG00000177096	FAM109B	ENSMUSG00000049687	Fam109b	43.13	40.42	37.49	46.47	49.68	41.8	53.05	52	63.39	40.17	102.52	114.36	95.88	92.95	68.45	81.41	76.3	77.86	70.12
ENSG00000130958	SLC35D2	ENSMUSG00000033114	Slc35d2	68.57	64.45	58.44	49.57	69.12	54.86	56.58	53.04	47.54	55.69	118.37	106.06	121.45	119.19	109.51	76.19	81.81	79.61	62.61
ENSG00000131944	C19orf40	ENSMUSG00000030493	C230052I12Rik	53.09	51.34	48.52	41.31	36.72	36.57	61.3	47.84	43.37	41.09	78.29	71.02	74.31	65.61	67.39	62.63	56.99	63.86	65.11
ENSG00000149970	CNKSR2	ENSMUSG00000025658	Cnksr2	45.34	33.86	39.7	35.11	31.32	44.41	41.26	42.64	32.53	35.61	67.11	40.58	53.53	48.11	48.44	68.89	86.41	73.49	76.8
ENSG00000064300	NGFR	ENSMUSG00000000120	Ngfr	14.38	32.77	16.54	15.49	27	47.02	42.44	30.16	32.53	48.39	79.22	75.63	72.71	85.29	27.38	53.23	56.08	71.74	73.46
ENSG00000141449	GREB1L	ENSMUSG00000042942	Greb1l	40.92	54.62	25.36	23.75	30.24	41.8	60.12	28.08	45.87	42	38.21	72.86	80.7	61.23	51.6	68.89	75.38	76.11	81.81
ENSG00000258227	CLEC5A	ENSMUSG00000029915	Clec5a	42.03	39.33	66.16	50.6	45.36	35.7	29.47	43.68	33.36	29.22	178.95	143.88	95.08	131.22	85.29	35.49	36.77	76.11	48.42
ENSG00000083750	RRAGB	ENSMUSG00000041658	Rragb	64.15	62.27	72.77	90.88	56.16	60.95	55.4	61.36	61.72	70.3	37.28	36.89	39.95	42.65	58.97	38.62	36.77	38.49	68.45
ENSG00000123360	PDE1B	ENSMUSG00000022489	Pde1b	82.95	76.47	72.77	73.32	71.28	59.21	81.34	90.48	74.23	90.39	152.85	154.02	140.63	179.33	92.67	73.06	88.25	98.86	101.01
ENSG00000164430	MB21D1	ENSMUSG00000032344	Mb21d1	56.4	55.71	79.39	52.67	55.08	49.63	50.69	56.16	66.72	43.82	134.21	107.91	96.68	125.75	92.67	57.41	53.32	73.49	55.93
ENSG00000176208	ATAD5	ENSMUSG00000017550	Atad5	85.16	50.25	82.7	61.96	84.24	49.63	63.65	75.92	72.56	73.95	154.72	147.57	137.43	183.7	148.48	55.32	49.64	87.48	79.3
ENSG00000155629	PIK3AP1	ENSMUSG00000025017	Pik3ap1	55.3	44.79	47.41	118.76	69.12	43.54	45.97	40.56	55.05	68.48	121.17	144.8	93.49	122.47	94.77	41.75	48.72	73.49	64.28
ENSG00000171819	ANGPTL7	ENSMUSG00000028989	Angptl7	223.4	233.77	186.35	43.37	132.84	8.71	14.15	48.88	50.04	26.48	51.26	192.76	694.35	122.47	170.59	118.99	138.81	121.6	116.87
ENSG00000120820	GLT8D2	ENSMUSG00000020251	Glt8d2	88.48	100.5	102.55	74.35	89.64	46.15	45.97	55.12	42.54	42	72.7	85.77	110.26	110.44	98.98	57.41	77.22	73.49	80.97
ENSG00000150337	FCGR1A	ENSMUSG00000015947	Fcgr1	61.93	46.97	41.9	223.06	84.24	53.99	47.15	48.88	53.38	63.91	141.67	123.59	94.28	96.23	64.23	62.63	39.53	79.61	40.9
ENSG00000159208	CIART	ENSMUSG00000038550	Gm129	164.79	163.86	131.21	215.83	150.12	96.66	113.16	72.8	58.38	71.21	96	148.49	179.78	206.67	254.83	83.5	75.38	67.36	77.63
ENSG00000249992	TMEM158	ENSMUSG00000054871	Tmem158	27.65	36.05	20.95	32.01	27	30.48	18.86	17.68	30.86	29.22	83.88	88.54	79.9	72.17	48.44	102.29	104.8	100.61	47.58
ENSG00000175879	HOXD8	ENSMUSG00000027102	Hoxd8	39.81	31.68	27.57	39.24	48.6	19.16	37.72	30.16	33.36	31.96	74.56	78.39	77.5	64.52	73.71	93.94	72.62	62.99	45.91
ENSG00000116525	TRIM62	ENSMUSG00000041000	Trim62	68.57	55.71	57.34	49.57	48.6	62.7	58.94	58.24	49.21	58.43	89.48	93.15	105.47	108.25	116.88	83.5	74.46	80.48	83.48
ENSG00000141934	PPAP2C	ENSMUSG00000052151	Ppap2c	33.18	45.88	60.65	61.96	61.56	76.63	60.12	57.2	62.55	83.08	117.44	100.53	114.26	101.69	83.19	96.03	98.36	120.73	80.97
ENSG00000157551	KCNJ15	ENSMUSG00000062609	Kcnj15	51.98	58.99	38.59	34.08	38.88	49.63	51.87	59.28	74.23	50.22	109.05	224.12	123.05	244.94	89.51	85.59	67.11	66.49	57.6
ENSG00000197860	SGTB	ENSMUSG00000042743	Sgtb	37.6	57.9	54.03	36.14	63.72	49.63	42.44	54.08	39.2	32.87	53.13	76.55	68.72	66.7	87.4	72.02	78.14	70.86	56.76
ENSG00000241978	AKAP2	ENSMUSG00000038729	Akap2	38.71	57.9	48.52	58.86	60.48	75.76	64.83	75.92	45.04	52.95	78.29	103.3	69.51	64.52	76.87	182.66	184.77	116.35	96.83
ENSG00000168792	ABHD15	ENSMUSG00000000686	Abhd15	34.28	34.96	31.98	34.08	33.48	26.99	47.15	24.96	34.2	31.04	41.01	53.49	51.94	38.27	40.01	42.79	84.57	57.74	38.4
ENSG00000224383	PRR29	ENSMUSG00000009210	2310007L24Rik	46.45	50.25	60.65	56.8	43.2	74.02	69.55	69.68	90.08	97.69	27.96	34.12	41.55	44.83	43.17	35.49	28.5	40.24	71.79
ENSG00000185811	IKZF1	ENSMUSG00000018654	Ikzf1	64.15	72.1	56.23	55.77	70.2	46.15	49.51	43.68	50.04	59.35	116.51	97.76	97.48	130.12	67.39	48.01	57.91	74.36	59.27
ENSG00000160949	TONSL	ENSMUSG00000059323	Tonsl	90.69	76.47	76.08	87.78	93.96	87.95	73.08	69.68	84.24	85.82	150.06	142.03	135.03	190.27	183.22	65.76	80.9	101.48	71.79
ENSG00000107295	SH3GL2	ENSMUSG00000028488	Sh3gl2	40.92	38.23	29.77	60.93	37.8	70.53	29.47	63.44	54.21	55.69	23.3	22.13	26.37	16.4	26.33	41.75	39.53	36.74	59.27
ENSG00000105929	ATP6V0A4	ENSMUSG00000038600	Atp6v0a4	15.48	24.03	12.13	10.33	6.48	5.22	1.18	3.12	8.34	6.39	178.95	202.9	285.25	141.06	128.47	186.83	199.48	182.84	93.49
ENSG00000183549	ACSM5	ENSMUSG00000030972	Acsm5	140.46	195.54	130.11	160.07	112.32	185.47	170.92	134.16	135.95	178.04	20.5	30.44	19.18	30.62	26.33	22.96	17.47	27.12	50.92
ENSG00000147394	ZNF185	ENSMUSG00000031351	Zfp185	25.44	34.96	27.57	18.59	30.24	24.38	27.11	29.12	28.36	29.22	93.2	145.72	238.11	45.93	63.18	167	216.03	164.47	82.64
ENSG00000119686	FLVCR2	ENSMUSG00000034258	Mfsd7c	169.21	127.81	137.83	130.12	104.76	162.83	168.57	147.68	163.47	173.47	53.13	55.34	83.9	90.76	92.67	61.58	56.99	68.24	104.35
ENSG00000196154	S100A4	ENSMUSG00000001020	S100a4	74.1	89.58	66.16	57.83	51.84	53.99	49.51	72.8	62.55	48.39	423.15	386.44	246.1	400.21	184.28	131.51	108.47	119.85	83.48
ENSG00000185818	NAT8L	ENSMUSG00000048142	Nat8l	85.16	96.13	84.9	72.29	58.32	90.56	95.48	68.64	90.91	94.95	46.6	40.58	62.32	54.67	51.6	42.79	39.53	57.74	62.61
ENSG00000163235	TGFA	ENSMUSG00000029999	Tgfa	43.13	50.25	52.93	40.27	32.4	48.76	42.44	47.84	36.7	44.74	58.72	66.4	55.93	48.11	73.71	82.46	77.22	70.86	64.28
ENSG00000147606	SLC26A7	ENSMUSG00000040569	Slc26a7	46.45	25.13	56.23	36.14	46.44	42.67	40.08	45.76	44.2	29.22	64.31	66.4	79.9	48.11	49.49	56.36	78.14	83.11	78.47
ENSG00000166689	PLEKHA7	ENSMUSG00000045659	Plekha7	51.98	72.1	50.72	39.24	41.04	51.38	36.54	79.04	61.72	63	112.78	103.3	111.86	90.76	81.08	94.98	74.46	83.98	66.78
ENSG00000005961	ITGA2B	ENSMUSG00000034664	Itga2b	30.97	31.68	44.11	23.75	35.64	35.7	24.75	28.08	35.86	51.13	64.31	61.79	72.71	74.36	58.97	55.32	38.61	52.49	38.4
ENSG00000173262	SLC2A14	ENSMUSG00000003153	Slc2a3	56.4	58.99	67.26	68.16	41.04	53.99	60.12	62.4	65.89	71.21	92.27	93.15	82.3	94.04	101.09	79.33	80.9	76.98	77.63
ENSG00000213420	GPC2	ENSMUSG00000029510	Gpc2	37.6	43.7	44.11	43.37	32.4	36.57	36.54	62.4	51.71	54.78	84.82	84.85	97.48	109.35	89.51	48.01	52.4	58.61	51.76
ENSG00000118508	RAB32	ENSMUSG00000019832	Rab32	65.25	55.71	58.44	58.86	60.48	55.73	62.48	59.28	68.39	70.3	126.76	107.91	91.89	102.79	84.24	53.23	63.43	81.36	68.45
ENSG00000168481	LGI3	ENSMUSG00000033595	Lgi3	72.99	54.62	73.88	80.55	45.36	107.1	74.26	135.2	94.25	93.13	39.15	61.79	57.53	78.73	56.86	42.79	51.48	48.99	63.44
ENSG00000165752	STK32C	ENSMUSG00000015981	Stk32c	71.89	57.9	78.29	59.9	75.6	55.73	86.05	89.44	90.08	57.52	154.72	97.76	120.65	151.99	121.1	56.36	92.85	100.61	63.44
ENSG00000101336	HCK	ENSMUSG00000003283	Hck	47.56	50.25	43	72.29	54	41.8	35.36	46.8	50.88	47.48	118.37	93.15	85.49	107.16	63.18	31.31	49.64	56.86	47.58
ENSG00000184005	ST6GALNAC3	ENSMUSG00000052544	St6galnac3	45.34	53.53	58.44	46.47	61.56	48.76	66.01	52	65.89	68.48	28.89	34.12	35.16	37.18	27.38	40.71	51.48	49.87	63.44
ENSG00000101542	CDH20	ENSMUSG00000050840	Cdh20	19.91	27.31	28.67	25.82	21.6	40.06	50.69	57.2	62.55	43.82	8.39	13.83	23.97	31.71	25.27	35.49	62.51	55.11	80.14
ENSG00000171224	C10orf35	ENSMUSG00000020083	2010107G23Rik	37.6	43.7	39.7	52.67	45.36	63.57	56.58	66.56	56.71	67.56	37.28	42.43	39.95	34.99	46.33	53.23	60.67	69.11	75.96
ENSG00000175463	TBC1D10C	ENSMUSG00000040247	Tbc1d10c	175.85	204.28	160.99	170.39	234.37	174.15	172.1	165.36	152.63	170.73	55.92	62.72	78.3	65.61	49.49	36.53	43.21	51.61	76.8
ENSG00000073756	PTGS2	ENSMUSG00000032487	Ptgs2	33.18	32.77	34.18	58.86	37.8	18.29	37.72	27.04	29.19	18.26	192	165.09	138.23	146.53	176.91	135.69	133.29	174.09	91.82
ENSG00000270882	HIST2H4A	ENSMUSG00000060981	Hist1h4h	99.54	111.42	130.11	119.79	158.76	104.49	103.73	130	103.42	124.17	49.4	47.04	36.75	37.18	55.81	68.89	65.27	55.11	73.46
ENSG00000137285	TUBB2B	ENSMUSG00000045136	Tubb2b	39.81	49.16	59.54	72.29	54	86.21	66.01	74.88	66.72	63.91	188.27	168.78	127.04	134.5	116.88	117.95	139.73	129.47	80.97
ENSG00000101751	POLI	ENSMUSG00000038425	Poli	58.62	52.44	52.93	55.77	59.4	47.89	69.55	58.24	59.22	55.69	91.34	93.15	109.47	97.32	81.08	82.46	66.19	87.48	85.98
ENSG00000157703	SVOPL	ENSMUSG00000029830	Svopl	30.97	21.85	23.16	19.62	46.44	24.38	45.97	42.64	35.03	23.74	50.33	55.34	84.7	77.64	81.08	52.19	52.4	62.11	50.92
ENSG00000168398	BDKRB2	ENSMUSG00000021070	Bdkrb2	39.81	40.42	26.46	26.85	47.52	62.7	55.4	38.48	53.38	43.82	94.14	58.1	58.33	56.86	57.92	117.95	91.01	121.6	75.13
ENSG00000137404	NRM	ENSMUSG00000059791	Nrm	91.79	78.65	92.62	86.75	91.8	66.18	62.48	91.52	80.9	82.17	215.3	186.3	154.21	223.07	186.38	134.65	105.72	104.98	80.14
ENSG00000144649	FAM198A	ENSMUSG00000038233	Fam198a	66.36	73.19	71.67	74.35	78.84	45.28	43.62	39.52	50.88	52.95	68.97	101.45	132.64	99.51	71.61	89.76	119.5	90.11	74.29
ENSG00000181938	GINS3	ENSMUSG00000031669	Gins3	66.36	51.34	58.44	47.5	57.24	47.89	62.48	46.8	50.88	47.48	96.93	91.31	81.5	103.88	71.61	59.49	45.96	85.73	66.78
ENSG00000141748	ARL5C	ENSMUSG00000038352	Arl5c	40.92	41.51	45.21	41.31	43.2	40.06	56.58	49.92	61.72	61.17	77.36	59.03	79.1	69.98	58.97	61.58	46.88	65.61	76.8
ENSG00000110876	SELPLG	ENSMUSG00000048163	Selplg	58.62	54.62	65.06	98.11	84.24	72.27	82.52	75.92	99.25	128.73	153.79	143.88	117.46	133.4	90.56	84.55	74.46	104.98	83.48
ENSG00000050767	COL23A1	ENSMUSG00000063564	Col23a1	84.05	92.85	68.36	96.04	98.28	83.59	100.2	76.96	83.4	106.82	52.19	85.77	58.33	53.58	70.55	144.04	124.1	105.85	106.02
ENSG00000205846	CLEC6A	ENSMUSG00000023349	Clec4n	39.81	40.42	41.9	45.44	35.64	37.44	38.9	47.84	34.2	31.04	180.82	170.62	107.07	90.76	125.31	83.5	113.07	87.48	65.11
ENSG00000148848	ADAM12	ENSMUSG00000054555	Adam12	47.56	28.4	24.26	36.14	29.16	55.73	54.22	40.56	41.7	46.56	196.66	138.34	119.85	219.79	135.84	85.59	68.03	117.23	70.96
ENSG00000182218	HHIPL1	ENSMUSG00000021260	Hhipl1	58.62	74.28	79.39	82.61	59.4	52.25	57.76	40.56	60.89	35.61	136.08	203.83	147.02	165.12	209.55	124.21	143.41	104.1	105.18
ENSG00000167670	CHAF1A	ENSMUSG00000002835	Chaf1a	44.24	40.42	63.95	59.9	36.72	56.6	33.01	49.92	49.21	57.52	219.96	165.09	147.82	193.55	144.26	64.71	86.41	104.1	77.63
ENSG00000143195	ILDR2	ENSMUSG00000040612	Ildr2	81.84	87.39	72.77	71.26	48.6	64.44	73.08	63.44	90.08	70.3	202.25	314.5	279.66	147.62	85.29	263.03	171.9	175.84	101.84
ENSG00000141506	PIK3R5	ENSMUSG00000020901	Pik3r5	38.71	50.25	28.67	33.05	39.96	38.31	58.94	58.24	35.86	63.91	123.03	135.58	79.9	103.88	76.87	61.58	75.38	62.99	69.29
ENSG00000145386	CCNA2	ENSMUSG00000027715	Ccna2	51.98	41.51	55.13	35.11	35.64	33.09	29.47	61.36	70.06	45.65	497.71	258.24	298.83	537.99	318.01	38.62	44.12	104.98	50.09
ENSG00000204152	TIMM23B	ENSMUSG00000013701	Timm23	77.42	87.39	97.03	91.91	130.68	90.56	74.26	67.6	70.06	84	56.85	57.18	43.15	50.3	56.86	59.49	69.86	60.36	80.97
ENSG00000197363	ZNF517	ENSMUSG00000002266	Zim1	48.66	64.45	62.85	48.54	62.64	103.62	103.73	104	105.09	77.61	37.28	26.75	16.78	25.15	21.06	49.06	50.56	44.62	62.61
ENSG00000197889	MEIG1	ENSMUSG00000026650	Meig1	81.84	88.48	112.47	87.78	110.16	81.85	88.41	62.4	56.71	105	42.87	65.48	65.52	50.3	58.97	38.62	64.35	56.86	78.47
ENSG00000274618	HIST1H4F	ENSMUSG00000060639	Hist1h4i	84.05	65.54	80.49	81.58	108	87.95	74.26	78	86.74	62.08	47.53	35.97	43.15	36.08	68.45	70.98	62.51	74.36	72.62
ENSG00000093009	CDC45	ENSMUSG00000000028	Cdc45	71.89	76.47	86.01	79.52	78.84	87.95	86.05	70.72	88.41	88.56	154.72	119.9	103.07	170.58	135.84	60.54	95.6	90.11	69.29
ENSG00000125637	PSD4	ENSMUSG00000026979	Psd4	47.56	52.44	59.54	50.6	60.48	45.28	61.3	52	62.55	62.08	112.78	101.45	59.13	92.95	74.76	37.58	45.96	83.98	42.57
ENSG00000281817	AFF2	ENSMUSG00000031189	Aff2	50.87	56.8	66.16	60.93	39.96	72.27	68.37	63.44	59.22	74.87	37.28	34.12	55.13	29.52	60.02	93.94	82.73	78.73	79.3
ENSG00000174640	SLCO2A1	ENSMUSG00000032548	Slco2a1	76.31	77.56	84.9	79.52	77.76	41.8	42.44	73.84	74.23	57.52	268.43	348.62	286.05	249.31	187.44	241.11	205	144.35	146.92
ENSG00000170293	CMTM8	ENSMUSG00000041012	Cmtm8	157.05	158.4	159.88	146.64	181.44	136.71	139.1	143.52	130.94	172.56	104.39	88.54	110.26	110.44	101.09	72.02	54.24	79.61	60.94
ENSG00000151917	BEND6	ENSMUSG00000042182	Bend6	34.28	44.79	35.28	39.24	43.2	18.29	43.62	49.92	47.54	34.69	73.63	77.47	98.28	55.77	64.23	106.46	109.39	118.98	75.13
ENSG00000176890	TYMS	ENSMUSG00000025747	Tyms	55.3	52.44	46.31	55.77	46.44	53.12	57.76	65.52	63.39	58.43	256.31	155.87	181.38	202.29	171.64	117.95	92.85	110.23	65.11
ENSG00000099860	GADD45B	ENSMUSG00000015312	Gadd45b	77.42	71.01	81.6	78.48	58.32	67.92	68.37	61.36	54.21	50.22	155.65	137.42	164.6	137.78	102.14	144.04	252.8	105.85	86.82
ENSG00000142731	PLK4	ENSMUSG00000025758	Plk4	48.66	46.97	67.26	50.6	58.32	54.86	61.3	65.52	72.56	59.35	212.51	136.5	147.82	191.36	152.69	75.15	73.54	123.35	70.96
ENSG00000138944	KIAA1644	ENSMUSG00000062760	1810041L15Rik	33.18	28.4	28.67	43.37	19.44	47.02	48.33	48.88	35.03	49.3	49.4	46.11	59.93	39.37	47.39	107.51	96.52	78.73	92.66
ENSG00000166926	MS4A6E	ENSMUSG00000024679	Ms4a6d	86.27	78.65	65.06	178.65	82.08	76.63	68.37	83.2	65.06	60.26	218.1	233.34	124.65	158.55	141.1	106.46	123.18	82.23	53.43
ENSG00000138964	PARVG	ENSMUSG00000022439	Parvg	66.36	73.19	80.49	73.32	82.08	104.49	94.3	100.88	94.25	107.73	133.28	129.12	108.67	141.06	112.67	103.33	80.9	113.73	71.79
ENSG00000255833	TIFAB	ENSMUSG00000049625	Tifab	58.62	77.56	67.26	81.58	61.56	66.18	53.05	83.2	64.22	75.78	102.52	133.73	92.69	109.35	81.08	54.28	52.4	69.99	69.29
ENSG00000119866	BCL11A	ENSMUSG00000000861	Bcl11a	94.01	83.02	103.65	81.58	92.88	88.82	94.3	81.12	101.75	91.3	96	100.53	89.49	134.5	95.82	50.1	39.53	73.49	75.96
ENSG00000172379	ARNT2	ENSMUSG00000015709	Arnt2	14.38	16.39	18.74	13.42	11.88	15.67	17.68	13.52	15.85	7.3	54.06	80.24	90.29	47.02	55.81	108.55	75.38	63.86	75.13
ENSG00000110436	SLC1A2	ENSMUSG00000005089	Slc1a2	23.23	21.85	18.74	30.98	18.36	15.67	23.58	20.8	20.02	13.7	113.71	62.72	88.69	43.74	68.45	104.38	135.13	127.72	70.96
ENSG00000167889	MGAT5B	ENSMUSG00000043857	Mgat5b	14.38	12.02	20.95	22.72	10.8	13.06	18.86	22.88	14.18	8.22	63.38	144.8	133.44	33.9	46.33	134.65	141.57	148.72	86.82
ENSG00000166546	BEAN1	ENSMUSG00000031872	Bean1	61.93	60.08	52.93	62.99	50.76	59.21	60.12	55.12	51.71	51.13	136.08	118.05	97.48	95.13	106.35	112.73	99.28	98.86	101.84
ENSG00000132854	KANK4	ENSMUSG00000035407	Kank4	47.56	50.25	47.41	46.47	62.64	46.15	45.97	48.88	35.03	55.69	106.25	117.13	121.45	92.95	82.14	62.63	103.88	98.86	83.48
ENSG00000263528	IKBKE	ENSMUSG00000042349	Ikbke	65.25	63.36	79.39	81.58	64.8	47.02	57.76	69.68	79.23	65.74	128.62	154.02	159.8	167.3	114.78	108.55	104.8	102.35	93.49
ENSG00000015475	BID	ENSMUSG00000004446	Bid	33.18	38.23	37.49	41.31	33.48	62.7	51.87	39.52	43.37	73.95	107.18	83.93	98.28	92.95	55.81	86.63	65.27	110.23	78.47
ENSG00000145850	TIMD4	ENSMUSG00000055546	Timd4	91.79	97.22	98.13	130.12	100.44	83.59	62.48	90.48	106.76	115.95	61.51	42.43	52.74	52.49	42.12	46.97	57.91	84.86	57.6
ENSG00000099365	STX1B	ENSMUSG00000030806	Stx1b	56.4	69.91	57.34	52.67	60.48	46.15	53.05	61.36	50.04	65.74	65.24	86.69	103.87	67.8	75.82	114.81	106.63	97.98	87.65
ENSG00000151575	TEX9	ENSMUSG00000090626	Tex9	48.66	45.88	39.7	38.21	51.84	33.09	36.54	31.2	50.88	44.74	92.27	85.77	92.69	96.23	71.61	46.97	50.56	62.11	58.43
ENSG00000138780	GSTCD	ENSMUSG00000028018	Gstcd	71.89	64.45	63.95	61.96	68.04	75.76	76.62	93.6	70.06	70.3	125.83	105.14	94.28	110.44	96.88	98.11	83.65	102.35	97.67
ENSG00000112984	KIF20A	ENSMUSG00000003779	Kif20a	69.68	57.9	77.18	60.93	51.84	74.02	36.54	75.92	66.72	56.61	312.23	141.11	189.37	297.43	190.6	54.28	64.35	81.36	62.61
ENSG00000197635	DPP4	ENSMUSG00000035000	Dpp4	154.83	138.73	144.45	176.59	189	116.68	116.7	104	134.28	170.73	87.61	95.92	145.42	92.95	133.73	53.23	63.43	81.36	78.47
ENSG00000160191	PDE9A	ENSMUSG00000041119	Pde9a	48.66	63.36	48.52	56.8	55.08	47.02	57.76	73.84	68.39	53.87	69.9	102.37	87.09	102.79	95.82	76.19	63.43	64.74	75.13
ENSG00000111445	RFC5	ENSMUSG00000029363	Rfc5	87.37	63.36	90.42	77.45	90.72	76.63	71.91	66.56	90.91	78.52	195.73	133.73	148.62	191.36	124.26	104.38	91.01	101.48	89.32
ENSG00000087253	LPCAT2	ENSMUSG00000033192	Lpcat2	42.03	44.79	50.72	56.8	69.12	70.53	56.58	69.68	50.88	57.52	102.52	105.14	108.67	74.36	80.03	62.63	90.09	82.23	49.25
ENSG00000106853	PTGR1	ENSMUSG00000028378	Ptgr1	90.69	97.22	92.62	92.94	104.76	82.72	57.76	83.2	88.41	65.74	169.63	147.57	150.22	166.21	132.68	89.76	92.85	77.86	67.62
ENSG00000090539	CHRD	ENSMUSG00000006958	Chrd	75.21	103.78	105.85	84.68	93.96	78.37	47.15	64.48	70.89	78.52	112.78	156.79	135.83	129.03	130.57	82.46	81.81	57.74	80.14
ENSG00000187741	FANCA	ENSMUSG00000032815	Fanca	86.27	89.58	89.31	89.84	78.84	84.46	82.52	69.68	92.58	105	130.49	85.77	97.48	111.54	94.77	43.84	45.96	62.99	80.97
ENSG00000166510	CCDC68	ENSMUSG00000038903	Ccdc68	26.54	25.13	28.67	34.08	23.76	26.99	20.04	23.92	24.19	22.83	116.51	131.89	108.67	84.2	78.98	167	163.63	125.1	101.01
ENSG00000183010	PYCR1	ENSMUSG00000025140	Pycr1	29.86	33.86	38.59	39.24	25.92	44.41	37.72	46.8	56.71	52.04	192	149.41	168.59	142.15	107.41	103.33	101.12	79.61	67.62
ENSG00000127083	OMD	ENSMUSG00000048368	Omd	25.44	50.25	33.08	28.92	36.72	13.93	21.22	23.92	19.18	18.26	46.6	71.02	135.83	57.95	40.01	63.67	73.54	83.11	69.29
ENSG00000147443	DOK2	ENSMUSG00000022102	Dok2	90.69	96.13	99.24	110.5	98.28	75.76	91.95	107.12	91.74	106.82	79.22	65.48	45.54	47.02	53.7	45.93	51.48	70.86	40.9
ENSG00000125895	TMEM74B	ENSMUSG00000044364	Tmem74b	111.7	105.96	82.7	107.4	124.2	107.98	101.38	121.68	126.77	99.52	79.22	59.95	64.72	83.1	60.02	89.76	71.7	75.24	78.47
ENSG00000163599	CTLA4	ENSMUSG00000026011	Ctla4	141.56	113.61	158.78	120.82	99.36	96.66	84.87	89.44	100.92	144.25	22.37	18.45	31.16	50.3	47.39	14.61	53.32	55.11	101.01
ENSG00000099625	C19orf26	ENSMUSG00000035640	Dos	51.98	58.99	47.41	68.16	47.52	75.76	74.26	74.88	74.23	85.82	102.52	96.84	123.05	82.01	92.67	125.25	114.91	119.85	83.48
ENSG00000111206	FOXM1	ENSMUSG00000001517	Foxm1	72.99	55.71	51.82	57.83	69.12	44.41	58.94	78	97.58	84.91	380.27	257.32	260.48	443.95	304.32	79.33	102.04	115.48	75.13
ENSG00000119969	HELLS	ENSMUSG00000025001	Hells	50.87	45.88	65.06	48.54	49.68	49.63	40.08	59.28	64.22	42	284.27	212.13	166.99	253.69	182.17	31.31	42.29	97.11	60.1
ENSG00000082074	FYB	ENSMUSG00000022148	Fyb	75.21	76.47	60.65	89.84	92.88	56.6	68.37	83.2	82.57	70.3	227.42	198.29	139.83	168.4	147.42	91.85	86.41	104.98	73.46
ENSG00000196678	ERI2	ENSMUSG00000030929	Eri2	75.21	72.1	77.18	57.83	77.76	51.38	69.55	63.44	65.89	53.87	109.05	101.45	107.07	126.84	105.3	63.67	62.51	76.98	70.96
ENSG00000124171	PARD6B	ENSMUSG00000044641	Pard6b	70.78	73.19	63.95	71.26	89.64	68.79	55.4	72.8	97.58	80.34	101.59	139.27	116.66	98.41	113.73	66.8	78.14	77.86	86.82
ENSG00000173705	SUSD5	ENSMUSG00000086596	Susd5	106.17	124.53	84.9	107.4	57.24	37.44	35.36	24.96	33.36	92.21	165.9	153.1	180.58	188.08	93.72	37.58	58.83	92.73	106.85
ENSG00000006128	TAC1	ENSMUSG00000061762	Tac1	34.28	51.34	44.11	64.03	49.68	62.7	54.22	63.44	54.21	70.3	58.72	24.9	63.92	32.8	29.48	101.25	95.6	76.11	51.76
ENSG00000141431	ASXL3	ENSMUSG00000045215	Asxl3	23.23	34.96	40.8	17.56	44.28	47.02	64.83	67.6	64.22	52.04	22.37	28.59	32.76	44.83	40.01	45.93	56.99	67.36	71.79
ENSG00000176928	GCNT4	ENSMUSG00000091387	Gcnt4	15.48	16.39	17.64	15.49	9.72	9.58	12.97	16.64	13.34	17.35	161.24	178	151.81	118.1	64.23	106.46	131.46	129.47	97.67
ENSG00000197408	CYP2B6	ENSMUSG00000030483	Cyp2b10	143.78	270.91	226.04	190.01	124.2	205.5	126.13	114.4	180.99	165.25	27.03	59.95	22.37	28.43	81.08	61.58	29.42	20.12	57.6
ENSG00000115648	MLPH	ENSMUSG00000026303	Mlph	29.86	28.4	24.26	29.95	25.92	29.61	16.5	33.28	25.86	27.39	45.67	96.84	67.92	30.62	52.65	132.56	109.39	78.73	82.64
ENSG00000127084	FGD3	ENSMUSG00000037946	Fgd3	49.77	61.17	56.23	69.19	56.16	78.37	51.87	83.2	75.9	81.26	154.72	132.81	103.07	124.66	94.77	85.59	91.01	111.1	85.98
ENSG00000109667	SLC2A9	ENSMUSG00000005107	Slc2a9	60.83	43.7	49.62	40.27	38.88	39.18	35.36	35.36	44.2	46.56	45.67	84.85	91.89	106.07	74.76	48.01	52.4	62.11	68.45
ENSG00000097046	CDC7	ENSMUSG00000029283	Cdc7	56.4	66.64	49.62	59.9	60.48	51.38	68.37	50.96	54.21	47.48	178.02	122.66	111.06	181.52	123.2	61.58	65.27	78.73	52.59
ENSG00000137310	TCF19	ENSMUSG00000050410	Tcf19	64.15	56.8	77.18	54.73	54	54.86	49.51	65.52	74.23	52.04	325.28	199.21	217.33	303.99	219.03	52.19	70.78	97.11	52.59
ENSG00000156427	FGF18	ENSMUSG00000057967	Fgf18	68.57	48.07	58.44	72.29	89.64	78.37	80.16	96.72	83.4	74.87	145.4	84.85	97.48	98.41	107.41	136.73	117.67	92.73	99.34
ENSG00000099960	SLC7A4	ENSMUSG00000022756	Slc7a4	76.31	73.19	80.49	74.35	47.52	65.31	67.19	70.72	78.4	89.47	45.67	30.44	46.34	40.46	61.07	32.36	41.37	54.24	74.29
ENSG00000129173	E2F8	ENSMUSG00000046179	E2f8	74.1	76.47	84.9	80.55	41.04	49.63	55.4	57.2	60.05	62.08	151.92	94.07	131.84	146.53	136.89	33.4	41.37	56.86	56.76
ENSG00000164002	EXO5	ENSMUSG00000028629	Exo5	82.95	62.27	81.6	77.45	96.12	73.14	97.84	82.16	77.57	66.65	137.01	110.67	109.47	127.94	96.88	75.15	78.14	69.11	76.8
ENSG00000165171	WBSCR27	ENSMUSG00000040557	Wbscr27	28.76	16.39	34.18	24.78	22.68	36.57	23.58	38.48	32.53	34.69	75.5	104.22	102.27	78.73	52.65	75.15	56.99	79.61	81.81
ENSG00000138311	ZNF365	ENSMUSG00000037855	Zfp365	42.03	52.44	30.87	36.14	42.12	23.51	17.68	26	28.36	25.56	115.57	127.28	127.84	100.6	63.18	94.98	80.9	76.98	58.43
ENSG00000130822	PNCK	ENSMUSG00000002012	Pnck	167	144.2	157.68	165.23	173.88	139.32	157.96	144.56	180.99	162.51	115.57	80.24	95.88	92.95	84.24	109.6	104.8	116.35	120.21
ENSG00000185313	SCN10A	ENSMUSG00000034533	Scn10a	90.69	126.72	101.44	105.33	72.36	174.15	175.64	146.64	149.29	192.64	70.84	38.74	39.15	56.86	81.08	50.1	59.75	74.36	70.12
ENSG00000155093	PTPRN2	ENSMUSG00000056553	Ptprn2	82.95	65.54	70.57	69.19	82.08	120.17	76.62	84.24	113.43	90.39	37.28	31.36	36.75	41.55	48.44	62.63	47.8	50.74	59.27
ENSG00000170522	ELOVL6	ENSMUSG00000041220	Elovl6	40.92	41.51	44.11	37.18	35.64	47.02	54.22	63.44	51.71	82.17	121.17	83.93	91.89	90.76	66.34	58.45	68.94	71.74	75.96
ENSG00000180739	S1PR5	ENSMUSG00000045087	S1pr5	115.02	77.56	83.8	65.06	76.68	66.18	80.16	80.08	100.09	65.74	52.19	23.98	56.73	45.93	58.97	32.36	44.12	42.87	63.44
ENSG00000203740	METTL11B	ENSMUSG00000040113	Mettl11b	58.62	60.08	48.52	62.99	54	86.21	47.15	64.48	69.23	87.65	4.66	11.07	18.38	7.65	21.06	27.14	25.74	36.74	41.74
ENSG00000204010	IFIT1B	ENSMUSG00000034459	Ifit1	171.42	85.21	65.06	1380.7	145.8	87.08	104.91	95.68	87.57	115.04	158.45	169.7	208.54	170.58	121.1	96.03	75.38	156.59	87.65
ENSG00000130234	ACE2	ENSMUSG00000015405	Ace2	42.03	55.71	46.31	34.08	52.92	69.66	77.8	80.08	45.87	54.78	36.35	61.79	47.14	39.37	47.39	77.24	80.9	61.24	72.62
ENSG00000115598	IL1RL2	ENSMUSG00000070942	Il1rl2	56.4	48.07	45.21	50.6	63.72	33.09	47.15	49.92	59.22	36.52	155.65	132.81	147.02	214.32	153.74	59.49	94.68	89.23	80.97
ENSG00000011426	ANLN	ENSMUSG00000036777	Anln	39.81	43.7	66.16	39.24	46.44	41.8	35.36	79.04	74.23	40.17	586.25	323.72	320.41	626.56	374.87	37.58	59.75	139.1	83.48
ENSG00000213186	TRIM59	ENSMUSG00000034317	Trim59	64.15	60.08	73.88	46.47	60.48	48.76	48.33	69.68	64.22	40.17	257.24	180.77	220.53	273.37	202.18	54.28	73.54	117.23	70.12
ENSG00000149483	TMEM138	ENSMUSG00000024666	Tmem138	76.31	81.93	73.88	60.93	65.88	57.47	63.65	72.8	68.39	65.74	109.98	97.76	122.25	124.66	96.88	79.33	71.7	108.48	77.63
ENSG00000164306	PRIMPOL	ENSMUSG00000038225	Ccdc111	55.3	55.71	88.21	49.57	63.72	50.5	70.73	63.44	75.06	51.13	135.15	129.12	122.25	157.46	100.04	55.32	70.78	94.48	73.46
ENSG00000123342	MMP19	ENSMUSG00000025355	Mmp19	79.63	119.07	108.06	103.27	106.92	103.62	104.91	114.4	84.24	105.91	203.18	212.13	141.43	199.01	164.27	162.83	127.78	104.98	104.35
ENSG00000158301	GPRASP2	ENSMUSG00000072966	Gprasp2	59.72	86.3	83.8	91.91	75.6	102.75	104.91	93.6	79.23	85.82	32.62	21.21	43.15	26.24	30.54	66.8	60.67	89.23	73.46
ENSG00000141968	VAV1	ENSMUSG00000034116	Vav1	53.09	63.36	69.47	84.68	88.56	53.12	51.87	74.88	76.73	78.52	196.66	166.01	107.07	149.81	89.51	67.84	70.78	81.36	70.12
ENSG00000171659	GPR34	ENSMUSG00000040229	Gpr34	69.68	56.8	55.13	51.63	86.4	36.57	47.15	45.76	59.22	44.74	185.48	117.13	113.46	139.97	81.08	52.19	44.12	55.99	55.09
ENSG00000147145	LPAR4	ENSMUSG00000049929	Lpar4	79.63	79.75	86.01	47.5	98.28	46.15	56.58	62.4	63.39	53.87	145.4	132.81	145.42	206.67	128.47	52.19	62.51	72.61	62.61
ENSG00000043462	LCP2	ENSMUSG00000002699	Lcp2	56.4	65.54	51.82	95.01	50.76	52.25	68.37	64.48	59.22	63.91	143.53	83.93	87.89	103.88	82.14	57.41	66.19	83.11	56.76
ENSG00000155640	C10orf12	ENSMUSG00000090673	Gm340	90.69	99.41	94.83	77.45	98.28	128	108.45	81.12	85.07	45.65	20.5	52.57	15.18	59.05	16.85	107.51	106.63	93.61	86.82
ENSG00000170017	ALCAM	ENSMUSG00000022636	Alcam	109.49	131.09	124.6	95.01	126.36	76.63	91.95	114.4	83.4	101.34	214.37	200.14	133.44	174.96	109.51	104.38	91.93	75.24	84.31
ENSG00000145794	MEGF10	ENSMUSG00000024593	Megf10	53.09	40.42	61.75	49.57	47.52	40.06	45.97	43.68	45.04	37.43	233.94	261.93	206.15	142.15	153.74	85.59	119.5	101.48	102.68
ENSG00000102445	KIAA0226L	ENSMUSG00000034959	5031414D18Rik	56.4	39.33	61.75	52.67	57.24	51.38	56.58	54.08	55.05	51.13	90.41	82.08	102.27	83.1	72.66	85.59	89.17	74.36	95.16
ENSG00000153814	JAZF1	ENSMUSG00000063568	Jazf1	99.54	78.65	79.39	77.45	75.6	91.43	99.02	83.2	75.9	76.69	147.26	143.88	131.84	153.09	137.95	110.64	135.13	140.85	108.52
ENSG00000144908	ALDH1L1	ENSMUSG00000030088	Aldh1l1	110.6	150.75	103.65	108.43	92.88	130.62	122.59	121.68	133.45	133.3	55.92	72.86	61.52	75.45	90.56	72.02	68.94	75.24	107.69
ENSG00000146143	PRIM2	ENSMUSG00000026134	Prim2	69.68	67.73	56.23	68.16	77.76	58.34	67.19	82.16	79.23	70.3	178.95	129.12	130.24	149.81	124.26	92.9	77.22	106.73	78.47
ENSG00000269190	FBXO17	ENSMUSG00000030598	Fbxo17	64.15	73.19	60.65	98.11	72.36	91.43	70.73	73.84	59.22	78.52	157.51	142.95	131.04	121.38	102.14	100.2	102.96	94.48	83.48
ENSG00000130176	CNN1	ENSMUSG00000001349	Cnn1	68.57	92.85	61.75	74.35	48.6	30.48	38.9	43.68	25.02	80.34	257.24	462.07	398.71	227.44	136.89	65.76	59.75	96.23	99.34
ENSG00000229809	ZNF688	ENSMUSG00000045251	Zfp688	58.62	54.62	48.52	43.37	56.16	57.47	47.15	64.48	54.21	57.52	97.86	93.15	82.3	95.13	77.92	61.58	54.24	64.74	62.61
ENSG00000163376	KBTBD8	ENSMUSG00000030031	Kbtbd8	85.16	74.28	90.42	76.42	65.88	73.14	71.91	68.64	72.56	67.56	57.79	33.2	49.54	44.83	56.86	68.89	62.51	60.36	76.8
ENSG00000147257	GPC3	ENSMUSG00000055653	Gpc3	131.61	131.09	129.01	154.9	88.56	101.88	126.13	120.64	96.75	145.17	92.27	118.98	153.41	183.7	93.72	80.37	79.06	67.36	85.98
ENSG00000153406	NMRAL1	ENSMUSG00000063445	Nmral1	57.51	57.9	71.67	71.26	64.8	55.73	66.01	71.76	67.56	40.17	125.83	170.62	120.65	119.19	116.88	94.98	83.65	101.48	74.29
ENSG00000101000	PROCR	ENSMUSG00000027611	Procr	66.36	69.91	57.34	56.8	58.32	66.18	60.12	63.44	66.72	76.69	103.46	114.36	107.87	88.57	61.07	134.65	98.36	95.36	93.49
ENSG00000102901	CENPT	ENSMUSG00000036672	Cenpt	84.05	85.21	73.88	86.75	76.68	78.37	95.48	102.96	85.07	96.78	212.51	188.15	151.81	179.33	160.06	113.77	110.31	116.35	95.16
ENSG00000167617	CDC42EP5	ENSMUSG00000063838	Cdc42ep5	86.27	71.01	79.39	68.16	81	66.18	61.3	79.04	90.91	69.39	125.83	128.2	115.06	110.44	116.88	88.72	80.9	104.98	89.32
ENSG00000177084	POLE	ENSMUSG00000007080	Pole	132.72	113.61	135.62	98.11	78.84	87.08	82.52	97.76	104.26	94.95	320.62	249.02	254.09	361.94	293.79	81.41	99.28	146.97	101.01
ENSG00000196329	GIMAP5	ENSMUSG00000043505	Gimap5	116.13	96.13	106.96	86.75	89.64	99.27	102.55	112.32	99.25	101.34	110.91	152.18	181.38	177.14	154.79	146.13	158.11	113.73	98.5
ENSG00000204314	PRRT1	ENSMUSG00000015476	Prrt1	63.04	79.75	66.16	60.93	76.68	118.42	84.87	102.96	105.92	106.82	61.51	80.24	97.48	72.17	65.29	154.48	139.73	119.85	127.72
ENSG00000119737	GPR75	ENSMUSG00000043999	Gpr75	107.28	77.56	138.93	64.03	59.4	65.31	64.83	58.24	95.91	85.82	97.86	91.31	133.44	108.25	141.1	51.14	33.09	69.11	88.49
ENSG00000196476	C20orf96	ENSMUSG00000032680	6820408C15Rik	153.73	115.79	174.22	125.99	118.8	132.36	144.99	118.56	128.44	146.08	76.43	45.19	66.32	80.92	81.08	62.63	80.9	80.48	99.34
ENSG00000067992	PDK3	ENSMUSG00000035232	Pdk3	48.66	56.8	57.34	52.67	59.4	43.54	50.69	52	57.55	51.13	132.35	113.44	115.06	108.25	81.08	87.68	74.46	83.98	83.48
ENSG00000122386	ZNF205	ENSMUSG00000062012	Zfp13	70.78	40.42	47.41	58.86	75.6	46.15	60.12	64.48	72.56	58.43	101.59	103.3	115.06	125.75	81.08	81.41	92.85	89.23	97.67
ENSG00000213918	DNASE1	ENSMUSG00000005980	Dnase1	123.87	140.92	140.04	122.89	158.76	141.06	144.99	149.76	130.94	126.91	66.17	67.33	63.92	85.29	81.08	116.9	109.39	124.23	111.02
ENSG00000005448	WDR54	ENSMUSG00000030032	Wdr54	79.63	96.13	83.8	102.24	87.48	80.98	77.8	105.04	95.91	86.74	164.97	136.5	155.81	126.84	126.36	121.08	109.39	104.98	103.51
ENSG00000205129	C4orf47	ENSMUSG00000071103	1700029J07Rik	96.22	89.58	99.24	116.69	109.08	87.08	101.38	63.44	85.07	80.34	56.85	70.09	77.5	61.23	66.34	74.11	81.81	93.61	100.17
ENSG00000171714	ANO5	ENSMUSG00000055489	Ano5	34.28	36.05	27.57	69.19	15.12	106.23	69.55	60.32	69.23	73.04	18.64	19.37	31.96	10.93	25.27	20.88	53.32	44.62	54.26
ENSG00000244734	HBB	ENSMUSG00000073940	Hbb-b2	119.44	64.45	55.13	52.67	184.68	40.06	34.18	61.36	110.93	251.99	441.79	211.2	100.68	340.07	141.1	54.28	38.61	125.98	46.75
ENSG00000145431	PDGFC	ENSMUSG00000028019	Pdgfc	56.4	45.88	39.7	56.8	68.04	50.5	53.05	62.4	66.72	62.08	152.85	147.57	112.66	112.63	95.82	196.23	137.89	171.47	119.37
ENSG00000258986	TMEM179	ENSMUSG00000054013	Tmem179	170.32	184.62	196.27	148.71	176.04	175.02	186.25	119.6	123.44	180.77	47.53	57.18	63.12	74.36	73.71	101.25	91.93	89.23	136.9
ENSG00000104549	SQLE	ENSMUSG00000022351	Sqle	57.51	76.47	51.82	50.6	61.56	50.5	50.69	88.4	73.4	73.95	187.34	119.9	126.24	137.78	96.88	139.86	106.63	130.35	95.16
ENSG00000088543	C3orf18	ENSMUSG00000037977	6430571L13Rik	120.55	99.41	110.26	110.5	113.4	118.42	94.3	135.2	135.95	100.43	69.9	63.64	80.7	80.92	84.24	52.19	48.72	55.11	96.83
ENSG00000170390	DCLK2	ENSMUSG00000028078	Dclk2	55.3	48.07	57.34	54.73	68.04	50.5	61.3	61.36	69.23	45.65	99.73	89.46	97.48	117	108.46	58.45	62.51	83.11	69.29
ENSG00000143147	GPR161	ENSMUSG00000040836	Gpr161	75.21	77.56	92.62	80.55	70.2	64.44	87.23	66.56	61.72	57.52	93.2	125.43	114.26	164.02	114.78	85.59	90.09	98.86	99.34
ENSG00000145569	FAM105A	ENSMUSG00000056069	Fam105a	60.83	60.08	59.54	62.99	75.6	54.86	47.15	63.44	61.72	62.08	141.67	145.72	103.07	138.87	101.09	61.58	59.75	82.23	76.8
ENSG00000188158	NHS	ENSMUSG00000059493	Nhs	38.71	56.8	55.13	32.01	51.84	40.06	67.19	40.56	44.2	52.95	73.63	83.01	83.9	75.45	63.18	56.36	53.32	61.24	56.76
ENSG00000198056	PRIM1	ENSMUSG00000025395	Prim1	79.63	54.62	58.44	55.77	73.44	56.6	51.87	81.12	63.39	59.35	162.18	139.27	116.66	172.77	141.1	52.19	51.48	100.61	70.12
ENSG00000136286	MYO1G	ENSMUSG00000020437	Myo1g	69.68	60.08	80.49	67.12	70.2	69.66	83.69	83.2	75.9	97.69	147.26	145.72	79.9	125.75	103.2	78.28	70.78	72.61	70.96
ENSG00000176692	FOXC2	ENSMUSG00000046714	Foxc2	56.4	45.88	45.21	58.86	45.36	46.15	51.87	62.4	48.37	67.56	100.66	114.36	106.27	103.88	120.04	141.95	139.73	177.59	142.75
ENSG00000111671	SPSB2	ENSMUSG00000038451	Spsb2	56.4	77.56	69.47	66.09	65.88	56.6	49.51	67.6	57.55	56.61	151.92	132.81	131.04	114.82	121.1	101.25	71.7	110.23	115.2
ENSG00000198018	ENTPD7	ENSMUSG00000025192	Entpd7	67.46	71.01	77.18	73.32	69.12	75.76	81.34	61.36	74.23	66.65	131.42	112.52	150.22	136.69	124.26	91.85	84.57	119.85	97.67
ENSG00000161800	RACGAP1	ENSMUSG00000023015	Racgap1	44.24	41.51	61.75	57.83	43.2	39.18	50.69	68.64	77.57	46.56	405.44	218.58	278.86	420.99	278	49.06	72.62	122.48	58.43
ENSG00000099994	SUSD2	ENSMUSG00000006342	Susd2	108.38	110.33	94.83	95.01	60.48	60.95	67.19	76.96	85.07	84.91	268.43	234.26	274.06	305.08	192.7	87.68	106.63	111.98	115.2
ENSG00000203727	SAMD5	ENSMUSG00000060487	Samd5	53.09	78.65	86.01	61.96	70.2	42.67	43.62	60.32	45.87	48.39	61.51	95.92	83.1	102.79	96.88	66.8	95.6	100.61	80.14
ENSG00000104415	WISP1	ENSMUSG00000005124	Wisp1	132.72	160.58	154.37	179.69	120.96	82.72	78.98	115.44	140.12	91.3	485.59	512.79	414.69	341.17	195.86	139.86	170.06	172.34	95.16
ENSG00000168071	CCDC88B	ENSMUSG00000047810	Ccdc88b	78.52	72.1	68.36	86.75	70.2	94.91	108.45	90.48	96.75	126.91	122.1	129.12	150.22	121.38	85.29	106.46	120.42	126.85	126.88
ENSG00000137960	GIPC2	ENSMUSG00000039131	Gipc2	76.31	75.38	80.49	78.48	65.88	60.95	73.08	66.56	79.23	55.69	133.28	119.9	136.63	117	101.09	133.6	123.18	93.61	101.84
ENSG00000141526	SLC16A3	ENSMUSG00000025161	Slc16a3	82.95	87.39	83.8	111.53	124.2	91.43	104.91	94.64	93.41	110.47	366.29	320.96	230.12	247.13	227.45	230.67	193.05	163.59	126.05
ENSG00000123454	DBH	ENSMUSG00000000889	Dbh	82.95	90.67	131.21	122.89	76.68	118.42	94.3	217.36	193.5	106.82	28.89	39.66	36.75	40.46	61.07	43.84	59.75	37.62	79.3
ENSG00000164303	ENPP6	ENSMUSG00000038173	Enpp6	87.37	81.93	86.01	93.97	116.64	65.31	78.98	70.72	60.89	48.39	106.25	115.29	153.41	113.72	132.68	126.3	147.08	124.23	136.07
ENSG00000198901	PRC1	ENSMUSG00000038943	Prc1	37.6	57.9	70.57	48.54	61.56	49.63	47.15	92.56	106.76	51.13	567.61	317.27	383.53	660.46	438.05	64.71	70.78	139.97	66.78
ENSG00000008086	CDKL5	ENSMUSG00000031292	Cdkl5	96.22	113.61	115.78	82.61	142.56	100.14	104.91	105.04	119.27	93.13	34.49	57.18	48.74	72.17	67.39	69.93	68.03	79.61	86.82
ENSG00000239282	GATSL3	ENSMUSG00000020424	Gatsl3	118.34	124.53	99.24	121.86	122.04	115.81	124.95	112.32	97.58	97.69	134.21	192.76	238.91	176.05	206.39	168.05	170.98	126.85	140.24
ENSG00000111907	TPD52L1	ENSMUSG00000000296	Tpd52l1	74.1	117.98	102.55	88.81	131.76	111.46	102.55	90.48	88.41	97.69	40.08	43.35	34.36	53.58	60.02	79.33	76.3	96.23	87.65
ENSG00000139618	BRCA2	ENSMUSG00000041147	Brca2	72.99	84.11	66.16	84.68	99.36	67.05	64.83	72.8	87.57	84.91	131.42	124.51	143.02	150.9	117.94	59.49	84.57	100.61	67.62
ENSG00000078053	AMPH	ENSMUSG00000021314	Amph	64.15	62.27	61.75	60.93	51.84	86.21	74.26	86.32	74.23	88.56	53.13	68.25	75.91	80.92	55.81	112.73	98.36	117.23	121.88
ENSG00000100626	GALNT16	ENSMUSG00000021130	Galnt16	189.12	186.8	195.17	236.48	132.84	169.8	143.81	229.84	211.85	164.34	307.57	445.46	351.57	389.28	305.37	97.07	114.91	97.98	109.35
ENSG00000146242	TPBG	ENSMUSG00000035274	Tpbg	55.3	44.79	50.72	51.63	32.4	28.74	31.83	44.72	41.7	34.69	205.05	180.77	165.4	170.58	148.48	118.99	142.49	146.1	118.54
ENSG00000125861	GFRA4	ENSMUSG00000027316	Gfra4	172.53	163.86	163.19	132.18	184.68	176.77	148.53	146.64	149.29	140.6	55.92	52.57	44.74	56.86	66.34	67.84	63.43	77.86	85.98
ENSG00000117122	MFAP2	ENSMUSG00000060572	Mfap2	50.87	44.79	57.34	54.73	33.48	69.66	57.76	82.16	73.4	69.39	356.97	513.71	496.19	335.7	360.13	121.08	120.42	106.73	116.03
ENSG00000181690	PLAG1	ENSMUSG00000003282	Plag1	132.72	115.79	156.57	112.56	141.48	92.3	108.45	132.08	121.77	92.21	63.38	57.18	67.12	90.76	90.56	59.49	63.43	79.61	91.82
ENSG00000104689	TNFRSF10A	ENSMUSG00000022074	Tnfrsf10b	71.89	81.93	63.95	72.29	93.96	119.3	63.65	107.12	100.92	113.21	136.08	130.96	150.22	165.12	134.79	165.96	123.18	175.84	116.03
ENSG00000085063	CD59	ENSMUSG00000068686	Cd59b	127.19	105.96	103.65	99.14	150.12	132.36	111.98	101.92	128.44	96.78	77.36	55.34	51.14	96.23	56.86	89.76	91.01	75.24	94.33
ENSG00000091490	SEL1L3	ENSMUSG00000029189	Sel1l3	49.77	55.71	58.44	69.19	38.88	46.15	45.97	61.36	57.55	56.61	79.22	110.67	111.86	92.95	83.19	51.14	66.19	60.36	99.34
ENSG00000096092	TMEM14A	ENSMUSG00000025933	Tmem14a	107.28	100.5	99.24	106.37	119.88	77.5	84.87	108.16	79.23	95.87	65.24	53.49	69.51	90.76	55.81	60.54	77.22	77.86	94.33
ENSG00000108846	ABCC3	ENSMUSG00000020865	Abcc3	113.91	92.85	101.44	74.35	110.16	99.27	78.98	118.56	91.74	96.78	214.37	218.58	147.82	179.33	137.95	82.46	139.73	104.98	100.17
ENSG00000138346	DNA2	ENSMUSG00000036875	Dna2	59.72	41.51	61.75	60.93	61.56	65.31	60.12	92.56	77.57	73.95	128.62	102.37	104.67	127.94	102.14	57.41	45.04	61.24	46.75
ENSG00000102780	DGKH	ENSMUSG00000034731	Dgkh	45.34	79.75	67.26	47.5	236.53	59.21	95.48	102.96	87.57	55.69	51.26	64.56	55.13	83.1	61.07	121.08	107.55	86.61	88.49
ENSG00000145423	SFRP2	ENSMUSG00000027996	Sfrp2	48.66	58.99	47.41	46.47	45.36	40.06	29.47	52	34.2	38.35	152.85	338.48	511.37	203.39	175.85	205.62	101.12	146.1	106.85
ENSG00000198753	PLXNB3	ENSMUSG00000031385	Plxnb3	185.8	182.43	141.14	135.28	135	156.74	137.92	130	135.11	131.47	62.45	62.72	70.31	88.57	73.71	96.03	90.09	86.61	105.18
ENSG00000183570	PCBP3	ENSMUSG00000001120	Pcbp3	89.58	87.39	67.26	61.96	82.08	67.05	64.83	92.56	90.91	84	130.49	111.6	129.44	151.99	132.68	123.16	92.85	116.35	109.35
ENSG00000013810	TACC3	ENSMUSG00000037313	Tacc3	71.89	71.01	77.18	71.26	64.8	63.57	61.3	79.04	70.89	60.26	305.71	154.94	218.13	344.45	224.29	80.37	91.01	104.98	80.97
ENSG00000145365	TIFA	ENSMUSG00000046688	Tifa	79.63	62.27	70.57	62.99	74.52	61.82	71.91	67.6	80.9	75.78	104.39	108.83	111.86	121.38	93.72	77.24	93.77	107.6	75.13
ENSG00000174791	RIN1	ENSMUSG00000024883	Rin1	76.31	100.5	88.21	95.01	85.32	98.4	84.87	79.04	89.24	76.69	223.69	192.76	131.84	126.84	134.79	165.96	123.18	98.86	106.85
ENSG00000164808	SPIDR	ENSMUSG00000041974	2310008H04Rik	107.28	105.96	104.75	97.07	116.64	87.08	108.45	110.24	127.61	94.04	199.46	186.3	144.62	170.58	140.05	146.13	163.63	139.1	128.55
ENSG00000105851	PIK3CG	ENSMUSG00000020573	Pik3cg	65.25	77.56	86.01	67.12	88.56	53.99	80.16	84.24	95.91	81.26	203.18	173.39	142.23	215.42	123.2	83.5	87.33	84.86	90.15
ENSG00000137807	KIF23	ENSMUSG00000032254	Kif23	69.68	96.13	76.08	55.77	64.8	56.6	64.83	91.52	91.74	56.61	349.52	178.92	218.93	401.31	291.69	52.19	66.19	117.23	65.11
ENSG00000160446	ZDHHC12	ENSMUSG00000015335	Zdhhc12	81.84	53.53	80.49	69.19	89.64	39.18	80.16	52	72.56	87.65	122.1	125.43	127.84	109.35	103.2	94.98	75.38	81.36	76.8
ENSG00000161509	GRIN2C	ENSMUSG00000020734	Grin2c	44.24	29.49	24.26	44.41	45.36	45.28	58.94	33.28	22.52	38.35	67.11	41.5	41.55	31.71	22.11	149.26	91.01	97.98	91.82
ENSG00000076944	STXBP2	ENSMUSG00000004626	Stxbp2	87.37	77.56	73.88	68.16	81	61.82	55.4	87.36	90.91	102.26	144.47	116.21	131.84	145.43	111.62	69.93	71.7	82.23	69.29
ENSG00000159055	MIS18A	ENSMUSG00000022978	Mis18a	95.11	83.02	94.83	85.71	88.56	89.69	83.69	97.76	92.58	94.95	140.74	128.2	141.43	176.05	113.73	81.41	85.49	90.98	75.96
ENSG00000089472	HEPH	ENSMUSG00000031209	Heph	91.79	109.24	103.65	95.01	93.96	82.72	62.48	104	97.58	79.43	120.23	109.75	155.81	170.58	134.79	77.24	80.9	104.1	78.47
ENSG00000117724	CENPF	ENSMUSG00000026605	Cenpf	327.36	291.67	238.17	226.16	312.13	162.83	266.41	209.04	184.32	147.91	409.17	263.77	274.06	566.42	362.24	55.32	91.01	126.85	74.29
ENSG00000158825	CDA	ENSMUSG00000028755	Cda	14.38	14.2	12.13	10.33	18.36	17.42	20.04	17.68	22.52	21	50.33	58.1	53.53	38.27	41.07	163.87	135.13	140.85	90.15
ENSG00000164023	SGMS2	ENSMUSG00000050931	Sgms2	66.36	71.01	56.23	73.32	61.56	80.11	86.05	69.68	65.89	63	141.67	191.84	107.07	122.47	113.73	144.04	142.49	115.48	108.52
ENSG00000163462	TRIM46	ENSMUSG00000042766	Trim46	74.1	68.82	62.85	60.93	58.32	71.4	53.05	87.36	63.39	63	123.03	169.7	167.79	137.78	106.35	108.55	114.91	99.73	99.34
ENSG00000213654	GPSM3	ENSMUSG00000034786	Gpsm3	57.51	57.9	43	60.93	70.2	47.89	83.69	59.28	60.05	54.78	104.39	111.6	106.27	80.92	107.41	85.59	87.33	83.11	80.97
ENSG00000197748	CFAP43	ENSMUSG00000044948	Wdr96	87.37	95.04	78.29	67.12	105.84	118.42	154.42	121.68	135.11	159.78	39.15	35.97	44.74	56.86	53.7	45.93	48.72	68.24	97.67
ENSG00000179941	BBS10	ENSMUSG00000035759	Bbs10	132.72	108.15	121.29	121.86	117.72	101.88	119.06	91.52	104.26	84.91	85.75	83.93	71.91	97.32	88.45	53.23	65.27	52.49	65.11
ENSG00000125449	ARMC7	ENSMUSG00000057219	Armc7	69.68	64.45	63.95	71.26	55.08	70.53	84.87	71.76	65.06	83.08	121.17	92.23	121.45	110.44	86.35	64.71	68.03	102.35	96
ENSG00000086570	FAT2	ENSMUSG00000055333	Fat2	37.6	76.47	40.8	73.32	37.8	96.66	86.05	58.24	65.06	65.74	10.25	21.21	19.98	25.15	14.74	22.96	28.5	47.24	55.09
ENSG00000161179	YDJC	ENSMUSG00000041774	Ydjc	53.09	54.62	50.72	44.41	46.44	42.67	62.48	43.68	35.86	52.04	46.6	54.41	63.12	64.52	37.91	65.76	79.06	65.61	73.46
ENSG00000003249	DBNDD1	ENSMUSG00000031970	Dbndd1	74.1	69.91	76.08	98.11	93.96	95.78	84.87	83.2	68.39	81.26	32.62	49.8	48.74	56.86	43.17	63.67	69.86	71.74	92.66
ENSG00000128655	PDE11A	ENSMUSG00000075270	Pde11a	53.09	84.11	50.72	72.29	91.8	145.42	141.45	42.64	105.09	122.34	31.69	35.97	20.77	31.71	37.91	56.36	108.47	76.11	97.67
ENSG00000172935	MRGPRF	ENSMUSG00000031070	Mrgprf	123.87	124.53	105.85	102.24	75.6	97.53	75.44	106.08	100.09	120.52	137.01	165.09	154.21	166.21	125.31	83.5	54.24	78.73	93.49
ENSG00000172818	OVOL1	ENSMUSG00000024922	Ovol1	74.1	69.91	97.03	86.75	81	90.56	80.16	83.2	85.91	86.74	65.24	62.72	57.53	52.49	61.07	107.51	125.02	109.35	94.33
ENSG00000102265	TIMP1	ENSMUSG00000001131	Timp1	36.5	16.39	24.26	47.5	19.44	40.06	27.11	27.04	45.04	25.56	1222.84	854.96	472.22	571.89	335.91	384.11	296	211.71	148.59
ENSG00000051620	HEBP2	ENSMUSG00000019853	Hebp2	33.18	32.77	38.59	37.18	35.64	44.41	62.48	49.92	58.38	36.52	87.61	75.63	107.07	102.79	89.51	112.73	102.04	119.85	98.5
ENSG00000119147	C2orf40	ENSMUSG00000026051	1500015O10Rik	64.15	66.64	33.08	21.69	31.32	4.35	8.25	34.32	50.88	9.13	172.43	265.62	498.59	174.96	92.67	255.72	182.01	202.09	135.23
ENSG00000198915	RASGEF1A	ENSMUSG00000030134	Rasgef1a	36.5	27.31	48.52	49.57	47.52	50.5	50.69	48.88	39.2	42	54.99	77.47	75.11	51.39	62.13	124.21	108.47	142.6	120.21
ENSG00000128274	A4GALT	ENSMUSG00000047878	A4galt	102.85	104.87	110.26	119.79	98.28	83.59	87.23	78	76.73	94.04	189.2	251.78	193.36	202.29	151.63	201.45	222.46	131.22	102.68
ENSG00000163106	HPGDS	ENSMUSG00000029919	Hpgds	61.93	45.88	77.18	40.27	55.08	37.44	42.44	80.08	76.73	50.22	204.12	180.77	153.41	176.05	127.41	74.11	58.83	64.74	74.29
ENSG00000124787	RPP40	ENSMUSG00000021418	Rpp40	117.23	152.94	146.65	121.86	137.16	97.53	96.66	96.72	105.92	118.69	87.61	82.08	94.28	92.95	68.45	83.5	88.25	71.74	106.85
ENSG00000111912	NCOA7	ENSMUSG00000039697	Ncoa7	68.57	76.47	77.18	83.65	106.92	88.82	90.77	94.64	79.23	84	111.84	151.26	147.02	150.9	125.31	94.98	84.57	118.1	96.83
ENSG00000128606	LRRC17	ENSMUSG00000039883	Lrrc17	175.85	180.25	194.06	183.82	212.76	87.95	103.73	116.48	104.26	129.65	167.77	233.34	328.4	306.17	205.34	66.8	65.27	86.61	117.7
ENSG00000067606	PRKCZ	ENSMUSG00000029053	Prkcz	86.27	50.25	65.06	44.41	75.6	74.89	113.16	90.48	92.58	69.39	51.26	41.5	52.74	63.42	48.44	120.03	101.12	113.73	104.35
ENSG00000222009	BTBD19	ENSMUSG00000073771	Btbd19	76.31	56.8	73.88	68.16	76.68	61.82	60.12	54.08	69.23	67.56	169.63	135.58	175.78	137.78	139	107.51	110.31	115.48	98.5
ENSG00000118418	HMGN3	ENSMUSG00000066456	Hmgn3	79.63	81.93	95.93	84.68	92.88	61.82	63.65	74.88	66.72	52.95	187.34	169.7	228.52	179.33	154.79	111.68	117.67	139.1	128.55
ENSG00000138160	KIF11	ENSMUSG00000012443	Kif11	48.66	36.05	69.47	35.11	36.72	31.35	34.18	70.72	61.72	30.13	303.85	154.94	202.15	394.75	248.51	52.19	61.59	112.85	68.45
ENSG00000136895	GARNL3	ENSMUSG00000038860	Garnl3	71.89	81.93	80.49	82.61	55.08	77.5	78.98	94.64	81.74	81.26	165.9	188.15	158.21	146.53	127.41	92.9	111.23	88.36	120.21
ENSG00000182916	TCEAL7	ENSMUSG00000079428	Tceal7	33.18	26.22	22.05	34.08	32.4	28.74	36.54	22.88	33.36	29.22	50.33	32.28	32.76	45.93	44.23	59.49	54.24	92.73	83.48
ENSG00000034510	TMSB10	ENSMUSG00000079523	Tmsb10	46.45	74.28	84.9	69.19	81	73.14	89.59	90.48	89.24	84.91	136.08	112.52	121.45	183.7	121.1	120.03	83.65	86.61	96.83
ENSG00000071991	CDH19	ENSMUSG00000047216	Cdh19	178.06	184.62	151.06	137.35	236.53	73.14	88.41	102.96	98.42	115.95	113.71	111.6	115.06	111.54	87.4	102.29	69.86	103.23	127.72
ENSG00000153714	LURAP1L	ENSMUSG00000048706	Lurap1l	85.16	88.48	88.21	69.19	92.88	80.98	63.65	76.96	91.74	86.74	89.48	119.9	155.81	149.81	132.68	55.32	51.48	92.73	90.15
ENSG00000185565	LSAMP	ENSMUSG00000061080	Lsamp	89.58	87.39	80.49	58.86	110.16	86.21	90.77	115.44	101.75	95.87	42.87	28.59	43.95	56.86	45.28	106.46	90.09	66.49	131.89
ENSG00000187123	LYPD6	ENSMUSG00000050447	Lypd6	116.13	83.02	68.36	100.17	111.24	85.34	102.55	72.8	65.06	103.17	109.05	71.94	87.89	65.61	66.34	131.51	136.05	152.22	110.19
ENSG00000080854	IGSF9B	ENSMUSG00000034275	Igsf9b	85.16	87.39	87.11	77.45	116.64	68.79	129.67	95.68	95.91	67.56	21.44	65.48	18.38	63.42	22.11	126.3	114.91	120.73	106.85
ENSG00000175832	ETV4	ENSMUSG00000017724	Etv4	24.33	26.22	30.87	18.59	29.16	13.06	7.07	12.48	21.69	6.39	333.67	281.3	301.23	173.86	209.55	132.56	161.79	146.97	99.34
ENSG00000147234	FRMPD3	ENSMUSG00000042425	Frmpd3	167	154.03	157.68	133.22	223.56	188.09	152.06	176.8	180.99	147.91	46.6	18.45	41.55	47.02	52.65	52.19	45.04	60.36	80.14
ENSG00000166813	KIF7	ENSMUSG00000050382	Kif7	72.99	65.54	81.6	50.6	59.4	72.27	81.34	69.68	88.41	81.26	112.78	136.5	119.85	121.38	103.2	107.51	101.12	99.73	127.72
ENSG00000146232	NFKBIE	ENSMUSG00000023947	Nfkbie	72.99	65.54	66.16	68.16	50.76	60.95	67.19	67.6	76.73	105	172.43	119.9	123.05	153.09	112.67	115.86	96.52	131.22	96
ENSG00000250067	YJEFN3	ENSMUSG00000048967	Yjefn3	126.08	119.07	100.34	115.66	126.36	125.39	127.31	96.72	109.26	146.08	50.33	57.18	47.14	42.65	56.86	84.55	72.62	76.11	95.16
ENSG00000092445	TYRO3	ENSMUSG00000027298	Tyro3	92.9	74.28	69.47	67.12	73.44	74.02	88.41	98.8	85.91	76.69	187.34	168.78	145.42	170.58	146.37	86.63	105.72	111.98	116.03
ENSG00000123560	PLP1	ENSMUSG00000031425	Plp1	220.09	240.33	178.63	124.95	214.92	137.58	160.31	154.96	170.14	162.51	109.05	117.13	147.82	154.18	103.2	111.68	82.73	118.1	136.9
ENSG00000185291	IL3RA	ENSMUSG00000068758	Il3ra	71.89	86.3	82.7	134.25	79.92	80.98	96.66	88.4	91.74	94.04	176.16	196.45	191.76	219.79	217.97	96.03	112.15	113.73	106.85
ENSG00000188869	TMC3	ENSMUSG00000038540	Tmc3	57.51	50.25	54.03	39.24	58.32	52.25	77.8	80.08	54.21	56.61	72.7	70.09	104.67	107.16	63.18	52.19	57.91	76.98	72.62
ENSG00000105643	ARRDC2	ENSMUSG00000002910	Arrdc2	149.3	103.78	111.37	110.5	123.12	95.78	107.27	87.36	94.25	101.34	149.13	175.23	180.58	181.52	159.01	110.64	138.81	99.73	104.35
ENSG00000163873	GRIK3	ENSMUSG00000001985	Grik3	36.5	36.05	27.57	35.11	12.96	36.57	29.47	31.2	39.2	48.39	23.3	35.05	31.16	20.78	48.44	42.79	59.75	53.36	61.77
ENSG00000159164	SV2A	ENSMUSG00000038486	Sv2a	174.74	191.17	195.17	182.79	126.36	136.71	95.48	172.64	141.79	107.73	142.6	161.4	159.8	165.12	155.85	72.02	58.83	67.36	103.51
ENSG00000083067	TRPM3	ENSMUSG00000052387	Trpm3	48.66	73.19	74.98	45.44	95.04	68.79	113.16	131.04	95.91	58.43	55.92	71.02	79.1	88.57	73.71	143	116.75	123.35	119.37
ENSG00000130775	THEMIS2	ENSMUSG00000037731	Themis2	115.02	115.79	93.72	146.64	93.96	104.49	116.7	119.6	115.1	113.21	181.75	136.5	141.43	212.14	161.11	85.59	90.09	115.48	87.65
ENSG00000182704	TSKU	ENSMUSG00000049580	Tsku	86.27	103.78	101.44	111.53	89.64	104.49	122.59	119.6	105.09	116.86	269.36	293.29	222.13	208.85	213.76	189.97	203.16	175.84	146.92
ENSG00000169255	B3GALNT1	ENSMUSG00000043300	B3galnt1	80.74	76.47	66.16	72.29	95.04	73.14	66.01	66.56	75.06	74.87	162.18	164.17	135.83	131.22	116.88	92.9	100.2	123.35	96
ENSG00000135541	AHI1	ENSMUSG00000019986	Ahi1	103.96	101.59	80.49	84.68	73.44	92.3	76.62	106.08	85.07	73.04	150.06	152.18	154.21	173.86	126.36	131.51	113.99	131.22	105.18
ENSG00000173156	RHOD	ENSMUSG00000041845	Rhod	75.21	63.36	71.67	61.96	61.56	61.82	63.65	79.04	82.57	70.3	119.3	118.98	97.48	129.03	108.46	72.02	77.22	90.98	101.01
ENSG00000021355	SERPINB1	ENSMUSG00000044734	Serpinb1a	123.87	114.7	115.78	89.84	118.8	91.43	76.62	89.44	106.76	78.52	641.24	787.63	417.89	394.75	240.09	98.11	100.2	113.73	88.49
ENSG00000135838	NPL	ENSMUSG00000042684	Npl	88.48	86.3	94.83	116.69	140.4	101.88	77.8	104	95.91	106.82	279.61	143.88	139.83	154.18	153.74	107.51	124.1	119.85	116.03
ENSG00000180096	2001-09-01	ENSMUSG00000000486	2001-09-01	58.62	65.54	65.06	39.24	44.28	63.57	55.4	74.88	77.57	84.91	100.66	79.32	101.48	117	109.51	45.93	53.32	97.98	80.14
ENSG00000175305	CCNE2	ENSMUSG00000028212	Ccne2	107.28	124.53	119.09	92.94	143.64	90.56	86.05	115.44	120.94	84	206.91	139.27	139.83	209.95	160.06	75.15	69.86	130.35	81.81
ENSG00000185245	GP1BA	ENSMUSG00000050675	Gp1ba	59.72	68.82	78.29	82.61	74.52	94.04	74.26	75.92	78.4	84.91	49.4	64.56	83.1	69.98	57.92	105.42	109.39	113.73	112.69
ENSG00000204174	NPY4R	ENSMUSG00000048337	Ppyr1	42.03	63.36	60.65	64.03	59.4	102.75	130.85	30.16	115.93	58.43	50.33	72.86	38.35	75.45	55.81	80.37	112.15	153.09	106.02
ENSG00000100344	PNPLA3	ENSMUSG00000041653	Pnpla3	54.19	64.45	66.16	34.08	49.68	55.73	60.12	84.24	86.74	115.04	44.74	47.96	50.34	61.23	52.65	70.98	57.91	69.11	111.86
ENSG00000110002	VWA5A	ENSMUSG00000038112	AW551984	35.39	25.13	58.44	62.99	25.92	27.86	28.29	44.72	42.54	31.96	147.26	128.2	130.24	101.69	92.67	153.43	162.71	136.47	105.18
ENSG00000118369	USP35	ENSMUSG00000035713	Usp35	91.79	65.54	69.47	69.19	82.08	73.14	61.3	107.12	88.41	75.78	100.66	120.82	139.83	114.82	134.79	121.08	104.8	128.6	120.21
ENSG00000137757	CASP5	ENSMUSG00000033538	Casp4	90.69	56.8	70.57	103.27	81	60.08	78.98	82.16	80.07	68.48	150.06	132.81	127.84	130.12	96.88	110.64	113.07	99.73	97.67
ENSG00000166927	MS4A7	ENSMUSG00000024672	Ms4a7	88.48	89.58	69.47	103.27	109.08	64.44	58.94	82.16	75.06	83.08	359.77	317.27	240.5	306.17	185.33	101.25	102.96	109.35	79.3
ENSG00000146192	FGD2	ENSMUSG00000024013	Fgd2	101.75	73.19	90.42	136.31	83.16	69.66	94.3	87.36	113.43	137.86	152.85	165.09	163	160.74	103.2	93.94	84.57	125.98	99.34
ENSG00000196664	TLR7	ENSMUSG00000044583	Tlr7	96.22	78.65	72.77	154.9	95.04	66.18	64.83	80.08	85.91	68.48	157.51	218.58	134.23	139.97	128.47	79.33	104.8	57.74	63.44
ENSG00000261609	GAN	ENSMUSG00000052557	Gan	81.84	114.7	88.21	89.84	101.52	101.01	101.38	99.84	87.57	75.78	14.91	80.24	31.16	79.82	54.76	99.16	123.18	100.61	114.36
ENSG00000107521	HPS1	ENSMUSG00000025188	Hps1	72.99	62.27	65.06	75.39	62.64	45.28	63.65	83.2	68.39	79.43	126.76	151.26	157.41	145.43	136.89	94.98	102.04	111.1	99.34
ENSG00000085831	TTC39A	ENSMUSG00000028555	Ttc39a	49.77	42.6	50.72	66.09	54	64.44	68.37	49.92	72.56	62.08	82.02	84.85	98.28	85.29	103.2	79.33	79.06	79.61	89.32
ENSG00000162591	MEGF6	ENSMUSG00000057751	Megf6	132.72	149.66	123.5	169.36	120.96	109.72	124.95	126.88	114.26	108.65	243.26	320.03	286.05	330.23	282.21	114.81	158.11	144.35	151.93
ENSG00000181638	ZFP41	ENSMUSG00000047003	Zfp41	111.7	92.85	104.75	103.27	105.84	85.34	97.84	91.52	111.76	84.91	178.95	145.72	146.22	216.51	143.21	84.55	92.85	112.85	104.35
ENSG00000104903	LYL1	ENSMUSG00000034041	Lyl1	116.13	107.05	115.78	100.17	101.52	78.37	94.3	131.04	103.42	108.65	182.68	171.55	135.03	169.49	177.96	106.46	81.81	107.6	113.53
ENSG00000134917	ADAMTS8	ENSMUSG00000031994	Adamts8	33.18	51.34	27.57	45.44	16.2	37.44	27.11	46.8	45.87	28.3	365.36	312.66	267.67	215.42	168.48	258.85	229.82	219.58	196.17
ENSG00000130957	FBP2	ENSMUSG00000021456	Fbp2	412.52	524.35	463.11	581.4	380.17	370.95	259.33	215.28	316.94	501.24	76.43	77.47	59.13	79.82	69.5	34.44	54.24	48.12	113.53
ENSG00000054392	HHAT	ENSMUSG00000037375	Hhat	103.96	73.19	67.26	77.45	90.72	63.57	87.23	61.36	78.4	94.95	142.6	165.09	157.41	141.06	150.58	104.38	91.93	113.73	112.69
ENSG00000106477	CEP41	ENSMUSG00000029790	Cep41	61.93	68.82	82.7	59.9	87.48	98.4	81.34	92.56	86.74	87.65	140.74	120.82	116.66	142.15	129.52	103.33	106.63	127.72	94.33
ENSG00000143545	RAB13	ENSMUSG00000027935	Rab13	111.7	120.16	122.39	93.97	98.28	86.21	115.52	110.24	110.09	96.78	200.39	196.45	241.3	259.15	170.59	148.21	151.68	149.6	126.05
ENSG00000135740	SLC9A5	ENSMUSG00000014786	Slc9a5	82.95	99.41	97.03	58.86	75.6	90.56	101.38	121.68	92.58	83.08	201.32	148.49	192.56	204.48	184.28	98.11	95.6	118.1	106.85
ENSG00000198892	SHISA4	ENSMUSG00000041889	Shisa4	46.45	42.6	47.41	43.37	33.48	35.7	38.9	72.8	50.04	41.09	205.98	225.04	242.1	156.37	110.57	185.79	164.55	158.34	113.53
ENSG00000169071	ROR2	ENSMUSG00000021464	Ror2	66.36	71.01	57.34	83.65	70.2	75.76	78.98	69.68	85.07	92.21	150.99	172.47	142.23	135.59	147.42	93.94	107.55	117.23	99.34
ENSG00000157796	WDR19	ENSMUSG00000037890	Wdr19	97.32	87.39	93.72	59.9	64.8	65.31	76.62	52	76.73	67.56	140.74	142.03	170.99	154.18	137.95	88.72	112.15	125.1	97.67
ENSG00000004660	CAMKK1	ENSMUSG00000020785	Camkk1	88.48	121.26	92.62	86.75	104.76	117.55	96.66	128.96	108.43	89.47	135.15	169.7	177.38	154.18	152.69	150.3	216.03	159.22	147.75
ENSG00000172081	MOB3A	ENSMUSG00000003348	Mob3a	58.62	68.82	71.67	87.78	78.84	89.69	82.52	89.44	103.42	101.34	139.81	122.66	115.86	110.44	130.57	129.43	123.18	147.85	86.82
ENSG00000109881	CCDC34	ENSMUSG00000027160	Ccdc34	128.29	120.16	100.34	113.6	108	104.49	126.13	108.16	107.59	109.56	150.99	186.3	216.53	202.29	187.44	105.42	136.05	131.22	136.9
ENSG00000163083	INHBB	ENSMUSG00000037035	Inhbb	30.97	29.49	25.36	35.11	32.4	82.72	89.59	65.52	67.56	99.52	68.04	89.46	78.3	67.8	75.82	173.27	187.53	121.6	107.69
ENSG00000203685	C1orf95	ENSMUSG00000053963	6330403A02Rik	170.32	229.4	167.6	161.1	159.84	190.7	221.61	191.36	202.67	223.69	69.9	65.48	113.46	104.97	63.18	61.58	65.27	92.73	112.69
ENSG00000159167	STC1	ENSMUSG00000014813	Stc1	74.1	73.19	89.31	115.66	82.08	74.89	69.55	93.6	85.91	58.43	163.11	287.75	277.26	262.44	251.67	345.49	385.17	235.33	151.09
ENSG00000159216	RUNX1	ENSMUSG00000022952	Runx1	78.52	87.39	59.54	97.07	58.32	74.02	83.69	97.76	98.42	120.52	270.29	338.48	195.76	223.07	170.59	161.78	171.9	147.85	106.02
ENSG00000095970	TREM2	ENSMUSG00000023992	Trem2	64.15	56.8	78.29	64.03	72.36	55.73	50.69	78	55.88	48.39	274.02	201.06	244.5	236.19	160.06	79.33	81.81	72.61	80.97
ENSG00000162738	VANGL2	ENSMUSG00000026556	Vangl2	124.97	104.87	142.24	86.75	110.16	74.89	84.87	101.92	107.59	92.21	169.63	162.32	173.39	195.73	169.54	98.11	89.17	126.85	132.73
ENSG00000145882	PCYOX1L	ENSMUSG00000024579	Pcyox1l	85.16	90.67	91.52	100.17	70.2	82.72	103.73	101.92	100.92	122.34	150.06	131.89	144.62	133.4	118.99	98.11	99.28	97.11	111.86
ENSG00000164109	MAD2L1	ENSMUSG00000029910	Mad2l1	111.7	109.24	125.7	117.73	136.08	90.56	103.73	101.92	113.43	95.87	250.72	166.01	155.01	255.87	193.75	100.2	99.28	109.35	99.34
ENSG00000162723	SLAMF9	ENSMUSG00000026548	Slamf9	97.32	116.89	129.01	129.09	129.6	94.91	99.02	142.48	139.29	110.47	231.15	195.52	167.79	264.62	173.75	77.24	107.55	123.35	106.02
ENSG00000006747	SCIN	ENSMUSG00000002565	Scin	40.92	51.34	47.41	46.47	46.44	63.57	78.98	70.72	87.57	70.3	50.33	59.03	62.32	37.18	60.02	81.41	79.98	81.36	136.07
ENSG00000111728	ST8SIA1	ENSMUSG00000030283	St8sia1	51.98	33.86	34.18	57.83	29.16	23.51	21.22	27.04	24.19	26.48	79.22	128.2	80.7	76.54	71.61	68.89	102.96	97.98	111.86
ENSG00000178922	HYI	ENSMUSG00000006395	Hyi	57.51	61.17	50.72	80.55	58.32	53.99	70.73	63.44	80.07	68.48	123.03	113.44	130.24	103.88	109.51	102.29	106.63	113.73	106.85
ENSG00000173214	KIAA1919	ENSMUSG00000071335	G630090E17Rik	164.79	171.51	156.57	154.9	146.88	134.97	110.81	125.84	109.26	125.08	74.56	61.79	89.49	88.57	88.45	60.54	66.19	82.23	92.66
ENSG00000111816	FRK	ENSMUSG00000019779	Frk	85.16	86.3	94.83	68.16	85.32	67.92	70.73	81.12	79.23	88.56	150.99	156.79	175.78	167.3	136.89	113.77	109.39	123.35	108.52
ENSG00000163507	KIAA1524	ENSMUSG00000033031	C330027C09Rik	70.78	73.19	76.08	59.9	60.48	56.6	60.12	61.36	74.23	50.22	280.54	167.86	185.37	259.15	209.55	64.71	89.17	129.47	81.81
ENSG00000099194	SCD	ENSMUSG00000050195	Scd4	113.91	247.97	142.24	230.29	71.28	234.24	192.14	173.68	212.68	577.02	14.91	29.51	19.18	14.22	25.27	25.05	28.5	27.99	151.93
ENSG00000128340	RAC2	ENSMUSG00000033220	Rac2	88.48	97.22	77.18	97.07	108	80.98	86.05	101.92	96.75	89.47	256.31	217.66	146.22	194.64	141.1	115.86	125.94	122.48	106.85
ENSG00000235169	SMIM1	ENSMUSG00000078350	Smim1	100.64	85.21	83.8	88.81	103.68	87.08	87.23	95.68	87.57	85.82	124.89	139.27	150.22	177.14	135.84	102.29	97.44	104.1	139.41
ENSG00000181350	LRRC75A	ENSMUSG00000046417	Fam211a	117.23	112.52	119.09	114.63	133.92	121.91	107.27	111.28	115.93	114.13	180.82	219.5	205.35	159.65	163.22	150.3	135.13	145.22	138.57
ENSG00000168476	REEP4	ENSMUSG00000033589	Reep4	103.96	105.96	110.26	115.66	74.52	115.81	103.73	107.12	103.42	132.39	192.93	160.48	163	229.63	197.97	124.21	119.5	147.85	109.35
ENSG00000075213	SEMA3A	ENSMUSG00000028883	Sema3a	116.13	149.66	79.39	139.41	136.08	174.15	175.64	132.08	94.25	151.56	105.32	68.25	66.32	78.73	81.08	72.02	155.36	97.11	83.48
ENSG00000140470	ADAMTS17	ENSMUSG00000058145	Adamts17	70.78	90.67	84.9	44.41	59.4	105.36	96.66	107.12	80.9	70.3	114.64	110.67	171.79	272.28	197.97	53.23	78.14	95.36	81.81
ENSG00000169403	PTAFR	ENSMUSG00000056529	Ptafr	124.97	90.67	97.03	84.68	117.72	116.68	129.67	138.32	114.26	155.21	139.81	192.76	147.02	177.14	124.26	84.55	82.73	104.98	118.54
ENSG00000165533	TTC8	ENSMUSG00000021013	Ttc8	81.84	80.84	63.95	72.29	77.76	71.4	71.91	82.16	58.38	82.17	127.69	151.26	131.84	115.91	120.04	94.98	112.15	119.85	107.69
ENSG00000023892	DEF6	ENSMUSG00000002257	Def6	86.27	81.93	93.72	83.65	88.56	82.72	94.3	98.8	86.74	110.47	140.74	125.43	176.58	136.69	128.47	114.81	112.15	119.85	96.83
ENSG00000070669	ASNS	ENSMUSG00000029752	Asns	79.63	64.45	60.65	76.42	63.72	94.91	103.73	92.56	69.23	73.04	128.62	115.29	88.69	102.79	97.93	131.51	105.72	103.23	109.35
ENSG00000189362	TMEM194B	ENSMUSG00000043015	Tmem194b	109.49	116.89	94.83	80.55	125.28	82.72	102.55	106.08	88.41	86.74	176.16	126.35	166.2	203.39	128.47	79.33	102.96	99.73	101.01
ENSG00000170837	GPR27	ENSMUSG00000072875	Gpr27	80.74	74.28	83.8	107.4	116.64	106.23	135.56	140.4	101.75	134.21	67.11	71.02	40.75	63.42	65.29	87.68	119.5	78.73	116.87
ENSG00000152953	STK32B	ENSMUSG00000029123	Stk32b	63.04	44.79	31.98	75.39	36.72	24.38	25.93	46.8	42.54	27.39	100.66	97.76	181.38	100.6	107.41	146.13	172.82	221.33	148.59
ENSG00000197496	SLC2A10	ENSMUSG00000027661	Slc2a10	80.74	79.75	71.67	56.8	48.6	74.89	77.8	82.16	79.23	91.3	154.72	192.76	178.18	136.69	128.47	134.65	147.08	135.6	103.51
ENSG00000144648	ACKR2	ENSMUSG00000044534	Ccbp2	85.16	85.21	71.67	109.46	52.92	80.11	67.19	79.04	65.06	57.52	148.19	201.98	170.19	171.68	142.16	143	189.37	131.22	96.83
ENSG00000188763	FZD9	ENSMUSG00000049551	Fzd9	72.99	64.45	83.8	77.45	86.4	83.59	76.62	83.2	94.25	102.26	138.87	99.61	130.24	132.31	126.36	92.9	123.18	138.22	108.52
ENSG00000105609	LILRB5	ENSMUSG00000089672	Gp49a	98.43	89.58	80.49	80.55	88.56	89.69	78.98	111.28	101.75	104.08	321.55	284.06	162.2	213.23	162.16	107.51	136.97	124.23	102.68
ENSG00000144063	MALL	ENSMUSG00000027377	Mall	87.37	133.27	122.39	104.3	111.24	134.97	122.59	108.16	101.75	73.95	150.06	198.29	167.79	193.55	170.59	169.09	174.66	136.47	126.88
ENSG00000221829	FANCG	ENSMUSG00000028453	Fancg	119.44	103.78	132.32	111.53	112.32	103.62	91.95	110.24	113.43	99.52	166.84	170.62	182.98	177.14	190.6	104.38	118.59	157.47	124.38
ENSG00000178031	ADAMTSL1	ENSMUSG00000066113	Adamtsl1	123.87	121.26	89.31	112.56	39.96	59.21	71.91	97.76	70.06	83.08	101.59	108.83	114.26	130.12	101.09	147.17	116.75	119.85	103.51
ENSG00000038945	MSR1	ENSMUSG00000025044	Msr1	131.61	139.83	163.19	162.13	198.72	121.91	119.06	135.2	119.27	98.6	378.41	311.73	164.6	218.7	202.18	138.82	162.71	160.09	85.98
ENSG00000115468	EFHD1	ENSMUSG00000026255	Efhd1	74.1	60.08	51.82	97.07	50.76	120.17	142.63	159.12	119.27	129.65	100.66	161.4	110.26	135.59	81.08	149.26	179.26	183.71	141.91
ENSG00000204388	HSPA1B	ENSMUSG00000091971	Hspa1a	59.72	161.67	140.04	642.33	164.16	809.82	380.75	345.28	317.77	872.83	113.71	66.4	154.21	90.76	197.97	287.04	285.89	538.02	901.55
ENSG00000124507	PACSIN1	ENSMUSG00000040276	Pacsin1	50.87	37.14	33.08	46.47	47.52	55.73	53.05	55.12	56.71	21.91	178.95	95.92	128.64	166.21	183.22	128.38	131.46	174.97	78.47
ENSG00000277224	HIST1H2BF	ENSMUSG00000047246	Hist1h2be	138.25	128.9	131.21	144.58	115.56	138.45	154.42	137.28	167.64	138.78	61.51	72.86	55.13	62.33	68.45	94.98	93.77	101.48	83.48
ENSG00000135604	STX11	ENSMUSG00000039232	Stx11	43.13	48.07	48.52	48.54	59.4	69.66	83.69	83.2	90.08	68.48	131.42	108.83	96.68	88.57	84.24	185.79	173.74	188.96	133.56
ENSG00000185361	TNFAIP8L1	ENSMUSG00000044469	Tnfaip8l1	86.27	58.99	82.7	50.6	92.88	78.37	95.48	91.52	95.08	94.95	182.68	145.72	179.78	190.27	193.75	87.68	106.63	132.1	98.5
ENSG00000164305	CASP3	ENSMUSG00000031628	Casp3	80.74	84.11	95.93	62.99	77.76	60.95	75.44	84.24	86.74	67.56	200.39	149.41	170.19	209.95	169.54	75.15	87.33	127.72	84.31
ENSG00000144645	OSBPL10	ENSMUSG00000040875	Osbpl10	64.15	71.01	62.85	47.5	61.56	86.21	102.55	109.2	86.74	77.61	132.35	100.53	95.08	110.44	101.09	127.34	110.31	118.98	113.53
ENSG00000183386	FHL3	ENSMUSG00000032643	Fhl3	118.34	92.85	138.93	102.24	109.08	122.78	130.85	143.52	134.28	140.6	274.02	200.14	146.22	226.35	196.91	120.03	137.89	132.97	131.89
ENSG00000118292	C1orf54	ENSMUSG00000038543	BC028528	143.78	102.69	134.52	109.46	144.72	113.2	93.12	134.16	124.27	104.08	149.13	194.6	239.71	248.22	211.66	99.16	126.86	144.35	113.53
ENSG00000124019	FAM124B	ENSMUSG00000043230	Fam124b	42.03	33.86	36.39	9.29	43.2	79.24	90.77	110.24	96.75	105	21.44	23.98	32.76	51.39	29.48	103.33	93.77	89.23	90.99
ENSG00000172602	RND1	ENSMUSG00000054855	Rnd1	40.92	41.51	34.18	37.18	37.8	68.79	78.98	65.52	60.05	68.48	231.15	181.69	155.81	100.6	114.78	167	163.63	139.1	116.87
ENSG00000106069	CHN2	ENSMUSG00000004633	Chn2	91.79	88.48	84.9	64.03	74.52	64.44	77.8	75.92	69.23	55.69	102.52	137.42	150.22	132.31	115.83	106.46	141.57	147.85	120.21
ENSG00000120899	PTK2B	ENSMUSG00000059456	Ptk2b	127.19	86.3	84.9	106.37	82.08	92.3	101.38	108.16	105.09	111.39	293.59	286.83	218.93	285.4	188.49	260.94	159.03	192.46	172.8
ENSG00000185634	SHC4	ENSMUSG00000035109	Shc4	33.18	40.42	34.18	32.01	27	40.06	42.44	59.28	46.71	37.43	93.2	81.16	75.91	56.86	67.39	196.23	205.92	190.71	111.02
ENSG00000111913	FAM65B	ENSMUSG00000036006	Fam65b	139.35	170.41	154.37	98.11	122.04	229.01	219.25	175.76	165.97	170.73	77.36	93.15	82.3	84.2	68.45	72.02	75.38	103.23	103.51
ENSG00000185518	SV2B	ENSMUSG00000053025	Sv2b	21.01	30.59	43	37.18	29.16	57.47	41.26	26	50.04	37.43	79.22	71.94	83.9	37.18	57.92	114.81	136.05	160.97	106.02
ENSG00000125388	GRK4	ENSMUSG00000052783	Grk4	68.57	67.73	80.49	69.19	75.6	60.08	87.23	58.24	60.05	70.3	87.61	113.44	101.48	85.29	113.73	124.21	107.55	105.85	85.15
ENSG00000133119	RFC3	ENSMUSG00000033970	Rfc3	92.9	83.02	109.16	109.46	97.2	116.68	106.09	109.2	122.6	113.21	195.73	167.86	152.61	158.55	157.95	114.81	132.37	140.85	140.24
ENSG00000163563	MNDA	ENSMUSG00000073489	Ifi204	72.99	76.47	71.67	152.84	71.28	57.47	63.65	61.36	78.4	73.95	118.37	122.66	139.03	142.15	109.51	105.42	110.31	146.97	106.85
ENSG00000161996	WDR90	ENSMUSG00000073434	Wdr90	131.61	113.61	127.91	124.95	119.88	125.39	111.98	141.44	154.3	163.43	215.3	198.29	210.94	255.87	196.91	123.16	128.7	147.85	142.75
ENSG00000142920	AZIN2	ENSMUSG00000028789	Adc	47.56	57.9	58.44	54.73	44.28	42.67	58.94	44.72	67.56	45.65	146.33	168.78	155.01	111.54	125.31	150.3	129.62	133.85	105.18
ENSG00000198576	ARC	ENSMUSG00000022602	Arc	55.3	25.13	30.87	60.93	33.48	41.8	63.65	47.84	72.56	56.61	97.86	71.02	113.46	97.32	83.19	134.65	145.24	160.97	140.24
ENSG00000198598	MMP17	ENSMUSG00000029436	Mmp17	123.87	89.58	80.49	109.46	96.12	90.56	82.52	104	81.74	92.21	195.73	178.92	215.73	204.48	148.48	151.35	105.72	118.1	114.36
ENSG00000111247	RAD51AP1	ENSMUSG00000030346	Rad51ap1	90.69	69.91	86.01	50.6	100.44	67.05	77.8	87.36	105.92	83.08	178.02	168.78	190.97	252.59	186.38	84.55	56.99	121.6	104.35
ENSG00000099957	P2RX6	ENSMUSG00000022758	P2rx6	103.96	83.02	97.03	104.3	84.24	92.3	106.09	84.24	114.26	115.04	48.47	46.11	70.31	50.3	47.39	43.84	67.11	73.49	96
ENSG00000155592	ZKSCAN2	ENSMUSG00000030757	Zkscan2	34.28	21.85	26.46	29.95	22.68	43.54	45.97	54.08	47.54	31.96	16.78	23.98	39.95	22.96	22.11	66.8	63.43	109.35	70.96
ENSG00000138131	LOXL4	ENSMUSG00000025185	Loxl4	65.25	44.79	49.62	61.96	30.24	50.5	43.62	37.44	49.21	40.17	202.25	252.71	253.29	208.85	184.28	159.7	159.95	138.22	104.35
ENSG00000128815	WDFY4	ENSMUSG00000051506	Wdfy4	175.85	170.41	141.14	159.03	139.32	163.7	208.65	175.76	191.83	271.16	149.13	171.55	132.64	213.23	142.16	90.81	114.91	142.6	121.88
ENSG00000133985	TTC9	ENSMUSG00000042734	Ttc9	65.25	65.54	49.62	55.77	70.2	82.72	66.01	58.24	62.55	60.26	167.77	170.62	151.01	143.25	164.27	147.17	172.82	141.72	112.69
ENSG00000140104	C14orf79	ENSMUSG00000037594	BC022687	46.45	46.97	57.34	49.57	47.52	56.6	53.05	65.52	57.55	62.08	125.83	128.2	135.83	100.6	91.61	117.95	102.96	118.98	129.39
ENSG00000165731	RET	ENSMUSG00000030110	Ret	252.16	341.92	306.53	351.11	295.93	417.97	302.95	304.72	226.86	298.55	125.83	136.5	116.66	145.43	183.22	134.65	156.28	138.22	90.99
ENSG00000121957	GPSM2	ENSMUSG00000027883	Gpsm2	56.4	71.01	59.54	52.67	49.68	54.86	43.62	55.12	72.56	46.56	167.77	170.62	183.77	202.29	141.1	87.68	84.57	118.98	104.35
ENSG00000172985	SH3RF3	ENSMUSG00000037990	Sh3rf3	53.09	87.39	49.62	57.83	54	62.7	58.94	52	65.06	65.74	94.14	123.59	127.04	102.79	76.87	156.56	152.6	136.47	151.93
ENSG00000120322	PCDHB8	ENSMUSG00000047910	Pcdhb16	81.84	67.73	70.57	77.45	96.12	84.46	88.41	102.96	88.41	63.91	140.74	130.04	119.05	122.47	112.67	111.68	116.75	148.72	123.55
ENSG00000092068	SLC7A8	ENSMUSG00000022180	Slc7a8	72.99	72.1	51.82	77.45	79.92	88.82	116.7	125.84	130.94	134.21	166.84	127.28	107.07	108.25	102.14	105.42	104.8	107.6	120.21
ENSG00000101463	SYNDIG1	ENSMUSG00000074736	Syndig1	6.64	10.92	9.92	7.23	6.48	6.97	12.97	13.52	12.51	3.65	59.65	69.17	71.11	49.21	38.96	167	128.7	130.35	111.86
ENSG00000060718	COL11A1	ENSMUSG00000027966	Col11a1	22.12	28.4	17.64	13.42	1.08	3.48	2.36	17.68	15.85	6.39	616.08	1486.73	1622.01	717.32	289.58	301.65	360.35	303.57	176.14
ENSG00000131435	PDLIM4	ENSMUSG00000020388	Pdlim4	287.55	277.47	261.33	215.83	260.29	208.11	206.29	255.84	264.39	178.95	156.58	129.12	128.64	142.15	144.26	169.09	125.02	149.6	153.6
ENSG00000173198	CYSLTR1	ENSMUSG00000052821	Cysltr1	101.75	90.67	77.18	85.71	98.28	74.02	82.52	82.16	80.07	63	192.93	238.87	211.74	189.17	168.48	315.22	310.71	197.71	125.22
ENSG00000132196	HSD17B7	ENSMUSG00000026675	Hsd17b7	58.62	74.28	70.57	71.26	56.16	87.08	77.8	89.44	79.23	78.52	125.83	115.29	121.45	103.88	109.51	122.12	112.15	164.47	145.25
ENSG00000038210	PI4K2B	ENSMUSG00000029186	Pi4k2b	74.1	86.3	79.39	89.84	83.16	86.21	81.34	89.44	86.74	81.26	161.24	150.33	161.4	162.93	144.26	104.38	120.42	131.22	98.5
ENSG00000169169	CPT1C	ENSMUSG00000007783	Cpt1c	106.17	127.81	133.42	158	120.96	99.27	121.41	145.6	120.94	129.65	279.61	284.99	289.24	295.24	263.25	186.83	174.66	188.96	171.96
ENSG00000172167	MTBP	ENSMUSG00000022369	Mtbp	77.42	76.47	70.57	75.39	82.08	93.17	95.48	101.92	101.75	74.87	157.51	118.98	157.41	176.05	116.88	86.63	99.28	126.85	104.35
ENSG00000139974	SLC38A6	ENSMUSG00000044712	Slc38a6	98.43	98.32	105.85	96.04	99.36	76.63	89.59	111.28	84.24	80.34	148.19	164.17	182.18	183.7	150.58	107.51	101.12	93.61	113.53
ENSG00000163689	C3orf67	ENSMUSG00000021747	4930452B06Rik	86.27	84.11	91.52	77.45	98.28	107.1	111.98	73.84	84.24	83.08	47.53	56.26	91.09	74.36	64.23	101.25	108.47	149.6	95.16
ENSG00000100302	RASD2	ENSMUSG00000034472	Rasd2	218.98	180.25	263.53	202.41	145.8	196.79	178	201.76	239.37	237.38	68.97	104.22	96.68	109.35	127.41	63.67	83.65	55.11	124.38
ENSG00000164627	KIF6	ENSMUSG00000023999	Kif6	127.19	139.83	148.86	111.53	136.08	188.09	173.28	210.08	153.46	188.99	52.19	77.47	60.73	87.48	81.08	77.24	77.22	90.98	125.22
ENSG00000129317	PUS7L	ENSMUSG00000033356	Pus7l	89.58	83.02	94.83	70.22	77.76	79.24	94.3	92.56	86.74	79.43	162.18	119.9	126.24	125.75	112.67	106.46	78.14	118.1	120.21
ENSG00000184985	SORCS2	ENSMUSG00000029093	Sorcs2	80.74	100.5	113.57	97.07	52.92	99.27	107.27	164.32	130.11	125.08	260.97	261.01	237.31	321.48	187.44	134.65	134.21	159.22	156.94
ENSG00000185507	IRF7	ENSMUSG00000025498	Irf7	270.96	121.26	113.57	2936.96	208.44	151.51	152.06	135.2	188.49	158.86	276.82	348.62	381.93	323.67	274.84	160.74	142.49	189.84	170.29
ENSG00000166926	MS4A6E	ENSMUSG00000024677	Ms4a6b	161.47	164.95	151.06	312.9	167.4	112.33	97.84	133.12	130.94	105	240.47	381.83	255.69	226.35	251.67	151.35	243.61	157.47	120.21
ENSG00000183814	LIN9	ENSMUSG00000058729	Lin9	117.23	114.7	136.73	82.61	123.12	87.95	104.91	73.84	114.26	91.3	131.42	124.51	140.63	189.17	126.36	53.23	73.54	105.85	75.96
ENSG00000134245	WNT2B	ENSMUSG00000027840	Wnt2b	164.79	186.8	160.99	164.2	129.6	167.19	186.25	162.24	165.14	178.04	84.82	106.06	92.69	102.79	92.67	88.72	85.49	102.35	116.03
ENSG00000259207	ITGB3	ENSMUSG00000020689	Itgb3	95.11	112.52	95.93	100.17	85.32	116.68	82.52	80.08	95.91	116.86	370.95	398.43	245.3	278.84	235.88	265.12	240.85	181.96	170.29
ENSG00000116852	KIF21B	ENSMUSG00000041642	Kif21b	74.1	62.27	71.67	60.93	69.12	62.7	87.23	65.52	74.23	94.04	171.5	148.49	137.43	208.85	96.88	127.34	137.89	161.84	114.36
ENSG00000250510	GPR162	ENSMUSG00000038390	Gpr162	81.84	87.39	94.83	68.16	78.84	57.47	70.73	108.16	93.41	91.3	164.04	170.62	174.98	124.66	129.52	108.55	96.52	111.98	118.54
ENSG00000184557	SOCS3	ENSMUSG00000053113	Socs3	101.75	112.52	136.73	103.27	127.44	147.16	134.38	152.88	102.59	152.47	401.71	339.4	174.98	203.39	246.41	368.45	257.39	158.34	167.79
ENSG00000076003	MCM6	ENSMUSG00000026355	Mcm6	107.28	97.22	144.45	104.3	124.2	101.01	80.16	128.96	136.78	105	739.11	518.33	485	693.27	484.39	111.68	113.99	273.82	141.08
ENSG00000204536	CCHCR1	ENSMUSG00000040312	Cchcr1	112.81	79.75	116.88	114.63	106.92	120.17	109.63	124.8	105.09	103.17	240.47	180.77	210.94	209.95	190.6	108.55	113.07	154.84	126.88
ENSG00000065485	PDIA5	ENSMUSG00000022844	Pdia5	140.46	136.55	152.16	184.85	155.52	160.22	160.31	182	176.82	145.17	273.09	308.04	274.86	262.44	242.19	180.57	166.39	172.34	181.98
ENSG00000198765	SYCP1	ENSMUSG00000027855	Sycp1	120.55	143.1	104.75	108.43	177.12	94.04	100.2	122.72	101.75	107.73	74.56	101.45	71.11	80.92	84.24	110.64	104.8	102.35	120.21
ENSG00000134516	DOCK2	ENSMUSG00000020143	Dock2	109.49	114.7	123.5	151.8	128.52	116.68	153.24	136.24	140.95	140.6	250.72	216.74	164.6	223.07	168.48	97.07	122.26	130.35	106.02
ENSG00000204323	SMIM5	ENSMUSG00000048442	Smim5	296.4	180.25	254.71	197.24	224.64	131.49	130.85	174.72	206.01	144.25	207.85	241.64	216.53	225.26	226.4	92.9	79.06	108.48	141.91
ENSG00000104081	BMF	ENSMUSG00000040093	Bmf	194.65	160.58	154.37	123.92	159.84	138.45	140.28	109.2	125.11	124.17	111.84	182.61	204.55	236.19	150.58	90.81	104.8	88.36	104.35
ENSG00000147465	STAR	ENSMUSG00000031574	Star	68.57	65.54	55.13	78.48	66.96	67.05	60.12	47.84	67.56	73.95	509.83	534	333.19	185.89	194.81	191.01	182.93	146.1	115.2
ENSG00000135269	TES	ENSMUSG00000029552	Tes	111.7	101.59	123.5	88.81	106.92	114.94	110.81	119.6	108.43	103.17	152.85	194.6	153.41	217.6	239.03	186.83	216.03	152.22	141.08
ENSG00000124635	HIST1H2BJ	ENSMUSG00000068854	Hist2h2be	149.3	158.4	121.29	129.09	151.2	124.52	115.52	145.6	127.61	125.99	59.65	49.8	60.73	63.42	58.97	75.15	90.09	85.73	125.22
ENSG00000158517	NCF1	ENSMUSG00000015950	Ncf1	110.6	92.85	121.29	132.18	110.16	121.04	104.91	126.88	119.27	132.39	233.94	265.62	210.14	216.51	243.25	135.69	173.74	146.1	121.04
ENSG00000224940	PRRT4	ENSMUSG00000079654	Prrt4	128.29	124.53	123.5	135.28	123.12	98.4	103.73	141.44	128.44	125.08	172.43	277.61	191.76	161.84	222.19	149.26	168.23	160.97	152.76
ENSG00000148908	RGS10	ENSMUSG00000030844	Rgs10	150.41	134.36	136.73	121.86	136.08	102.75	103.73	133.12	130.11	104.08	232.08	214.89	259.68	270.09	211.66	136.73	151.68	153.09	133.56
ENSG00000121769	FABP3	ENSMUSG00000056366	Fabp3-ps1	160.36	160.58	143.34	170.39	154.44	132.36	121.41	108.16	83.4	100.43	78.29	107.91	79.9	103.88	94.77	100.2	96.52	84.86	107.69
ENSG00000132965	ALOX5AP	ENSMUSG00000060063	Alox5ap	181.38	185.71	144.45	234.42	208.44	171.54	180.35	172.64	205.17	171.64	299.19	309.89	195.76	247.13	241.14	144.04	184.77	177.59	146.08
ENSG00000122691	TWIST1	ENSMUSG00000035799	Twist1	59.72	51.34	52.93	73.32	81	53.99	44.79	56.16	48.37	51.13	134.21	143.88	136.63	106.07	137.95	97.07	107.55	149.6	136.9
ENSG00000158716	DUSP23	ENSMUSG00000026544	Dusp23	233.36	225.03	229.35	203.44	197.64	186.34	185.07	196.56	196.83	209.99	149.13	101.45	122.25	130.12	137.95	92.9	92.85	88.36	113.53
ENSG00000108231	LGI1	ENSMUSG00000067242	Lgi1	262.11	233.77	276.76	178.65	200.88	258.62	223.97	184.08	292.75	222.77	54.06	65.48	75.11	111.54	122.15	35.49	57.91	51.61	69.29
ENSG00000188089	PLA2G4E	ENSMUSG00000050211	Pla2g4e	237.78	269.82	228.25	185.88	157.68	337.86	334.78	302.64	348.63	290.34	60.58	47.04	74.31	110.44	123.2	39.66	69.86	76.98	134.4
ENSG00000163577	EIF5A2	ENSMUSG00000050192	Eif5a2	123.87	116.89	117.98	110.5	165.24	54.86	75.44	84.24	67.56	47.48	202.25	178.92	206.95	171.68	190.6	121.08	125.94	118.1	100.17
ENSG00000080839	RBL1	ENSMUSG00000027641	Rbl1	159.26	119.07	144.45	195.18	140.4	107.1	133.2	135.2	140.95	121.43	369.09	251.78	280.46	417.71	261.15	109.6	125.02	192.46	126.88
ENSG00000110324	IL10RA	ENSMUSG00000032089	Il10ra	141.56	155.12	129.01	171.43	158.76	138.45	186.25	177.84	147.63	150.65	233.01	275.76	258.08	287.59	214.82	139.86	145.24	214.33	158.61
ENSG00000158792	SPATA2L	ENSMUSG00000033594	Spata2l	185.8	164.95	163.19	168.33	151.2	156.74	139.1	179.92	155.97	178.95	90.41	106.06	116.66	135.59	118.99	89.76	91.93	84.86	96.83
ENSG00000102032	RENBP	ENSMUSG00000031387	Renbp	89.58	92.85	80.49	79.52	84.24	90.56	89.59	102.96	113.43	99.52	170.56	184.46	174.19	196.83	154.79	127.34	122.26	147.85	134.4
ENSG00000129048	ACKR4	ENSMUSG00000079355	Ccrl1	129.4	168.23	173.11	166.26	141.48	35.7	44.79	49.92	84.24	43.82	301.98	566.28	699.94	368.5	487.55	130.47	224.3	164.47	103.51
ENSG00000186654	PRR5	ENSMUSG00000036106	Prr5	87.37	123.44	98.13	98.11	109.08	128.87	137.92	127.92	133.45	147.91	166.84	181.69	155.01	155.27	194.81	149.26	159.03	150.47	131.06
ENSG00000125676	THOC2	ENSMUSG00000079065	BC005561	175.85	176.97	149.96	125.99	293.77	112.33	194.5	183.04	167.64	177.12	75.5	145.72	101.48	110.44	98.98	118.99	140.65	140.85	154.43
ENSG00000141497	ZMYND15	ENSMUSG00000040829	Zmynd15	105.07	119.07	137.83	139.41	106.92	144.55	168.57	165.36	143.46	164.34	190.14	220.43	223.72	196.83	190.6	121.08	127.78	147.85	141.91
ENSG00000173376	NDNF	ENSMUSG00000049001	Ndnf	134.93	126.72	113.57	115.66	162	182.86	234.58	180.96	161.8	139.69	106.25	94.07	102.27	113.72	86.35	245.29	229.82	202.96	193.67
ENSG00000184226	PCDH9	ENSMUSG00000055421	Pcdh9	63.04	56.8	54.03	50.6	62.64	56.6	58.94	68.64	58.38	52.95	84.82	98.68	86.29	97.32	80.03	108.55	84.57	139.1	107.69
ENSG00000087494	PTHLH	ENSMUSG00000048776	Pthlh	47.56	42.6	41.9	56.8	22.68	32.22	22.4	40.56	27.52	27.39	70.84	87.62	85.49	45.93	78.98	167	183.85	202.96	127.72
ENSG00000149269	PAK1	ENSMUSG00000030774	Pak1	97.32	80.84	73.88	77.45	119.88	53.99	91.95	97.76	95.08	89.47	223.69	206.59	172.59	177.14	133.73	139.86	136.97	173.22	122.71
ENSG00000135070	ISCA1	ENSMUSG00000078139	AK157302	181.38	186.8	188.55	203.44	244.09	188.96	166.21	177.84	167.64	179.86	151.92	118.05	123.85	126.84	139	154.48	135.13	127.72	146.08
ENSG00000130827	PLXNA3	ENSMUSG00000031398	Plxna3	90.69	89.58	110.26	83.65	91.8	90.56	110.81	123.76	113.43	99.52	192.93	212.13	243.7	226.35	174.8	115.86	115.83	118.1	138.57
ENSG00000117013	KCNQ4	ENSMUSG00000028631	Kcnq4	157.05	180.25	206.19	190.01	154.44	208.11	190.96	189.28	194.33	223.69	116.51	164.17	144.62	176.05	130.57	79.33	113.07	87.48	159.44
ENSG00000100297	MCM5	ENSMUSG00000005410	Mcm5	143.78	105.96	117.98	140.45	122.04	101.88	109.63	125.84	150.96	138.78	687.85	415.03	383.53	554.39	402.25	98.11	121.34	266.82	132.73
ENSG00000221890	NPTXR	ENSMUSG00000022421	Nptxr	103.96	114.7	117.98	107.4	122.04	128.87	139.1	151.84	118.43	142.43	240.47	178.92	206.95	261.34	192.7	139.86	145.24	152.22	144.41
ENSG00000128604	IRF5	ENSMUSG00000029771	Irf5	131.61	105.96	94.83	129.09	105.84	96.66	130.85	126.88	115.1	146.08	193.86	192.76	152.61	185.89	154.79	130.47	122.26	134.72	141.08
ENSG00000196123	KIAA0895L	ENSMUSG00000014837	4931428F04Rik	75.21	85.21	82.7	92.94	84.24	115.81	128.49	101.92	125.94	100.43	137.01	131.89	137.43	114.82	124.26	127.34	123.18	153.09	99.34
ENSG00000143119	CD53	ENSMUSG00000040747	Cd53	143.78	167.14	149.96	172.46	170.64	109.72	137.92	151.84	156.8	133.3	316.89	290.52	227.72	277.74	217.97	132.56	127.78	181.96	119.37
ENSG00000111452	ADGRD1	ENSMUSG00000044017	Gpr133	127.19	120.16	135.62	176.59	100.44	190.7	175.64	269.36	212.68	248.34	297.32	395.66	240.5	332.42	234.82	234.85	223.38	183.71	184.48
ENSG00000115325	DOK1	ENSMUSG00000068335	Dok1	80.74	67.73	69.47	72.29	79.92	69.66	73.08	83.2	98.42	78.52	216.23	269.31	294.04	174.96	159.01	197.27	239.93	173.22	126.05
ENSG00000156140	ADAMTS3	ENSMUSG00000043635	Adamts3	270.96	332.09	307.64	257.14	209.52	262.1	228.68	273.52	273.57	241.95	113.71	121.74	140.63	162.93	180.07	63.67	90.09	77.86	141.91
ENSG00000122966	CIT	ENSMUSG00000029516	Cit	132.72	121.26	114.67	109.46	98.28	86.21	129.67	114.4	116.77	129.65	257.24	213.97	230.12	366.32	217.97	138.82	130.54	174.09	162.78
ENSG00000168546	GFRA2	ENSMUSG00000022103	Gfra2	81.84	91.76	106.96	69.19	85.32	52.25	45.97	72.8	67.56	60.26	221.83	119.9	163	176.05	171.64	74.11	45.04	80.48	91.82
ENSG00000122420	PTGFR	ENSMUSG00000028036	Ptgfr	309.67	388.89	284.48	235.45	447.13	213.34	259.33	133.12	156.8	148.82	183.61	144.8	214.94	241.66	170.59	259.9	139.73	172.34	184.48
ENSG00000103460	TOX3	ENSMUSG00000043668	Tox3	179.17	109.24	136.73	150.77	102.6	140.19	116.7	150.8	168.48	130.56	239.53	240.72	190.17	200.11	187.44	146.13	111.23	138.22	137.74
ENSG00000188647	PTAR1	ENSMUSG00000074925	Ptar1	143.78	155.12	108.06	114.63	282.97	125.39	163.85	160.16	156.8	136.95	73.63	114.36	107.87	94.04	80.03	152.39	171.9	142.6	141.08
ENSG00000167900	TK1	ENSMUSG00000025574	Tk1	117.23	158.4	185.24	187.95	164.16	148.03	167.39	162.24	176.82	183.51	246.99	190.91	195.76	287.59	205.34	124.21	125.02	156.59	153.6
ENSG00000132182	NUP210	ENSMUSG00000030091	Nup210	144.88	107.05	157.68	147.67	88.56	129.74	142.63	131.04	180.99	168.91	180.82	141.11	188.57	297.43	202.18	62.63	62.51	90.11	112.69
ENSG00000110218	PANX1	ENSMUSG00000031934	Panx1	61.93	65.54	49.62	47.5	52.92	47.02	73.08	54.08	49.21	50.22	235.81	342.17	208.54	181.52	166.38	237.98	227.06	204.71	135.23
ENSG00000167397	VKORC1	ENSMUSG00000096145	Vkorc1	117.23	127.81	121.29	128.05	135	125.39	120.24	124.8	136.78	118.69	249.79	243.48	266.07	215.42	177.96	191.01	197.64	181.96	145.25
ENSG00000266094	RASSF5	ENSMUSG00000026430	Rassf5	85.16	97.22	90.42	109.46	102.6	114.94	121.41	131.04	111.76	135.12	162.18	193.68	173.39	155.27	162.16	157.61	153.52	164.47	118.54
ENSG00000006638	TBXA2R	ENSMUSG00000034881	Tbxa2r	101.75	86.3	76.08	70.22	73.44	92.3	75.44	95.68	76.73	92.21	148.19	168.78	173.39	151.99	188.49	73.06	87.33	150.47	123.55
ENSG00000105486	LIG1	ENSMUSG00000056394	Lig1	115.02	109.24	142.24	113.6	129.6	88.82	99.02	98.8	126.77	116.86	440.86	329.26	305.22	452.7	344.34	109.6	120.42	174.09	113.53
ENSG00000198826	ARHGAP11A	ENSMUSG00000041219	Arhgap11a	96.22	95.04	98.13	102.24	106.92	95.78	74.26	86.32	111.76	84	369.09	275.76	312.42	443.95	268.52	134.65	154.44	181.09	108.52
ENSG00000249715	FER1L5	ENSMUSG00000037432	Fer1l5	136.03	162.77	133.42	162.13	136.08	179.38	163.85	153.92	154.3	188.99	85.75	77.47	87.89	92.95	94.77	122.12	118.59	125.1	128.55
ENSG00000164283	ESM1	ENSMUSG00000042379	Esm1	67.46	56.8	69.47	54.73	91.8	63.57	53.05	40.56	76.73	63.91	188.27	122.66	151.01	158.55	123.2	56.36	61.59	87.48	97.67
ENSG00000168404	MLKL	ENSMUSG00000012519	Mlkl	118.34	135.46	135.62	206.54	139.32	134.1	132.02	168.48	162.64	138.78	276.82	260.08	212.54	219.79	193.75	153.43	160.87	192.46	151.93
ENSG00000111679	PTPN6	ENSMUSG00000004266	Ptpn6	103.96	123.44	136.73	145.61	136.08	94.04	121.41	127.92	130.94	128.73	286.14	237.95	175.78	262.44	160.06	96.03	111.23	134.72	116.87
ENSG00000166926	MS4A6E	ENSMUSG00000079419	Ms4a6c	167	142.01	140.04	308.77	216	121.04	122.59	125.84	148.46	133.3	290.8	402.12	234.91	263.53	261.15	162.83	224.3	203.83	105.18
ENSG00000153885	KCTD15	ENSMUSG00000030499	Kctd15	79.63	99.41	78.29	85.71	72.36	119.3	121.41	108.16	93.41	80.34	183.61	207.51	159	167.3	173.75	213.97	210.51	209.08	172.8
ENSG00000117425	PTCH2	ENSMUSG00000028681	Ptch2	65.25	56.8	72.77	57.83	46.44	74.89	77.8	79.04	73.4	67.56	151.92	131.89	130.24	115.91	142.16	115.86	89.17	115.48	153.6
ENSG00000122778	KIAA1549	ENSMUSG00000063455	D630045J12Rik	111.7	85.21	89.31	88.81	79.92	113.2	97.84	117.52	124.27	136.04	167.77	177.08	182.98	182.61	160.06	139.86	130.54	161.84	151.09
ENSG00000180425	C11orf71	ENSMUSG00000042293	Gm5617	150.41	132.18	157.68	182.79	263.53	167.19	183.89	167.44	165.14	182.6	105.32	83.93	106.27	78.73	112.67	103.33	129.62	103.23	139.41
ENSG00000128487	SPECC1	ENSMUSG00000042331	Specc1	129.4	150.75	132.32	134.25	129.6	107.1	116.7	133.12	128.44	110.47	239.53	254.55	242.1	270.09	190.6	140.91	137.89	159.22	134.4
ENSG00000111701	APOBEC1	ENSMUSG00000040613	Apobec1	153.73	117.98	121.29	142.51	170.64	112.33	139.1	116.48	138.45	95.87	298.25	260.08	237.31	295.24	151.63	154.48	147.08	155.72	141.91
ENSG00000138829	FBN2	ENSMUSG00000024598	Fbn2	32.07	53.53	54.03	58.86	31.32	76.63	63.65	150.8	113.43	74.87	131.42	197.37	129.44	113.72	98.98	118.99	89.17	104.98	129.39
ENSG00000204644	ZFP57	ENSMUSG00000036036	Zfp57	123.87	97.22	112.47	95.01	120.96	134.1	168.57	144.56	138.45	110.47	199.46	183.54	190.17	221.98	235.88	152.39	148.92	140.85	112.69
ENSG00000175471	MCTP1	ENSMUSG00000021596	Mctp1	180.27	167.14	195.17	160.07	174.96	117.55	107.27	130	134.28	115.95	244.19	274.84	234.11	240.57	233.77	184.75	187.53	137.35	132.73
ENSG00000176909	MAMSTR	ENSMUSG00000042918	Mamstr	218.98	186.8	237.07	196.21	173.88	129.74	157.96	151.84	147.63	180.77	280.54	310.81	241.3	314.92	275.89	158.65	169.15	145.22	141.91
ENSG00000121797	CCRL2	ENSMUSG00000043953	Ccrl2	294.19	265.45	254.71	248.88	271.09	232.5	242.83	204.88	203.51	272.08	150.99	134.65	155.01	173.86	180.07	138.82	135.13	140.85	147.75
ENSG00000156414	TDRD9	ENSMUSG00000054003	Tdrd9	57.51	52.44	52.93	67.12	41.04	40.06	67.19	41.6	60.89	58.43	98.8	70.09	125.45	66.7	72.66	171.18	207.75	159.22	133.56
ENSG00000124786	SLC35B3	ENSMUSG00000021432	Slc35b3	101.75	122.35	121.29	109.46	111.24	104.49	135.56	133.12	114.26	112.3	193.86	169.7	178.98	183.7	185.33	144.04	150.76	176.72	131.06
ENSG00000175315	CST6	ENSMUSG00000024846	Cst6	51.98	55.71	41.9	66.09	55.08	74.02	54.22	57.2	55.05	67.56	277.75	242.56	261.28	139.97	235.88	157.61	206.83	163.59	129.39
ENSG00000104998	IL27RA	ENSMUSG00000005465	Il27ra	86.27	107.05	110.26	99.14	98.28	97.53	119.06	127.92	113.43	101.34	200.39	188.15	217.33	192.45	211.66	156.56	148.92	153.09	149.42
ENSG00000151388	ADAMTS12	ENSMUSG00000047497	Adamts12	70.78	41.51	70.57	51.63	36.72	83.59	55.4	102.96	95.91	81.26	245.13	357.85	276.46	434.11	287.47	65.76	92.85	99.73	108.52
ENSG00000181467	RAP2B	ENSMUSG00000036894	Rap2b	145.99	128.9	135.62	92.94	110.16	102.75	97.84	125.84	98.42	97.69	204.12	180.77	201.35	201.2	165.32	126.3	87.33	150.47	141.91
ENSG00000014914	MTMR11	ENSMUSG00000045934	Mtmr11	115.02	84.11	93.72	104.3	100.44	77.5	93.12	96.72	98.42	103.17	192.93	189.99	217.33	202.29	164.27	195.18	183.85	193.34	164.45
ENSG00000139354	GAS2L3	ENSMUSG00000074802	Gas2l3	69.68	89.58	82.7	87.78	58.32	87.95	75.44	78	80.9	65.74	426.87	262.85	270.87	287.59	194.81	192.05	232.57	162.72	141.91
ENSG00000023697	DERA	ENSMUSG00000030225	Dera	111.7	91.76	98.13	107.4	132.84	118.42	104.91	127.92	113.43	111.39	244.19	187.22	219.73	195.73	170.59	124.21	159.03	114.6	139.41
ENSG00000146021	KLHL3	ENSMUSG00000014164	Klhl3	154.83	125.63	157.68	110.5	122.04	124.52	134.38	133.12	162.64	126.91	54.99	45.19	72.71	87.48	100.04	87.68	76.3	122.48	132.73
ENSG00000124813	RUNX2	ENSMUSG00000039153	Runx2	61.93	58.99	60.65	65.06	71.28	53.12	66.01	80.08	70.06	60.26	177.09	184.46	192.56	148.71	134.79	124.21	153.52	166.22	173.63
ENSG00000136052	SLC41A2	ENSMUSG00000034591	Slc41a2	64.15	55.71	36.39	75.39	69.12	68.79	78.98	80.08	71.73	59.35	173.36	213.97	164.6	162.93	142.16	196.23	187.53	151.35	137.74
ENSG00000183496	MEX3B	ENSMUSG00000057706	Mex3b	92.9	101.59	110.26	69.19	98.28	89.69	90.77	74.88	83.4	75.78	166.84	171.55	185.37	220.88	223.24	99.16	98.36	118.98	146.92
ENSG00000162623	TYW3	ENSMUSG00000047583	Tyw3	159.26	151.84	160.99	122.89	147.96	155	120.24	117.52	135.11	135.12	82.95	88.54	99.08	107.16	98.98	92.9	103.88	99.73	100.17
ENSG00000164512	ANKRD55	ENSMUSG00000049985	Ankrd55	128.29	132.18	120.19	135.28	104.76	105.36	128.49	84.24	96.75	82.17	29.83	46.11	64.72	27.34	54.76	54.28	96.52	88.36	68.45
ENSG00000157927	RADIL	ENSMUSG00000029576	Radil	84.05	88.48	92.62	108.43	78.84	99.27	94.3	105.04	121.77	76.69	151.92	203.83	172.59	148.71	176.91	155.52	185.69	178.46	149.42
ENSG00000168280	KIF5C	ENSMUSG00000026764	Kif5c	53.09	69.91	55.13	70.22	74.52	48.76	54.22	69.68	75.06	41.09	63.38	83.01	103.87	87.48	88.45	204.58	193.97	216.08	125.22
ENSG00000134955	SLC37A2	ENSMUSG00000032122	Slc37a2	152.62	158.4	159.88	178.65	127.44	178.51	172.1	163.28	206.84	149.73	165.9	134.65	153.41	195.73	124.26	87.68	99.28	107.6	128.55
ENSG00000179388	EGR3	ENSMUSG00000033730	Egr3	27.65	30.59	34.18	42.34	55.08	67.05	60.12	72.8	66.72	54.78	180.82	235.18	234.91	204.48	274.84	187.88	148.92	396.3	266.29
ENSG00000150281	CTF1	ENSMUSG00000042340	Ctf1	184.7	190.08	207.3	186.92	186.84	165.45	173.28	174.72	175.15	187.17	102.52	93.15	95.08	99.51	122.15	69.93	98.36	86.61	154.43
ENSG00000159307	SCUBE1	ENSMUSG00000016763	Scube1	131.61	113.61	110.26	102.24	111.24	101.01	109.63	140.4	117.6	118.69	235.81	274.84	313.21	266.81	263.25	159.7	175.58	171.47	167.79
ENSG00000079257	LXN	ENSMUSG00000047557	Lxn	70.78	95.04	83.8	68.16	77.76	90.56	76.62	114.4	80.07	59.35	266.56	213.05	221.33	274.46	243.25	103.33	101.12	149.6	120.21
ENSG00000113209	PCDHB5	ENSMUSG00000051486	Pcdhb11	70.78	60.08	54.03	58.86	88.56	45.28	48.33	73.84	56.71	61.17	80.16	72.86	121.45	125.75	92.67	111.68	128.7	132.1	100.17
ENSG00000109265	KIAA1211	ENSMUSG00000036377	C530008M17Rik	98.43	79.75	84.9	82.61	68.04	116.68	94.3	102.96	95.08	135.12	126.76	172.47	173.39	117	166.38	133.6	171.9	181.96	170.29
ENSG00000091622	PITPNM3	ENSMUSG00000040543	Pitpnm3	207.92	190.08	175.32	158	127.44	195.92	180.35	194.48	211.85	222.77	91.34	98.68	91.09	127.94	123.2	70.98	91.93	104.1	167.79
ENSG00000066336	SPI1	ENSMUSG00000002111	Sfpi1	94.01	105.96	122.39	125.99	112.32	77.5	106.09	111.28	117.6	105.91	247.92	224.12	167.79	196.83	134.79	97.07	105.72	152.22	126.05
ENSG00000125675	GRIA3	ENSMUSG00000001986	Gria3	61.93	67.73	67.26	54.73	72.36	53.99	43.62	84.24	60.05	58.43	195.73	249.94	243.7	202.29	142.16	185.79	191.21	168.84	136.07
ENSG00000106688	SLC1A1	ENSMUSG00000024935	Slc1a1	50.87	67.73	54.03	71.26	43.2	104.49	88.41	72.8	81.74	72.13	167.77	141.11	115.86	85.29	109.51	263.03	243.61	225.71	156.1
ENSG00000087266	SH3BP2	ENSMUSG00000054520	Sh3bp2	117.23	108.15	119.09	123.92	103.68	110.59	126.13	132.08	121.77	105	313.17	263.77	194.16	221.98	201.13	172.22	156.28	181.96	155.27
ENSG00000129071	MBD4	ENSMUSG00000030322	Mbd4	111.7	91.76	105.85	66.09	100.44	93.17	114.34	102.96	100.92	99.52	195.73	162.32	151.01	216.51	149.53	115.86	111.23	160.97	131.89
ENSG00000117215	PLA2G2D	ENSMUSG00000041202	Pla2g2d	101.75	111.42	106.96	121.86	128.52	115.81	111.98	133.12	103.42	166.17	52.19	57.18	63.92	64.52	70.55	42.79	68.94	98.86	107.69
ENSG00000156136	DCK	ENSMUSG00000029366	Dck	143.78	135.46	146.65	213.77	157.68	147.16	116.7	156	150.96	147.91	306.64	223.19	264.47	299.61	266.41	133.6	141.57	192.46	132.73
ENSG00000169446	MMGT1	ENSMUSG00000048497	Mmgt2	103.96	113.61	89.31	106.37	104.76	103.62	124.95	96.72	105.92	99.52	186.41	174.31	168.59	161.84	153.74	149.26	146.16	172.34	151.93
ENSG00000155974	GRIP1	ENSMUSG00000034813	Grip1	13.27	21.85	13.23	17.56	12.96	24.38	36.54	21.84	30.86	28.3	83.88	92.23	75.11	37.18	47.39	163.87	175.58	242.33	160.28
ENSG00000169758	C15orf27	ENSMUSG00000032313	AI118078	172.53	149.66	169.81	138.38	197.64	176.77	144.99	167.44	182.66	160.69	76.43	60.87	69.51	63.42	88.45	72.02	86.41	90.11	107.69
ENSG00000154645	CHODL	ENSMUSG00000022860	Chodl	7.74	17.48	12.13	3.1	1.08	2.61	1.18	9.36	18.35	4.57	24.23	47.96	249.29	25.15	30.54	221.28	323.58	300.94	145.25
ENSG00000136997	MYC	ENSMUSG00000022346	Myc	94.01	102.69	87.11	140.45	48.6	140.19	127.31	113.36	100.92	111.39	416.62	351.39	261.28	241.66	285.37	388.28	425.62	236.2	146.08
ENSG00000155465	SLC7A7	ENSMUSG00000000958	Slc7a7	110.6	100.5	106.96	132.18	98.28	97.53	86.05	88.4	98.42	78.52	196.66	185.38	171.79	194.64	195.86	144.04	156.28	149.6	111.02
ENSG00000101224	CDC25B	ENSMUSG00000027330	Cdc25b	179.17	179.15	133.42	146.64	157.68	157.61	173.28	183.04	154.3	150.65	403.57	305.28	310.82	391.47	285.37	187.88	146.16	170.59	174.47
ENSG00000142347	MYO1F	ENSMUSG00000024300	Myo1f	132.72	123.44	121.29	124.95	111.24	115.81	119.06	124.8	140.95	136.04	280.54	246.25	217.33	251.5	179.01	103.33	101.12	169.72	124.38
ENSG00000178997	EXD1	ENSMUSG00000048647	Exd1	81.84	122.35	115.78	101.2	109.08	128	133.2	110.24	122.6	130.56	100.66	109.75	106.27	97.32	95.82	159.7	159.03	160.97	155.27
ENSG00000157193	LRP8	ENSMUSG00000028613	Lrp8	24.33	24.03	19.85	45.44	25.92	40.06	47.15	21.84	40.03	24.65	691.57	619.78	400.31	259.15	265.36	274.51	275.78	290.44	192
ENSG00000143028	SYPL2	ENSMUSG00000027887	Sypl2	66.36	49.16	49.62	61.96	44.28	81.85	117.88	64.48	97.58	77.61	183.61	109.75	125.45	123.56	101.09	145.08	146.16	134.72	129.39
ENSG00000172831	CES2	ENSMUSG00000031877	Ces2g	90.69	98.32	93.72	101.2	96.12	77.5	81.34	68.64	75.9	93.13	121.17	116.21	125.45	98.41	85.29	168.05	142.49	156.59	120.21
ENSG00000115884	SDC1	ENSMUSG00000020592	Sdc1	157.05	173.69	138.93	128.05	144.72	168.06	121.41	145.6	171.81	161.6	390.53	432.55	384.33	455.98	260.09	229.63	205	158.34	171.96
ENSG00000105609	LILRB5	ENSMUSG00000062593	Lilrb4	148.2	124.53	119.09	122.89	131.76	126.26	106.09	146.64	136.78	117.78	364.43	362.46	197.36	282.12	209.55	136.73	140.65	170.59	131.89
ENSG00000163219	ARHGAP25	ENSMUSG00000030047	Arhgap25	95.11	108.15	121.29	108.43	118.8	114.07	119.06	132.08	109.26	125.99	138.87	143.88	182.98	217.6	201.13	121.08	136.05	112.85	114.36
ENSG00000034971	MYOC	ENSMUSG00000026697	Myoc	152.62	152.94	156.57	222.03	111.24	124.52	102.55	161.2	105.09	137.86	14.91	13.83	62.32	29.52	42.12	145.08	145.24	130.35	147.75
ENSG00000118596	SLC16A7	ENSMUSG00000020102	Slc16a7	272.07	245.79	240.38	232.35	223.56	190.7	201.57	244.4	200.17	224.6	98.8	105.14	115.86	95.13	130.57	88.72	107.55	117.23	130.22
ENSG00000152049	KCNE4	ENSMUSG00000047330	Kcne4	116.13	137.64	121.29	108.43	122.04	87.95	88.41	102.96	102.59	83.08	276.82	403.04	473.02	354.29	225.35	352.79	374.14	251.95	197.01
ENSG00000184350	MRGPRE	ENSMUSG00000048965	Mrgpre	137.14	99.41	106.96	112.56	117.72	112.33	101.38	111.28	117.6	98.6	157.51	142.95	193.36	167.3	166.38	159.7	162.71	185.46	172.8
ENSG00000114631	PODXL2	ENSMUSG00000033152	Podxl2	190.23	170.41	195.17	175.56	213.84	198.54	248.72	168.48	183.49	199.03	130.49	129.12	155.01	123.56	117.94	129.43	119.5	109.35	137.74
ENSG00000111241	FGF6	ENSMUSG00000000183	Fgf6	28.76	38.23	35.28	76.42	32.4	47.89	43.62	40.56	30.86	29.22	123.03	152.18	92.69	50.3	95.82	399.76	591.09	216.08	161.11
ENSG00000134874	DZIP1	ENSMUSG00000042156	Dzip1	87.37	104.87	127.91	119.79	100.44	87.08	81.34	112.32	75.06	84.91	150.06	184.46	227.72	199.01	170.59	125.25	141.57	130.35	125.22
ENSG00000198478	SH3BGRL2	ENSMUSG00000032261	Sh3bgrl2	94.01	100.5	95.93	69.19	92.88	114.07	88.41	97.76	100.92	85.82	107.18	143.88	135.83	142.15	177.96	151.35	157.19	143.47	96.83
ENSG00000167535	CACNB3	ENSMUSG00000003352	Cacnb3	163.68	178.06	184.14	140.45	187.92	134.97	153.24	170.56	139.29	120.52	352.31	389.21	430.67	422.08	353.81	208.75	205.92	224.83	181.98
ENSG00000183111	ARHGEF37	ENSMUSG00000045094	Arhgef37	64.15	83.02	95.93	86.75	76.68	107.1	96.66	97.76	100.09	95.87	98.8	154.94	125.45	107.16	86.35	195.18	203.16	189.84	160.28
ENSG00000147119	CHST7	ENSMUSG00000037347	Chst7	111.7	113.61	99.24	105.33	119.88	108.85	104.91	131.04	130.94	116.86	128.62	154.94	180.58	207.76	182.17	121.08	105.72	148.72	118.54
ENSG00000149781	FERMT3	ENSMUSG00000024965	Fermt3	173.64	167.14	168.7	186.92	173.88	150.64	155.6	163.28	196	199.03	296.39	312.66	246.1	302.89	259.04	140.91	173.74	198.59	171.13
ENSG00000182134	TDRKH	ENSMUSG00000041912	Tdrkh	119.44	110.33	114.67	116.69	125.28	142.81	155.6	109.2	131.78	114.13	159.38	118.98	99.08	99.51	93.72	202.49	227.06	202.09	156.94
ENSG00000151655	ITIH2	ENSMUSG00000037254	Itih2	29.86	27.31	40.8	24.78	24.84	32.22	37.72	41.6	30.86	20.09	96.93	85.77	147.82	80.92	66.34	174.31	185.69	169.72	182.81
ENSG00000155755	TMEM237	ENSMUSG00000038079	Tmem237	128.29	121.26	115.78	130.12	132.84	107.1	109.63	144.56	125.94	111.39	209.71	209.36	194.96	220.88	172.69	184.75	166.39	188.09	181.98
ENSG00000177426	TGIF1	ENSMUSG00000047407	Tgif1	140.46	116.89	113.57	107.4	139.32	118.42	120.24	125.84	110.93	111.39	317.83	295.13	270.87	325.86	287.47	207.71	166.39	209.08	192.83
ENSG00000165821	SALL2	ENSMUSG00000049532	Sall2	144.88	101.59	105.85	122.89	114.48	87.08	111.98	119.6	108.43	105.91	204.12	171.55	214.14	182.61	163.22	149.26	179.26	174.97	165.28
ENSG00000161920	MED11	ENSMUSG00000018923	Med11	99.54	88.48	99.24	110.5	132.84	121.91	104.91	130	115.93	115.04	183.61	158.63	163	166.21	151.63	136.73	145.24	151.35	131.89
ENSG00000129465	RIPK3	ENSMUSG00000022221	Ripk3	126.08	127.81	112.47	146.64	143.64	202.89	166.21	178.88	147.63	170.73	303.85	237.95	240.5	316.02	237.98	192.05	174.66	188.96	160.28
ENSG00000129159	KCNC1	ENSMUSG00000058975	Kcnc1	100.64	71.01	72.77	120.82	73.44	111.46	114.34	65.52	88.41	105.91	52.19	59.95	74.31	40.46	38.96	84.55	117.67	110.23	123.55
ENSG00000167772	ANGPTL4	ENSMUSG00000002289	Angptl4	63.04	77.56	59.54	37.18	30.24	47.02	42.44	40.56	48.37	133.3	167.77	225.04	246.1	389.28	237.98	231.72	199.48	83.11	154.43
ENSG00000167123	CERCAM	ENSMUSG00000039787	Cercam	119.44	114.7	125.7	116.69	104.76	92.3	66.01	92.56	119.27	105.91	478.14	470.37	587.28	480.04	331.7	206.67	189.37	182.84	156.94
ENSG00000170379	TCAF2	ENSMUSG00000029851	Fam115c	127.19	143.1	115.78	96.04	108	101.01	101.38	135.2	126.77	100.43	201.32	151.26	195.76	211.04	173.75	145.08	146.16	188.09	158.61
ENSG00000119865	CNRIP1	ENSMUSG00000044629	Cnrip1	119.44	91.76	120.19	99.14	118.8	84.46	102.55	114.4	95.08	108.65	146.33	184.46	177.38	180.42	187.44	117.95	102.96	125.1	141.08
ENSG00000214193	SH3D21	ENSMUSG00000073758	Sh3d21	183.59	188.98	155.47	187.95	159.84	141.06	156.78	153.92	149.29	145.17	79.22	103.3	107.87	135.59	121.1	158.65	115.83	112.85	125.22
ENSG00000171631	P2RY6	ENSMUSG00000048779	P2ry6	170.32	133.27	149.96	164.2	158.76	138.45	102.55	153.92	145.96	147.91	298.25	266.54	249.29	253.69	231.66	161.78	200.4	188.09	136.9
ENSG00000106571	GLI3	ENSMUSG00000021318	Gli3	141.56	170.41	164.29	154.9	156.6	112.33	123.77	127.92	127.61	136.04	220.89	273.92	259.68	278.84	234.82	139.86	154.44	168.84	160.28
ENSG00000184828	ZBTB7C	ENSMUSG00000044646	Zbtb7c	103.96	91.76	104.75	97.07	106.92	94.04	127.31	109.2	90.91	90.39	205.05	228.73	207.74	153.09	187.44	204.58	236.25	197.71	153.6
ENSG00000103175	WFDC1	ENSMUSG00000023336	Wfdc1	342.85	329.9	353.95	283.99	372.61	330.89	297.05	284.96	283.57	279.38	178.02	155.87	196.56	199.01	170.59	101.25	134.21	112.85	172.8
ENSG00000197540	GZMM	ENSMUSG00000054206	Gzmm	231.15	258.9	248.09	257.14	286.21	229.01	161.49	208	204.34	250.16	93.2	66.4	111.06	102.79	78.98	87.68	107.55	116.35	137.74
ENSG00000162493	PDPN	ENSMUSG00000028583	Pdpn	113.91	125.63	122.39	116.69	119.88	93.17	110.81	98.8	114.26	96.78	281.48	317.27	281.25	282.12	240.09	178.48	174.66	208.21	166.95
ENSG00000128573	FOXP2	ENSMUSG00000029563	Foxp2	121.66	105.96	94.83	92.94	114.48	80.98	97.84	87.36	123.44	96.78	118.37	166.93	230.92	150.9	114.78	146.13	173.74	195.96	176.14
ENSG00000118922	KLF12	ENSMUSG00000072294	Klf12	237.78	229.4	253.61	165.23	267.85	196.79	185.07	213.2	177.65	150.65	110.91	106.99	117.46	174.96	170.59	140.91	148	164.47	172.8
ENSG00000074047	GLI2	ENSMUSG00000048402	Gli2	130.5	112.52	90.42	118.76	118.8	107.98	128.49	101.92	114.26	117.78	178.95	187.22	278.06	212.14	208.5	158.65	157.19	191.59	156.94
ENSG00000075131	TIPIN	ENSMUSG00000032397	Tipin	160.36	127.81	137.83	137.35	159.84	129.74	147.35	135.2	125.94	144.25	255.38	224.12	222.93	256.97	212.71	143	143.41	163.59	139.41
ENSG00000150540	HNMT	ENSMUSG00000026986	Hnmt	280.91	292.76	269.04	304.64	372.61	238.59	226.33	275.6	222.69	247.42	99.73	77.47	95.08	129.03	106.35	82.46	81.81	104.1	131.89
ENSG00000227471	AKR1B15	ENSMUSG00000029762	Akr1b8	103.96	116.89	89.31	108.43	109.08	95.78	93.12	107.12	115.93	120.52	280.54	298.82	274.86	183.7	229.56	165.96	205	188.96	197.01
ENSG00000175040	CHST2	ENSMUSG00000033350	Chst2	77.42	92.85	95.93	88.81	98.28	71.4	100.2	95.68	94.25	86.74	184.54	160.48	194.16	195.73	156.9	114.81	115.83	140.85	131.06
ENSG00000176720	BOK	ENSMUSG00000026278	Bok	117.23	121.26	90.42	93.97	142.56	129.74	130.85	134.16	115.1	107.73	315.03	275.76	245.3	277.74	241.14	192.05	137.89	193.34	176.14
ENSG00000079691	LRRC16A	ENSMUSG00000021338	Lrrc16a	112.81	119.07	74.98	102.24	87.48	99.27	123.77	86.32	136.78	108.65	142.6	235.18	186.97	174.96	146.37	137.78	137.89	145.22	160.28
ENSG00000026652	AGPAT4	ENSMUSG00000023827	Agpat4	137.14	136.55	141.14	136.31	126.36	141.06	124.95	147.68	151.8	137.86	207.85	229.65	250.09	259.15	208.5	182.66	168.23	138.22	160.28
ENSG00000164776	PHKG1	ENSMUSG00000025537	Phkg1	639.25	595.36	510.52	577.27	586.45	438	440.87	361.92	366.98	420.89	198.52	115.29	159	240.57	181.12	123.16	126.86	181.09	181.98
ENSG00000077420	APBB1IP	ENSMUSG00000026786	Apbb1ip	101.75	86.3	98.13	104.3	109.08	82.72	97.84	90.48	100.92	91.3	277.75	213.97	220.53	219.79	196.91	149.26	153.52	165.34	153.6
ENSG00000082397	EPB41L3	ENSMUSG00000024044	Epb4.1l3	282.02	251.25	239.27	239.58	223.56	283.87	266.41	305.76	268.56	261.12	171.5	152.18	186.17	206.67	192.7	98.11	118.59	119.85	139.41
ENSG00000163568	AIM2	ENSMUSG00000037860	Aim2	106.17	139.83	103.65	123.92	142.56	94.91	127.31	97.76	110.93	96.78	182.68	178	224.52	228.54	197.97	147.17	159.03	179.34	136.07
ENSG00000196431	CRYBA4	ENSMUSG00000066975	Cryba4	185.8	186.8	163.19	184.85	226.81	209.86	182.71	263.12	241.87	188.99	88.54	42.43	76.71	89.67	100.04	138.82	136.97	153.97	129.39
ENSG00000116133	DHCR24	ENSMUSG00000034926	Dhcr24	136.03	116.89	124.6	128.05	98.28	129.74	136.74	218.4	134.28	157.95	310.37	239.79	238.11	212.14	172.69	228.58	183.85	258.95	186.15
ENSG00000122678	POLM	ENSMUSG00000020474	Polm	129.4	105.96	144.45	114.63	112.32	103.62	120.24	133.12	100.92	124.17	206.91	186.3	227.72	219.79	173.75	133.6	112.15	138.22	149.42
ENSG00000110446	SLC15A3	ENSMUSG00000024737	Slc15a3	120.55	80.84	112.47	180.72	97.2	181.99	173.28	176.8	187.66	180.77	308.51	208.44	226.12	299.61	189.54	178.48	200.4	238.83	173.63
ENSG00000112936	C7	ENSMUSG00000079105	C7	257.69	247.97	216.12	230.29	228.97	153.26	137.92	120.64	143.46	108.65	277.75	296.05	273.26	313.83	271.68	297.47	264.75	256.32	220.38
ENSG00000243279	PRAF2	ENSMUSG00000031149	Praf2	91.79	98.32	125.7	111.53	115.56	87.08	110.81	120.64	102.59	124.17	258.18	218.58	234.11	199.01	187.44	159.7	150.76	164.47	169.46
ENSG00000143847	PPFIA4	ENSMUSG00000026458	Ppfia4	95.11	85.21	106.96	90.88	66.96	82.72	75.44	92.56	134.28	94.04	154.72	139.27	196.56	149.81	125.31	140.91	150.76	186.34	138.57
ENSG00000175130	MARCKSL1	ENSMUSG00000047945	Marcksl1	94.01	108.15	113.57	160.07	118.8	104.49	115.52	124.8	108.43	141.52	273.09	304.35	296.44	288.68	256.94	126.3	138.81	146.1	125.22
ENSG00000165072	MAMDC2	ENSMUSG00000033207	Mamdc2	193.54	185.71	136.73	149.74	132.84	141.94	132.02	111.28	125.94	140.6	139.81	226.88	246.9	247.13	206.39	122.12	125.02	120.73	141.08
ENSG00000167377	ZNF23	ENSMUSG00000044676	Zfp612	385.98	349.57	353.95	408.94	324.01	251.65	275.84	269.36	256.89	280.29	165.9	168.78	134.23	178.24	179.01	136.73	116.75	132.97	150.26
ENSG00000092096	SLC22A17	ENSMUSG00000022199	Slc22a17	112.81	122.35	122.39	128.05	133.92	102.75	114.34	152.88	132.61	133.3	213.44	205.67	235.71	182.61	152.69	183.7	161.79	174.97	178.64
ENSG00000122863	CHST3	ENSMUSG00000057337	Chst3	121.66	80.84	105.85	91.91	82.08	107.98	93.12	101.92	112.6	105.91	225.55	150.33	147.02	145.43	135.84	151.35	134.21	153.97	143.58
ENSG00000197106	SLC6A17	ENSMUSG00000027894	Slc6a17	222.3	201	165.4	211.7	140.4	295.19	262.87	228.8	249.38	305.86	173.36	200.14	123.05	170.58	143.21	172.22	161.79	175.84	156.94
ENSG00000151470	C4orf33	ENSMUSG00000025766	D3Ertd751e	215.66	147.47	152.16	136.31	171.72	130.62	141.45	140.4	140.95	141.52	93.2	84.85	115.86	112.63	93.72	114.81	122.26	137.35	133.56
ENSG00000174516	PELI3	ENSMUSG00000024901	Peli3	97.32	96.13	72.77	96.04	100.44	143.68	127.31	132.08	140.12	119.6	83.88	81.16	103.87	77.64	106.35	139.86	133.29	160.09	131.89
ENSG00000122986	HVCN1	ENSMUSG00000064267	Hvcn1	81.84	86.3	80.49	98.11	84.24	95.78	106.09	80.08	102.59	98.6	173.36	145.72	191.76	197.92	140.05	148.21	152.6	170.59	162.78
ENSG00000198585	NUDT16	ENSMUSG00000032565	Nudt16	147.09	92.85	111.37	137.35	123.12	109.72	102.55	98.8	99.25	107.73	184.54	194.6	225.32	145.43	163.22	212.93	205	191.59	194.5
ENSG00000115616	SLC9A2	ENSMUSG00000026062	Slc9a2	312.99	267.64	223.84	238.55	313.21	395.33	469.16	223.6	259.39	324.12	125.83	92.23	130.24	195.73	130.57	152.39	159.03	181.09	174.47
ENSG00000105472	CLEC11A	ENSMUSG00000004473	Clec11a	60.83	57.9	54.03	58.86	65.88	60.08	45.97	83.2	93.41	61.17	459.5	389.21	485.8	338.98	203.23	257.81	244.52	251.95	173.63
ENSG00000138622	HCN4	ENSMUSG00000032338	Hcn4	189.12	144.2	256.92	216.86	138.24	225.53	142.63	413.92	305.26	211.82	81.09	91.31	83.1	110.44	112.67	84.55	42.29	49.87	147.75
ENSG00000196422	PPP1R26	ENSMUSG00000035829	Ppp1r26	148.2	145.29	122.39	119.79	142.56	175.9	178	176.8	201.84	187.17	85.75	91.31	116.66	102.79	101.09	86.63	86.41	124.23	137.74
ENSG00000101004	NINL	ENSMUSG00000068115	Ninl	68.57	72.1	80.49	87.78	85.32	135.84	127.31	116.48	124.27	114.13	99.73	95	83.9	96.23	96.88	167	148.92	190.71	171.13
ENSG00000148935	GAS2	ENSMUSG00000030498	Gas2	111.7	110.33	111.37	93.97	132.84	94.04	122.59	104	106.76	105.91	158.45	166.01	233.31	146.53	209.55	147.17	177.42	190.71	154.43
ENSG00000168077	SCARA3	ENSMUSG00000034463	Scara3	122.76	156.21	94.83	110.5	89.64	86.21	90.77	101.92	140.95	85.82	219.96	232.42	263.68	202.29	127.41	259.9	163.63	182.84	214.54
ENSG00000133083	DCLK1	ENSMUSG00000027797	Dclk1	139.35	173.69	148.86	138.38	156.6	116.68	140.28	144.56	139.29	142.43	479.07	485.12	345.18	390.37	284.31	243.2	243.61	233.58	198.67
ENSG00000105855	ITGB8	ENSMUSG00000025321	Itgb8	129.4	114.7	97.03	97.07	119.88	79.24	88.41	165.36	122.6	73.95	215.3	213.05	238.11	251.5	142.16	172.22	149.84	173.22	215.37
ENSG00000149503	INCENP	ENSMUSG00000024660	Incenp	133.82	109.24	158.78	137.35	132.84	117.55	104.91	132.08	178.49	146.08	423.15	282.22	316.41	442.86	298	122.12	142.49	189.84	156.94
ENSG00000021355	SERPINB1	ENSMUSG00000079049	Serpinb1c	35.39	29.49	24.26	26.85	21.6	18.29	14.15	19.76	10.01	8.22	328.08	374.45	315.61	223.07	301.16	310	361.27	331.56	207.02
ENSG00000198624	CCDC69	ENSMUSG00000049588	Ccdc69	272.07	230.5	301.02	206.54	276.49	244.69	231.04	276.64	314.43	304.94	150.06	133.73	165.4	166.21	167.43	111.68	101.12	149.6	182.81
ENSG00000138036	DYNC2LI1	ENSMUSG00000024253	Dync2li1	75.21	91.76	100.34	83.65	91.8	94.04	78.98	93.6	94.25	89.47	120.23	131.89	160.6	158.55	140.05	98.11	139.73	139.1	138.57
ENSG00000119408	NEK6	ENSMUSG00000026749	Nek6	122.76	119.07	137.83	110.5	129.6	123.65	140.28	159.12	130.94	138.78	266.56	279.45	225.32	229.63	176.91	212.93	199.48	202.96	148.59
ENSG00000154856	APCDD1	ENSMUSG00000071847	Apcdd1	154.83	171.51	135.62	134.25	118.8	68.79	78.98	98.8	112.6	90.39	241.4	312.66	343.58	241.66	260.09	167	148	184.59	151.93
ENSG00000269891	ARHGAP19-SLIT1	ENSMUSG00000025154	Arhgap19	134.93	115.79	121.29	106.37	153.36	123.65	119.06	146.64	139.29	146.08	203.18	184.46	189.37	246.03	210.6	111.68	100.2	132.97	141.91
ENSG00000158869	FCER1G	ENSMUSG00000058715	Fcer1g	151.52	144.2	141.14	232.35	178.2	141.94	121.41	189.28	188.49	155.21	348.58	320.96	207.74	308.36	263.25	154.48	159.03	176.72	134.4
ENSG00000205795	CYS1	ENSMUSG00000062563	Cys1	269.85	349.57	349.54	323.23	330.49	104.49	99.02	118.56	110.93	117.78	321.55	332.95	529.75	384.91	420.15	139.86	189.37	168.84	159.44
ENSG00000206190	ATP10A	ENSMUSG00000025324	Atp10a	112.81	117.98	115.78	129.09	97.2	109.72	109.63	125.84	125.11	92.21	275.88	302.51	222.93	290.87	221.13	259.9	235.33	212.58	177.81
ENSG00000167767	KRT80	ENSMUSG00000037185	Krt80	92.9	67.73	57.34	123.92	45.36	49.63	45.97	78	64.22	61.17	200.39	318.19	232.51	103.88	151.63	226.5	214.19	182.84	138.57
ENSG00000178033	FAM26E	ENSMUSG00000049872	Fam26e	76.31	76.47	91.52	131.15	79.92	74.89	63.65	114.4	123.44	71.21	209.71	178	178.98	124.66	135.84	222.32	194.88	198.59	179.48
ENSG00000144802	NFKBIZ	ENSMUSG00000035356	Nfkbiz	180.27	179.15	165.4	197.24	182.52	200.28	214.54	153.92	176.82	189.9	332.74	319.11	289.24	330.23	274.84	305.82	291.41	306.19	268.8
ENSG00000134824	FADS2	ENSMUSG00000024665	Fads2	151.52	140.92	153.27	124.95	149.04	148.03	161.49	171.6	151.8	155.21	312.23	260.08	312.42	256.97	242.19	172.22	193.97	210.83	220.38
ENSG00000154493	C10orf90	ENSMUSG00000030994	D7Ertd443e	56.4	67.73	63.95	68.16	68.04	75.76	97.84	98.8	94.25	74.87	23.3	26.75	60.73	22.96	41.07	66.8	79.98	102.35	122.71
ENSG00000183346	C10orf107	ENSMUSG00000019945	1700040L02Rik	383.77	417.3	349.54	350.08	372.61	380.53	322.99	327.6	343.63	384.37	93.2	91.31	77.5	132.31	124.26	112.73	131.46	125.1	188.66
ENSG00000133195	SLC39A11	ENSMUSG00000041654	Slc39a11	132.72	111.42	104.75	120.82	110.16	126.26	121.41	100.88	130.94	121.43	234.87	239.79	231.72	224.16	210.6	199.36	182.93	198.59	162.78
ENSG00000079215	SLC1A3	ENSMUSG00000005360	Slc1a3	82.95	109.24	97.03	102.24	102.6	90.56	93.12	73.84	114.26	99.52	300.12	267.46	314.81	237.29	225.35	154.48	199.48	202.96	166.95
ENSG00000204381	LAYN	ENSMUSG00000060594	Layn	130.5	147.47	151.06	145.61	156.6	141.06	130.85	152.88	129.28	123.26	254.45	281.3	237.31	291.96	287.47	241.11	235.33	209.08	161.11
ENSG00000158246	FAM46B	ENSMUSG00000046694	Fam46b	243.31	132.18	217.22	217.9	93.96	130.62	109.63	97.76	135.95	81.26	389.59	826.37	516.96	349.91	769.75	372.62	286.81	171.47	204.52
ENSG00000125247	TMTC4	ENSMUSG00000041594	Tmtc4	273.17	296.04	276.76	249.91	293.77	249.91	259.33	292.24	261.89	258.38	239.53	177.08	182.98	218.7	206.39	165.96	159.03	178.46	178.64
ENSG00000183287	CCBE1	ENSMUSG00000046318	Ccbe1	197.97	204.28	222.73	290.18	189	235.98	189.78	208	270.23	201.77	54.99	59.95	109.47	125.75	144.26	87.68	74.46	84.86	131.89
ENSG00000106852	LHX6	ENSMUSG00000026890	Lhx6	196.86	182.43	164.29	106.37	169.56	121.04	133.2	150.8	93.41	102.26	152.85	215.82	279.66	331.32	252.72	189.97	201.32	201.21	171.13
ENSG00000235162	C12orf75	ENSMUSG00000087651	1500009L16Rik	92.9	101.59	98.13	123.92	92.88	114.07	107.27	111.28	132.61	107.73	248.85	268.39	234.11	171.68	180.07	259.9	241.77	195.96	181.14
ENSG00000111057	KRT18	ENSMUSG00000023043	Krt18	16.59	27.31	18.74	33.05	10.8	15.67	25.93	17.68	36.7	38.35	186.41	372.6	357.16	61.23	81.08	564.68	549.72	698.99	232.07
ENSG00000164744	SUN3	ENSMUSG00000040985	Sun3	290.87	368.14	335.2	338.72	370.45	356.14	326.52	297.44	301.92	304.94	58.72	60.87	58.33	80.92	81.08	73.06	91.01	73.49	92.66
ENSG00000100842	EFS	ENSMUSG00000022203	Efs	128.29	142.01	122.39	128.05	131.76	140.19	173.28	154.96	167.64	162.51	277.75	291.44	296.44	287.59	210.6	212.93	209.59	228.33	202.01
ENSG00000171365	CLCN5	ENSMUSG00000004317	Clcn5	123.87	143.1	144.45	146.64	150.12	136.71	140.28	152.88	148.46	115.95	248.85	286.83	245.3	261.34	216.92	159.7	176.5	181.09	179.48
ENSG00000146858	ZC3HAV1L	ENSMUSG00000047749	Zc3hav1l	155.94	151.84	169.81	119.79	164.16	144.55	149.71	137.28	157.63	170.73	241.4	270.23	269.27	284.3	266.41	157.61	172.82	228.33	180.31
ENSG00000180190	TDRP	ENSMUSG00000050052	2610019F03Rik	147.09	128.9	145.55	111.53	153.36	155.87	150.88	168.48	158.47	165.25	96	94.07	107.87	120.28	110.57	157.61	174.66	214.33	173.63
ENSG00000115956	PLEK	ENSMUSG00000020120	Plek	141.56	148.57	137.83	152.84	156.6	138.45	143.81	143.52	148.46	156.12	556.43	446.39	306.82	430.83	283.26	220.23	245.44	193.34	154.43
ENSG00000158859	ADAMTS4	ENSMUSG00000006403	Adamts4	11.06	12.02	18.74	16.52	9.72	64.44	61.3	87.36	63.39	76.69	229.28	148.49	107.87	125.75	72.66	372.62	296.92	239.7	176.97
ENSG00000126947	ARMCX1	ENSMUSG00000033460	Armcx1	167	168.23	184.14	139.41	163.08	138.45	162.67	165.36	155.13	139.69	239.53	261.93	266.07	286.49	231.66	202.49	169.15	207.33	189.49
ENSG00000105963	ADAP1	ENSMUSG00000056413	Adap1	51.98	64.45	67.26	68.16	73.44	91.43	133.2	99.84	104.26	72.13	94.14	96.84	104.67	84.2	88.45	176.4	176.5	184.59	161.11
ENSG00000178772	CPN2	ENSMUSG00000023176	Cpn2	266.54	259.99	278.97	229.26	225.73	242.07	252.26	250.64	198.5	198.12	81.09	58.1	86.29	103.88	98.98	59.49	84.57	90.11	164.45
ENSG00000185271	KLHL33	ENSMUSG00000090799	Klhl33	327.36	328.81	284.48	207.57	241.93	220.3	246.37	184.08	255.22	229.16	70.84	49.8	79.9	113.72	94.77	48.01	71.7	89.23	155.27
ENSG00000163521	GLB1L	ENSMUSG00000026200	Glb1l	136.03	102.69	132.32	122.89	124.2	87.08	91.95	120.64	110.09	96.78	195.73	249.02	250.09	208.85	201.13	153.43	158.11	160.97	154.43
ENSG00000204248	COL11A2	ENSMUSG00000024330	Col11a2	204.6	247.97	281.17	265.4	182.52	294.32	272.3	283.92	285.24	363.38	95.07	122.66	176.58	94.04	136.89	175.35	186.61	160.97	227.89
ENSG00000137033	IL33	ENSMUSG00000024810	Il33	346.17	272.01	338.51	332.52	355.33	125.39	152.06	180.96	193.5	130.56	335.53	470.37	457.84	419.9	348.55	363.23	301.52	246.7	226.22
ENSG00000107742	SPOCK2	ENSMUSG00000058297	Spock2	242.21	256.71	267.94	307.74	172.8	195.92	128.49	179.92	200.17	257.47	106.25	201.98	147.82	108.25	232.72	240.07	240.85	132.1	181.98
ENSG00000204388	HSPA1B	ENSMUSG00000090877	Hspa1b	127.19	305.87	229.35	1133.89	290.53	1580.45	537.53	635.44	514.6	1564.89	182.68	129.12	239.71	132.31	281.16	437.34	384.25	857.33	1318.93
ENSG00000171533	MAP6	ENSMUSG00000055407	Map6	77.42	95.04	57.34	113.6	75.6	101.01	88.41	94.64	108.43	68.48	275.88	289.6	235.71	242.75	200.07	265.12	269.35	271.2	204.52
ENSG00000184702	2005-09-01	ENSMUSG00000072214	2005-09-01	126.08	126.72	143.34	124.95	130.68	175.9	178	158.08	157.63	157.95	340.19	399.35	369.15	314.92	314.85	296.43	297.84	269.45	247.93
ENSG00000110400	PVRL1	ENSMUSG00000032012	Pvrl1	108.38	135.46	104.75	108.43	90.72	147.16	153.24	161.2	149.29	190.82	215.3	245.33	195.76	167.3	214.82	244.24	282.21	253.7	195.34
ENSG00000088827	SIGLEC1	ENSMUSG00000027322	Siglec1	199.07	109.24	146.65	1013.06	120.96	109.72	119.06	165.36	166.81	176.21	285.2	356.93	239.71	322.58	200.07	103.33	139.73	199.46	162.78
ENSG00000176148	TCP11L1	ENSMUSG00000027175	Tcp11l1	138.25	157.31	123.5	138.38	113.4	159.35	166.21	138.32	152.63	141.52	87.61	130.96	94.28	113.72	103.2	167	158.11	188.09	177.81
ENSG00000065911	MTHFD2	ENSMUSG00000005667	Mthfd2	56.4	80.84	78.29	82.61	75.6	102.75	89.59	108.16	110.93	115.95	227.42	215.82	180.58	158.55	147.42	210.84	247.28	261.57	210.36
ENSG00000070404	FSTL3	ENSMUSG00000020325	Fstl3	74.1	100.5	87.11	131.15	61.56	87.95	84.87	81.12	107.59	79.43	295.46	508.18	276.46	177.14	273.78	259.9	301.52	217.83	192
ENSG00000220008	LINGO3	ENSMUSG00000051067	Lingo3	236.68	174.78	169.81	195.18	143.64	401.42	278.19	391.04	372.82	416.33	122.1	68.25	87.09	126.84	140.05	90.81	101.12	91.86	151.93
ENSG00000136213	CHST12	ENSMUSG00000036599	Chst12	123.87	142.01	134.52	150.77	181.44	121.91	154.42	125.84	140.12	144.25	278.68	244.41	234.11	220.88	215.87	171.18	172.82	202.96	193.67
ENSG00000122694	GLIPR2	ENSMUSG00000028480	Glipr2	133.82	143.1	97.03	104.3	117.72	177.64	156.78	218.4	163.47	174.38	339.26	315.42	301.23	269	250.62	223.37	216.95	232.7	198.67
ENSG00000133169	BEX1	ENSMUSG00000050071	Bex1	65.25	33.86	37.49	69.19	64.8	98.4	141.45	76.96	72.56	84.91	74.56	58.1	39.95	57.95	63.18	135.69	118.59	165.34	175.3
ENSG00000181458	TMEM45A	ENSMUSG00000022754	Tmem45a	137.14	130	131.21	104.3	113.4	102.75	123.77	127.92	119.27	100.43	321.55	387.36	376.34	284.3	230.61	340.27	241.77	202.09	176.14
ENSG00000129158	SERGEF	ENSMUSG00000030839	Sergef	120.55	127.81	110.26	112.56	127.44	120.17	93.12	118.56	110.09	122.34	204.12	186.3	172.59	141.06	156.9	189.97	224.3	192.46	180.31
ENSG00000157368	IL34	ENSMUSG00000031750	Il34	127.19	131.09	145.55	139.41	126.36	122.78	87.23	98.8	115.1	106.82	258.18	296.98	316.41	273.37	280.1	167	176.5	229.2	187.82
ENSG00000146918	NCAPG2	ENSMUSG00000042029	Ncapg2	119.44	126.72	127.91	105.33	114.48	121.04	111.98	125.84	139.29	124.17	405.44	260.08	270.07	459.26	311.69	150.3	170.98	199.46	173.63
ENSG00000138030	KHK	ENSMUSG00000029162	Khk	261.01	226.13	227.14	230.29	288.37	214.21	211	219.44	232.7	223.69	145.4	125.43	181.38	162.93	151.63	163.87	165.47	178.46	202.85
ENSG00000131747	TOP2A	ENSMUSG00000020914	Top2a	122.76	105.96	153.27	97.07	91.8	90.56	81.34	203.84	200.17	110.47	1207.92	641.91	739.09	1417.15	869.79	114.81	140.65	366.55	154.43
ENSG00000169129	AFAP1L2	ENSMUSG00000025083	Afap1l2	148.2	197.72	153.27	105.33	128.52	169.8	186.25	201.76	163.47	180.77	216.23	263.77	225.32	300.71	209.55	200.4	207.75	220.46	200.34
ENSG00000144868	TMEM108	ENSMUSG00000042757	Tmem108	134.93	124.53	117.98	135.28	117.72	130.62	155.6	108.16	125.94	101.34	142.6	122.66	165.4	97.32	156.9	161.78	217.87	220.46	182.81
ENSG00000198963	RORB	ENSMUSG00000036192	Rorb	65.25	72.1	88.21	109.46	46.44	110.59	87.23	98.8	117.6	125.99	65.24	60.87	131.04	101.69	108.46	156.56	164.55	169.72	212.03
ENSG00000132326	PER2	ENSMUSG00000055866	Per2	1496.37	1979.43	1949.47	2381.37	1694.56	699.23	633.01	438.88	507.1	402.63	781.05	1261.69	1310.39	1209.39	1950.19	316.26	307.95	253.7	181.14
ENSG00000175229	GAL3ST3	ENSMUSG00000047658	Gal3st3	416.95	316.8	352.84	354.21	292.69	318.7	297.05	367.12	427.03	416.33	119.3	95	160.6	205.57	181.12	72.02	64.35	120.73	197.01
ENSG00000138798	EGF	ENSMUSG00000028017	Egf	275.38	315.7	314.25	244.75	181.44	229.01	233.4	154.96	265.23	256.55	87.61	117.13	131.04	188.08	124.26	121.08	135.13	153.09	236.24
ENSG00000148219	ASTN2	ENSMUSG00000028373	Astn2	110.6	137.64	183.04	158	143.64	184.6	133.2	157.04	117.6	133.3	270.29	250.86	245.3	307.27	338.02	135.69	265.67	181.09	161.94
ENSG00000162944	RFTN2	ENSMUSG00000025978	Rftn2	130.5	127.81	117.98	111.53	158.76	135.84	147.35	144.56	137.62	161.6	172.43	185.38	247.7	229.63	186.38	141.95	149.84	195.96	166.12
ENSG00000119632	IFI27L2	ENSMUSG00000079017	Ifi27l2a	225.62	148.57	166.5	1604.79	216	205.5	196.86	187.2	185.99	309.51	456.7	465.75	491.4	469.1	388.56	260.94	237.17	249.33	191.16
ENSG00000178904	DPY19L3	ENSMUSG00000043671	Dpy19l3	67.46	66.64	79.39	58.86	83.16	98.4	126.13	111.28	123.44	118.69	98.8	108.83	150.22	110.44	80.03	129.43	170.98	212.58	181.98
ENSG00000182898	TCHHL1	ENSMUSG00000027908	Tchhl1	124.97	84.11	60.65	50.6	200.88	128	129.67	83.2	127.61	100.43	37.28	35.97	31.96	29.52	37.91	246.33	112.15	133.85	190.33
ENSG00000149294	NCAM1	ENSMUSG00000039542	Ncam1	60.83	81.93	65.06	70.22	41.04	53.99	61.3	92.56	97.58	75.78	467.88	403.04	367.55	323.67	265.36	408.11	361.27	356.05	180.31
ENSG00000177932	ZNF354C	ENSMUSG00000044807	Zfp354c	124.97	128.9	114.67	106.37	137.16	107.1	97.84	101.92	115.93	101.34	190.14	269.31	250.89	195.73	185.33	169.09	179.26	174.09	186.15
ENSG00000168246	UBTD2	ENSMUSG00000044949	Ubtd2	143.78	96.13	119.09	96.04	111.24	131.49	133.2	126.88	118.43	107.73	180.82	189.99	171.79	170.58	172.69	154.48	153.52	184.59	181.98
ENSG00000244067	GSTA2	ENSMUSG00000025934	Gsta3	437.96	549.48	500.6	369.7	692.3	190.7	202.75	203.84	168.48	190.82	75.5	73.78	117.46	99.51	137.95	149.26	142.49	153.97	153.6
ENSG00000120875	DUSP4	ENSMUSG00000031530	Dusp4	89.58	89.58	76.08	108.43	109.08	134.1	170.92	89.44	115.93	115.95	180.82	139.27	115.86	115.91	169.54	464.48	348.4	314.94	254.6
ENSG00000160767	FAM189B	ENSMUSG00000032657	Fam189b	170.32	137.64	175.32	172.46	144.72	134.97	141.45	198.64	178.49	173.47	266.56	273	376.34	259.15	303.27	130.47	180.18	223.08	192
ENSG00000196220	SRGAP3	ENSMUSG00000030257	Srgap3	69.68	86.3	78.29	64.03	75.6	86.21	77.8	97.76	94.25	92.21	150.99	215.82	281.25	212.14	172.69	204.58	204.08	241.45	181.14
ENSG00000165338	HECTD2	ENSMUSG00000041180	Hectd2	77.42	90.67	88.21	84.68	108	71.4	74.26	90.48	91.74	81.26	172.43	187.22	166.99	143.25	162.16	189.97	224.3	195.09	143.58
ENSG00000142661	MYOM3	ENSMUSG00000037139	Myom3	87.37	67.73	99.24	66.09	96.12	77.5	82.52	87.36	92.58	55.69	142.6	175.23	235.71	167.3	165.32	149.26	163.63	171.47	166.95
ENSG00000205659	LIN52	ENSMUSG00000085793	Lin52	277.6	279.65	261.33	251.98	261.37	253.39	254.62	220.48	254.38	243.77	158.45	144.8	173.39	196.83	181.12	174.31	183.85	148.72	205.35
ENSG00000144452	ABCA12	ENSMUSG00000050296	Abca12	273.17	253.44	226.04	237.52	154.44	208.98	234.58	253.76	255.22	287.6	117.44	93.15	125.45	167.3	130.57	127.34	131.46	171.47	186.99
ENSG00000140848	CPNE2	ENSMUSG00000034361	Cpne2	157.05	146.38	147.75	149.74	156.6	180.25	154.42	179.92	154.3	168.91	275.88	288.68	253.29	238.38	212.71	205.62	195.8	212.58	182.81
ENSG00000196118	C16orf93	ENSMUSG00000057176	Gm166	266.54	186.8	223.84	190.01	218.16	203.76	201.57	218.4	220.19	224.6	161.24	103.3	136.63	138.87	164.27	186.83	166.39	172.34	184.48
ENSG00000074219	TEAD2	ENSMUSG00000030796	Tead2	204.6	183.52	178.63	186.92	210.6	201.15	188.61	201.76	185.99	185.34	301.05	264.7	286.85	344.45	361.18	220.23	223.38	228.33	207.86
ENSG00000233670	PIRT	ENSMUSG00000048070	Pirt	385.98	415.11	370.49	389.32	341.29	289.97	249.9	326.56	289.41	292.16	370.95	332.95	235.71	255.87	263.25	135.69	158.11	150.47	181.98
ENSG00000176046	NUPR1	ENSMUSG00000030717	Nupr1	108.38	119.07	71.67	80.55	96.12	115.81	87.23	142.48	126.77	118.69	266.56	390.13	333.99	246.03	240.09	346.53	409.07	244.08	227.06
ENSG00000139160	METTL20	ENSMUSG00000039958	Mettl20	350.59	353.94	325.28	280.89	386.65	264.71	258.15	220.48	242.71	257.47	118.37	174.31	140.63	147.62	167.43	118.99	156.28	132.1	149.42
ENSG00000131080	EDA2R	ENSMUSG00000034457	Eda2r	123.87	134.36	172.01	103.27	163.08	142.81	126.13	152.88	172.65	110.47	257.24	269.31	243.7	335.7	260.09	161.78	186.61	258.95	163.61
ENSG00000211899	IGHM	ENSMUSG00000076617	Ighm	150.41	88.48	123.5	115.66	145.8	80.98	89.59	111.28	149.29	130.56	252.58	172.47	258.08	287.59	188.49	109.6	91.01	220.46	181.14
ENSG00000118946	PCDH17	ENSMUSG00000035566	Pcdh17	149.3	131.09	197.37	109.46	190.08	102.75	157.96	125.84	172.65	146.08	232.08	262.85	340.38	485.51	260.09	150.3	114.91	182.84	219.54
ENSG00000160255	ITGB2	ENSMUSG00000000290	Itgb2	181.38	170.41	146.65	203.44	184.68	188.09	235.76	212.16	195.17	233.73	356.97	317.27	238.91	295.24	288.53	171.18	204.08	231.83	158.61
ENSG00000138722	MMRN1	ENSMUSG00000054641	Mmrn1	315.2	282.93	184.14	297.41	363.97	271.68	267.58	314.08	255.22	284.86	200.39	250.86	219.73	232.91	164.27	400.81	470.66	377.05	385.66
ENSG00000131116	ZNF428	ENSMUSG00000064264	Zfp428	232.25	214.11	248.09	274.69	249.49	275.16	246.37	277.68	245.21	295.81	151.92	128.2	137.43	161.84	151.63	168.05	158.11	137.35	194.5
ENSG00000104177	MYEF2	ENSMUSG00000027201	Myef2	138.25	144.2	143.34	107.4	155.52	147.16	165.03	166.4	152.63	128.73	225.55	261.01	240.5	270.09	222.19	202.49	187.53	189.84	165.28
ENSG00000011600	TYROBP	ENSMUSG00000030579	Tyrobp	210.13	202.09	202.89	236.48	238.69	181.99	188.61	257.92	192.66	206.34	397.98	390.13	314.01	354.29	323.28	201.45	250.96	249.33	216.2
ENSG00000158571	PFKFB1	ENSMUSG00000025271	Pfkfb1	491.05	518.89	450.98	370.73	393.13	375.3	397.25	323.44	415.35	504.89	69.9	68.25	75.11	138.87	137.95	48.01	54.24	88.36	202.85
ENSG00000163191	S100A11	ENSMUSG00000027907	S100a11	153.73	176.97	158.78	170.39	159.84	133.23	133.2	174.72	125.11	139.69	472.54	462.07	387.52	367.41	359.08	276.6	250.04	212.58	180.31
ENSG00000179284	DAND5	ENSMUSG00000053226	Dand5	210.13	218.48	205.09	208.6	236.53	187.22	195.68	202.8	203.51	214.56	164.97	119.9	149.42	99.51	167.43	184.75	174.66	183.71	203.68
ENSG00000198354	DCAF12L2	ENSMUSG00000045284	Dcaf12l1	277.6	288.39	273.45	280.89	167.4	304.77	255.8	262.08	314.43	295.81	112.78	108.83	106.27	119.19	123.2	99.16	132.37	117.23	172.8
ENSG00000132004	FBXW9	ENSMUSG00000008167	Fbxw9	179.17	156.21	184.14	170.39	182.52	177.64	150.88	178.88	144.29	177.12	256.31	292.36	313.21	260.25	255.88	227.54	226.14	235.33	227.89
ENSG00000069399	BCL3	ENSMUSG00000053175	Bcl3	128.29	113.61	104.75	104.3	120.96	196.79	172.1	195.52	161.8	187.17	299.19	174.31	161.4	168.4	159.01	301.65	190.29	240.58	217.04
ENSG00000237172	B3GNT9	ENSMUSG00000069920	B3gnt9	138.25	121.26	121.29	137.35	133.92	134.97	126.13	150.8	144.29	133.3	288.93	356.93	328.4	296.33	240.09	277.64	233.49	246.7	228.73
ENSG00000182732	RGS6	ENSMUSG00000021219	Rgs6	309.67	316.8	224.94	243.71	353.17	300.42	380.75	350.48	321.94	272.08	161.24	147.57	141.43	203.39	169.54	239.02	164.55	164.47	222.05
ENSG00000185274	WBSCR17	ENSMUSG00000034040	Wbscr17	112.81	133.27	127.91	125.99	105.84	147.16	135.56	135.2	171.81	148.82	228.35	230.57	302.83	252.59	215.87	129.43	200.4	209.96	191.16
ENSG00000197283	SYNGAP1	ENSMUSG00000067629	Syngap1	128.29	186.8	175.32	169.36	141.48	191.57	169.75	190.32	181.82	188.08	245.13	293.29	314.81	273.37	257.99	206.67	208.67	195.96	193.67
ENSG00000171860	C3AR1	ENSMUSG00000040552	C3ar1	213.45	166.04	188.55	193.11	191.16	152.38	156.78	169.52	159.3	148.82	583.46	388.28	281.25	434.11	236.93	124.21	140.65	152.22	141.08
ENSG00000130558	OLFM1	ENSMUSG00000026833	Olfm1	136.03	171.51	136.73	156.97	149.04	168.06	134.38	194.48	168.48	158.86	320.62	312.66	294.84	287.59	228.5	284.95	231.66	235.33	222.88
ENSG00000276600	RAB7B	ENSMUSG00000052688	5430435G22Rik	174.74	159.49	167.6	151.8	151.2	134.1	132.02	132.08	135.95	157.04	266.56	258.24	274.86	270.09	226.4	196.23	230.74	214.33	191.16
ENSG00000158163	DZIP1L	ENSMUSG00000037784	Dzip1l	148.2	160.58	152.16	146.64	130.68	158.48	147.35	139.36	156.8	173.47	218.1	233.34	291.64	254.78	242.19	165.96	183.85	255.45	233.73
ENSG00000170458	CD14	ENSMUSG00000051439	Cd14	213.45	190.08	203.99	211.7	219.24	191.57	208.65	208	183.49	235.55	416.62	502.65	385.13	388.19	380.14	352.79	551.56	336.81	218.71
ENSG00000151640	DPYSL4	ENSMUSG00000025478	Dpysl4	305.25	238.14	260.22	246.81	227.89	286.48	308.84	248.56	272.73	297.64	169.63	175.23	195.76	242.75	235.88	138.82	136.05	146.97	209.53
ENSG00000167553	TUBA1C	ENSMUSG00000043091	Tuba1c	157.05	191.17	141.14	162.13	159.84	172.41	198.04	164.32	173.48	175.3	337.4	258.24	223.72	248.22	263.25	231.72	262.91	211.71	179.48
ENSG00000137880	GCHFR	ENSMUSG00000046814	Gchfr	211.24	202.09	206.19	199.31	292.69	265.58	236.94	248.56	256.05	262.95	123.03	107.91	115.86	138.87	123.2	172.22	159.95	197.71	216.2
ENSG00000092529	CAPN3	ENSMUSG00000079110	Capn3	249.95	198.82	172.01	228.22	167.4	267.33	211	291.2	280.24	329.59	176.16	116.21	135.03	159.65	179.01	111.68	137.89	162.72	217.04
ENSG00000143226	FCGR2A	ENSMUSG00000026656	Fcgr2b	224.51	246.88	185.24	232.35	257.05	199.41	186.25	210.08	200.17	220.95	441.79	607.79	350.77	419.9	433.84	240.07	315.31	238.83	164.45
ENSG00000136040	PLXNC1	ENSMUSG00000074785	Plxnc1	239.99	247.97	209.5	243.71	290.53	182.86	208.65	195.52	174.31	225.51	251.65	248.1	237.31	347.73	274.84	129.43	151.68	179.34	174.47
ENSG00000177663	IL17RA	ENSMUSG00000002897	Il17ra	149.3	134.36	119.09	152.84	133.92	127.13	157.96	126.88	152.63	155.21	257.24	261.01	210.14	218.7	194.81	310	178.34	221.33	192.83
ENSG00000128833	MYO5C	ENSMUSG00000033590	Myo5c	245.52	251.25	254.71	162.13	203.04	214.21	220.43	228.8	264.39	277.55	72.7	119.9	115.06	157.46	167.43	111.68	90.09	140.85	186.99
ENSG00000000003	TSPAN6	ENSMUSG00000067377	Tspan6	215.66	216.29	219.43	215.83	238.69	183.73	199.21	219.44	179.32	169.82	433.4	455.61	452.24	485.51	429.63	224.41	272.1	223.08	176.97
ENSG00000163121	NEURL3	ENSMUSG00000047180	Neurl3	173.64	112.52	114.67	121.86	154.44	227.27	207.47	222.56	178.49	233.73	214.37	221.35	258.08	269	199.02	194.14	225.22	300.94	216.2
ENSG00000113368	LMNB1	ENSMUSG00000024590	Lmnb1	155.94	174.78	198.48	139.41	155.52	158.48	159.14	217.36	242.71	190.82	675.73	447.31	425.88	665.93	514.92	160.74	178.34	255.45	176.97
ENSG00000166483	WEE1	ENSMUSG00000031016	Wee1	502.11	510.15	540.29	501.89	578.89	214.21	213.36	192.4	231.86	188.99	350.45	442.7	434.67	454.89	453.85	201.45	227.98	208.21	175.3
ENSG00000163545	NUAK2	ENSMUSG00000009772	Nuak2	153.73	136.55	114.67	161.1	127.44	202.02	181.53	194.48	155.13	168.91	192.93	300.67	266.87	249.31	278	255.72	262.91	284.32	213.7
ENSG00000206384	COL6A6	ENSMUSG00000043719	Col6a6	239.99	206.46	224.94	196.21	139.32	308.25	368.96	425.36	375.32	485.72	111.84	93.15	138.23	206.67	105.3	90.81	91.93	97.98	238.74
ENSG00000118503	TNFAIP3	ENSMUSG00000019850	Tnfaip3	122.76	116.89	111.37	107.4	139.32	155	167.39	172.64	160.14	172.56	228.35	186.3	186.17	235.1	149.53	220.23	230.74	185.46	171.96
ENSG00000197024	ZNF398	ENSMUSG00000062519	Zfp398	237.78	214.11	220.53	196.21	230.05	237.72	240.47	178.88	201.84	196.3	139.81	145.72	141.43	161.84	118.99	172.22	161.79	201.21	207.86
ENSG00000123080	CDKN2C	ENSMUSG00000028551	Cdkn2c	165.89	175.88	208.4	173.49	204.12	152.38	165.03	183.04	175.15	172.56	390.53	280.38	341.98	415.52	361.18	159.7	182.01	219.58	202.01
ENSG00000072201	LNX1	ENSMUSG00000029228	Lnx1	137.14	115.79	135.62	109.46	126.36	141.06	132.02	101.92	144.29	137.86	92.27	106.06	155.81	133.4	194.81	296.43	284.05	265.95	266.29
ENSG00000171227	TMEM37	ENSMUSG00000050777	Tmem37	256.58	280.75	291.1	288.12	334.81	302.16	281.73	287.04	285.24	294.9	140.74	178.92	141.43	157.46	179.01	159.7	144.32	137.35	181.98
ENSG00000225697	SLC26A6	ENSMUSG00000023259	Slc26a6	316.31	264.36	312.05	273.66	243.01	268.2	251.08	272.48	296.09	254.73	181.75	165.09	186.97	192.45	202.18	120.03	113.07	149.6	186.99
ENSG00000141540	TTYH2	ENSMUSG00000034714	Ttyh2	181.38	184.62	231.55	160.07	159.84	216.82	176.82	228.8	185.99	220.95	444.58	475.9	386.72	430.83	438.05	283.9	329.1	253.7	235.4
ENSG00000171700	RGS19	ENSMUSG00000002458	Rgs19	144.88	139.83	164.29	141.48	183.6	173.28	178	178.88	162.64	157.04	284.27	266.54	200.55	282.12	216.92	202.49	216.03	237.95	186.15
ENSG00000183605	SFXN4	ENSMUSG00000063698	Sfxn4	238.89	256.71	235.96	242.68	297.01	212.47	198.04	221.52	227.69	232.82	150.06	116.21	178.98	154.18	156.9	189.97	200.4	181.96	175.3
ENSG00000138031	ADCY3	ENSMUSG00000020654	Adcy3	163.68	155.12	153.27	143.54	159.84	168.06	189.78	190.32	180.15	191.73	206.91	224.12	265.27	291.96	213.76	168.05	224.3	229.2	229.56
ENSG00000111186	WNT5B	ENSMUSG00000030170	Wnt5b	131.61	124.53	143.34	129.09	113.4	112.33	121.41	133.12	135.95	132.39	336.47	308.04	325.2	248.22	237.98	222.32	172.82	202.09	182.81
ENSG00000169855	ROBO1	ENSMUSG00000022883	Robo1	120.55	152.94	135.62	141.48	104.76	83.59	106.09	157.04	118.43	87.65	268.43	270.23	326	258.06	283.26	168.05	164.55	193.34	176.97
ENSG00000129911	KLF16	ENSMUSG00000035397	Klf16	155.94	162.77	197.37	191.05	158.76	237.72	221.61	231.92	222.69	209.08	276.82	292.36	272.47	266.81	330.65	258.85	236.25	250.2	256.27
ENSG00000164877	MICALL2	ENSMUSG00000036718	Micall2	99.54	93.95	109.16	82.61	77.76	173.28	160.31	175.76	143.46	169.82	210.64	178.92	183.77	173.86	197.97	180.57	169.15	236.2	176.14
ENSG00000072042	RDH11	ENSMUSG00000066441	Rdh11	159.26	145.29	163.19	142.51	189	157.61	161.49	171.6	147.63	136.04	277.75	233.34	276.46	234	262.2	252.59	235.33	245.83	224.55
ENSG00000041982	TNC	ENSMUSG00000028364	Tnc	75.21	49.16	56.23	71.26	35.64	33.96	45.97	79.04	73.4	45.65	3019.81	2117.57	1262.45	1827.21	830.83	293.3	353	316.69	195.34
ENSG00000149260	CAPN5	ENSMUSG00000035547	Capn5	159.26	143.1	142.24	135.28	136.08	143.68	136.74	140.4	140.12	135.12	187.34	237.03	270.87	247.13	204.29	193.1	199.48	225.71	187.82
ENSG00000111877	MCM9	ENSMUSG00000058298	Mcm9	145.99	140.92	123.5	117.73	135	134.97	166.21	119.6	131.78	146.08	211.57	221.35	249.29	238.38	215.87	179.53	181.1	201.21	171.96
ENSG00000073111	MCM2	ENSMUSG00000002870	Mcm2	164.79	176.97	174.22	181.75	132.84	158.48	170.92	138.32	219.35	178.04	596.51	399.35	393.12	511.75	373.82	155.52	193.05	345.56	213.7
ENSG00000142733	MAP3K6	ENSMUSG00000028862	Map3k6	305.25	301.5	305.43	240.62	252.73	243.82	239.29	199.68	214.35	181.69	281.48	598.56	401.11	314.92	627.6	749.42	820.9	278.2	255.44
ENSG00000143226	FCGR2A	ENSMUSG00000059498	Fcgr3	215.66	241.42	216.12	273.66	279.73	200.28	218.08	232.96	247.71	261.12	393.32	495.27	337.19	393.65	368.56	244.24	307.95	256.32	216.2
ENSG00000214827	MTCP1	ENSMUSG00000031200	Mtcp1	266.54	267.64	230.45	296.38	335.89	172.41	235.76	234	215.18	199.03	164.04	189.99	163	189.17	193.75	176.4	174.66	193.34	159.44
ENSG00000157404	KIT	ENSMUSG00000005672	Kit	207.92	209.74	231.55	175.56	152.28	266.46	298.23	226.72	262.72	228.25	332.74	366.15	510.57	683.43	598.11	153.43	174.66	231.83	217.04
ENSG00000112031	MTRF1L	ENSMUSG00000019774	Mtrf1l	291.97	266.55	315.35	289.15	324.01	290.84	345.38	306.8	287.74	291.25	180.82	183.54	185.37	193.55	190.6	224.41	241.77	189.84	236.24
ENSG00000155016	CYP2U1	ENSMUSG00000027983	Cyp2u1	236.68	226.13	229.35	265.4	240.85	229.88	226.33	214.24	227.69	189.9	150.99	145.72	159	156.37	172.69	191.01	202.24	168.84	184.48
ENSG00000161682	FAM171A2	ENSMUSG00000034685	Fam171a2	162.58	159.49	191.86	164.2	151.2	177.64	161.49	192.4	184.32	160.69	277.75	313.58	279.66	360.85	355.92	203.53	172.82	232.7	224.55
ENSG00000175264	CHST1	ENSMUSG00000027221	Chst1	201.29	211.93	205.09	138.38	187.92	207.24	199.21	221.52	196	194.47	271.22	249.02	312.42	347.73	383.3	164.92	173.74	226.58	197.84
ENSG00000185697	MYBL1	ENSMUSG00000025912	Mybl1	59.72	65.54	83.8	59.9	81	57.47	67.19	76.96	71.73	56.61	272.16	213.97	194.16	172.77	171.64	300.6	356.68	384.92	151.09
ENSG00000163554	SPTA1	ENSMUSG00000026532	Spta1	413.63	398.73	387.03	408.94	285.13	303.9	363.07	306.8	407.01	454.68	181.75	213.05	216.53	301.8	194.81	99.16	94.68	110.23	179.48
ENSG00000135736	CCDC102A	ENSMUSG00000063605	Ccdc102a	172.53	170.41	164.29	171.43	157.68	170.67	211	187.2	198.5	188.08	266.56	284.99	261.28	259.15	244.3	194.14	232.57	241.45	254.6
ENSG00000183831	ANKRD45	ENSMUSG00000044835	Ankrd45	86.27	74.28	63.95	110.5	101.52	88.82	89.59	95.68	128.44	109.56	150.06	146.64	166.2	94.04	113.73	315.22	286.81	237.08	234.57
ENSG00000166508	MCM7	ENSMUSG00000029730	Mcm7	209.03	192.26	202.89	184.85	176.04	190.7	186.25	205.92	219.35	201.77	421.28	315.42	329.2	423.18	326.44	150.3	169.15	244.08	192
ENSG00000197405	C5AR1	ENSMUSG00000049130	C5ar1	223.4	237.05	248.09	304.64	198.72	218.56	182.71	221.52	193.5	206.34	397.98	406.73	258.08	314.92	342.23	180.57	263.83	205.58	152.76
ENSG00000167100	SAMD14	ENSMUSG00000047181	Samd14	153.73	171.51	169.81	178.65	149.04	161.96	165.03	189.28	181.82	186.25	268.43	284.99	346.77	281.02	257.99	252.59	232.57	259.82	244.59
ENSG00000141401	IMPA2	ENSMUSG00000024525	Impa2	265.43	310.24	381.51	395.52	281.89	311.74	241.65	252.72	339.46	435.5	193.86	190.91	192.56	251.5	234.82	90.81	125.94	118.1	175.3
ENSG00000062822	POLD1	ENSMUSG00000038644	Pold1	287.55	270.91	269.04	321.17	225.73	272.55	281.73	292.24	301.92	345.12	460.43	331.1	338.78	400.21	369.61	219.19	241.77	269.45	257.94
ENSG00000106686	SPATA6L	ENSMUSG00000064202	4430402I18Rik	331.79	349.57	317.56	325.3	388.81	349.18	340.67	336.96	336.12	311.33	176.16	152.18	162.2	145.43	186.38	198.32	181.1	168.84	232.07
ENSG00000111674	ENO2	ENSMUSG00000004267	Eno2	123.87	142.01	138.93	142.51	126.36	129.74	156.78	148.72	121.77	143.34	482.8	457.45	481.01	331.32	355.92	362.19	312.55	313.19	212.87
ENSG00000183801	OLFML1	ENSMUSG00000051041	Olfml1	140.46	158.4	149.96	132.18	153.36	94.91	115.52	110.24	122.6	100.43	219.03	237.03	323.6	230.72	190.6	172.22	199.48	219.58	204.52
ENSG00000128596	CCDC136	ENSMUSG00000029769	Ccdc136	81.84	93.95	89.31	87.78	96.12	103.62	96.66	84.24	100.92	73.95	270.29	314.5	266.87	194.64	221.13	258.85	294.17	259.82	231.23
ENSG00000187479	C11orf96	ENSMUSG00000087006	Gm13889	64.15	63.36	55.13	53.7	62.64	95.78	107.27	92.56	89.24	95.87	320.62	240.72	229.32	191.36	147.42	492.66	450.44	378.8	237.07
ENSG00000099139	PCSK5	ENSMUSG00000024713	Pcsk5	160.36	157.31	162.09	134.25	141.48	124.52	132.02	161.2	155.97	149.73	212.51	284.06	373.14	250.41	220.08	222.32	264.75	240.58	217.87
ENSG00000116157	GPX7	ENSMUSG00000028597	Gpx7	174.74	168.23	177.52	164.2	192.24	144.55	134.38	144.56	150.13	172.56	373.75	415.03	394.71	417.71	338.02	221.28	204.08	216.08	179.48
ENSG00000144191	CNGA3	ENSMUSG00000026114	Cnga3	235.57	205.37	158.78	227.19	232.21	203.76	247.55	195.52	232.7	251.99	126.76	85.77	119.85	130.12	103.2	131.51	122.26	151.35	183.65
ENSG00000129988	LBP	ENSMUSG00000016024	Lbp	120.55	126.72	91.52	101.2	111.24	95.78	126.13	107.12	95.91	98.6	289.86	290.52	336.39	230.72	191.65	473.87	373.22	362.18	286.33
ENSG00000163162	RNF149	ENSMUSG00000048234	Rnf149	164.79	160.58	134.52	134.25	140.4	166.32	139.1	136.24	147.63	145.17	336.47	304.35	254.09	265.72	235.88	208.75	255.56	235.33	192.83
ENSG00000117411	B4GALT2	ENSMUSG00000028541	B4galt2	174.74	192.26	179.73	195.18	224.64	193.31	199.21	214.24	187.66	190.82	345.79	383.67	357.16	305.08	312.75	253.64	241.77	272.07	257.11
ENSG00000188483	IER5L	ENSMUSG00000089762	Ier5l	140.46	138.73	188.55	171.43	151.2	194.18	181.53	167.44	178.49	201.77	277.75	235.18	206.15	275.56	290.63	222.32	167.31	295.69	256.27
ENSG00000176771	NCKAP5	ENSMUSG00000049690	Nckap5	196.86	210.83	220.53	212.73	137.16	188.96	189.78	206.96	196.83	244.69	86.68	106.99	139.83	115.91	118.99	140.91	182.93	132.1	279.65
ENSG00000175946	KLHL38	ENSMUSG00000022357	Klhl38	318.52	251.25	282.28	193.11	236.53	141.94	161.49	119.6	150.96	141.52	177.09	172.47	295.64	349.91	316.96	121.08	97.44	138.22	182.81
ENSG00000135454	B4GALNT1	ENSMUSG00000006731	B4galnt1	153.73	161.67	192.96	131.15	225.73	168.93	188.61	203.84	178.49	167.99	397.98	419.64	381.13	342.26	318.01	394.54	356.68	328.06	251.27
ENSG00000171067	C11orf24	ENSMUSG00000035372	1810055G02Rik	165.89	156.21	160.99	200.34	143.64	165.45	174.46	196.56	197.67	181.69	411.03	387.36	398.71	290.87	293.79	326.7	294.17	286.94	222.88
ENSG00000124205	EDN3	ENSMUSG00000027524	Edn3	33.18	24.03	33.08	57.83	38.88	56.6	43.62	21.84	55.05	25.56	134.21	98.68	104.67	66.7	93.72	418.55	398.96	286.94	242.08
ENSG00000128311	TST	ENSMUSG00000044986	Tst	347.27	332.09	320.87	285.02	331.57	298.67	284.09	272.48	276.9	310.42	184.54	227.8	214.94	215.42	190.6	177.44	183.85	190.71	246.26
ENSG00000145920	CPLX2	ENSMUSG00000025867	Cplx2	152.62	124.53	160.99	117.73	168.48	157.61	172.1	172.64	164.31	160.69	277.75	319.11	325.2	359.76	296.95	212.93	229.82	224.83	231.23
ENSG00000126903	SLC10A3	ENSMUSG00000032806	Slc10a3	169.21	179.15	165.4	180.72	181.44	152.38	133.2	146.64	155.13	160.69	335.53	320.03	282.85	240.57	254.83	271.38	257.39	245.83	212.03
ENSG00000216490	IFI30	ENSMUSG00000031838	Ifi30	239.99	240.33	260.22	296.38	225.73	208.11	211	253.76	236.03	264.77	512.62	541.38	472.22	469.1	418.05	268.25	326.34	290.44	243.75
ENSG00000198597	ZNF536	ENSMUSG00000043456	Zfp536	169.21	197.72	185.24	187.95	157.68	237.72	264.05	231.92	252.71	232.82	77.36	111.6	122.25	125.75	142.16	134.65	169.15	235.33	193.67
ENSG00000156218	ADAMTSL3	ENSMUSG00000070469	Adamtsl3	392.62	441.33	469.72	431.66	331.57	264.71	258.15	279.76	271.9	325.03	392.39	443.62	446.65	459.26	391.72	287.04	234.41	249.33	251.27
ENSG00000122877	EGR2	ENSMUSG00000037868	Egr2	23.23	27.31	19.85	42.34	27	63.57	60.12	101.92	85.91	55.69	262.84	371.68	691.15	424.27	311.69	424.81	453.2	1088.29	765.48
ENSG00000169436	COL22A1	ENSMUSG00000079022	Col22a1	18.8	25.13	19.85	17.56	2.16	26.12	9.43	36.4	28.36	13.7	39.15	95	536.14	24.06	60.02	437.34	641.65	482.9	298.85
ENSG00000100075	SLC25A1	ENSMUSG00000003528	Slc25a1	170.32	130	137.83	143.54	133.92	164.58	176.82	167.44	155.13	237.38	288.93	231.49	354.76	276.65	262.2	245.29	250.04	245.83	236.24
ENSG00000196935	SRGAP1	ENSMUSG00000020121	Srgap1	147.09	217.39	185.24	154.9	173.88	165.45	236.94	227.76	204.34	211.82	262.84	285.91	268.47	321.48	243.25	229.63	225.22	212.58	186.99
ENSG00000105559	PLEKHA4	ENSMUSG00000040428	Plekha4	117.23	102.69	105.85	316	117.72	122.78	102.55	137.28	115.1	112.3	385.86	382.75	392.32	319.3	327.49	310	320.82	284.32	251.27
ENSG00000121743	GJA3	ENSMUSG00000048582	Gja3	279.81	229.4	258.02	296.38	284.05	293.45	289.98	308.88	318.6	347.85	163.11	177.08	155.01	223.07	227.45	203.53	188.45	167.97	242.92
ENSG00000156535	CD109	ENSMUSG00000046186	Cd109	182.48	184.62	189.65	90.88	128.52	107.1	101.38	178.88	160.97	98.6	646.84	652.06	743.09	897.75	701.31	230.67	252.8	294.82	225.39
ENSG00000112118	MCM3	ENSMUSG00000041859	Mcm3	188.01	181.34	176.42	209.64	176.04	228.14	219.25	212.16	238.54	217.29	788.51	550.61	426.68	657.18	484.39	201.45	225.22	359.55	237.91
ENSG00000145861	C1QTNF2	ENSMUSG00000046491	C1qtnf2	194.65	148.57	187.45	147.67	181.44	166.32	172.1	176.8	165.14	172.56	212.51	269.31	369.95	266.81	200.07	193.1	215.11	217.83	219.54
ENSG00000161921	CXCL16	ENSMUSG00000018920	Cxcl16	237.78	186.8	222.73	268.5	253.81	249.04	280.55	247.52	273.57	277.55	441.79	482.36	378.73	453.79	320.12	282.86	284.97	310.56	262.95
ENSG00000124216	SNAI1	ENSMUSG00000042821	Snai1	102.85	93.95	136.73	108.43	123.12	134.97	129.67	131.04	135.11	143.34	212.51	201.98	222.93	169.49	205.34	248.42	182.93	258.07	323.06
ENSG00000131873	CHSY1	ENSMUSG00000032640	Chsy1	195.76	191.17	177.52	179.69	186.84	192.44	172.1	223.6	214.35	192.64	341.13	337.56	315.61	323.67	285.37	293.3	239.93	301.82	266.29
ENSG00000141012	GALNS	ENSMUSG00000015027	Galns	220.09	150.75	183.04	223.06	162	179.38	159.14	150.8	196.83	222.77	630.06	518.33	491.4	435.21	441.21	293.3	333.69	273.82	267.96
ENSG00000169896	ITGAM	ENSMUSG00000030786	Itgam	197.97	169.32	194.06	164.2	181.44	194.18	154.42	188.24	184.32	176.21	517.28	401.19	299.63	419.9	345.39	204.58	275.78	240.58	176.97
ENSG00000165959	CLMN	ENSMUSG00000021097	Clmn	228.93	219.57	229.35	163.16	253.81	217.69	220.43	243.36	224.36	198.12	59.65	76.55	90.29	76.54	122.15	161.78	155.36	140.85	188.66
ENSG00000205683	DPF3	ENSMUSG00000021221	Dpf3	311.88	341.92	361.67	333.56	292.69	298.67	361.89	254.8	295.25	293.99	107.18	138.34	142.23	208.85	153.74	179.53	178.34	177.59	237.07
ENSG00000150433	TMEM218	ENSMUSG00000032121	Tmem218	329.58	281.84	266.84	260.24	378.01	260.36	275.84	265.2	264.39	274.81	212.51	155.87	213.34	203.39	196.91	191.01	182.01	202.96	215.37
ENSG00000106012	IQCE	ENSMUSG00000036555	Iqce	211.24	208.65	223.84	172.46	186.84	168.93	156.78	209.04	222.69	212.73	292.66	320.03	350.77	337.89	293.79	246.33	229.82	230.95	225.39
ENSG00000179630	LACC1	ENSMUSG00000044350	Lacc1	147.09	133.27	145.55	173.49	157.68	156.74	178	189.28	194.33	182.6	270.29	276.69	230.92	241.66	200.07	172.22	193.05	211.71	185.32
ENSG00000171812	COL8A2	ENSMUSG00000056174	Col8a2	67.46	62.27	44.11	38.21	36.72	33.09	43.62	40.56	43.37	21.91	378.41	557.06	738.29	348.82	248.51	463.43	496.4	444.41	263.79
ENSG00000160179	ABCG1	ENSMUSG00000024030	Abcg1	192.44	188.98	173.11	236.48	203.04	176.77	193.32	152.88	212.68	197.21	435.26	435.32	421.08	383.81	395.93	221.28	229.82	312.31	213.7
ENSG00000205755	CRLF2	ENSMUSG00000033467	Crlf2	180.27	139.83	152.16	198.28	171.72	207.24	185.07	179.92	195.17	195.38	358.84	320.96	361.16	308.36	364.34	305.82	327.26	308.81	246.26
ENSG00000070081	NUCB2	ENSMUSG00000030659	Nucb2	172.53	221.76	163.19	228.22	210.6	204.63	209.82	209.04	205.17	195.38	392.39	403.96	421.08	334.61	291.69	306.87	317.15	278.2	227.06
ENSG00000100036	SLC35E4	ENSMUSG00000048807	Slc35e4	244.42	180.25	173.11	187.95	178.2	144.55	147.35	137.28	155.13	154.3	384	303.43	326.8	254.78	267.47	240.07	196.72	218.71	227.89
ENSG00000100092	SH3BP1	ENSMUSG00000022436	Sh3bp1	176.95	184.62	148.86	177.62	177.12	169.8	190.96	209.04	218.52	198.12	314.1	284.99	254.89	298.52	291.69	195.18	166.39	276.45	235.4
ENSG00000137462	TLR2	ENSMUSG00000027995	Tlr2	116.13	137.64	122.39	115.66	129.6	96.66	120.24	138.32	116.77	117.78	396.12	344.01	421.88	295.24	256.94	280.77	283.13	322.81	206.19
ENSG00000129946	SHC2	ENSMUSG00000020312	Shc2	143.78	167.14	138.93	153.87	133.92	127.13	123.77	158.08	156.8	152.47	266.56	332.95	363.55	310.55	266.41	253.64	289.57	286.07	221.21
ENSG00000173846	PLK3	ENSMUSG00000028680	Plk3	130.5	161.67	155.47	151.8	155.52	205.5	178	169.52	162.64	208.16	302.91	304.35	339.58	322.58	343.28	298.52	244.52	345.56	247.09
ENSG00000167702	KIFC2	ENSMUSG00000004187	Kifc2	303.03	298.22	348.43	304.64	306.73	244.69	259.33	308.88	293.58	340.55	197.59	138.34	250.09	180.42	243.25	181.62	202.24	188.96	240.41
ENSG00000143390	RFX5	ENSMUSG00000005774	Rfx5	185.8	125.63	133.42	155.94	130.68	130.62	139.1	137.28	156.8	180.77	262.84	217.66	274.06	269	205.34	147.17	212.35	199.46	222.88
ENSG00000172831	CES2	ENSMUSG00000031886	Ces2e	80.74	73.19	79.39	110.5	125.28	79.24	119.06	124.8	117.6	105	137.94	125.43	155.81	132.31	128.47	154.48	182.93	240.58	150.26
ENSG00000126562	WNK4	ENSMUSG00000035112	Wnk4	503.21	444.61	473.03	419.27	291.61	354.4	366.6	349.44	437.87	410.85	482.8	439.93	463.43	564.24	477.02	165.96	170.06	169.72	265.46
ENSG00000183160	TMEM119	ENSMUSG00000054675	Tmem119	147.09	173.69	186.35	177.62	172.8	181.12	179.18	170.56	156.8	146.99	448.31	491.58	592.87	493.16	340.12	358.01	331.86	294.82	255.44
ENSG00000136010	ALDH1L2	ENSMUSG00000020256	Aldh1l2	304.14	336.46	381.51	285.02	176.04	304.77	319.45	422.24	407.85	336.9	220.89	163.24	166.2	205.57	173.75	140.91	186.61	165.34	220.38
ENSG00000188848	BEND4	ENSMUSG00000092060	Bend4	105.07	127.81	114.67	82.61	112.32	149.77	169.75	122.72	140.95	104.08	167.77	181.69	190.97	167.3	147.42	285.99	245.44	334.18	208.69
ENSG00000185909	KLHDC8B	ENSMUSG00000032609	Klhdc8b	290.87	249.07	255.81	273.66	240.85	190.7	219.25	278.72	271.06	241.03	326.21	399.35	430.67	326.95	368.56	248.42	223.38	208.21	258.78
ENSG00000106462	EZH2	ENSMUSG00000029687	Ezh2	225.62	182.43	215.01	185.88	194.4	179.38	183.89	215.28	219.35	206.34	372.82	272.07	330.79	420.99	310.64	179.53	184.77	272.95	207.86
ENSG00000135253	KCP	ENSMUSG00000059022	Kcp	252.16	231.59	259.12	229.26	218.16	233.37	213.36	274.56	271.06	247.42	317.83	366.15	424.28	434.11	358.03	158.65	178.34	212.58	225.39
ENSG00000105516	DBP	ENSMUSG00000059824	Dbp	1765.12	1526.08	1586.7	1961.07	1375.95	591.25	861.69	520	492.92	358.81	1423.23	1406.49	1794.59	2194.62	2108.14	221.28	212.35	270.32	281.32
ENSG00000157111	TMEM171	ENSMUSG00000052485	Tmem171	77.42	113.61	93.72	73.32	111.24	184.6	205.11	234	181.82	199.95	80.16	73.78	59.13	74.36	44.23	242.15	228.9	209.96	253.77
ENSG00000140506	LMAN1L	ENSMUSG00000056271	Lman1l	14.38	33.86	27.57	62.99	35.64	48.76	50.69	41.6	57.55	43.82	356.97	228.73	260.48	204.48	243.25	403.94	352.08	326.31	257.11
ENSG00000099364	FBXL19	ENSMUSG00000030811	Fbxl19	195.76	198.82	167.6	165.23	183.6	190.7	192.14	241.28	231.86	232.82	294.52	273.92	314.01	303.99	302.22	242.15	281.3	276.45	257.94
ENSG00000129226	CD68	ENSMUSG00000018774	Cd68	242.21	235.96	240.38	304.64	240.85	216.82	181.53	257.92	281.07	245.6	566.68	447.31	381.93	466.92	401.2	199.36	228.9	258.95	217.04
ENSG00000154864	PIEZO2	ENSMUSG00000041482	Piezo2	51.98	58.99	44.11	40.27	30.24	35.7	37.72	45.76	70.06	42	373.75	504.49	481.81	380.53	245.35	445.69	423.78	404.17	274.64
ENSG00000184584	TMEM173	ENSMUSG00000024349	Tmem173	192.44	176.97	202.89	194.14	173.88	222.05	207.47	252.72	283.57	204.51	457.63	399.35	349.97	410.06	373.82	367.41	275.78	356.93	276.31
ENSG00000109736	MFSD10	ENSMUSG00000001082	Mfsd10	231.15	243.6	194.06	238.55	183.6	228.14	226.33	231.92	254.38	252.9	411.03	358.77	424.28	383.81	359.08	272.42	242.69	273.82	278.81
ENSG00000206172	HBA1	ENSMUSG00000069919	Hba-a1	351.7	186.8	136.73	191.05	408.25	97.53	143.81	211.12	339.46	710.32	1259.19	667.74	274.86	1028.97	486.49	215.02	113.07	377.05	144.41
ENSG00000057657	PRDM1	ENSMUSG00000038151	Prdm1	149.3	103.78	133.42	110.5	129.6	200.28	213.36	146.64	197.67	124.17	243.26	131.89	148.62	261.34	203.23	135.69	68.94	104.1	128.55
ENSG00000179542	SLITRK4	ENSMUSG00000046699	Slitrk4	79.63	68.82	87.11	119.79	68.04	60.08	62.48	72.8	77.57	46.56	424.08	430.71	391.52	247.13	298	229.63	350.24	271.2	200.34
ENSG00000139625	MAP3K12	ENSMUSG00000023050	Map3k12	195.76	175.88	186.35	156.97	155.52	175.02	163.85	184.08	184.32	187.17	248.85	272.07	297.23	313.83	254.83	208.75	215.11	247.58	247.09
ENSG00000121653	MAPK8IP1	ENSMUSG00000027223	Mapk8ip1	202.39	205.37	191.86	185.88	205.2	204.63	201.57	249.6	226.03	229.16	316.89	332.02	377.14	348.82	352.76	206.67	236.25	244.95	242.92
ENSG00000188076	SCGB1C1	ENSMUSG00000038801	Scgb1c1	236.68	262.18	227.14	208.6	352.09	263.84	377.21	275.6	261.89	251.99	89.48	91.31	75.91	110.44	105.3	195.18	216.95	229.2	269.63
ENSG00000154359	LONRF1	ENSMUSG00000039633	Lonrf1	609.39	718.8	763.03	847.83	657.73	365.72	445.58	276.64	307.76	249.25	486.53	424.25	421.08	500.81	484.39	255.72	251.88	303.57	273.8
ENSG00000006837	CDKL3	ENSMUSG00000020389	Cdkl3	182.48	206.46	190.76	213.77	212.76	184.6	174.46	187.2	167.64	185.34	124.89	146.64	143.82	139.97	172.69	233.8	247.28	210.83	202.01
ENSG00000130294	KIF1A	ENSMUSG00000014602	Kif1a	39.81	50.25	51.82	70.22	41.04	55.73	27.11	159.12	75.06	52.04	185.48	229.65	250.89	147.62	170.59	283.9	353.92	314.06	267.13
ENSG00000171448	ZBTB26	ENSMUSG00000050714	Zbtb26	288.66	318.98	301.02	311.87	386.65	312.61	313.56	290.16	297.75	259.29	208.78	210.28	174.98	193.55	253.78	208.75	204.08	184.59	206.19
ENSG00000189221	MAOA	ENSMUSG00000025037	Maoa	179.17	198.82	187.45	176.59	203.04	145.42	140.28	185.12	150.96	138.78	200.39	233.34	234.91	196.83	153.74	228.58	313.47	274.7	200.34
ENSG00000006016	CRLF1	ENSMUSG00000007888	Crlf1	30.97	37.14	46.31	75.39	28.08	32.22	23.58	42.64	32.53	22.83	736.31	777.49	560.11	391.47	327.49	777.61	734.49	462.78	273.8
ENSG00000141576	RNF157	ENSMUSG00000052949	Rnf157	137.14	124.53	137.83	119.79	132.84	136.71	142.63	113.36	121.77	155.21	251.65	220.43	258.88	229.63	221.13	176.4	215.11	202.09	185.32
ENSG00000142102	ATHL1	ENSMUSG00000062031	Athl1	192.44	181.34	176.42	208.6	172.8	161.09	205.11	176.8	211.01	188.08	348.58	320.96	351.57	351.01	308.53	279.73	229.82	278.2	240.41
ENSG00000105270	CLIP3	ENSMUSG00000013921	Clip3	211.24	227.22	218.32	208.6	190.08	215.08	206.29	192.4	211.85	216.38	464.16	449.15	473.82	422.08	497.02	305.82	302.44	275.57	297.18
ENSG00000080166	DCT	ENSMUSG00000022129	Dct	174.74	149.66	110.26	159.03	141.48	143.68	116.7	64.48	58.38	129.65	167.77	83.93	159	95.13	105.3	220.23	261.99	279.94	264.62
ENSG00000145824	CXCL14	ENSMUSG00000021508	Cxcl14	206.82	294.95	261.33	197.24	251.65	372.69	298.23	313.04	191	580.67	210.64	128.2	59.93	141.06	109.51	493.7	265.67	265.95	336.41
ENSG00000109794	FAM149A	ENSMUSG00000070044	Fam149a	161.47	162.77	147.75	156.97	178.2	165.45	157.96	179.92	173.48	172.56	250.72	253.63	276.46	264.62	209.55	266.16	230.74	267.7	235.4
ENSG00000166582	CENPV	ENSMUSG00000018509	Cenpv	257.69	284.02	316.46	324.26	315.37	289.97	298.23	277.68	251.05	314.99	192	184.46	184.57	209.95	213.76	195.18	210.51	195.96	211.2
ENSG00000112655	PTK7	ENSMUSG00000023972	Ptk7	179.17	182.43	181.94	164.2	135	133.23	143.81	153.92	175.15	136.95	529.4	592.11	610.45	542.37	457.01	231.72	277.62	286.07	253.77
ENSG00000206053	HN1L	ENSMUSG00000024165	Hn1l	155.94	201	194.06	192.08	225.73	219.43	238.11	210.08	228.53	236.47	428.74	335.71	293.24	351.01	330.65	258.85	286.81	342.06	234.57
ENSG00000154096	THY1	ENSMUSG00000032011	Thy1	361.65	392.17	367.18	330.46	367.21	363.98	406.68	430.56	395.34	417.24	695.3	653.9	611.25	745.75	566.52	324.61	286.81	343.81	343.92
ENSG00000086991	NOX4	ENSMUSG00000030562	Nox4	99.54	64.45	63.95	75.39	65.88	40.93	55.4	44.72	64.22	48.39	224.62	315.42	399.51	254.78	252.72	306.87	357.59	321.06	257.11
ENSG00000167984	NLRC3	ENSMUSG00000049871	Nlrc3	97.32	104.87	116.88	84.68	100.44	94.04	134.38	132.08	135.95	105.91	248.85	256.4	266.87	265.72	229.56	202.49	188.45	233.58	218.71
ENSG00000116830	TTF2	ENSMUSG00000033222	Ttf2	162.58	220.66	184.14	174.52	176.04	179.38	218.08	214.24	218.52	199.95	313.17	306.2	287.65	323.67	289.58	216.06	250.04	292.19	245.42
ENSG00000170011	MYRIP	ENSMUSG00000041794	Myrip	228.93	181.34	169.81	165.23	197.64	196.79	198.04	158.08	168.48	198.12	123.03	127.28	147.02	126.84	147.42	212.93	233.49	246.7	242.08
ENSG00000163132	MSX1	ENSMUSG00000048450	Msx1	124.97	121.26	160.99	138.38	129.6	116.68	123.77	171.6	144.29	153.38	252.58	232.42	358.76	200.11	208.5	253.64	251.88	293.94	220.38
ENSG00000115828	QPCT	ENSMUSG00000024084	Qpct	173.64	168.23	151.06	193.11	193.32	122.78	126.13	157.04	136.78	107.73	273.09	340.32	387.52	281.02	264.31	280.77	334.61	293.94	245.42
ENSG00000116783	TNNI3K	ENSMUSG00000040086	Tnni3k	316.31	325.53	315.35	328.39	405.01	368.34	350.1	336.96	366.14	312.25	214.37	154.94	216.53	199.01	212.71	200.4	179.26	208.21	287.99
ENSG00000187193	MT1X	ENSMUSG00000031762	Mt2	162.58	206.46	174.22	227.19	150.12	94.04	89.59	102.96	130.94	119.6	799.69	1171.3	672.77	534.71	644.45	551.11	603.04	286.07	273.8
ENSG00000109113	RAB34	ENSMUSG00000002059	Rab34	236.68	186.8	205.09	208.6	223.56	188.09	215.72	197.6	215.18	207.25	356.04	339.4	356.36	343.35	285.37	252.59	211.43	213.46	261.28
ENSG00000189056	RELN	ENSMUSG00000042453	Reln	334	308.06	218.32	240.62	194.4	282.13	282.91	245.44	274.4	331.42	225.55	343.09	612.05	211.04	180.07	428.99	719.79	558.14	460.79
ENSG00000144230	GPR17	ENSMUSG00000052229	Gpr17	275.38	323.35	303.23	269.53	232.21	236.85	310.02	287.04	239.37	304.94	128.62	250.86	136.63	200.11	162.16	306.87	318.99	262.45	267.13
ENSG00000196468	FGF16	ENSMUSG00000031230	Fgf16	342.85	288.39	334.1	332.52	405.01	404.04	416.11	411.84	389.5	419.07	179.88	205.67	221.33	283.21	239.03	150.3	141.57	181.96	232.9
ENSG00000240972	MIF	ENSMUSG00000033307	Mif	161.47	196.63	202.89	206.54	236.53	223.79	220.43	215.28	206.01	229.16	372.82	403.04	353.17	325.86	376.98	363.23	297.84	306.19	265.46
ENSG00000176566	DCAF4L2	ENSMUSG00000021222	Dcaf4	308.56	281.84	273.45	328.39	309.97	295.19	304.13	322.4	316.94	385.29	215.3	180.77	230.92	252.59	225.35	182.66	181.1	204.71	240.41
ENSG00000162627	SNX7	ENSMUSG00000028007	Snx7	223.4	184.62	198.48	205.5	197.64	159.35	206.29	186.16	210.18	180.77	349.52	368.91	337.98	295.24	278	239.02	261.07	256.32	231.23
ENSG00000171766	GATM	ENSMUSG00000027199	Gatm	256.58	247.97	248.09	238.55	262.45	185.47	196.86	274.56	251.05	224.6	631.92	527.55	518.56	590.48	470.7	270.34	267.51	374.43	235.4
ENSG00000100116	GCAT	ENSMUSG00000006378	Gcat	401.46	376.88	334.1	358.34	393.13	385.75	376.03	341.12	357.8	382.55	180.82	153.1	148.62	145.43	186.38	209.8	239.01	257.2	293
ENSG00000119328	FAM206A	ENSMUSG00000038827	BC026590	159.26	171.51	164.29	161.1	153.36	194.18	205.11	205.92	201	200.86	258.18	278.53	283.65	262.44	286.42	259.9	203.16	253.7	251.27
ENSG00000105894	PTN	ENSMUSG00000029838	Ptn	132.72	144.2	152.16	144.58	171.72	120.17	140.28	83.2	133.45	134.21	499.57	680.65	953.23	683.43	352.76	339.22	452.28	566.89	362.29
ENSG00000064205	WISP2	ENSMUSG00000027656	Wisp2	142.67	217.39	126.8	156.97	127.44	33.09	25.93	69.68	52.54	33.78	452.97	715.69	1208.11	458.17	365.4	656.53	363.11	409.42	304.69
ENSG00000198336	MYL4	ENSMUSG00000061086	Myl4	112.81	457.71	123.5	46.47	72.36	35.7	33.01	617.76	554.64	86.74	71.77	69.17	246.9	60.14	55.81	1257.74	326.34	132.97	1423.28
ENSG00000134323	MYCN	ENSMUSG00000037169	Mycn	214.56	139.83	221.63	166.26	195.48	321.31	325.35	276.64	266.06	245.6	437.13	305.28	217.33	272.28	460.17	201.45	160.87	257.2	184.48
ENSG00000141295	SCRN2	ENSMUSG00000020877	Scrn2	311.88	284.02	347.33	337.69	297.01	334.38	326.52	302.64	331.11	364.29	212.51	200.14	176.58	190.27	220.08	216.06	238.09	235.33	289.66
ENSG00000104497	SNX16	ENSMUSG00000027534	Snx16	290.87	341.92	295.51	318.07	375.85	335.25	319.45	294.32	303.59	272.99	233.94	195.52	202.95	190.27	204.29	289.12	273.02	221.33	220.38
ENSG00000148773	MKI67	ENSMUSG00000031004	Mki67	173.64	213.02	196.27	131.15	147.96	130.62	90.77	269.36	319.44	152.47	1443.73	820.84	923.66	1738.63	1049.86	154.48	223.38	471.53	200.34
ENSG00000147168	IL2RG	ENSMUSG00000031304	Il2rg	200.18	192.26	179.73	182.79	156.6	189.83	207.47	246.48	231.86	237.38	350.45	296.05	334.79	379.44	351.71	228.58	235.33	263.32	227.89
ENSG00000168785	TSPAN5	ENSMUSG00000028152	Tspan5	183.59	196.63	194.06	190.01	197.64	195.05	173.28	146.64	196	167.08	301.98	268.39	294.04	283.21	285.37	346.53	306.12	379.68	284.66
ENSG00000176641	RNF152	ENSMUSG00000047496	Rnf152	215.66	168.23	202.89	170.39	204.12	128.87	179.18	206.96	155.97	147.91	228.35	308.04	292.44	394.75	270.63	260.94	269.35	244.95	215.37
ENSG00000144218	AFF3	ENSMUSG00000037138	Aff3	222.3	264.36	231.55	218.93	208.44	170.67	143.81	194.48	185.99	188.08	266.56	364.3	481.81	373.97	318.01	243.2	252.8	272.07	285.49
ENSG00000105048	TNNT1	ENSMUSG00000064179	Tnnt1	272.07	267.64	285.58	290.18	288.37	323.06	320.63	345.28	342.79	267.51	180.82	144.8	134.23	178.24	173.75	260.94	244.52	342.93	283.82
ENSG00000204010	IFIT1B	ENSMUSG00000067297	2010002M12Rik	199.07	192.26	174.22	218.93	232.21	190.7	251.08	169.52	150.13	184.43	98.8	129.12	131.84	104.97	140.05	208.75	205	213.46	191.16
ENSG00000113083	LOX	ENSMUSG00000024529	Lox	94.01	103.78	80.49	109.46	90.72	116.68	116.7	94.64	90.08	112.3	2715.97	3318.39	1741.06	1829.39	897.17	638.78	538.69	470.66	307.19
ENSG00000136824	SMC2	ENSMUSG00000028312	Smc2	171.42	206.46	201.78	158	223.56	161.96	200.39	193.44	224.36	176.21	580.66	403.96	395.51	640.78	479.12	168.05	248.2	297.44	230.4
ENSG00000145247	OCIAD2	ENSMUSG00000029153	Ociad2	207.92	263.27	251.4	225.13	300.25	264.71	241.65	295.36	275.23	242.86	110.91	138.34	129.44	135.59	142.16	219.19	175.58	193.34	219.54
ENSG00000140968	IRF8	ENSMUSG00000041515	Irf8	224.51	181.34	190.76	201.37	266.77	279.52	301.77	264.16	276.07	352.42	432.47	382.75	384.33	398.03	382.24	307.91	347.48	392.8	318.88
ENSG00000178562	CD28	ENSMUSG00000026012	Cd28	203.5	216.29	223.84	200.34	163.08	215.95	173.28	153.92	200.17	212.73	116.51	124.51	111.86	91.85	114.78	125.25	188.45	220.46	218.71
ENSG00000172782	FADS6	ENSMUSG00000044788	Fads6	111.7	130	121.29	85.71	126.36	205.5	216.9	150.8	141.79	192.64	120.23	117.13	151.01	107.16	94.77	184.75	207.75	249.33	215.37
ENSG00000103274	NUBP1	ENSMUSG00000022503	Nubp1	195.76	194.45	188.55	196.21	200.88	213.34	201.57	237.12	216.02	205.43	370.95	290.52	286.05	272.28	295.9	337.14	273.02	274.7	241.25
ENSG00000157152	SYN2	ENSMUSG00000009394	Syn2	167	205.37	173.11	183.82	83.16	195.92	157.96	158.08	155.97	157.95	187.34	210.28	233.31	162.93	189.54	398.72	443.09	476.78	313.87
ENSG00000182359	KBTBD3	ENSMUSG00000025893	Kbtbd3	376.03	367.05	372.69	304.64	471.97	314.35	354.81	298.48	310.26	307.68	246.06	192.76	230.92	244.94	235.88	218.15	229.82	223.08	275.47
ENSG00000214357	NEURL1B	ENSMUSG00000034413	Neurl1b	189.12	172.6	217.22	175.56	164.16	209.86	261.69	211.12	234.37	251.99	325.28	259.16	313.21	352.1	347.5	203.53	220.62	279.94	247.09
ENSG00000137474	MYO7A	ENSMUSG00000030761	Myo7a	204.6	184.62	155.47	201.37	169.56	208.11	180.35	241.28	216.85	185.34	393.32	452.84	381.13	391.47	334.86	411.24	390.69	351.68	280.48
ENSG00000196440	ARMCX4	ENSMUSG00000049804	Armcx4	223.4	213.02	245.89	212.73	183.6	175.02	181.53	239.2	233.53	192.64	387.73	486.97	357.16	449.42	306.43	266.16	202.24	222.21	267.96
ENSG00000102271	KLHL4	ENSMUSG00000025597	Klhl4	209.03	250.16	287.79	168.33	277.57	159.35	211	220.48	244.37	190.82	307.57	355.08	429.87	465.82	407.52	210.84	230.74	276.45	220.38
ENSG00000183347	GBP6	ENSMUSG00000079362	Gbp6	346.17	297.13	276.76	577.27	308.89	284.74	305.31	192.4	236.03	523.15	205.98	215.82	201.35	203.39	224.29	196.23	231.66	250.2	247.93
ENSG00000175267	VWA3A	ENSMUSG00000030889	Vwa3a	291.97	273.1	241.48	200.34	213.84	298.67	274.66	410.8	340.29	396.24	107.18	154.02	131.04	132.31	129.52	245.29	225.22	167.09	307.19
ENSG00000108950	FAM20A	ENSMUSG00000020614	Fam20a	212.34	169.32	191.86	210.67	209.52	220.3	241.65	185.12	147.63	213.64	323.42	297.9	391.52	281.02	251.67	245.29	321.74	276.45	258.78
ENSG00000112297	AIM1	ENSMUSG00000019866	Aim1	336.21	318.98	292.2	349.05	280.81	258.62	279.37	284.96	283.57	356.07	168.7	177.08	216.53	201.2	162.16	233.8	217.87	250.2	250.43
ENSG00000042088	TDP1	ENSMUSG00000021177	Tdp1	175.85	190.08	190.76	166.26	183.6	215.95	198.04	180.96	194.33	224.6	230.21	278.53	216.53	226.35	201.13	372.62	397.12	446.16	303.86
ENSG00000243989	ACY1	ENSMUSG00000023262	Acy1	464.5	436.96	425.62	394.49	424.45	368.34	345.38	380.64	334.45	402.63	260.97	231.49	228.52	284.3	244.3	225.45	227.06	229.2	277.14
ENSG00000146477	SLC22A3	ENSMUSG00000023828	Slc22a3	336.21	355.03	283.38	273.66	289.45	458.9	437.33	416	473.74	499.41	140.74	105.14	118.25	194.64	177.96	85.59	126.86	134.72	248.76
ENSG00000174938	SEZ6L2	ENSMUSG00000030683	Sez6l2	212.34	198.82	233.76	178.65	166.32	199.41	267.58	249.6	271.9	255.64	451.11	436.24	576.89	611.26	647.6	212.93	242.69	356.05	275.47
ENSG00000132122	SPATA6	ENSMUSG00000034401	Spata6	270.96	280.75	221.63	203.44	264.61	218.56	214.54	238.16	209.34	204.51	373.75	392.89	434.67	495.35	441.21	252.59	254.64	265.95	248.76
ENSG00000100292	HMOX1	ENSMUSG00000005413	Hmox1	288.66	337.55	327.48	390.36	279.73	273.42	242.83	277.68	268.56	328.68	696.23	567.21	388.32	450.51	455.96	255.72	249.12	343.81	292.17
ENSG00000110318	CEP126	ENSMUSG00000040729	AK129341	213.45	207.56	231.55	206.54	238.69	222.05	231.04	216.32	241.87	206.34	144.47	172.47	151.01	146.53	131.63	249.46	243.61	231.83	214.54
ENSG00000185551	NR2F2	ENSMUSG00000030551	Nr2f2	460.08	458.81	413.49	406.88	420.13	353.53	337.13	320.32	338.62	372.51	485.59	475.9	481.01	560.96	509.66	313.13	287.73	293.94	331.4
ENSG00000136960	ENPP2	ENSMUSG00000022425	Enpp2	361.65	374.69	390.33	451.28	328.33	361.37	321.81	351.52	320.27	426.37	131.42	110.67	138.23	139.97	162.16	138.82	214.19	174.97	237.07
ENSG00000196262	PPIA	ENSMUSG00000071866	Ppia	167	277.47	252.5	218.93	238.69	223.79	251.08	231.92	183.49	217.29	366.29	362.46	315.61	403.49	339.07	280.77	270.26	281.69	256.27
ENSG00000164946	FREM1	ENSMUSG00000059049	Frem1	28.76	28.4	26.46	34.08	25.92	6.97	30.65	29.12	25.86	14.61	481.87	638.22	919.67	426.46	433.84	306.87	511.11	567.76	278.81
ENSG00000162976	PQLC3	ENSMUSG00000045679	Pqlc3	237.78	253.44	231.55	241.65	214.92	244.69	206.29	220.48	221.02	250.16	390.53	419.64	428.27	384.91	335.91	402.89	424.7	349.93	298.01
ENSG00000157502	MUM1L1	ENSMUSG00000042515	Mum1l1	129.4	134.36	141.14	168.33	139.32	209.86	223.97	170.56	173.48	128.73	341.13	319.11	342.78	246.03	240.09	346.53	290.49	309.69	278.81
ENSG00000137502	RAB30	ENSMUSG00000030643	Rab30	258.8	436.96	312.05	348.01	353.17	336.99	414.93	409.76	293.58	317.73	189.2	168.78	166.99	170.58	193.75	279.73	283.13	286.94	333.07
ENSG00000153993	SEMA3D	ENSMUSG00000040254	Sema3d	204.6	249.07	244.79	162.13	223.56	131.49	166.21	162.24	176.82	122.34	356.04	530.32	397.91	434.11	395.93	424.81	416.43	419.92	281.32
ENSG00000102007	PLP2	ENSMUSG00000031146	Plp2	220.09	242.51	226.04	240.62	192.24	201.15	203.93	169.52	221.02	193.56	487.46	558.91	403.5	414.43	466.49	304.78	341.05	276.45	255.44
ENSG00000102879	CORO1A	ENSMUSG00000030707	Coro1a	269.85	223.94	271.25	319.1	313.21	230.75	271.12	265.2	264.39	316.81	618.88	471.29	355.56	417.71	351.71	230.67	259.23	307.94	257.11
ENSG00000173208	ABCD2	ENSMUSG00000055782	Abcd2	370.5	394.36	459.8	348.01	341.29	367.46	285.27	277.68	309.43	316.81	181.75	180.77	248.49	207.76	234.82	174.31	212.35	216.96	248.76
ENSG00000144893	MED12L	ENSMUSG00000056476	Med12l	384.88	364.86	363.87	380.03	328.33	350.05	367.78	403.52	445.38	328.68	153.79	130.96	178.18	188.08	207.44	205.62	204.08	238.83	296.34
ENSG00000170345	FOS	ENSMUSG00000021250	Fos	70.78	74.28	61.75	85.71	66.96	208.98	133.2	163.28	158.47	244.69	367.22	179.85	288.45	433.02	206.39	601.21	381.5	831.96	858.98
ENSG00000171522	PTGER4	ENSMUSG00000039942	Ptger4	234.46	205.37	243.68	214.8	220.32	147.16	146.17	170.56	150.13	155.21	452.97	471.29	440.26	431.92	393.83	413.33	353	323.69	308.03
ENSG00000175093	SPSB4	ENSMUSG00000046997	Spsb4	221.19	201	219.43	211.7	220.32	212.47	233.4	235.04	258.55	167.08	583.46	486.97	411.49	318.2	330.65	668.01	483.53	356.93	309.7
ENSG00000136717	BIN1	ENSMUSG00000024381	Bin1	212.34	250.16	256.92	213.77	227.89	241.2	234.58	295.36	271.06	258.38	359.77	368.91	361.16	388.19	343.28	307.91	305.2	314.94	271.3
ENSG00000240038	AMY2B	ENSMUSG00000074264	Amy1	316.31	409.65	285.58	401.71	362.89	502.43	488.02	292.24	321.11	534.11	156.58	180.77	130.24	117	183.22	257.81	271.18	306.19	235.4
ENSG00000138074	SLC5A6	ENSMUSG00000006641	Slc5a6	456.76	423.85	442.16	430.63	360.73	386.62	385.46	346.32	365.31	373.42	276.82	256.4	256.48	277.74	307.48	236.93	211.43	194.21	235.4
ENSG00000185070	FLRT2	ENSMUSG00000047414	Flrt2	265.43	247.97	217.22	173.49	240.85	141.06	162.67	209.04	169.31	145.17	410.1	522.94	539.34	594.85	452.8	434.21	341.05	339.43	309.7
ENSG00000150687	PRSS23	ENSMUSG00000039405	Prss23	186.91	207.56	166.5	165.23	190.08	269.94	268.76	289.12	242.71	230.08	476.27	536.77	395.51	384.91	278	413.33	369.55	386.67	343.09
ENSG00000138756	BMP2K	ENSMUSG00000034663	Bmp2k	318.52	323.35	333	329.43	319.69	281.26	287.62	327.6	326.11	262.95	547.11	565.36	495.39	496.44	405.41	389.32	446.76	399.8	337.25
ENSG00000156802	ATAD2	ENSMUSG00000022360	Atad2	253.27	320.07	298.82	274.69	327.25	275.16	284.09	295.36	297.75	291.25	692.51	491.58	512.17	729.35	594.95	240.07	245.44	397.17	282.99
ENSG00000213859	KCTD11	ENSMUSG00000046731	Kctd11	186.91	195.54	206.19	195.18	197.64	207.24	209.82	189.28	189.33	206.34	416.62	320.03	291.64	287.59	359.08	414.38	316.23	369.18	298.01
ENSG00000094841	UPRT	ENSMUSG00000073016	Uprt	167	193.35	194.06	164.2	247.33	193.31	220.43	191.36	238.54	164.34	155.65	188.15	171.79	185.89	152.69	304.78	269.35	265.95	273.8
ENSG00000142973	CYP4B1	ENSMUSG00000028713	Cyp4b1	601.64	713.34	695.77	681.57	544.33	424.94	431.44	436.8	447.05	513.11	270.29	397.51	341.98	482.22	547.57	202.49	192.13	183.71	270.46
ENSG00000132205	EMILIN2	ENSMUSG00000024053	Emilin2	519.8	546.2	581.09	581.4	415.81	491.98	437.33	488.8	468.73	458.33	452.04	513.71	321.21	487.69	488.6	240.07	306.12	267.7	252.93
ENSG00000126803	HSPA2	ENSMUSG00000059970	Hspa2	255.48	251.25	294.4	248.88	233.29	260.36	298.23	274.56	314.43	279.38	367.22	356.93	390.72	438.49	481.23	284.95	273.94	321.06	306.36
ENSG00000137842	TMEM62	ENSMUSG00000054484	Tmem62	195.76	196.63	158.78	183.82	195.48	172.41	182.71	158.08	186.83	157.04	375.61	363.38	329.99	314.92	276.94	354.88	364.03	338.56	273.8
ENSG00000132793	LPIN3	ENSMUSG00000027412	Lpin3	202.39	183.52	169.81	176.59	154.44	215.95	213.36	192.4	211.01	213.64	307.57	321.88	316.41	229.63	311.69	374.71	324.5	319.31	269.63
ENSG00000167566	NCKAP5L	ENSMUSG00000023009	Nckap5l	209.03	257.81	239.27	211.7	213.84	292.58	219.25	246.48	236.87	285.77	378.41	435.32	489	411.15	485.44	313.13	356.68	364.8	299.68
ENSG00000181788	SIAH2	ENSMUSG00000036432	Siah2	364.97	501.41	437.75	611.35	453.61	752.34	594.11	607.36	553.8	657.36	332.74	257.32	258.88	273.37	340.12	447.78	366.79	391.92	329.73
ENSG00000130300	PLVAP	ENSMUSG00000034845	Plvap	220.09	237.05	157.68	212.73	311.05	284.74	418.47	256.88	281.91	317.73	547.11	590.26	434.67	355.38	296.95	802.66	530.42	512.65	485.83
ENSG00000081237	PTPRC	ENSMUSG00000026395	Ptprc	251.05	251.25	250.3	273.66	322.93	197.66	302.95	294.32	276.07	335.99	586.25	528.47	378.73	537.99	335.91	266.16	273.94	309.69	229.56
ENSG00000214097	SMCO1	ENSMUSG00000046345	Smco1	492.15	503.6	500.6	470.9	508.69	378.78	355.99	402.48	424.53	402.63	224.62	166.93	253.29	317.11	274.84	175.35	206.83	237.08	296.34
ENSG00000197122	SRC	ENSMUSG00000027646	Src	213.45	240.33	227.14	234.42	254.89	243.82	226.33	234	263.56	250.16	354.18	409.5	395.51	402.4	344.34	334.01	309.79	307.94	310.53
ENSG00000051128	HOMER3	ENSMUSG00000003573	Homer3	245.52	272.01	270.15	274.69	243.01	268.2	278.19	315.12	248.54	277.55	363.5	458.38	497.79	459.26	472.8	316.26	348.4	374.43	391.51
ENSG00000139910	NOVA1	ENSMUSG00000021047	Nova1	105.07	107.05	116.88	127.02	82.08	121.04	94.3	118.56	146.79	117.78	159.38	161.4	198.16	101.69	139	163.87	245.44	236.2	260.45
ENSG00000163157	TMOD4	ENSMUSG00000005628	Tmod4	315.2	310.24	271.25	295.35	406.09	400.55	419.65	356.72	417.86	432.76	123.03	146.64	150.22	200.11	220.08	209.8	192.13	203.83	251.27
ENSG00000187010	RHD	ENSMUSG00000028825	Rhd	356.12	323.35	256.92	323.23	316.45	357.89	335.95	296.4	264.39	351.51	171.5	159.56	138.23	154.18	159.01	226.5	259.23	269.45	278.81
ENSG00000128872	TMOD2	ENSMUSG00000032186	Tmod2	234.46	287.3	281.17	239.58	266.77	172.41	181.53	193.44	227.69	190.82	314.1	368.91	413.89	367.41	338.02	288.08	330.94	403.3	311.37
ENSG00000170382	LRRN2	ENSMUSG00000026443	Lrrn2	136.03	138.73	115.78	132.18	124.2	155.87	127.31	182	176.82	157.04	310.37	281.3	306.82	276.65	251.67	285.99	305.2	310.56	282.15
ENSG00000189409	MMP23B	ENSMUSG00000029061	Mmp23	169.21	176.97	152.16	179.69	180.36	142.81	163.85	173.68	196	149.73	482.8	586.57	628.83	469.1	414.89	321.48	341.05	319.31	325.56
ENSG00000143816	WNT9A	ENSMUSG00000000126	Wnt9a	209.03	203.19	245.89	188.98	227.89	204.63	198.04	230.88	214.35	185.34	351.38	393.82	302.03	239.47	255.88	364.27	386.09	317.56	287.99
ENSG00000132535	DLG4	ENSMUSG00000020886	Dlg4	196.86	223.94	202.89	211.7	180.36	226.4	232.22	239.2	210.18	204.51	414.76	424.25	383.53	392.56	356.97	293.3	290.49	306.19	279.65
ENSG00000170162	VGLL2	ENSMUSG00000049641	Vgll2	34.28	31.68	14.33	37.18	17.28	46.15	30.65	22.88	50.88	41.09	133.28	104.22	190.17	31.71	64.23	528.15	552.48	768.97	409.87
ENSG00000134198	TSPAN2	ENSMUSG00000027858	Tspan2	383.77	489.39	424.52	292.25	461.17	355.27	359.53	382.72	346.13	315.9	455.77	485.12	456.24	575.17	541.25	312.09	382.41	291.32	254.6
ENSG00000206538	VGLL3	ENSMUSG00000091243	Vgll3	88.48	102.69	77.18	98.11	112.32	83.59	128.49	114.4	160.14	116.86	210.64	217.66	177.38	194.64	108.46	177.44	185.69	265.95	259.61
ENSG00000073792	IGF2BP2	ENSMUSG00000033581	Igf2bp2	136.03	128.9	131.21	123.92	125.28	161.09	146.17	197.6	203.51	187.17	405.44	313.58	238.91	151.99	193.75	562.59	446.76	325.44	262.12
ENSG00000161681	SHANK1	ENSMUSG00000038738	Shank1	155.94	135.46	166.5	193.11	145.8	275.16	267.58	255.84	329.45	222.77	180.82	190.91	208.54	186.99	213.76	314.17	316.23	311.44	279.65
ENSG00000197355	UAP1L1	ENSMUSG00000026956	Uap1l1	209.03	199.91	177.52	199.31	194.4	208.98	205.11	198.64	227.69	222.77	324.35	296.05	323.6	311.64	254.83	278.69	321.74	328.06	307.19
ENSG00000120784	ZFP30	ENSMUSG00000047473	Zfp30	336.21	385.62	419	372.8	388.81	410.13	366.6	322.4	385.33	328.68	250.72	228.73	218.13	283.21	240.09	236.93	241.77	247.58	257.11
ENSG00000214530	STARD10	ENSMUSG00000030688	Stard10	359.44	412.93	325.28	390.36	412.57	473.7	480.94	521.04	464.56	476.59	200.39	152.18	163.8	190.27	229.56	269.29	199.48	214.33	358.12
ENSG00000174837	ADGRE1	ENSMUSG00000004730	Emr1	249.95	265.45	240.38	289.15	319.69	226.4	233.4	268.32	283.57	303.12	661.75	646.52	456.24	564.24	471.75	257.81	352.08	369.18	272.13
ENSG00000100889	PCK2	ENSMUSG00000040618	Pck2	303.03	289.49	296.61	293.28	288.37	239.46	269.94	279.76	314.43	267.51	475.34	422.41	516.96	541.27	463.33	230.67	236.25	288.69	294.67
ENSG00000105767	CADM4	ENSMUSG00000054793	Cadm4	512.06	470.82	500.6	459.54	561.61	532.91	522.2	563.68	494.59	573.37	298.25	262.85	271.67	328.04	313.8	226.5	176.5	206.46	328.06
ENSG00000100629	CEP128	ENSMUSG00000061533	Cep128	527.54	583.34	477.44	412.04	535.69	433.64	397.25	484.64	375.32	440.98	260.04	237.03	261.28	318.2	314.85	170.13	232.57	239.7	257.11
ENSG00000185022	MAFF	ENSMUSG00000042622	Maff	175.85	216.29	200.68	222.03	189	314.35	294.7	276.64	221.02	272.08	417.55	534.93	417.89	333.51	451.74	889.29	957.88	587.88	419.89
ENSG00000121966	CXCR4	ENSMUSG00000045382	Cxcr4	213.45	175.88	253.61	152.84	246.25	224.66	228.68	197.6	273.57	187.17	378.41	288.68	374.74	484.41	410.68	134.65	139.73	206.46	246.26
ENSG00000089723	OTUB2	ENSMUSG00000021203	Otub2	165.89	170.41	183.04	204.47	170.64	194.18	215.72	158.08	169.31	186.25	248.85	263.77	274.06	173.86	222.19	404.98	305.2	408.54	329.73
ENSG00000117676	RPS6KA1	ENSMUSG00000003644	Rps6ka1	261.01	247.97	242.58	226.16	260.29	259.49	308.84	305.76	307.76	287.6	433.4	356	391.52	439.58	378.03	263.03	252.8	354.31	288.83
ENSG00000123485	HJURP	ENSMUSG00000044783	Hjurp	239.99	227.22	285.58	206.54	237.61	252.52	247.55	260	280.24	234.64	646.84	541.38	490.6	785.12	610.75	280.77	282.21	368.3	298.85
ENSG00000134240	HMGCS2	ENSMUSG00000027875	Hmgcs2	399.25	665.27	441.06	856.1	537.85	377.91	443.22	147.68	275.23	623.58	54.99	178	193.36	211.04	167.43	122.12	119.5	167.97	287.99
ENSG00000196233	LCOR	ENSMUSG00000025019	Lcor	324.05	353.94	286.69	262.3	487.09	274.29	346.56	352.56	348.63	271.16	143.53	192.76	137.43	157.46	175.85	273.47	275.78	263.32	258.78
ENSG00000135905	DOCK10	ENSMUSG00000038608	Dock10	270.96	256.71	312.05	218.93	246.25	171.54	168.57	217.36	220.19	220.95	341.13	462.99	462.63	512.84	395.93	186.83	221.54	322.81	249.6
ENSG00000104213	PDGFRL	ENSMUSG00000031595	Pdgfrl	105.07	107.05	122.39	118.76	77.76	107.98	88.41	145.6	147.63	94.04	579.73	718.46	877.32	493.16	364.34	341.31	440.33	383.17	271.3
ENSG00000138061	CYP1B1	ENSMUSG00000024087	Cyp1b1	179.17	166.04	152.16	208.6	203.04	155.87	203.93	134.16	128.44	146.99	299.19	417.8	344.38	243.85	281.16	694.1	647.16	352.56	368.13
ENSG00000164687	FABP5	ENSMUSG00000027533	Fabp5	248.84	277.47	325.28	239.58	355.33	283.87	281.73	310.96	311.1	281.21	467.88	537.69	552.92	741.38	625.49	318.35	264.75	300.94	267.96
ENSG00000137558	PI15	ENSMUSG00000067780	Pi15	151.52	160.58	157.68	136.31	156.6	134.1	162.67	186.16	235.2	209.99	448.31	675.11	536.14	601.41	404.36	365.32	391.61	321.06	267.13
ENSG00000136783	NIPSNAP3A	ENSMUSG00000015247	Nipsnap3b	200.18	180.25	190.76	196.21	192.24	184.6	215.72	188.24	221.86	230.08	366.29	305.28	328.4	294.15	250.62	313.13	340.13	338.56	259.61
ENSG00000123472	ATPAF1	ENSMUSG00000028710	Atpaf1	310.78	336.46	347.33	354.21	351.01	431.9	357.17	380.64	325.28	382.55	241.4	206.59	186.97	216.51	267.47	310	272.1	279.94	343.09
ENSG00000078098	FAP	ENSMUSG00000000392	Fap	213.45	233.77	287.79	197.24	301.33	194.18	208.65	279.76	290.25	270.25	356.97	356.93	406.7	477.85	336.97	209.8	245.44	262.45	322.22
ENSG00000146285	SCML4	ENSMUSG00000044770	Scml4	126.08	143.1	136.73	158	140.4	174.15	166.21	182	177.65	101.34	585.32	670.5	448.25	458.17	501.24	442.56	499.16	428.67	286.33
ENSG00000142694	EVA1B	ENSMUSG00000050212	Eva1b	237.78	228.31	265.74	222.03	285.13	221.18	228.68	225.68	224.36	208.16	450.18	519.25	522.56	508.47	448.58	296.43	261.99	365.68	302.19
ENSG00000123505	AMD1	ENSMUSG00000075232	Amd1	668	573.51	629.61	628.91	669.61	490.24	452.65	391.04	440.37	452.85	361.63	306.2	266.87	253.69	336.97	323.57	378.74	253.7	287.16
ENSG00000135678	CPM	ENSMUSG00000020183	Cpm	432.43	380.15	425.62	316	427.69	331.76	328.88	304.72	306.93	325.94	467.88	530.32	440.26	550.02	572.84	255.72	362.19	357.8	286.33
ENSG00000179862	CITED4	ENSMUSG00000070803	Cited4	294.19	308.06	394.75	445.09	374.77	468.47	451.48	485.68	462.06	432.76	264.7	223.19	146.22	203.39	206.39	278.69	249.12	233.58	292.17
ENSG00000143126	CELSR2	ENSMUSG00000068740	Celsr2	460.08	422.76	421.21	389.32	220.32	445.83	424.36	381.68	447.88	456.5	229.28	246.25	202.95	290.87	284.31	206.67	216.95	223.08	333.91
ENSG00000117594	HSD11B1	ENSMUSG00000016194	Hsd11b1	266.54	332.09	329.69	317.03	434.17	229.88	244.01	245.44	201.84	232.82	199.46	186.3	142.23	208.85	172.69	256.77	239.01	307.94	330.57
ENSG00000166452	AKIP1	ENSMUSG00000031023	Akip1	204.6	172.6	190.76	182.79	225.73	186.34	199.21	185.12	161.8	166.17	396.12	381.83	400.31	314.92	305.37	402.89	415.51	388.42	301.35
ENSG00000040608	RTN4R	ENSMUSG00000043811	Rtn4r	413.63	513.43	609.76	578.3	480.61	602.57	457.37	658.32	555.47	598.93	208.78	219.5	234.11	217.6	348.55	164.92	202.24	197.71	232.07
ENSG00000119929	CUTC	ENSMUSG00000025193	Cutc	380.45	374.69	403.57	341.82	447.13	334.38	339.49	344.24	296.92	358.81	260.04	235.18	267.67	229.63	234.82	257.81	291.41	286.07	307.19
ENSG00000172292	CERS6	ENSMUSG00000027035	Cers6	286.44	277.47	179.73	218.93	248.41	262.97	346.56	252.72	302.76	270.25	380.27	427.02	363.55	420.99	344.34	293.3	299.68	399.8	380.65
ENSG00000105650	PDE4C	ENSMUSG00000031842	Pde4c	527.54	430.4	473.03	455.41	478.45	451.93	478.59	449.28	437.04	503.98	162.18	249.02	320.41	322.58	438.05	379.93	389.77	284.32	389.84
ENSG00000180448	HMHA1	ENSMUSG00000035697	Hmha1	239.99	269.82	246.99	231.32	298.09	260.36	306.48	298.48	306.09	341.46	482.8	475.9	380.33	442.86	384.35	279.73	295.08	361.3	311.37
ENSG00000171509	RXFP1	ENSMUSG00000034009	Rxfp1	94.01	151.84	114.67	98.11	92.88	187.22	181.53	156	150.96	161.6	84.82	110.67	127.04	136.69	152.69	483.26	454.12	573.01	444.93
ENSG00000123374	CDK2	ENSMUSG00000025358	Cdk2	383.77	357.21	315.35	295.35	346.69	294.32	272.3	339.04	319.44	342.38	480.93	381.83	461.83	565.33	480.18	234.85	266.59	321.06	290.5
ENSG00000185033	SEMA4B	ENSMUSG00000030539	Sema4b	419.16	471.92	471.93	578.3	312.13	465.86	463.26	490.88	544.63	604.41	405.44	406.73	408.3	452.7	419.1	283.9	268.43	287.82	350.6
ENSG00000136630	HLX	ENSMUSG00000039377	Hlx	231.15	194.45	265.74	236.48	259.21	281.26	231.04	277.68	345.29	255.64	363.5	295.13	403.5	536.9	331.7	298.52	194.88	268.57	348.93
ENSG00000162687	KCNT2	ENSMUSG00000052726	Kcnt2	297.5	299.32	250.3	197.24	282.97	168.06	186.25	186.16	190.16	197.21	272.16	311.73	408.3	294.15	310.64	328.79	316.23	396.3	348.1
ENSG00000066382	MPPED2	ENSMUSG00000016386	Mpped2	464.5	577.88	540.29	556.62	478.45	532.04	544.6	538.72	513.77	489.37	255.38	261.93	257.28	273.37	334.86	240.07	313.47	287.82	326.39
ENSG00000116574	RHOU	ENSMUSG00000039960	Rhou	201.29	196.63	163.19	167.3	196.56	191.57	186.25	219.44	177.65	195.38	300.12	396.58	310.82	252.59	262.2	438.38	377.82	370.05	338.08
ENSG00000180353	HCLS1	ENSMUSG00000022831	Hcls1	225.62	218.48	240.38	265.4	228.97	254.26	233.4	238.16	272.73	270.25	523.81	451.92	378.73	451.61	388.56	301.65	308.87	388.42	303.86
ENSG00000100968	NFATC4	ENSMUSG00000023411	Nfatc4	322.94	301.5	299.92	313.94	263.53	282.13	293.52	303.68	301.09	304.94	411.96	516.48	540.93	473.48	422.26	418.55	380.58	384.05	390.67
ENSG00000172638	EFEMP2	ENSMUSG00000024909	Efemp2	253.27	250.16	202.89	285.02	263.53	242.07	215.72	281.84	250.21	254.73	920.86	814.38	815	718.42	606.54	387.24	363.11	399.8	303.02
ENSG00000008283	CYB561	ENSMUSG00000019590	Cyb561	296.4	324.44	321.97	286.05	306.73	270.81	260.51	256.88	313.6	206.34	651.5	793.17	632.02	629.84	644.45	554.24	566.27	356.05	311.37
ENSG00000218739	CEBPZOS	ENSMUSG00000062691	1110001A16Rik	309.67	339.74	376	337.69	423.37	332.63	337.13	313.04	297.75	328.68	223.69	235.18	231.72	237.29	231.66	240.07	261.99	245.83	292.17
ENSG00000187546	AGMO	ENSMUSG00000050103	Agmo	185.8	181.34	192.96	202.41	186.84	165.45	146.17	179.92	166.81	170.73	190.14	204.75	269.27	223.07	228.5	235.89	258.31	293.07	249.6
ENSG00000123416	TUBA1B	ENSMUSG00000023004	Tuba1b	299.72	347.38	306.53	359.37	417.97	431.03	405.5	348.4	361.14	326.86	713.01	439.01	435.46	574.08	511.77	463.43	462.39	423.42	352.27
ENSG00000219438	FAM19A5	ENSMUSG00000054863	Fam19a5	211.24	160.58	189.65	220.99	141.48	212.47	201.57	255.84	210.18	231.9	159.38	193.68	174.19	145.43	147.42	228.58	277.62	248.45	248.76
ENSG00000101955	SRPX	ENSMUSG00000090084	Srpx	124.97	131.09	124.6	169.36	109.08	94.04	87.23	121.68	105.92	108.65	426.87	474.06	651.2	436.3	419.1	402.89	396.2	408.54	321.39
ENSG00000166886	NAB2	ENSMUSG00000025402	Nab2	202.39	198.82	221.63	214.8	214.92	270.81	285.27	297.44	294.42	265.68	300.12	277.61	320.41	325.86	412.78	410.2	278.54	433.91	397.35
ENSG00000182240	BACE2	ENSMUSG00000040605	Bace2	179.17	235.96	153.27	213.77	201.96	207.24	207.47	211.12	203.51	176.21	390.53	360.61	502.58	313.83	293.79	403.94	371.38	377.05	328.06
ENSG00000006062	MAP3K14	ENSMUSG00000020941	Map3k14	174.74	199.91	246.99	204.47	172.8	274.29	241.65	276.64	227.69	262.03	387.73	379.06	397.91	328.04	340.12	406.03	344.72	398.92	321.39
ENSG00000171612	SLC25A33	ENSMUSG00000028982	Slc25a33	583.95	676.19	606.45	634.07	641.53	435.38	422.01	361.92	365.31	421.81	385.86	363.38	346.77	386	390.67	351.75	366.79	343.81	339.75
ENSG00000165168	CYBB	ENSMUSG00000015340	Cybb	351.7	323.35	292.2	348.01	318.61	214.21	248.72	305.76	346.96	298.55	641.24	633.61	536.94	737.01	517.03	201.45	282.21	384.05	261.28
ENSG00000173157	ADAMTS20	ENSMUSG00000022449	Adamts20	18.8	40.42	35.28	40.27	28.08	20.9	25.93	46.8	27.52	21.91	301.98	398.43	452.24	112.63	179.01	563.63	703.24	515.27	318.05
ENSG00000171747	LGALS4	ENSMUSG00000053964	Lgals4	682.38	625.94	650.56	586.57	505.45	465.86	466.8	565.76	711.44	918.48	141.67	192.76	201.35	227.44	250.62	154.48	198.56	151.35	302.19
ENSG00000128039	SRD5A3	ENSMUSG00000029233	Srd5a3	251.05	268.73	255.81	247.84	292.69	269.07	259.33	267.28	258.55	254.73	401.71	352.31	431.47	462.54	381.19	276.6	295.08	297.44	305.53
ENSG00000139508	SLC46A3	ENSMUSG00000029650	Slc46a3	679.06	672.92	760.82	683.64	622.09	372.69	370.14	348.4	451.22	367.03	370.95	326.49	421.88	470.2	454.9	223.37	260.15	275.57	325.56
ENSG00000166428	PLD4	ENSMUSG00000052160	Pld4	264.33	216.29	233.76	367.64	260.29	283.87	264.05	309.92	313.6	343.29	562.02	499.88	436.26	486.6	360.13	275.55	303.36	369.18	276.31
ENSG00000123815	ADCK4	ENSMUSG00000003762	Adck4	290.87	241.42	256.92	289.15	231.13	271.68	279.37	263.12	276.07	295.81	466.02	448.23	409.1	348.82	386.46	418.55	423.78	435.66	377.32
ENSG00000179772	FOXS1	ENSMUSG00000074676	Foxs1	88.48	73.19	90.42	56.8	74.52	159.35	156.78	175.76	117.6	165.25	249.79	182.61	214.94	158.55	207.44	277.64	244.52	456.66	335.58
ENSG00000006047	YBX2	ENSMUSG00000018554	Ybx2	463.4	455.53	513.83	522.54	462.25	552.07	526.92	796.65	689.75	612.63	229.28	147.57	185.37	218.7	281.16	225.45	194.88	207.33	327.23
ENSG00000171864	PRND	ENSMUSG00000027338	Prnd	171.42	134.36	173.11	101.2	157.68	196.79	192.14	210.08	211.01	190.82	644.04	412.26	681.56	747.94	580.21	117.95	171.9	465.41	277.98
ENSG00000159674	SPON2	ENSMUSG00000037379	Spon2	42.03	46.97	39.7	30.98	25.92	495.47	378.39	375.44	269.4	359.72	105.32	97.76	75.11	114.82	42.12	580.33	580.98	458.41	403.19
ENSG00000003989	SLC7A2	ENSMUSG00000031596	Slc7a2	336.21	370.32	369.38	348.01	253.81	342.21	317.09	429.52	337.79	283.03	483.73	474.98	482.61	588.29	454.9	265.12	311.63	330.68	313.87
ENSG00000141424	SLC39A6	ENSMUSG00000024270	Slc39a6	165.89	164.95	187.45	175.56	186.84	216.82	211	221.52	201.84	212.73	492.12	526.63	459.44	447.23	400.15	434.21	411.83	350.81	313.87
ENSG00000105245	NUMBL	ENSMUSG00000063160	Numbl	243.31	231.59	245.89	256.11	237.61	215.95	215.72	258.96	253.55	250.16	463.22	559.83	562.51	472.38	421.21	401.85	400.8	383.17	406.53
ENSG00000139971	C14orf37	ENSMUSG00000036242	3632451O06Rik	589.48	529.81	499.5	563.85	653.41	571.22	530.45	511.68	425.36	470.2	401.71	344.94	325.2	346.63	330.65	251.55	236.25	245.83	344.76
ENSG00000162522	KIAA1522	ENSMUSG00000050390	C77080	248.84	254.53	244.79	291.22	255.97	302.16	280.55	256.88	278.57	247.42	367.22	388.28	380.33	369.6	560.2	330.87	380.58	363.93	340.59
ENSG00000147251	DOCK11	ENSMUSG00000031093	Dock11	234.46	276.38	258.02	223.06	252.73	234.24	232.22	294.32	306.93	262.95	356.97	389.21	369.95	465.82	370.66	278.69	364.03	395.42	305.53
ENSG00000142227	EMP3	ENSMUSG00000040212	Emp3	355.01	333.18	344.02	337.69	311.05	343.08	319.45	332.8	328.61	283.03	691.57	710.16	616.04	610.16	509.66	458.21	444.01	416.42	370.64
ENSG00000183908	LRRC55	ENSMUSG00000075224	Lrrc55	144.88	100.5	160.99	110.5	146.88	134.1	153.24	171.6	165.97	116.86	274.02	193.68	406.7	263.53	256.94	111.68	177.42	307.06	234.57
ENSG00000002933	TMEM176A	ENSMUSG00000023367	Tmem176a	259.9	250.16	246.99	300.51	267.85	207.24	261.69	282.88	235.2	220.95	672.93	674.19	615.24	590.48	450.69	491.61	353.92	407.67	386.5
ENSG00000175183	CSRP2	ENSMUSG00000020186	Csrp2	419.16	456.62	398.05	463.68	520.57	360.5	345.38	338	296.09	377.98	975.85	1041.26	864.54	1006	648.66	493.7	422.86	421.67	423.23
ENSG00000133878	DUSP26	ENSMUSG00000039661	Dusp26	91.79	54.62	68.36	133.22	66.96	64.44	51.87	78	74.23	72.13	281.48	293.29	310.82	162.93	282.21	158.65	240.85	151.35	257.11
ENSG00000116981	NT5C1A	ENSMUSG00000054958	Nt5c1a	446.81	494.86	441.06	459.54	397.45	534.65	475.05	513.76	502.93	504.89	210.64	272.07	219.73	299.61	296.95	293.3	313.47	267.7	338.08
ENSG00000058091	CDK14	ENSMUSG00000028926	Cdk14	244.42	268.73	240.38	217.9	267.85	215.95	221.61	269.36	237.7	245.6	468.82	517.4	496.19	530.34	394.88	328.79	398.96	365.68	316.38
ENSG00000099308	MAST3	ENSMUSG00000031833	Mast3	314.09	296.04	272.35	290.18	248.41	275.16	331.24	321.36	367.81	346.94	477.2	440.85	489	455.98	440.16	311.04	312.55	340.31	360.62
ENSG00000162460	TMEM82	ENSMUSG00000043085	Tmem82	495.47	637.96	550.22	432.7	506.53	625.21	537.53	518.96	579.66	692.06	79.22	149.41	216.53	223.07	261.15	235.89	248.2	186.34	334.74
ENSG00000125124	BBS2	ENSMUSG00000031755	Bbs2	434.64	395.45	405.77	437.86	398.53	417.1	394.89	379.6	394.5	429.11	229.28	247.17	248.49	287.59	233.77	297.47	337.37	306.19	348.1
ENSG00000111860	CEP85L	ENSMUSG00000038594	Cep85l	409.21	396.54	357.26	308.77	460.09	363.98	431.44	370.24	331.95	352.42	171.5	237.03	203.75	294.15	256.94	287.04	287.73	256.32	300.52
ENSG00000188176	SMTNL2	ENSMUSG00000045667	Smtnl2	639.25	775.6	757.51	639.23	523.81	451.06	457.37	564.72	527.11	482.07	305.71	475.9	558.51	568.61	689.73	239.02	369.55	302.69	345.59
ENSG00000057252	SOAT1	ENSMUSG00000026600	Soat1	244.42	274.19	265.74	258.17	247.33	235.98	253.44	247.52	249.38	220.95	557.36	554.29	437.86	547.83	430.68	334.01	350.24	300.07	297.18
ENSG00000116793	PHTF1	ENSMUSG00000058388	Phtf1	307.46	274.19	299.92	271.6	268.93	247.3	249.9	296.4	270.23	219.12	459.5	462.07	437.06	437.39	429.63	389.32	317.15	322.81	313.87
ENSG00000142627	EPHA2	ENSMUSG00000006445	Epha2	261.01	262.18	254.71	237.52	211.68	372.69	324.17	340.08	297.75	317.73	350.45	359.69	353.17	390.37	452.8	434.21	467.91	393.67	374.81
ENSG00000082482	KCNK2	ENSMUSG00000037624	Kcnk2	123.87	127.81	167.6	129.09	153.36	130.62	111.98	153.92	151.8	122.34	317.83	331.1	461.83	295.24	364.34	226.5	337.37	340.31	272.97
ENSG00000183891	TTC32	ENSMUSG00000066637	Ttc32	411.42	393.26	377.1	409.98	444.97	404.91	385.46	354.64	376.15	390.77	194.8	215.82	219.73	190.27	253.78	294.34	273.02	277.32	305.53
ENSG00000120868	APAF1	ENSMUSG00000019979	Apaf1	279.81	301.5	308.74	307.74	305.65	256.01	287.62	303.68	294.42	244.69	420.35	475.9	474.62	588.29	469.65	349.66	339.21	363.93	324.72
ENSG00000063438	AHRR	ENSMUSG00000021575	Ahrr	303.03	321.16	287.79	309.81	293.77	331.76	299.41	280.8	256.05	317.73	187.34	155.87	204.55	172.77	227.45	206.67	210.51	262.45	268.8
ENSG00000121005	CRISPLD1	ENSMUSG00000025776	Crispld1	95.11	84.11	82.7	57.83	122.04	52.25	62.48	90.48	85.91	70.3	242.33	313.58	449.85	215.42	227.45	403.94	573.62	576.51	363.12
ENSG00000171617	ENC1	ENSMUSG00000041773	Enc1	226.72	316.8	261.33	296.38	239.77	311.74	315.91	303.68	365.31	330.51	515.42	719.38	668.78	708.58	572.84	678.45	896.28	512.65	473.31
ENSG00000142669	SH3BGRL3	ENSMUSG00000028843	Sh3bgrl3	315.2	290.58	305.43	345.95	348.85	290.84	267.58	304.72	334.45	332.33	745.63	593.03	554.52	623.28	558.1	444.64	441.25	465.41	362.29
ENSG00000176619	LMNB2	ENSMUSG00000062075	Lmnb2	218.98	221.76	280.07	241.65	251.65	325.67	310.02	333.84	334.45	334.16	581.59	400.27	387.52	429.74	415.94	395.59	329.1	370.93	348.93
ENSG00000108924	HLF	ENSMUSG00000003949	Hlf	1331.58	1387.35	1532.67	1544.9	1394.31	571.22	551.67	651.04	725.62	565.15	538.72	626.23	1003.57	885.72	1100.4	158.65	199.48	263.32	297.18
ENSG00000150630	VEGFC	ENSMUSG00000031520	Vegfc	214.56	178.06	224.94	184.85	218.16	197.66	162.67	234	205.17	189.9	311.3	336.63	355.56	320.39	304.32	336.09	339.21	379.68	307.19
ENSG00000141480	ARRB2	ENSMUSG00000060216	Arrb2	366.07	343.01	353.95	350.08	367.21	334.38	328.88	339.04	362.81	356.07	518.21	525.7	504.98	505.19	473.86	293.3	334.61	362.18	330.57
ENSG00000167311	ART5	ENSMUSG00000070424	Art5	551.88	468.64	464.21	469.87	401.77	327.41	398.43	350.48	344.46	388.03	268.43	215.82	322	312.74	287.47	197.27	259.23	255.45	358.95
ENSG00000172164	SNTB1	ENSMUSG00000060429	Sntb1	246.63	280.75	312.05	290.18	214.92	208.11	152.06	209.04	194.33	194.47	278.68	308.04	369.15	367.41	390.67	255.72	283.13	319.31	327.23
ENSG00000169515	CCDC8	ENSMUSG00000041117	Ccdc8	269.85	301.5	360.56	337.69	282.97	262.97	314.74	314.08	303.59	236.47	409.17	514.64	533.74	535.81	503.34	304.78	328.18	307.94	345.59
ENSG00000100055	CYTH4	ENSMUSG00000018008	Cyth4	341.74	268.73	306.53	295.35	275.41	299.54	292.34	343.2	296.92	335.99	663.61	592.11	469.82	531.43	393.83	328.79	324.5	346.43	315.54
ENSG00000043591	ADRB1	ENSMUSG00000035283	Adrb1	482.2	443.51	465.31	494.66	520.57	640.02	587.04	562.64	587.17	575.19	408.23	255.47	217.33	376.16	254.83	282.86	215.11	279.07	430.74
ENSG00000073670	ADAM11	ENSMUSG00000020926	Adam11	570.68	659.81	631.81	521.51	535.69	736.67	800.4	580.32	693.92	701.19	452.97	471.29	358.76	543.46	387.51	307.91	276.7	330.68	446.6
ENSG00000125871	MGME1	ENSMUSG00000027424	Mgme1	399.25	455.53	445.47	484.33	483.85	457.15	445.58	416	437.04	493.02	296.39	232.42	258.08	244.94	279.05	298.52	317.15	295.69	338.92
ENSG00000127124	HIVEP3	ENSMUSG00000028634	Hivep3	211.24	225.03	228.25	230.29	209.52	229.01	251.08	240.24	258.55	280.29	387.73	385.52	359.56	412.24	327.49	332.96	274.86	389.3	373.14
ENSG00000196878	LAMB3	ENSMUSG00000026639	Lamb3	610.49	534.18	551.32	554.55	642.61	477.18	515.13	544.96	427.03	532.28	307.57	295.13	344.38	399.12	428.58	267.2	310.71	273.82	396.51
ENSG00000166394	CYB5R2	ENSMUSG00000048065	Cyb5r2	293.08	286.21	318.66	249.91	219.24	317.83	364.24	269.36	301.92	304.03	130.49	117.13	178.18	186.99	206.39	133.6	150.76	209.08	272.13
ENSG00000133466	C1QTNF6	ENSMUSG00000022440	C1qtnf6	297.5	323.35	344.02	267.47	252.73	244.69	219.25	308.88	289.41	252.9	1538.8	2040.1	1786.6	1870.94	1337.33	535.45	593.85	446.16	407.37
ENSG00000120341	SEC16B	ENSMUSG00000026589	Sec16b	224.51	184.62	198.48	204.47	168.48	184.6	165.03	205.92	235.2	198.12	473.48	552.45	603.26	513.94	408.57	365.32	370.46	338.56	317.21
ENSG00000149582	TMEM25	ENSMUSG00000002032	Tmem25	509.85	476.29	439.95	465.74	500.05	573.84	550.49	548.08	562.14	534.11	304.78	232.42	301.23	338.98	333.81	326.7	277.62	272.07	378.98
[truncated: 1,324 more rows]

## Sheet: source_publication
CRISPLD1 – a novel conserved target in the transition to human heart failure
Authors: Sara Khadjeh1, 2*†, Vanessa Hindmarsh1 , 2†, Frederike Weber1, 3, Lukas Cyganek2, 3, Ramon O. Vidal4, 5, Setare Torkieh1, Katrin Streckfuss-Bömeke1, 2, Dawid Lbik1, 2, Malte Tiburcy2, 6, Belal A. Mohamed1, 2, Stefan Bonn4,7, 8, Karl Toischer1, 2*†, Gerd Hasenfuss1, 2†.
1 Laboratory of Experimental Cardiology, Clinic for Cardiology and Pneumology, University Medical Center Goettingen, Goettingen, Germany
2 German Centre for Cardiovascular Research (DZHK), partner site Goettingen, Germany
3 Stem Cell Unit, Clinic for Cardiology and Pneumology, University Medical Center Goettingen, Goettingen, Germany
4 German Center for Neurodegenerative Diseases (DZNE) Goettingen Site, Goettingen, Germany
5 Scientific Genomics Platform, BIMSB, Max Delbrück Center for Molecular Medicine, Berlin, Germany
6 Institute of Pharmacology and Toxicology, University Medical Center Goettingen, Goettingen, Germany
7 Center for Molecular Neurobiology Hamburg, Institute of Medical Systems Biology, University Medical Center Hamburg-Eppendorf, Hamburg, Germany
8 German Center for Neurodegenerative Diseases (DZNE), Tuebingen, Germany
† Equally contributing, *Corresponding authors
Address correspondence to: Sara Khadjeh, University Medical Center Göttingen, Clinic for Cardiology and Pneumology, Heart Research Center, Robert-Koch-Str. 42a, 37075 Göttingen, Germany. Phone: +49-(0)551-39 63633, E-Mail: sara.khadjeh@med.uni-goettingen.de
Karl Toischer, University Medical Center Göttingen, Clinic for Cardiology and Pneumology, Robert-Koch-Str. 40, 37075 Göttingen, Germany. Phone: +49-(0)551-39 66318, E-Mail: ktoischer@med.uni-goettingen.de
Keywords
Heart failure, compensated hypertrophy, calcium cycling, iPSC-CM
