# Supplementary material for: CRISPLD1: a novel conserved target in the transition to human heart failure
Source: Basic Res Cardiol. 2020 Mar 7;115(3):27. doi: 10.1007/s00395-020-0784-4 (PMC7060963; doi:10.1007/s00395-020-0784-4)
Supplement: Supplementary file 4 — Supplementary file10 (XLS 2557 kb) [file 395_2020_784_MOESM4_ESM.xls]

## Sheet: Sheet1
ensembl_gene_id	external_gene_name	description	chromosome_name	start_position	end_position	strand	gene_biotype	baseMean	baseMeanCtrl	baseMeanTreat	log2FoldChange	padj	Ctrl1-1	Ctrl1-2	Ctrl1-3	Ctrl2-1	Ctrl2-2	Ctrl2-3	Ctrl3-1	Ctrl3-2	Ctrl3-3	Ctrl4-1	Ctrl4-2	Ctrl4-3	Ctrl6-1	Ctrl6-2	Ctrl6-3	Ctrl7-1	Ctrl7-2	Ctrl7-3	Ctrl9-1	Ctrl9-2	Ctrl9-3	Ctrl10-1	Ctrl10-2	Ctrl10-3
ENSG00000105357	MYH14	myosin heavy chain 14 [Source:HGNC Symbol;Acc:HGNC:23212]	19	50188186	50310544	1	protein_coding	147.168	293.053	1.2831	-6.67125	9.05501e-153	397.159	370.425	381.587	244.289	318.264	254.763	271.43	282.095	212.693	259.023	261.979	262.928	0	0	1.21681	2.98882	0	3.84717	1.69234	0	1.25057	0.730727	1.63514	2.03562
ENSG00000180543	TSPYL5	TSPY like 5 [Source:HGNC Symbol;Acc:HGNC:29367]	8	97273474	97277964	-1	protein_coding	71.9401	143.504	0.37605	-5.4915	1.80081e-51	267.572	285.019	290.253	77.0131	87.6162	70.8103	43.8838	38.8392	58.8632	174.744	178.466	148.969	0	0	0	0	1.03521	0	0	0	1.25057	0.730727	0.817568	0.678539
ENSG00000214548	MEG3	maternally expressed 3 [Source:HGNC Symbol;Acc:HGNC:14575]	14	100779410	100861031	1	lincRNA	453.596	900.913	6.27976	-5.29984	3.59291e-49	1577.84	1547.24	1455.14	446.345	509.971	806.621	370.575	332.518	247.226	1094.08	1292.74	1130.66	1.95142	4.30463	3.65042	0.996273	0	1.92359	12.6925	0	13.7562	12.4224	11.446	12.2137
ENSG00000131398	KCNC3	potassium voltage-gated channel subfamily C member 3 [Source:HGNC Symbol;Acc:HGNC:6235]	19	50311937	50333515	-1	protein_coding	70.7887	139.271	2.30622	-5.0806	1.76052e-91	97.1899	106.261	85.141	108.481	131.799	115.452	151.968	181.931	142.057	173.197	191.05	186.727	0	2.15232	1.21681	0.996273	2.07041	2.88538	4.23084	0	2.50113	2.92291	3.27027	5.42831
ENSG00000108439	PNPO	pyridoxamine 5'-phosphate oxidase [Source:HGNC Symbol;Acc:HGNC:30260]	17	47941506	47949308	1	protein_coding	33.9466	66.8921	1.00101	-4.94963	9.20397e-66	97.7899	89.3787	80.497	59.623	65.1505	53.1077	68.2637	55.1925	54.1542	56.4438	57.2007	65.9035	0.975711	0	2.43361	0.996273	2.07041	1.92359	0.846168	0	0	0.730727	0	2.03562
ENSG00000247516	MIR4458HG	MIR4458 host gene [Source:HGNC Symbol;Acc:HGNC:49008]	5	8450743	8463095	1	lincRNA	22.3375	44.6141	0.0608939	-4.93475	4.3101e-41	73.7924	69.5168	62.6948	23.1867	34.4474	26.169	25.1926	27.2556	29.0392	57.217	49.1926	57.6656	0	0	0	0	0	0	0	0	0	0.730727	0	0
ENSG00000077274	CAPN6	calpain 6 [Source:HGNC Symbol;Acc:HGNC:1483]	X	111245103	111270523	-1	protein_coding	76.4924	152.794	0.19108	-4.88055	3.15897e-33	254.974	166.84	325.084	293.975	275.579	263.999	21.1293	17.0347	21.1908	44.0726	75.505	74.1415	0	1.07616	1.21681	0	0	0	0	0	0	0	0	0
ENSG00000184470	TXNRD2	thioredoxin reductase 2 [Source:HGNC Symbol;Acc:HGNC:18155]	22	19875517	19941992	-1	protein_coding	63.4887	126.02	0.957093	-4.13777	1.04477e-23	333.565	307.86	340.564	38.0925	32.9497	49.2593	14.6279	14.3092	23.5453	139.177	102.961	115.331	0.975711	1.07616	2.43361	1.99255	0	0	0	0	1.87585	0	2.4527	0.678539
ENSG00000183801	OLFML1	olfactomedin like 1 [Source:HGNC Symbol;Acc:HGNC:24473]	11	7485388	7511377	1	protein_coding	229.194	451.405	6.98279	-4.13566	7.81945e-26	345.564	172.799	431.123	920.016	1174.96	1363.87	87.7677	81.7667	75.345	279.126	223.655	260.868	2.92713	3.22848	7.30084	3.98509	12.4225	10.5797	11.0002	0	16.8826	3.65363	1.63514	10.1781
ENSG00000250486	FAM218A	family with sequence similarity 218 member A [Source:HGNC Symbol;Acc:HGNC:26466]	4	164956948	164959122	1	protein_coding	8.72561	17.3615	0.0896799	-3.94791	1.49479e-24	16.7983	25.8205	30.9604	12.4215	22.4657	12.3148	10.5646	11.5836	12.5575	19.3301	17.7322	15.7894	0	1.07616	0	0	0	0	0	0	0	0	0	0
ENSG00000189223	PAX8-AS1	PAX8 antisense RNA 1 [Source:HGNC Symbol;Acc:HGNC:49271]	2	113211522	113276581	1	processed_transcript	51.6816	102.732	0.631273	-3.87447	9.05648e-20	269.372	266.15	258.519	24.8429	37.4428	36.9445	6.50131	8.85806	7.06359	97.4236	113.257	106.407	0	0	0	0.996273	0	0	1.69234	0	1.25057	1.46145	0.817568	1.35708
ENSG00000127399	LRRC61	leucine rich repeat containing 61 [Source:HGNC Symbol;Acc:HGNC:21704]	7	150322639	150338150	1	protein_coding	21.8541	43.6474	0.0608939	-3.83442	2.85859e-19	89.9907	97.3235	95.9772	19.0462	15.726	24.6297	5.68865	5.45111	7.06359	55.6706	50.9086	56.2926	0	0	0	0	0	0	0	0	0	0.730727	0	0
ENSG00000039068	CDH1	cadherin 1 [Source:HGNC Symbol;Acc:HGNC:1748]	16	68737225	68835548	1	protein_coding	116.671	226.27	7.07276	-3.82671	2.85758e-27	307.168	180.744	345.982	243.461	495.743	595.73	68.2637	72.9086	75.345	94.3307	129.846	105.72	4.87856	2.15232	7.30084	3.98509	6.21124	3.84717	22.8465	0	18.1332	2.19218	6.54054	6.78539
ENSG00000161281	COX7A1	cytochrome c oxidase subunit 7A1 [Source:HGNC Symbol;Acc:HGNC:2287]	19	36150922	36152869	-1	protein_coding	165.731	315.606	15.8555	-3.80313	6.78534e-50	437.355	537.265	478.338	368.503	295.05	254.763	129.214	145.817	146.766	320.106	353.5	320.593	23.4171	29.0563	37.721	17.9329	9.31685	16.3505	11.8464	0	9.37925	8.03799	16.3514	10.8566
ENSG00000182983	ZNF662	zinc finger protein 662 [Source:HGNC Symbol;Acc:HGNC:31930]	3	42905731	42917641	1	protein_coding	26.8848	52.2591	1.51052	-3.63244	1.53685e-22	101.39	84.4132	123.067	25.671	21.7168	19.2419	17.8786	12.9464	18.8362	60.3098	70.9289	70.709	1.95142	2.15232	0	3.98509	1.03521	0.961794	1.69234	0	1.25057	2.92291	0.817568	1.35708
ENSG00000081479	LRP2	LDL receptor related protein 2 [Source:HGNC Symbol;Acc:HGNC:6694]	2	169127109	169362685	-1	protein_coding	380.612	745.389	15.8346	-3.58482	9.21341e-18	895.707	431.997	1171.85	1174.24	2064.6	1790.27	30.0686	18.3975	18.8362	420.622	446.166	481.92	15.6114	12.9139	10.9513	28.8919	8.28165	14.4269	18.6157	0	11.2551	27.0369	23.7095	18.3206
ENSG00000271447	MMP28	matrix metallopeptidase 28 [Source:HGNC Symbol;Acc:HGNC:14366]	17	35756249	35795707	-1	protein_coding	30.4732	59.4159	1.53038	-3.57281	3.10956e-20	107.389	54.6203	141.644	57.1387	101.096	91.5915	14.6279	16.3533	9.41812	34.7941	45.1886	39.1302	0	1.07616	1.21681	0	0	1.92359	0.846168	0	4.37698	5.11509	2.4527	1.35708
ENSG00000160963	COL26A1	collagen type XXVI alpha 1 chain [Source:HGNC Symbol;Acc:HGNC:18038]	7	101362820	101559024	1	protein_coding	245.353	481.427	9.27872	-3.54297	5.42478e-17	908.906	335.667	1024.79	730.382	1095.58	1027.52	22.7546	14.9906	10.9878	201.806	205.351	198.397	5.85427	6.45695	6.08403	9.96273	10.3521	20.1977	15.231	0	14.3815	7.30727	11.446	4.07123
ENSG00000128918	ALDH1A2	aldehyde dehydrogenase 1 family member A2 [Source:HGNC Symbol;Acc:HGNC:15472]	15	57953424	58497866	-1	protein_coding	260.573	518.021	3.1247	-3.5407	1.61696e-15	154.184	70.5099	272.451	1680.21	1436.31	1523.96	8.9393	4.08833	7.84843	360.313	277.996	419.448	1.95142	3.22848	2.43361	4.98137	7.24644	3.84717	2.5385	0	2.50113	2.92291	2.4527	3.3927
ENSG00000177873	ZNF619	zinc finger protein 619 [Source:HGNC Symbol;Acc:HGNC:26910]	3	40477113	40490236	1	protein_coding	29.1057	54.805	3.4065	-3.52919	3.52077e-53	56.9941	45.6825	47.9886	50.5139	43.4337	46.9503	45.5092	49.06	50.23	72.6811	77.221	71.3955	2.92713	4.30463	2.43361	1.99255	4.14082	3.84717	5.07701	0	4.37698	5.11509	3.27027	3.3927
ENSG00000106809	OGN	osteoglycin [Source:HGNC Symbol;Acc:HGNC:8126]	9	92383967	92404696	-1	protein_coding	405.215	774.36	36.0691	-3.51745	3.52744e-20	137.986	178.757	91.3331	852.112	864.93	1176.84	1417.29	1395.48	1751.77	493.303	622.916	309.609	20.4899	29.0563	25.5529	6.97391	60.0419	16.3505	38.0776	117.365	38.7676	50.4201	3.27027	26.463
ENSG00000049540	ELN	elastin [Source:HGNC Symbol;Acc:HGNC:3327]	7	74027789	74069907	1	protein_coding	961.037	1859.35	62.7259	-3.49516	1.03713e-18	199.179	284.026	130.808	3299.14	3586.28	3793.74	1752.92	1782.51	1856.94	1967.8	2388.13	1270.7	25.3685	177.566	20.6857	31.8807	61.0771	25.0066	167.541	0	55.0249	83.3028	20.4392	84.8174
ENSG00000169594	BNC1	basonuclin 1 [Source:HGNC Symbol;Acc:HGNC:1081]	15	83255903	83284714	-1	protein_coding	160.355	314.116	6.59385	-3.49254	1.01616e-16	219.577	114.206	302.638	825.613	763.085	849.723	27.6306	17.0347	14.1272	201.806	205.351	228.603	1.95142	1.07616	4.86723	3.98509	6.21124	10.5797	4.23084	0	10.6298	13.1531	12.2635	10.1781
ENSG00000149451	ADAM33	ADAM metallopeptidase domain 33 [Source:HGNC Symbol;Acc:HGNC:15478]	20	3667965	3682246	-1	protein_coding	279.939	533.761	26.1171	-3.48406	5.35184e-25	518.946	296.936	604.501	943.203	924.089	1493.94	191.789	186.019	157.754	360.313	370.661	356.977	8.7814	5.38079	8.51765	23.9106	44.5139	27.892	22.8465	0	51.2732	51.1509	15.5338	53.6046
ENSG00000140092	FBLN5	fibulin 5 [Source:HGNC Symbol;Acc:HGNC:3602]	14	91869412	91947987	-1	protein_coding	264.365	498.829	29.9011	-3.42433	1.54073e-30	167.383	124.137	212.853	830.582	1093.33	1149.13	452.654	427.231	609.038	329.384	343.776	246.452	20.4899	31.2086	19.4689	27.8956	59.0067	26.9302	31.3082	0	31.8894	46.7665	16.3514	47.4977
ENSG00000170382	LRRN2	leucine rich repeat neuronal 2 [Source:HGNC Symbol;Acc:HGNC:16914]	1	204617170	204685733	-1	protein_coding	85.855	165.423	6.28678	-3.36305	2.95917e-18	182.981	122.151	202.016	265.819	425.351	407.929	33.3192	49.06	47.8754	90.4647	84.6571	73.455	0.975711	0	2.43361	2.98882	7.24644	5.77076	2.5385	0	6.25283	20.4603	9.81082	16.9635
ENSG00000095303	PTGS1	prostaglandin-endoperoxide synthase 1 [Source:HGNC Symbol;Acc:HGNC:9604]	9	122370530	122395703	1	protein_coding	373.836	729.245	18.4267	-3.33602	4.7645e-15	497.948	257.212	707.445	1521.22	2271.28	1943.43	44.6965	42.2461	25.115	490.984	514.807	434.551	2.92713	7.53311	3.65042	22.9143	17.5985	21.1595	24.5389	0	37.517	28.4983	22.8919	31.8913
ENSG00000171812	COL8A2	collagen type VIII alpha 2 chain [Source:HGNC Symbol;Acc:HGNC:2216]	1	36095236	36125220	-1	protein_coding	130.508	247.566	13.4504	-3.31943	3.04551e-22	149.984	61.572	163.316	489.406	663.487	626.517	99.145	86.5364	76.1298	177.837	226.515	150.342	3.90285	10.7616	6.08403	25.9031	17.5985	17.3123	19.4619	0	25.0113	10.2302	8.17568	16.9635
ENSG00000106538	RARRES2	retinoic acid receptor responder 2 [Source:HGNC Symbol;Acc:HGNC:9868]	7	150338317	150341674	-1	protein_coding	91.9596	180.051	3.86787	-3.29069	1.80425e-14	74.3923	51.641	64.2428	553.997	519.707	494.902	13.0026	19.0789	28.2544	118.3	113.257	109.839	0.975711	2.15232	1.21681	0.996273	8.28165	2.88538	10.154	0	6.87811	1.46145	3.27027	8.14247
ENSG00000134115	CNTN6	contactin 6 [Source:HGNC Symbol;Acc:HGNC:2176]	3	1092576	1404217	1	protein_coding	14.88	28.6853	1.07467	-3.27064	5.92025e-18	36.5962	22.8412	41.0225	32.2958	57.662	69.2709	17.8786	13.6278	18.8362	10.0516	9.72412	14.4164	0.975711	2.15232	0	0.996273	3.10562	0.961794	0.846168	0	2.50113	0	0	1.35708
ENSG00000169218	RSPO1	R-spondin 1 [Source:HGNC Symbol;Acc:HGNC:21679]	1	37611350	37634923	-1	protein_coding	67.9455	135.642	0.249439	-3.26364	4.77005e-13	44.9953	36.7446	78.1749	370.16	396.145	393.305	10.5646	6.81389	4.70906	100.516	94.9532	90.6173	0	0	0	0.996273	1.03521	0.961794	0	0	0	0	0	0
ENSG00000179772	FOXS1	forkhead box S1 [Source:HGNC Symbol;Acc:HGNC:3735]	20	31844301	31845619	-1	protein_coding	27.0406	51.6335	2.44773	-3.26219	7.96797e-20	17.3982	12.9103	15.4802	81.1536	61.4063	83.1251	75.5777	76.997	65.142	35.5673	50.9086	43.9357	0	1.07616	0	2.98882	2.07041	4.80897	5.07701	0	6.25283	4.38436	0	2.71416
ENSG00000106278	PTPRZ1	protein tyrosine phosphatase, receptor type Z1 [Source:HGNC Symbol;Acc:HGNC:9685]	7	121873089	122062036	1	protein_coding	64.9417	123.539	6.34403	-3.24405	2.3396e-19	122.987	64.5513	157.898	211.165	333.99	257.072	49.5725	32.7067	43.9512	79.6399	65.7808	63.1575	2.92713	3.22848	2.43361	4.98137	15.5281	5.77076	5.07701	0	3.7517	13.1531	1.63514	17.642
ENSG00000054179	ENTPD2	ectonucleoside triphosphate diphosphohydrolase 2 [Source:HGNC Symbol;Acc:HGNC:3364]	9	137048098	137054045	-1	protein_coding	34.1624	65.8049	2.51996	-3.24123	1.09488e-16	29.9969	12.9103	27.0903	130.839	144.529	220.897	35.7572	41.5647	29.0392	41.753	38.8965	36.3842	0	1.07616	0	3.98509	2.07041	2.88538	6.76935	0	7.5034	1.46145	2.4527	2.03562
ENSG00000241644	INMT	indolethylamine N-methyltransferase [Source:HGNC Symbol;Acc:HGNC:6069]	7	30697985	30757602	1	protein_coding	27.9151	54.9781	0.852028	-3.23718	8.39603e-14	42.5956	23.8343	61.1467	164.791	137.041	126.997	2.43799	4.76972	2.35453	33.2477	30.3164	30.2058	0	0	0	1.99255	2.07041	1.92359	0.846168	0	0.625283	0.730727	0	2.03562
ENSG00000169436	COL22A1	collagen type XXII alpha 1 chain [Source:HGNC Symbol;Acc:HGNC:22989]	8	138588235	138914006	-1	protein_coding	19.4719	38.7741	0.169829	-3.22037	4.33183e-13	88.7908	87.3925	111.457	8.28098	14.9771	18.4722	4.06332	3.40694	1.56969	44.8458	32.6044	49.4276	0	1.07616	0	0	0	0.961794	0	0	0	0	0	0
ENSG00000072952	MRVI1	murine retrovirus integration site 1 homolog [Source:HGNC Symbol;Acc:HGNC:7237]	11	10573091	10693988	-1	protein_coding	72.2492	135.759	8.73975	-3.18815	1.20044e-22	193.18	233.378	269.355	187.978	190.21	197.037	47.1345	29.2997	32.1786	94.3307	82.941	72.082	8.7814	6.45695	8.51765	3.98509	12.4225	9.61794	5.92318	0	6.87811	16.076	6.54054	19.6776
ENSG00000158270	COLEC12	collectin subfamily member 12 [Source:HGNC Symbol;Acc:HGNC:16016]	18	316740	500722	-1	protein_coding	337.266	640.189	34.342	-3.18413	1.59484e-17	193.18	142.013	260.841	1296.8	1640	1892.64	358.385	312.076	280.189	503.355	437.586	365.215	7.80569	22.5993	12.1681	18.9292	53.8307	30.7774	43.1546	0	68.1559	60.6503	30.25	63.7827
ENSG00000187773	DIPK1C	divergent protein kinase domain 1C [Source:HGNC Symbol;Acc:HGNC:31729]	18	74434099	74457944	-1	protein_coding	17.8279	34.2918	1.364	-3.1733	5.64568e-16	18.5981	29.7929	17.8022	30.6396	20.968	26.169	9.75196	17.7161	7.84843	64.949	80.081	87.1849	0.975711	2.15232	2.43361	3.98509	2.07041	0.961794	2.5385	0	1.25057	0	0	0
ENSG00000205038	PKHD1L1	PKHD1 like 1 [Source:HGNC Symbol;Acc:HGNC:20313]	8	109362477	109530330	1	protein_coding	301.756	580.204	23.3072	-3.16345	2.49726e-13	409.158	230.398	544.903	1185.84	1792.01	1543.2	12.19	24.53	18.8362	397.426	366.657	437.297	6.82998	12.9139	2.43361	13.9478	24.8449	17.3123	17.7695	117.365	30.6389	13.8838	8.17568	13.5708
ENSG00000093010	COMT	catechol-O-methyltransferase [Source:HGNC Symbol;Acc:HGNC:2228]	22	19941607	19969975	1	protein_coding	100.338	188.147	12.5294	-3.16173	2.75362e-22	427.756	407.17	394.745	68.7321	89.114	98.5186	42.2585	56.5553	65.142	190.981	219.079	197.711	9.75711	8.60927	10.9513	16.9366	16.5633	9.61794	11.0002	0	17.5079	20.4603	10.6284	18.3206
ENSG00000128510	CPA4	carboxypeptidase A4 [Source:HGNC Symbol;Acc:HGNC:15740]	7	130293134	130324180	1	protein_coding	42.9791	81.7259	4.23233	-3.14836	1.62853e-17	154.784	75.4754	194.276	82.8098	141.534	143.16	33.3192	36.1136	57.2936	17.7837	22.8803	21.2813	1.95142	3.22848	1.21681	0	6.21124	4.80897	5.92318	0	3.12642	9.49945	7.35811	7.46393
ENSG00000123572	NRK	Nik related kinase [Source:HGNC Symbol;Acc:HGNC:25391]	X	105822543	105958610	1	protein_coding	117.504	209.589	25.4191	-3.13842	1.58832e-27	173.382	125.13	222.915	244.289	315.269	277.084	290.121	245.3	287.253	114.434	115.545	104.347	17.5628	7.53311	19.4689	5.97764	30.021	20.1977	5.92318	117.365	15.0068	32.152	7.35811	26.463
ENSG00000133519	ZDHHC8P1	zinc finger DHHC-type containing 8 pseudogene 1 [Source:HGNC Symbol;Acc:HGNC:26461]	22	23390606	23402726	-1	transcribed_unprocessed_pseudogene	26.4131	51.7687	1.05748	-3.12931	4.38917e-13	62.9935	21.8481	76.6269	118.418	109.333	154.705	4.87598	1.36278	6.27875	21.6497	17.7322	25.4003	0	0	1.21681	2.98882	1.03521	0.961794	0	0	1.25057	2.92291	1.63514	0.678539
ENSG00000251129	LINC02506	long intergenic non-protein coding RNA 2506 [Source:HGNC Symbol;Acc:HGNC:53495]	4	31997397	32155406	1	lincRNA	7.13297	13.9775	0.288428	-3.12587	2.91467e-14	28.1971	27.8067	23.2203	7.45288	6.73971	6.92709	5.68865	5.45111	7.06359	13.1444	18.8762	17.1624	0.975711	1.07616	0	0	0	0	0	0	0	0.730727	0	0.678539
ENSG00000179292	TMEM151A	transmembrane protein 151A [Source:HGNC Symbol;Acc:HGNC:28497]	11	66291870	66296664	1	protein_coding	37.4604	73.1469	1.77396	-3.12332	3.85177e-13	112.188	49.6548	126.938	117.59	161.753	140.081	1.62533	2.04417	3.13937	49.485	58.3447	54.9196	1.95142	4.30463	0	3.98509	4.14082	0.961794	0.846168	0	0	2.92291	0.817568	1.35708
ENSG00000223403	MEG9	maternally expressed 9 [Source:HGNC Symbol;Acc:HGNC:43874]	14	101064151	101072937	1	lincRNA	6.76373	13.2524	0.275068	-3.11152	2.98578e-14	24.5975	27.8067	20.1242	9.10907	9.73514	8.46645	9.75196	5.45111	2.35453	13.1444	15.4442	13.0434	0	0	0	0	1.03521	0.961794	0	0	0.625283	0	0	0.678539
ENSG00000197747	S100A10	S100 calcium binding protein A10 [Source:HGNC Symbol;Acc:HGNC:10487]	1	151982915	151994390	-1	protein_coding	348.731	629.03	68.4319	-3.10144	4.56781e-53	851.912	636.575	928.037	871.159	761.587	906.679	307.187	345.464	490.527	539.696	535.399	374.14	40.9799	88.245	57.1899	73.7242	75.57	33.6628	54.1548	117.365	85.0385	73.0727	44.1487	78.032
ENSG00000173068	BNC2	basonuclin 2 [Source:HGNC Symbol;Acc:HGNC:30988]	9	16409503	16870843	-1	protein_coding	75.9289	143.417	8.44111	-3.09532	1.39959e-17	142.785	80.4408	173.378	282.381	307.78	341.737	39.0079	44.9717	43.9512	68.815	102.389	93.3633	6.82998	1.07616	2.43361	4.98137	19.6689	1.92359	10.154	0	12.5057	17.5374	6.54054	17.642
ENSG00000105088	OLFM2	olfactomedin 2 [Source:HGNC Symbol;Acc:HGNC:17189]	19	9853718	9936552	-1	protein_coding	122.644	228.922	16.3658	-3.07077	1.1001e-20	46.7952	40.717	86.689	404.94	409.625	470.273	209.667	249.388	208.768	233.507	197.915	188.786	5.85427	7.53311	6.08403	13.9478	33.1266	19.2359	20.308	0	38.1423	18.9989	11.446	21.7133
ENSG00000162745	OLFML2B	olfactomedin like 2B [Source:HGNC Symbol;Acc:HGNC:24558]	1	161983192	162023854	-1	protein_coding	31.568	60.7017	2.43426	-3.05813	4.67171e-14	14.9984	16.8826	20.8983	111.793	128.055	193.189	34.1319	17.7161	18.8362	64.949	58.9167	48.0547	0.975711	1.07616	0	0	3.10562	0	9.30785	0	4.37698	4.38436	3.27027	2.71416
ENSG00000104415	WISP1	WNT1 inducible signaling pathway protein 1 [Source:HGNC Symbol;Acc:HGNC:12769]	8	133191039	133231690	1	protein_coding	103.157	192.738	13.5767	-3.05352	8.89205e-20	49.7948	52.6341	37.1524	286.522	371.433	344.815	260.865	176.48	210.338	189.435	196.77	136.613	6.82998	5.38079	6.08403	10.959	27.9506	9.61794	8.46168	0	18.7585	32.8827	8.17568	27.8201
ENSG00000135127	BICDL1	BICD family like cargo adaptor 1 [Source:HGNC Symbol;Acc:HGNC:28095]	12	119989869	120094494	1	protein_coding	92.3364	174.427	10.2463	-3.05045	3.00722e-16	253.774	123.144	319.666	395.003	367.689	357.9	13.8153	23.8486	21.1908	68.815	72.0729	76.2009	10.7328	16.1424	7.30084	6.97391	13.4577	9.61794	9.30785	0	12.5057	14.6145	11.446	10.8566
ENSG00000115380	EFEMP1	EGF containing fibulin extracellular matrix protein 1 [Source:HGNC Symbol;Acc:HGNC:3218]	2	55865967	55924139	-1	protein_coding	569.454	1055.21	83.6994	-3.04748	2.5293e-22	431.955	282.04	509.298	1903.8	2697.38	2652.31	871.175	722.272	1025.79	546.654	563.999	455.833	55.6155	79.6357	47.4555	88.6683	196.689	79.8289	85.463	0	88.1649	141.03	40.0608	101.781
ENSG00000176971	FIBIN	fin bud initiation factor homolog [Source:HGNC Symbol;Acc:HGNC:33747]	11	26994184	26996121	1	protein_coding	79.8962	147.185	12.6079	-3.04572	1.91821e-29	70.7927	62.5651	61.9207	158.167	226.904	184.722	207.229	171.71	274.695	110.568	116.117	120.823	7.80569	10.7616	2.43361	7.97019	22.7745	22.1213	14.3849	0	13.7562	14.6145	16.3514	18.3206
ENSG00000249803	AC112178.1	novel transcript	5	136466677	136520298	1	lincRNA	4.08707	8.17414	0	-3.04363	1.07918e-12	10.7989	14.8965	13.1582	7.45288	6.73971	4.61806	11.3773	3.40694	5.4939	9.27843	4.00405	6.86495	0	0	0	0	0	0	0	0	0	0	0	0
ENSG00000142549	IGLON5	IgLON family member 5 [Source:HGNC Symbol;Acc:HGNC:34550]	19	51311848	51330354	1	protein_coding	22.4878	43.4153	1.56029	-3.03701	1.77554e-13	2.99969	5.95858	3.87005	84.4659	86.1185	99.2883	27.6306	42.9275	36.8876	55.6706	42.9005	32.2653	0	0	1.21681	0.996273	3.10562	0.961794	1.69234	0	0.625283	2.92291	2.4527	4.74977
ENSG00000110042	DTX4	deltex E3 ubiquitin ligase 4 [Source:HGNC Symbol;Acc:HGNC:29151]	11	59171430	59208587	1	protein_coding	91.3502	158.624	24.0767	-3.01589	6.55043e-34	160.183	93.3511	158.672	238.492	217.168	260.151	117.024	101.527	87.1176	171.651	170.458	127.688	15.6114	21.5232	6.08403	11.9553	15.5281	15.3887	18.6157	117.365	26.2619	14.6145	13.0811	12.8922
ENSG00000178860	MSC	musculin [Source:HGNC Symbol;Acc:HGNC:7321]	8	71841549	71844468	-1	protein_coding	60.4483	115.391	5.50563	-3.0144	6.08407e-14	5.39944	17.8757	3.87005	145.745	173.735	140.851	238.923	195.559	267.632	75.7739	58.9167	60.4116	3.90285	7.53311	1.21681	1.99255	12.4225	9.61794	8.46168	0	5.62755	8.76872	2.4527	4.07123
ENSG00000243566	UPK3B	uroplakin 3B [Source:HGNC Symbol;Acc:HGNC:21444]	7	76510428	76516521	1	protein_coding	103.943	204.645	3.24148	-3.00804	2.17667e-11	369.562	176.771	434.993	258.366	387.159	538.004	3.25065	4.08833	4.70906	88.9183	104.105	85.8119	1.95142	4.30463	4.86723	0	5.17603	10.5797	0	0	1.87585	5.11509	1.63514	3.3927
ENSG00000162631	NTNG1	netrin G1 [Source:HGNC Symbol;Acc:HGNC:23319]	1	107140007	107483458	1	protein_coding	13.7406	26.7749	0.706281	-2.99026	2.13715e-12	8.39913	5.95858	10.0621	57.1387	81.6254	81.5857	13.8153	5.45111	14.912	15.4641	9.72412	17.1624	0.975711	0	1.21681	0	1.03521	0	0.846168	0	0	0.730727	1.63514	2.03562
ENSG00000127084	FGD3	FYVE, RhoGEF and PH domain containing 3 [Source:HGNC Symbol;Acc:HGNC:16027]	9	92947451	93036236	1	protein_coding	11.3474	22.3865	0.308203	-2.98643	1.09037e-11	17.9981	6.95168	17.8022	43.8892	45.6803	70.8103	1.62533	2.72556	2.35453	19.3301	18.8762	20.5949	0	1.07616	0	0	1.03521	0.961794	0	0	0.625283	0	0	0
ENSG00000174600	CMKLR1	chemerin chemokine-like receptor 1 [Source:HGNC Symbol;Acc:HGNC:2121]	12	108288044	108339341	-1	protein_coding	23.9413	44.6045	3.27807	-2.94571	1.03713e-18	24.5975	34.7584	27.0903	46.3735	77.1323	57.7258	26.0052	23.1672	32.9634	57.9902	69.7849	57.6656	3.90285	2.15232	0	1.99255	8.28165	2.88538	0.846168	0	0.625283	10.2302	1.63514	6.78539
ENSG00000179914	ITLN1	intelectin 1 [Source:HGNC Symbol;Acc:HGNC:18259]	1	160876539	160885170	-1	protein_coding	1921.91	3830.98	12.8434	-2.9426	1.48491e-10	149.385	83.4201	240.717	11295.3	16371.5	13306.9	25.1926	27.2556	26.6847	1970.89	1020.46	1454	6.82998	9.68543	9.73445	12.9516	31.0562	8.65614	17.7695	0	16.2574	17.5374	7.35811	16.2849
ENSG00000111341	MGP	matrix Gla protein [Source:HGNC Symbol;Acc:HGNC:7060]	12	14881181	14885926	-1	protein_coding	810.081	1466.38	153.783	-2.92804	4.35026e-25	480.55	517.403	558.061	2364.22	2343.92	2574.57	1843.12	1644.87	1812.99	1295.11	1176.62	985.12	70.2512	106.54	132.632	102.616	331.266	122.148	151.464	234.73	226.352	167.336	39.2433	160.814
ENSG00000152049	KCNE4	potassium voltage-gated channel subfamily E regulatory subunit 4 [Source:HGNC Symbol;Acc:HGNC:6244]	2	223051814	223198399	1	protein_coding	66.7327	124.425	9.04076	-2.92022	1.22482e-16	32.3966	36.7446	16.2542	227.727	189.461	270.157	111.335	88.5806	76.1298	148.455	178.466	117.391	2.92713	2.15232	2.43361	10.959	12.4225	8.65614	11.8464	0	15.0068	22.6525	6.54054	12.8922
ENSG00000163694	RBM47	RNA binding motif protein 47 [Source:HGNC Symbol;Acc:HGNC:30358]	4	40423267	40630875	-1	protein_coding	16.767	32.0788	1.4551	-2.9164	5.15225e-13	32.3966	32.7722	42.5705	43.8892	67.3971	92.3612	10.5646	6.1325	7.84843	14.6909	17.1602	17.1624	0	0	3.65042	0	2.07041	0.961794	2.5385	0	3.7517	0	2.4527	2.03562
ENSG00000205403	CFI	complement factor I [Source:HGNC Symbol;Acc:HGNC:5394]	4	109740694	109802179	-1	protein_coding	535.395	1023.7	47.0896	-2.91295	6.95723e-12	677.33	399.225	887.015	2568.76	3201.36	3063.31	118.649	127.42	139.702	381.189	372.377	348.053	9.75711	17.2185	17.0353	30.8845	104.556	41.3571	69.3858	0	139.438	59.9196	17.1689	58.3544
ENSG00000145824	CXCL14	C-X-C motif chemokine ligand 14 [Source:HGNC Symbol;Acc:HGNC:10640]	5	135570679	135579279	-1	protein_coding	34.16	65.496	2.824	-2.9095	2.95322e-12	20.3979	11.9172	25.5423	128.355	176.73	175.486	4.06332	9.53945	11.7726	87.3719	53.7687	81.0064	1.95142	1.07616	0	4.98137	8.28165	5.77076	2.5385	0	1.25057	2.19218	2.4527	3.3927
ENSG00000183160	TMEM119	transmembrane protein 119 [Source:HGNC Symbol;Acc:HGNC:27884]	12	108589846	108598320	-1	protein_coding	29.5504	56.409	2.6917	-2.90771	7.6511e-13	11.9988	24.8274	6.19207	105.996	113.826	145.469	56.8865	67.4575	55.7239	29.3817	33.7484	25.4003	0	1.07616	0	0	6.21124	1.92359	4.23084	0	10.6298	2.92291	3.27027	2.03562
ENSG00000099960	SLC7A4	solute carrier family 7 member 4 [Source:HGNC Symbol;Acc:HGNC:11062]	22	21028718	21032840	-1	protein_coding	20.2025	38.9731	1.43198	-2.89542	7.67847e-12	91.7905	41.7101	123.067	33.952	54.6665	53.8774	4.87598	3.40694	4.70906	15.4641	25.7403	14.4164	0	1.07616	0	0.996273	4.14082	2.88538	2.5385	0	1.87585	0	1.63514	2.03562
ENSG00000164764	SBSPON	somatomedin B and thrombospondin type 1 domain containing [Source:HGNC Symbol;Acc:HGNC:30362]	8	73064540	73124088	-1	protein_coding	216.075	412.425	19.7256	-2.88149	8.66477e-12	195.58	106.261	250.779	1217.3	1171.96	1173.76	21.9419	18.3975	22.7605	270.621	212.787	286.955	26.3442	22.5993	31.637	13.9478	12.4225	22.1213	16.0772	0	13.1309	24.8447	27.7973	25.7845
ENSG00000007372	PAX6	paired box 6 [Source:HGNC Symbol;Acc:HGNC:8620]	11	31784779	31818062	-1	protein_coding	11.7625	22.517	1.00804	-2.87488	8.977e-13	6.59932	6.95168	3.09604	21.5305	21.7168	19.2419	43.0712	43.6089	49.4451	21.6497	18.8762	14.4164	0	0	0	2.98882	0	0.961794	1.69234	0	0.625283	3.65363	0.817568	1.35708
ENSG00000112837	TBX18	T-box 18 [Source:HGNC Symbol;Acc:HGNC:11595]	6	84687351	84764519	-1	protein_coding	328.927	637.06	20.7937	-2.87091	9.65658e-11	171.582	111.227	228.333	1748.11	1821.97	1624.79	184.475	154.675	169.526	571.397	429.577	429.059	1.95142	2.15232	1.21681	10.959	17.5985	17.3123	5.92318	0	5.00226	91.3408	30.25	65.8183
ENSG00000131037	EPS8L1	EPS8 like 1 [Source:HGNC Symbol;Acc:HGNC:21295]	19	55072020	55087923	1	protein_coding	106.261	191.974	20.547	-2.85751	6.2615e-13	125.387	69.5168	167.186	455.454	539.177	542.622	17.8786	20.4417	36.8876	105.929	112.685	110.526	4.87856	4.30463	3.65042	18.9292	14.4929	16.3505	13.5387	117.365	15.0068	13.1531	14.7162	10.1781
ENSG00000166510	CCDC68	coiled-coil domain containing 68 [Source:HGNC Symbol;Acc:HGNC:24350]	18	54901509	54959508	-1	protein_coding	11.4506	21.2474	1.6537	-2.85498	1.2777e-18	17.9981	29.7929	23.9943	9.93717	14.9771	23.0903	16.2533	11.5836	18.8362	33.2477	36.0365	19.2219	0.975711	2.15232	2.43361	1.99255	1.03521	0.961794	0	0	3.7517	2.19218	1.63514	2.71416
ENSG00000215912	TTC34	tetratricopeptide repeat domain 34 [Source:HGNC Symbol;Acc:HGNC:34297]	1	2635976	2801717	-1	protein_coding	3.93865	7.8773	0	-2.8503	8.35979e-11	11.9988	15.8896	14.7062	4.14049	5.99085	4.61806	2.43799	2.72556	5.4939	10.0516	10.2961	6.17846	0	0	0	0	0	0	0	0	0	0	0	0
ENSG00000128606	LRRC17	leucine rich repeat containing 17 [Source:HGNC Symbol;Acc:HGNC:16895]	7	102912991	102944949	1	protein_coding	363.479	639.272	87.6859	-2.84864	1.00113e-22	212.978	293.957	257.745	588.777	732.382	906.679	1160.48	1057.52	1082.3	516.499	491.926	370.021	46.8341	50.5795	32.8538	37.8584	111.802	45.2043	61.7703	352.094	103.172	85.495	30.25	94.3169
ENSG00000102802	MEDAG	mesenteric estrogen dependent adipogenesis [Source:HGNC Symbol;Acc:HGNC:25926]	13	30906191	30925572	1	protein_coding	22.5466	44.3818	0.711344	-2.84743	2.38062e-10	31.1968	6.95168	26.3163	100.2	119.817	100.058	0.812664	0	2.35453	50.2582	41.7565	52.8601	0.975711	1.07616	0	0	1.03521	0.961794	0	0	0.625283	0.730727	2.4527	0.678539
ENSG00000112562	SMOC2	SPARC related modular calcium binding 2 [Source:HGNC Symbol;Acc:HGNC:20323]	6	168441151	168673445	1	protein_coding	270.941	521.113	20.7693	-2.83507	9.13786e-11	84.5913	77.4616	106.813	1374.64	1966.5	1503.95	49.5725	70.1831	46.3058	378.869	302.02	292.447	13.66	6.45695	6.08403	14.9441	61.0771	11.5415	20.308	0	40.0181	38.7285	10.6284	25.7845
ENSG00000050327	ARHGEF5	Rho guanine nucleotide exchange factor 5 [Source:HGNC Symbol;Acc:HGNC:13209]	7	144355288	144380632	1	protein_coding	9.69102	18.7386	0.643422	-2.83287	1.83443e-11	18.5981	11.9172	20.1242	36.4363	45.6803	36.9445	2.43799	4.08833	6.27875	21.6497	9.72412	10.9839	0	0	0	0	2.07041	2.88538	0	0	0.625283	1.46145	0	0.678539
ENSG00000010932	FMO1	flavin containing monooxygenase 1 [Source:HGNC Symbol;Acc:HGNC:3769]	1	171248471	171285978	1	protein_coding	10.5667	20.5874	0.54591	-2.83033	6.25265e-11	17.3982	9.93097	20.8983	49.6859	39.6894	66.1922	3.25065	6.1325	4.70906	13.1444	5.72007	10.2974	0	0	1.21681	0	1.03521	0	1.69234	0	1.87585	0.730727	0	0
ENSG00000196872	KIAA1211L	KIAA1211 like [Source:HGNC Symbol;Acc:HGNC:33454]	2	98793846	98936259	-1	protein_coding	15.344	28.8831	1.80477	-2.82431	1.84746e-13	39.5959	21.8481	37.9265	55.4825	57.662	54.6471	7.31397	8.85806	10.9878	16.2373	18.8762	17.1624	0.975711	3.22848	6.08403	0.996273	0	0	1.69234	0	0.625283	4.38436	1.63514	2.03562
ENSG00000157765	SLC34A2	solute carrier family 34 member 2 [Source:HGNC Symbol;Acc:HGNC:11020]	4	25648011	25678748	1	protein_coding	105.986	208.79	3.18165	-2.81694	6.71599e-10	10.1989	9.93097	9.28811	433.095	769.825	633.444	7.31397	8.85806	2.35453	225.775	202.491	192.905	2.92713	1.07616	3.65042	1.99255	4.14082	2.88538	2.5385	0	6.87811	3.65363	5.72298	2.71416
ENSG00000149131	SERPING1	serpin family G member 1 [Source:HGNC Symbol;Acc:HGNC:1228]	11	57597387	57614853	1	protein_coding	283.548	527.329	39.7662	-2.80636	1.06552e-13	203.379	136.054	222.141	1059.96	1176.45	1290.75	288.496	300.493	248.795	481.705	539.403	380.318	8.7814	9.68543	13.3849	19.9255	73.4996	27.892	38.0776	0	115.677	65.7654	35.973	68.5325
ENSG00000197971	MBP	myelin basic protein [Source:HGNC Symbol;Acc:HGNC:6925]	18	76978827	77133683	-1	protein_coding	34.6816	64.6807	4.6825	-2.8053	4.38777e-14	31.1968	14.8965	30.9604	151.542	149.023	173.177	25.1926	19.0789	13.3423	53.351	62.9208	51.4871	5.85427	7.53311	4.86723	7.97019	2.07041	2.88538	1.69234	0	7.5034	4.38436	7.35811	4.07123
ENSG00000206538	VGLL3	vestigial like family member 3 [Source:HGNC Symbol;Acc:HGNC:24327]	3	86876388	86991119	-1	protein_coding	69.5057	127.792	11.219	-2.79686	4.90912e-17	63.5934	38.7308	55.7287	271.616	294.301	320.186	69.8891	62.6878	74.5601	93.5575	103.533	85.1254	3.90285	6.45695	7.30084	6.97391	12.4225	8.65614	14.3849	0	21.8849	21.9218	13.0811	17.642
ENSG00000169174	PCSK9	proprotein convertase subtilisin/kexin type 9 [Source:HGNC Symbol;Acc:HGNC:20001]	1	55039548	55064852	1	protein_coding	21.5227	39.6143	3.43118	-2.79637	2.14386e-17	24.5975	23.8343	20.8983	72.0445	101.096	60.8045	19.5039	36.1136	21.9756	25.5157	39.4685	29.5193	0	4.30463	2.43361	2.98882	8.28165	5.77076	4.23084	0	3.7517	4.38436	1.63514	3.3927
ENSG00000174939	ASPHD1	aspartate beta-hydroxylase domain containing 1 [Source:HGNC Symbol;Acc:HGNC:27380]	16	29900375	29919864	1	protein_coding	23.3951	43.5342	3.2559	-2.79621	9.17702e-15	56.9941	25.8205	71.9829	61.2792	83.1231	96.2096	13.0026	8.17667	14.912	33.2477	27.4563	30.2058	0.975711	4.30463	0	2.98882	6.21124	4.80897	3.38467	0	5.62755	4.38436	1.63514	4.74977
ENSG00000147804	SLC39A4	solute carrier family 39 member 4 [Source:HGNC Symbol;Acc:HGNC:17129]	8	144409742	144416895	-1	protein_coding	27.9918	50.1759	5.80777	-2.79033	6.10584e-42	55.1943	54.6203	64.2428	55.4825	46.4291	60.0348	48.7598	32.7067	43.1664	52.5778	39.4685	49.4276	6.82998	3.22848	8.51765	3.98509	6.21124	4.80897	6.76935	0	3.7517	8.03799	11.446	6.10685
ENSG00000117228	GBP1	guanylate binding protein 1 [Source:HGNC Symbol;Acc:HGNC:4182]	1	89052319	89065360	-1	protein_coding	38.953	71.3675	6.53855	-2.78211	2.23501e-18	38.996	26.8136	54.9547	138.292	122.064	155.475	50.3851	42.2461	36.8876	75.7739	62.3488	52.1736	2.92713	4.30463	1.21681	7.97019	12.4225	6.73255	8.46168	0	12.5057	6.57654	2.4527	12.8922
ENSG00000125730	C3	complement C3 [Source:HGNC Symbol;Acc:HGNC:1318]	19	6677704	6730562	-1	protein_coding	1183.93	2359.38	8.48396	-2.76282	2.29735e-09	282.571	133.075	457.44	6344.06	10366.4	7939.22	26.8179	27.9369	25.8998	1003.62	746.469	959.034	0	1.07616	2.43361	8.96646	18.6337	11.5415	13.5387	0	31.2642	5.11509	2.4527	6.78539
ENSG00000143196	DPT	dermatopontin [Source:HGNC Symbol;Acc:HGNC:3011]	1	168695459	168729264	-1	protein_coding	17.7493	33.8032	1.69542	-2.7523	2.86249e-11	1.79981	6.95168	3.87005	57.1387	29.2054	70.8103	54.4485	30.6625	25.8998	50.2582	45.7606	28.8328	0.975711	0	0	0.996273	2.07041	1.92359	7.61551	0	2.50113	0.730727	0.817568	2.71416
ENSG00000159403	C1R	complement C1r [Source:HGNC Symbol;Acc:HGNC:1246]	12	7080199	7092607	-1	protein_coding	258.114	476.856	39.371	-2.74395	1.46196e-13	161.983	115.199	160.22	903.454	1320.98	1382.34	167.409	191.47	142.841	427.581	460.466	288.328	25.3685	43.0463	19.4689	26.8994	43.4786	34.6246	68.5396	0	99.42	43.1129	23.7095	44.7836
ENSG00000125378	BMP4	bone morphogenetic protein 4 [Source:HGNC Symbol;Acc:HGNC:1071]	14	53949736	53958761	-1	protein_coding	224.329	404.396	44.261	-2.73755	9.93602e-23	244.175	158.896	279.417	752.741	834.975	800.464	314.501	313.439	358.673	297.683	260.263	237.527	25.3685	32.2848	31.637	31.8807	52.7955	28.8538	37.2314	0	41.894	97.9174	55.5946	95.674
ENSG00000248632	AC106872.5	phenylalanyl-tRNA synthetase, beta subunit (FARSB) pseudogene	4	164968587	164970002	-1	processed_pseudogene	3.12733	6.20256	0.0521069	-2.73439	1.61709e-10	3.59963	7.94478	4.64406	8.28098	5.99085	7.69677	5.68865	2.04417	6.27875	7.73203	6.29208	8.23794	0	0	0	0	0	0	0	0	0.625283	0	0	0
ENSG00000183876	ARSI	arylsulfatase family member I [Source:HGNC Symbol;Acc:HGNC:32521]	5	150296343	150339307	-1	protein_coding	39.1255	71.7817	6.46943	-2.72437	1.04797e-15	33.5965	22.8412	42.5705	134.98	195.452	140.851	51.1978	36.1136	39.2422	60.3098	55.4847	48.7411	2.92713	2.15232	3.65042	6.97391	12.4225	7.69435	4.23084	0	8.75396	17.5374	6.54054	4.74977
ENSG00000278195	SSTR3	somatostatin receptor 3 [Source:HGNC Symbol;Acc:HGNC:11332]	22	37204238	37212322	-1	protein_coding	9.22474	17.8543	0.59516	-2.72264	2.49209e-10	19.198	17.8757	23.9943	33.952	42.6848	38.4838	1.62533	3.40694	2.35453	12.3712	11.4401	6.86495	0	0	1.21681	0	0	0	0.846168	0	0.625283	1.46145	1.63514	1.35708
ENSG00000166947	EPB42	erythrocyte membrane protein band 4.2 [Source:HGNC Symbol;Acc:HGNC:3381]	15	43197227	43221125	-1	protein_coding	17.5649	33.7269	1.40278	-2.7143	3.00922e-10	64.1934	42.7032	89.0111	51.342	45.6803	56.1864	4.06332	1.36278	1.56969	13.1444	18.3042	17.1624	3.90285	3.22848	1.21681	1.99255	0	1.92359	0.846168	0	0	0.730727	1.63514	1.35708
ENSG00000150540	HNMT	histamine N-methyltransferase [Source:HGNC Symbol;Acc:HGNC:5028]	2	137964020	138016364	1	protein_coding	55.7474	99.7881	11.7067	-2.69187	1.19269e-26	110.389	130.096	120.745	120.074	104.84	134.693	70.7017	63.3692	104.384	90.4647	85.2291	62.471	9.75711	15.0662	17.0353	1.99255	22.7745	6.73255	3.38467	0	15.0068	26.3062	8.17568	14.2493
ENSG00000139304	PTPRQ	protein tyrosine phosphatase, receptor type Q [Source:HGNC Symbol;Acc:HGNC:9679]	12	80402178	80680271	1	protein_coding	75.6212	150.046	1.19666	-2.68511	6.33314e-09	31.7967	27.8067	50.3106	348.629	506.227	510.296	2.43799	0	3.13937	130.671	83.5131	105.72	1.95142	2.15232	2.43361	0.996273	1.03521	0	0	0	1.25057	0.730727	2.4527	1.35708
ENSG00000133083	DCLK1	doublecortin like kinase 1 [Source:HGNC Symbol;Acc:HGNC:2700]	13	35768652	36131306	-1	protein_coding	74.6118	133.747	15.4769	-2.68415	5.51413e-24	44.9953	72.4961	50.3106	188.806	213.424	247.836	175.535	157.401	138.132	117.527	109.253	89.2444	10.7328	16.1424	15.8185	7.97019	28.9858	14.4269	16.0772	0	14.3815	25.5754	13.8987	21.7133
ENSG00000122691	TWIST1	twist family bHLH transcription factor 1 [Source:HGNC Symbol;Acc:HGNC:12428]	7	19020991	19117672	-1	protein_coding	22.9846	41.4178	4.55147	-2.67887	5.28178e-23	49.7948	67.5306	54.9547	51.342	42.6848	43.1019	22.7546	23.8486	34.5331	33.2477	45.7606	27.4598	1.95142	2.15232	3.65042	5.97764	9.31685	0.961794	6.76935	0	8.75396	5.84581	2.4527	6.78539
ENSG00000102034	ELF4	E74 like ETS transcription factor 4 [Source:HGNC Symbol;Acc:HGNC:3319]	X	130064874	130110716	-1	protein_coding	71.3186	130.485	12.1524	-2.67704	1.18328e-14	113.988	66.5375	130.034	202.056	208.182	231.673	65.0131	71.5458	58.8632	134.537	158.446	124.942	0.975711	0	1.21681	19.9255	13.4577	8.65614	24.5389	0	28.763	16.076	13.8987	18.3206
ENSG00000113140	SPARC	secreted protein acidic and cysteine rich [Source:HGNC Symbol;Acc:HGNC:11219]	5	151661096	151687165	-1	protein_coding	15340.8	27367	3314.71	-2.67683	6.93433e-20	10921.3	7749.14	11721.6	42853.2	48760.3	53314.7	30187.2	29441.5	29633.3	23315.9	23806.4	16699	967.906	1422.68	1198.55	2172.87	5741.25	2593	3497.21	2934.12	5735.72	5211.54	2659.55	5642.05
ENSG00000196090	PTPRT	protein tyrosine phosphatase, receptor type T [Source:HGNC Symbol;Acc:HGNC:9682]	20	42072752	43189970	-1	protein_coding	52.0263	98.1146	5.93798	-2.67624	1.20059e-10	4.7995	5.95858	3.87005	87.7783	111.58	123.148	172.285	130.827	111.448	138.403	159.59	127.688	0.975711	1.07616	3.65042	4.98137	13.4577	1.92359	4.23084	0	7.5034	16.076	2.4527	14.9279
ENSG00000198121	LPAR1	lysophosphatidic acid receptor 1 [Source:HGNC Symbol;Acc:HGNC:3166]	9	110873263	111038458	-1	protein_coding	60.7778	103.043	18.5128	-2.66603	1.10332e-13	62.9935	42.7032	81.271	196.259	222.41	276.314	59.3244	49.7414	57.2936	70.3615	59.4888	58.3521	3.90285	6.45695	4.86723	6.97391	16.5633	7.69435	5.92318	117.365	18.1332	10.2302	5.72298	18.3206
ENSG00000122121	XPNPEP2	X-prolyl aminopeptidase 2 [Source:HGNC Symbol;Acc:HGNC:12823]	X	129738974	129769538	1	protein_coding	20.1424	37.8465	2.43831	-2.65961	3.65829e-11	11.9988	24.8274	7.74009	52.9982	79.3788	93.9006	48.7598	33.3881	40.8119	27.0621	22.3083	10.9839	0	0	2.43361	0.996273	4.14082	0	8.46168	0	7.5034	2.19218	0.817568	2.71416
ENSG00000013297	CLDN11	claudin 11 [Source:HGNC Symbol;Acc:HGNC:8514]	3	170418865	170454733	1	protein_coding	82.7771	158.663	6.89111	-2.65893	1.82047e-09	22.1977	19.8619	50.3106	454.626	487.506	536.465	13.0026	14.9906	9.41812	119.846	68.6409	107.093	5.85427	1.07616	6.08403	9.96273	12.4225	8.65614	2.5385	0	11.2551	13.1531	4.90541	6.78539
ENSG00000171951	SCG2	secretogranin II [Source:HGNC Symbol;Acc:HGNC:10575]	2	223596940	223602503	-1	protein_coding	55.3186	102.469	8.16846	-2.65647	4.17919e-12	10.7989	10.9241	10.8361	192.947	223.159	217.049	91.0183	74.9528	64.3571	115.98	137.282	80.3199	3.90285	2.15232	4.86723	11.9553	7.24644	3.84717	13.5387	0	16.8826	6.57654	11.446	15.6064
ENSG00000111339	ART4	ADP-ribosyltransferase 4 (Dombrock blood group) [Source:HGNC Symbol;Acc:HGNC:726]	12	14825569	14843533	-1	protein_coding	10.0412	18.4971	1.58537	-2.65226	1.00634e-13	31.1968	15.8896	30.1864	15.7339	26.9588	36.1748	13.8153	11.5836	10.9878	5.41242	13.7282	10.2974	0.975711	4.30463	2.43361	1.99255	1.03521	1.92359	0.846168	0	1.25057	0.730727	0.817568	2.71416
ENSG00000106483	SFRP4	secreted frizzled related protein 4 [Source:HGNC Symbol;Acc:HGNC:10778]	7	37905932	38025695	-1	protein_coding	56.9509	106.687	7.21427	-2.64982	8.97068e-11	13.7986	13.9034	10.8361	144.089	276.328	197.807	143.841	139.003	240.162	24.7425	43.4725	32.2653	5.85427	8.60927	10.9513	1.99255	13.4577	0.961794	13.5387	0	3.7517	17.5374	2.4527	7.46393
ENSG00000171617	ENC1	ectodermal-neural cortex 1 [Source:HGNC Symbol;Acc:HGNC:3345]	5	74627406	74641424	-1	protein_coding	181.369	326.466	36.2725	-2.64471	4.69802e-18	221.977	117.185	261.615	551.513	586.355	836.639	235.672	148.543	157.754	279.899	291.152	229.289	16.5871	21.5232	19.4689	27.8956	53.8307	31.7392	33.0006	0	38.1423	81.8414	23.7095	87.5315
ENSG00000182175	RGMA	repulsive guidance molecule BMP co-receptor a [Source:HGNC Symbol;Acc:HGNC:30308]	15	93035273	93089204	-1	protein_coding	20.9805	37.767	4.194	-2.63633	1.03002e-18	29.397	23.8343	34.0564	60.4511	65.1505	70.8103	21.9419	14.9906	32.9634	36.3405	33.7484	29.5193	1.95142	6.45695	8.51765	1.99255	6.21124	5.77076	2.5385	0	2.50113	3.65363	3.27027	7.46393
ENSG00000091986	CCDC80	coiled-coil domain containing 80 [Source:HGNC Symbol;Acc:HGNC:30649]	3	112596794	112649530	-1	protein_coding	1199.99	2131.43	268.559	-2.63437	8.90026e-19	1358.86	1057.65	1620	3762.05	5838.84	4806.63	1058.9	1007.09	1186.68	1367.8	1272.14	1240.5	156.114	121.606	172.787	202.243	428.575	215.442	172.618	352.094	237.608	537.084	192.946	433.587
ENSG00000188783	PRELP	proline and arginine rich end leucine rich repeat protein [Source:HGNC Symbol;Acc:HGNC:9357]	1	203475828	203491352	1	protein_coding	125.617	222.085	29.1498	-2.63407	5.47285e-13	65.9932	44.6894	56.5027	385.065	399.141	427.94	164.971	190.789	144.411	300.776	284.288	200.457	7.80569	2.15232	2.43361	18.9292	27.9506	21.1595	24.5389	117.365	38.7676	42.3822	8.99325	37.3197
ENSG00000100228	RAB36	RAB36, member RAS oncogene family [Source:HGNC Symbol;Acc:HGNC:9775]	22	23145326	23164350	1	protein_coding	10.297	19.1906	1.40343	-2.63336	2.77409e-12	11.3988	14.8965	20.1242	29.8115	41.1871	42.3322	11.3773	12.9464	12.5575	15.4641	8.58011	9.61093	0	2.15232	1.21681	0.996273	0	0.961794	2.5385	0	1.25057	3.65363	0	4.07123
ENSG00000132972	RNF17	ring finger protein 17 [Source:HGNC Symbol;Acc:HGNC:10060]	13	24764152	24879921	1	protein_coding	8.3011	16.3606	0.241608	-2.63285	6.28746e-09	29.397	21.8481	30.9604	6.62478	11.2329	1.53935	2.43799	2.04417	1.56969	28.6085	32.6044	27.4598	0.975711	0	0	0	0	1.92359	0	0	0	0	0	0
ENSG00000141433	ADCYAP1	adenylate cyclase activating polypeptide 1 [Source:HGNC Symbol;Acc:HGNC:241]	18	904943	912172	1	protein_coding	6.85932	13.4468	0.271837	-2.6298	3.86707e-09	4.19957	2.97929	6.96608	34.7801	23.9634	32.3264	3.25065	1.36278	3.13937	22.4229	10.8681	15.1029	0	0	0	0	1.03521	0	0	0	0	0.730727	0.817568	0.678539
ENSG00000147251	DOCK11	dedicator of cytokinesis 11 [Source:HGNC Symbol;Acc:HGNC:23483]	X	118495898	118686163	1	protein_coding	156.852	277.961	35.7442	-2.62483	1.18155e-13	250.774	159.889	325.858	420.674	595.341	664.231	91.831	64.0506	58.8632	235.054	229.375	239.587	9.75711	9.68543	2.43361	22.9143	50.7251	34.6246	26.2312	117.365	38.7676	48.228	17.9865	50.2119
ENSG00000109062	SLC9A3R1	SLC9A3 regulator 1 [Source:HGNC Symbol;Acc:HGNC:11075]	17	74748652	74769353	1	protein_coding	136.806	248.329	25.2842	-2.62279	1.80425e-14	242.975	118.179	323.536	603.683	476.273	526.459	69.0764	72.9086	87.1176	174.744	143.574	141.418	2.92713	17.2185	9.73445	44.8323	23.8097	36.5482	48.2316	0	33.14	28.4983	28.6149	29.8557
ENSG00000116983	HPCAL4	hippocalcin like 4 [Source:HGNC Symbol;Acc:HGNC:18212]	1	39678648	39691689	-1	protein_coding	10.5204	20.4141	0.626629	-2.61975	3.84364e-09	4.7995	1.98619	10.8361	44.7173	53.1688	66.1922	2.43799	4.76972	6.27875	12.3712	22.3083	15.1029	0	2.15232	1.21681	0	0	1.92359	0	0	0	0.730727	0.817568	0.678539
ENSG00000163909	HEYL	hes related family bHLH transcription factor with YRPW motif-like [Source:HGNC Symbol;Acc:HGNC:4882]	1	39624153	39639945	-1	protein_coding	78.2792	143.699	12.8594	-2.6146	2.08628e-12	12.5987	31.7791	9.28811	168.932	158.009	175.486	298.248	263.016	223.68	138.403	144.718	100.228	3.90285	13.9901	4.86723	5.97764	20.7041	10.5797	19.4619	0	30.0136	13.1531	10.6284	21.0347
ENSG00000275342	PRAG1	PEAK1 related, kinase-activating pseudokinase 1 [Source:HGNC Symbol;Acc:HGNC:25438]	8	8317736	8386498	-1	protein_coding	99.7001	176.887	22.5135	-2.61367	1.13767e-27	238.175	137.047	264.711	203.712	280.072	269.387	122.712	111.748	124.79	119.846	141.286	109.153	19.5142	19.3709	14.6017	14.9441	31.0562	24.0448	17.7695	0	24.386	44.5743	13.0811	46.8192
ENSG00000101134	DOK5	docking protein 5 [Source:HGNC Symbol;Acc:HGNC:16173]	20	54475597	54651171	1	protein_coding	37.4824	66.7827	8.18218	-2.60124	5.8665e-25	41.9957	28.7998	55.7287	101.856	83.1231	97.749	62.5751	64.0506	67.4965	74.2275	60.6328	63.1575	4.87856	2.15232	6.08403	5.97764	13.4577	7.69435	11.0002	0	19.3838	7.30727	7.35811	12.8922
ENSG00000198286	CARD11	caspase recruitment domain family member 11 [Source:HGNC Symbol;Acc:HGNC:16393]	7	2906141	3043945	-1	protein_coding	11.1556	21.6079	0.703365	-2.60048	4.17894e-09	29.9969	16.8826	29.4124	24.8429	50.1734	61.5741	2.43799	2.72556	3.13937	9.27843	17.1602	11.6704	0	0	0	0	0	0.961794	1.69234	0	4.37698	0.730727	0	0.678539
ENSG00000196562	SULF2	sulfatase 2 [Source:HGNC Symbol;Acc:HGNC:20392]	20	47656348	47786616	-1	protein_coding	417.004	745.509	88.4994	-2.5821	2.75033e-17	284.971	206.564	316.57	1183.35	1791.27	1625.56	769.592	699.105	654.559	539.696	468.474	406.405	48.7856	52.7318	58.4067	66.7503	161.492	68.2873	57.5394	0	111.3	175.374	88.2973	173.027
ENSG00000278212	AC134878.2	MAFF interacting protein (pseudogene)	Y	11153858	11159013	-1	unprocessed_pseudogene	2.78745	5.49187	0.0830228	-2.578	3.02203e-09	5.99938	4.96548	3.09604	3.31239	7.48857	7.69677	2.43799	8.85806	4.70906	4.63922	5.14807	7.55145	0	0	0	0.996273	0	0	0	0	0	0	0	0
ENSG00000144868	TMEM108	transmembrane protein 108 [Source:HGNC Symbol;Acc:HGNC:28451]	3	133038391	133397792	1	protein_coding	59.5409	106.951	12.1305	-2.56277	6.66554e-16	51.5947	34.7584	58.0507	242.633	211.178	228.594	66.6384	48.3786	56.5087	96.6504	90.9492	97.4823	6.82998	17.2185	3.65042	13.9478	18.6337	16.3505	9.30785	0	6.87811	23.3833	13.0811	16.2849
ENSG00000145936	KCNMB1	potassium calcium-activated channel subfamily M regulatory beta subunit 1 [Source:HGNC Symbol;Acc:HGNC:6285]	5	170374671	170389677	-1	protein_coding	43.475	80.143	6.80699	-2.56136	4.61095e-11	193.18	223.447	206.66	33.1239	41.1871	22.3206	21.1293	26.5742	29.824	54.8974	74.3609	35.0112	16.5871	13.9901	8.51765	0	6.21124	3.84717	8.46168	0	5.62755	10.9609	4.08784	3.3927
ENSG00000167600	CYP2S1	cytochrome P450 family 2 subfamily S member 1 [Source:HGNC Symbol;Acc:HGNC:15654]	19	41193049	41207539	1	protein_coding	18.5794	33.6446	3.51412	-2.55913	1.01612e-14	35.3963	26.8136	40.2485	42.233	44.9314	95.4399	21.1293	18.3975	14.912	17.7837	18.3042	28.1463	1.95142	1.07616	2.43361	2.98882	5.17603	4.80897	5.07701	0	5.62755	1.46145	8.17568	3.3927
ENSG00000122176	FMOD	fibromodulin [Source:HGNC Symbol;Acc:HGNC:3774]	1	203340628	203351758	-1	protein_coding	503.633	902.275	104.99	-2.55467	1.83443e-11	472.151	319.777	342.886	1757.22	2144.73	2516.84	612.748	637.78	656.914	444.592	550.271	371.394	18.5385	29.0563	25.5529	54.795	177.02	43.2807	119.31	352.094	149.443	130.8	31.0676	128.922
ENSG00000172201	ID4	inhibitor of DNA binding 4, HLH protein [Source:HGNC Symbol;Acc:HGNC:5363]	6	19837386	19840684	1	protein_coding	183.031	332.482	33.5805	-2.55074	2.66212e-12	207.579	128.11	243.039	975.499	863.432	835.869	59.3244	64.0506	96.5357	178.61	154.442	183.294	24.3928	17.2185	18.2521	75.7168	39.3378	28.8538	27.0774	0	26.8872	38.7285	59.6825	46.8192
ENSG00000145536	ADAMTS16	ADAM metallopeptidase with thrombospondin type 1 motif 16 [Source:HGNC Symbol;Acc:HGNC:17108]	5	5140330	5320304	1	protein_coding	20.5206	37.6964	3.34489	-2.54686	1.41319e-11	9.59901	7.94478	8.5141	58.7949	98.8491	115.452	25.1926	31.3439	22.7605	22.4229	30.8884	20.5949	4.87856	2.15232	6.08403	1.99255	3.10562	4.80897	1.69234	0	4.37698	4.38436	3.27027	3.3927
ENSG00000115594	IL1R1	interleukin 1 receptor type 1 [Source:HGNC Symbol;Acc:HGNC:5993]	2	102064544	102179874	1	protein_coding	302.932	541.12	64.7437	-2.54636	3.87649e-16	451.753	349.57	435.767	879.44	1122.54	1127.58	386.828	369.994	358.673	344.075	384.389	282.836	15.6114	30.1324	24.3361	43.836	178.055	83.676	52.4624	0	122.555	108.878	31.8852	85.4959
ENSG00000175928	LRRN1	leucine rich repeat neuronal 1 [Source:HGNC Symbol;Acc:HGNC:20980]	3	3799437	3847703	1	protein_coding	62.4285	112.362	12.4954	-2.54474	1.33179e-14	137.986	119.172	135.452	151.542	203.689	296.326	33.3192	30.6625	30.6089	83.5059	69.7849	56.2926	9.75711	8.60927	2.43361	20.9217	25.8801	11.5415	18.6157	0	14.3815	11.6916	13.8987	12.2137
ENSG00000168386	FILIP1L	filamin A interacting protein 1 like [Source:HGNC Symbol;Acc:HGNC:24589]	3	99830141	100114513	-1	protein_coding	91.8225	154.476	29.1685	-2.54406	1.25436e-20	103.789	70.5099	83.593	263.335	281.57	281.702	114.586	119.243	200.135	126.805	134.994	73.455	16.5871	21.5232	30.4202	14.9441	31.0562	9.61794	22.0004	117.365	16.2574	30.6905	17.1689	22.3918
ENSG00000176049	JAKMIP2	janus kinase and microtubule interacting protein 2 [Source:HGNC Symbol;Acc:HGNC:29067]	5	147585439	147782848	-1	protein_coding	9.26115	16.8659	1.65636	-2.54243	3.20051e-14	13.7986	12.9103	11.6101	13.2496	18.7214	22.3206	30.8812	20.4417	27.4695	10.0516	12.0122	8.92444	0.975711	1.07616	0	0.996273	4.14082	2.88538	0.846168	0	2.50113	2.92291	0.817568	2.71416
ENSG00000124107	SLPI	secretory leukocyte peptidase inhibitor [Source:HGNC Symbol;Acc:HGNC:11092]	20	45252239	45254564	-1	protein_coding	6.54178	13.0315	0.0521069	-2.53664	3.6117e-08	13.7986	10.9241	25.5423	16.562	41.936	26.9387	0.812664	2.04417	1.56969	3.09281	9.72412	3.43248	0	0	0	0	0	0	0	0	0.625283	0	0	0
ENSG00000122585	NPY	neuropeptide Y [Source:HGNC Symbol;Acc:HGNC:7955]	7	24284163	24291865	1	protein_coding	10.5914	19.5699	1.61285	-2.53185	3.85968e-11	9.59901	4.96548	8.5141	18.2181	32.2008	31.5568	17.0659	33.3881	43.1664	9.27843	16.5882	10.2974	0.975711	1.07616	0	1.99255	5.17603	1.92359	0	0	0.625283	1.46145	4.08784	2.03562
ENSG00000166394	CYB5R2	cytochrome b5 reductase 2 [Source:HGNC Symbol;Acc:HGNC:24376]	11	7665100	7677222	-1	protein_coding	55.2779	98.4378	12.118	-2.51915	5.58997e-17	73.7924	43.6963	76.6269	185.494	211.178	230.133	54.4485	39.5206	34.5331	78.8667	72.6449	80.3199	12.6842	9.68543	21.9025	16.9366	14.4929	8.65614	13.5387	0	16.8826	12.4224	7.35811	10.8566
ENSG00000225746	MEG8	maternally expressed 8, small nucleolar RNA host gene [Source:HGNC Symbol;Acc:HGNC:14574]	14	100894770	101038859	1	lincRNA	4.32759	8.59863	0.0565449	-2.5156	3.25198e-08	20.9978	19.8619	16.2542	1.6562	2.99543	4.61806	3.25065	3.40694	3.92422	15.4641	8.0081	2.74598	0	0	0	0	0	0	0	0	0	0	0	0.678539
ENSG00000142449	FBN3	fibrillin 3 [Source:HGNC Symbol;Acc:HGNC:18794]	19	8065402	8149846	-1	protein_coding	81.6707	145.541	17.8	-2.51299	2.53397e-16	251.974	143.999	284.835	161.479	245.625	268.617	67.4511	77.6783	57.2936	69.5883	52.0527	65.9035	12.6842	11.8377	14.6017	15.9404	43.4786	18.2741	12.6925	0	26.8872	21.1911	12.2635	23.7489
ENSG00000021826	CPS1	carbamoyl-phosphate synthase 1 [Source:HGNC Symbol;Acc:HGNC:2323]	2	210477682	210679107	1	protein_coding	60.5417	108.767	12.3162	-2.50911	7.62607e-14	184.181	165.847	197.372	108.481	84.6208	288.629	31.6939	21.1231	26.6847	63.4026	65.2088	67.963	16.5871	22.5993	15.8185	7.97019	8.28165	8.65614	10.154	0	8.12868	13.1531	18.8041	17.642
ENSG00000131650	KREMEN2	kringle containing transmembrane protein 2 [Source:HGNC Symbol;Acc:HGNC:18797]	16	2963944	2968383	1	protein_coding	24.1206	44.9339	3.30739	-2.50625	1.29373e-09	22.7976	12.9103	41.7965	121.73	126.557	120.07	4.87598	8.17667	5.4939	26.2889	18.3042	30.2058	8.7814	6.45695	2.43361	2.98882	3.10562	3.84717	4.23084	0	1.25057	2.92291	1.63514	2.03562
ENSG00000155465	SLC7A7	solute carrier family 7 member 7 [Source:HGNC Symbol;Acc:HGNC:11065]	14	22773222	22829820	-1	protein_coding	123.133	211.626	34.6408	-2.50263	2.56114e-15	220.777	119.172	270.903	407.424	471.78	479.509	82.8917	70.8645	93.3964	107.475	121.266	94.0498	12.6842	36.5894	19.4689	17.9329	36.2322	16.3505	18.6157	117.365	30.6389	40.19	34.3379	35.284
ENSG00000137033	IL33	interleukin 33 [Source:HGNC Symbol;Acc:HGNC:16028]	9	6215786	6257983	1	protein_coding	124.07	223.77	24.3697	-2.49865	1.86927e-12	36.5962	51.641	27.0903	248.429	232.146	317.877	396.58	297.767	430.879	279.899	224.227	142.104	7.80569	33.3609	10.9513	9.96273	57.9715	39.4335	21.1542	0	43.1445	27.7676	8.99325	31.8913
ENSG00000180739	S1PR5	sphingosine-1-phosphate receptor 5 [Source:HGNC Symbol;Acc:HGNC:14299]	19	10512742	10517931	-1	protein_coding	28.3584	52.9894	3.72742	-2.49311	2.48791e-09	3.59963	4.96548	7.74009	89.4345	107.087	97.749	47.1345	47.0158	56.5087	65.7222	59.4888	49.4276	0	0	0	2.98882	5.17603	4.80897	5.07701	0	6.25283	6.57654	1.63514	12.2137
ENSG00000196932	TMEM26	transmembrane protein 26 [Source:HGNC Symbol;Acc:HGNC:28550]	10	61406643	61453450	-1	protein_coding	36.9011	65.7237	8.07856	-2.47816	6.39502e-16	66.5931	51.641	75.8529	98.5436	124.31	125.457	42.2585	34.7508	30.6089	51.0314	49.1926	38.4437	11.7085	11.8377	3.65042	1.99255	11.3873	2.88538	2.5385	0	8.75396	16.076	13.8987	12.2137
ENSG00000147676	MAL2	mal, T cell differentiation protein 2 (gene/pseudogene) [Source:HGNC Symbol;Acc:HGNC:13634]	8	119165034	119245673	1	protein_coding	32.4854	58.8365	6.13435	-2.47796	5.50401e-12	113.388	76.4685	130.808	72.8726	73.388	106.215	17.0659	10.2208	21.9756	25.5157	32.0324	26.0868	6.82998	2.15232	3.65042	3.98509	14.4929	6.73255	2.5385	0	10.0045	9.49945	4.90541	8.82101
ENSG00000166922	SCG5	secretogranin V [Source:HGNC Symbol;Acc:HGNC:10816]	15	32641676	32697098	1	protein_coding	43.831	78.4611	9.20082	-2.47482	4.69009e-14	64.1934	37.7377	71.2089	165.62	135.543	226.285	29.2559	29.2997	29.0392	59.5366	49.1926	44.6222	8.7814	9.68543	2.43361	7.97019	14.4929	7.69435	10.154	0	11.8804	14.6145	9.81082	12.8922
ENSG00000165462	PHOX2A	paired like homeobox 2A [Source:HGNC Symbol;Acc:HGNC:691]	11	72239077	72245664	-1	protein_coding	18.1844	34.3831	1.98574	-2.47434	1.2482e-08	6.59932	0.993097	4.64406	33.1239	54.6665	25.3993	60.1371	63.3692	79.2692	39.4333	22.3083	22.6543	0	0	0	5.97764	4.14082	8.65614	0.846168	0	1.25057	1.46145	0.817568	0.678539
ENSG00000169035	KLK7	kallikrein related peptidase 7 [Source:HGNC Symbol;Acc:HGNC:6368]	19	50976482	50984099	-1	protein_coding	9.85753	19.7151	0	-2.47088	1.12726e-07	16.7983	3.97239	13.1582	43.0611	41.936	66.1922	1.62533	0	1.56969	13.1444	20.0203	15.1029	0	0	0	0	0	0	0	0	0	0	0	0
ENSG00000092051	JPH4	junctophilin 4 [Source:HGNC Symbol;Acc:HGNC:20156]	14	23568035	23578800	-1	protein_coding	30.565	57.0406	4.08931	-2.46968	4.26718e-09	49.7948	22.8412	63.4688	116.762	133.297	140.851	8.12664	9.53945	8.63328	49.485	30.8884	50.8006	1.95142	0	0	2.98882	10.3521	3.84717	0.846168	0	1.87585	10.2302	4.08784	12.8922
ENSG00000012124	CD22	CD22 molecule [Source:HGNC Symbol;Acc:HGNC:1643]	19	35319261	35347355	1	protein_coding	26.1882	47.2699	5.10661	-2.46681	2.056e-12	34.1965	22.8412	28.6383	95.2312	91.3605	120.07	48.7598	23.8486	34.5331	24.7425	25.1683	17.8489	3.90285	1.07616	1.21681	6.97391	6.21124	16.3505	4.23084	0	7.5034	5.11509	3.27027	5.42831
ENSG00000170290	SLN	sarcolipin [Source:HGNC Symbol;Acc:HGNC:11089]	11	107707378	107719693	-1	protein_coding	12.6193	23.9223	1.31637	-2.46297	1.40315e-08	1.19988	0.993097	2.32203	39.7487	26.21	40.7929	20.3166	17.0347	14.912	51.8046	42.9005	28.8328	0	3.22848	0	0.996273	0	1.92359	0.846168	0	0.625283	2.19218	3.27027	2.71416
ENSG00000017483	SLC38A5	solute carrier family 38 member 5 [Source:HGNC Symbol;Acc:HGNC:18070]	X	48458537	48470256	-1	protein_coding	23.1476	43.6269	2.66832	-2.45242	1.51506e-08	1.79981	3.97239	2.32203	72.0445	65.8994	81.5857	38.1952	32.7067	25.115	79.6399	68.0689	52.1736	0.975711	0	0	4.98137	2.07041	0	5.92318	0	4.37698	7.30727	1.63514	4.74977
ENSG00000128567	PODXL	podocalyxin like [Source:HGNC Symbol;Acc:HGNC:9171]	7	131500262	131558217	-1	protein_coding	863.667	1527.68	199.649	-2.451	5.52464e-13	1453.05	723.968	1774.03	2350.97	3232.07	3756.79	540.421	369.994	308.443	1267.28	1261.85	1293.36	67.3241	100.083	71.7916	130.512	221.534	167.352	154.849	234.73	213.847	383.632	255.899	394.231
ENSG00000196549	MME	membrane metalloendopeptidase [Source:HGNC Symbol;Acc:HGNC:7154]	3	155024124	155183729	1	protein_coding	207.9	365.728	50.0726	-2.44993	5.03315e-12	88.7908	87.3925	99.8472	695.602	760.839	953.63	115.398	96.7572	79.2692	525.005	446.166	440.043	18.5385	26.904	25.5529	44.8323	52.7955	37.5099	49.9239	117.365	77.5351	56.266	35.973	57.6758
ENSG00000156466	GDF6	growth differentiation factor 6 [Source:HGNC Symbol;Acc:HGNC:4221]	8	96142330	96160792	-1	protein_coding	331.814	577.993	85.6345	-2.44962	5.36521e-26	310.768	245.295	342.112	674.071	877.66	852.032	739.524	795.181	766.792	422.942	535.399	374.14	77.0812	64.5695	57.1899	87.672	171.844	56.7458	91.3862	0	118.179	109.609	55.5946	137.743
ENSG00000140807	NKD1	naked cuticle homolog 1 [Source:HGNC Symbol;Acc:HGNC:17045]	16	50548330	50649249	1	protein_coding	33.2621	52.6548	13.8693	-2.44677	1.40261e-09	61.7936	55.6134	87.4631	73.7007	86.8674	76.9677	27.6306	17.0347	14.1272	51.0314	41.1845	38.4437	2.92713	1.07616	4.86723	2.98882	6.21124	3.84717	7.61551	117.365	13.1309	2.19218	0.817568	3.3927
ENSG00000156218	ADAMTSL3	ADAMTS like 3 [Source:HGNC Symbol;Acc:HGNC:14633]	15	83654086	84039842	1	protein_coding	81.4807	144.391	18.5707	-2.44644	1.70857e-15	77.9919	57.5996	68.8868	245.945	340.73	252.454	88.5803	71.5458	51.0148	164.692	173.89	139.358	16.5871	16.1424	12.1681	13.9478	22.7745	15.3887	13.5387	0	11.2551	37.9978	19.6216	43.4265
ENSG00000140470	ADAMTS17	ADAM metallopeptidase with thrombospondin type 1 motif 17 [Source:HGNC Symbol;Acc:HGNC:17109]	15	99971589	100342005	-1	protein_coding	39.5392	71.3804	7.69807	-2.44591	1.4995e-11	55.7942	35.7515	56.5027	150.714	235.141	166.25	17.8786	24.53	20.4059	31.7013	30.3164	31.5788	8.7814	5.38079	8.51765	9.96273	10.3521	13.4651	8.46168	0	9.37925	5.84581	4.08784	8.14247
ENSG00000164756	SLC30A8	solute carrier family 30 member 8 [Source:HGNC Symbol;Acc:HGNC:20303]	8	116950273	117176714	1	protein_coding	10.5092	20.13	0.88835	-2.44458	3.53813e-08	46.7952	63.5582	44.8925	5.79668	2.99543	7.69677	2.43799	3.40694	5.4939	18.5569	16.5882	23.3408	0.975711	0	0	0.996273	1.03521	0	0	0	1.25057	2.19218	0.817568	3.3927
ENSG00000137558	PI15	peptidase inhibitor 15 [Source:HGNC Symbol;Acc:HGNC:8946]	8	74824534	74855029	1	protein_coding	168.644	314.378	22.9099	-2.44387	1.5958e-08	21.5978	27.8067	6.19207	293.147	271.086	504.908	533.92	339.332	219.756	627.067	564.571	363.156	8.7814	17.2185	2.43361	9.96273	44.5139	17.3123	31.3082	0	86.9143	22.6525	7.35811	26.463
ENSG00000105472	CLEC11A	C-type lectin domain containing 11A [Source:HGNC Symbol;Acc:HGNC:10576]	19	50723329	50725718	1	protein_coding	140.396	252.918	27.8737	-2.4416	2.56562e-11	31.1968	28.7998	41.0225	469.531	520.455	561.864	233.234	265.742	274.695	203.352	201.919	203.203	6.82998	12.9139	9.73445	31.8807	34.1618	44.2425	20.308	0	51.2732	40.9207	28.6149	53.6046
ENSG00000168542	COL3A1	collagen type III alpha 1 chain [Source:HGNC Symbol;Acc:HGNC:2201]	2	188974320	189012746	1	protein_coding	65646.7	115497	15797	-2.43792	6.25934e-14	33667.9	30725.4	36786.3	157382	226141	231303	140285	121639	87941.7	116760	108320	95006.8	4104.82	4637.17	3281.73	11312.7	29695.9	16766.9	16903.9	13849	32871.8	23433.7	9706.17	22999.8
ENSG00000150782	IL18	interleukin 18 [Source:HGNC Symbol;Acc:HGNC:5986]	11	112143251	112164117	-1	protein_coding	12.8295	24.6064	1.05258	-2.43421	5.6983e-08	43.7955	23.8343	63.4688	32.2958	42.6848	62.3438	1.62533	2.04417	2.35453	6.18562	9.15212	5.49196	3.90285	2.15232	0	0	1.03521	0	0.846168	0	1.87585	1.46145	0	1.35708
ENSG00000113083	LOX	lysyl oxidase [Source:HGNC Symbol;Acc:HGNC:6664]	5	122063195	122078360	-1	protein_coding	728.663	1288.97	168.36	-2.43209	3.24293e-12	557.342	371.418	573.541	2027.18	2170.19	2208.97	1375.84	1590.36	1407.22	1088.67	1174.9	921.963	40.9799	43.0463	21.9025	161.396	189.443	92.3322	275.005	234.73	360.163	232.371	90.75	278.201
ENSG00000147257	GPC3	glypican 3 [Source:HGNC Symbol;Acc:HGNC:4451]	X	133535745	133985895	-1	protein_coding	303.19	553.509	52.8714	-2.42994	1.76307e-09	76.7921	80.4408	70.4348	1087.29	1508.95	2048.11	218.607	281.414	223.68	367.271	400.405	278.717	43.907	18.2947	41.3714	48.8174	109.732	53.8604	38.9237	0	100.671	65.7654	50.6892	62.4256
ENSG00000140379	BCL2A1	BCL2 related protein A1 [Source:HGNC Symbol;Acc:HGNC:991]	15	79960889	79971446	-1	protein_coding	5.04206	9.92617	0.157945	-2.42926	1.09602e-07	2.39975	1.98619	0.774009	28.1553	16.4748	25.3993	6.50131	2.72556	8.63328	6.95883	14.3002	4.80547	0	0	1.21681	0	0	0	0	0	0	0	0	0.678539
ENSG00000116711	PLA2G4A	phospholipase A2 group IVA [Source:HGNC Symbol;Acc:HGNC:9035]	1	186828953	186988981	1	protein_coding	21.1133	37.878	4.34867	-2.42792	2.21733e-13	27.5971	18.8688	41.7965	38.0925	49.4245	66.9619	40.6332	47.6972	43.9512	22.4229	26.8843	30.2058	0	2.15232	1.21681	1.99255	5.17603	1.92359	10.154	0	15.0068	8.03799	2.4527	4.07123
ENSG00000206190	ATP10A	ATPase phospholipid transporting 10A (putative) [Source:HGNC Symbol;Acc:HGNC:13542]	15	25677273	25865172	-1	protein_coding	23.2166	41.56	4.87323	-2.41785	4.85573e-13	11.3988	15.8896	12.3841	34.7801	74.8857	60.0348	43.0712	54.5111	54.939	41.753	56.6287	38.4437	5.85427	0	2.43361	3.98509	5.17603	3.84717	7.61551	0	5.62755	13.8838	3.27027	6.78539
ENSG00000205413	SAMD9	sterile alpha motif domain containing 9 [Source:HGNC Symbol;Acc:HGNC:1348]	7	93099513	93118023	-1	protein_coding	29.3374	51.0176	7.65716	-2.41528	4.96907e-28	48.595	40.717	71.9829	35.6082	61.4063	48.4896	43.0712	42.2461	31.3937	59.5366	85.2291	43.9357	8.7814	7.53311	6.08403	6.97391	12.4225	4.80897	7.61551	0	10.0045	8.76872	7.35811	11.5352
ENSG00000220908	LINC02531	long intergenic non-protein coding RNA 2531 [Source:HGNC Symbol;Acc:HGNC:53557]	6	92723003	92723829	-1	lincRNA	4.79678	9.59355	0	-2.41138	2.06686e-07	24.5975	26.8136	16.2542	4.14049	1.49771	3.07871	0.812664	1.36278	5.4939	7.73203	13.7282	9.61093	0	0	0	0	0	0	0	0	0	0	0	0
ENSG00000108691	CCL2	C-C motif chemokine ligand 2 [Source:HGNC Symbol;Acc:HGNC:10618]	17	34255218	34257203	1	protein_coding	137.477	243.705	31.2498	-2.41098	1.52263e-13	58.7939	46.6756	73.5309	427.298	362.447	393.305	290.934	216.682	342.192	244.332	270.559	197.711	10.7328	22.5993	18.2521	28.8919	64.1828	37.5099	66.8473	0	50.6479	35.8056	8.99325	30.5343
ENSG00000134762	DSC3	desmocollin 3 [Source:HGNC Symbol;Acc:HGNC:3037]	18	30990008	31042815	-1	protein_coding	266.313	455.194	77.4324	-2.40399	5.98312e-23	502.148	281.046	523.23	631.838	938.318	955.169	270.617	219.407	231.529	321.652	299.732	287.641	56.5913	77.4834	63.2739	54.795	91.0981	61.5548	76.1551	117.365	83.1626	113.993	44.1487	89.5672
ENSG00000164251	F2RL1	F2R like trypsin receptor 1 [Source:HGNC Symbol;Acc:HGNC:3538]	5	76818933	76835315	1	protein_coding	23.1827	41.7592	4.60628	-2.40099	1.06158e-11	22.1977	26.8136	17.8022	58.7949	47.9268	96.2096	40.6332	42.9275	37.6725	36.3405	49.7646	24.0273	2.92713	2.15232	1.21681	1.99255	3.10562	2.88538	11.0002	0	20.0091	2.92291	1.63514	5.42831
ENSG00000253846	PCDHGA10	protocadherin gamma subfamily A, 10 [Source:HGNC Symbol;Acc:HGNC:8697]	5	141412987	141512979	1	protein_coding	117.661	202.681	32.6407	-2.39587	8.47579e-41	176.382	133.075	190.406	168.104	231.397	246.297	173.097	143.773	122.436	319.333	295.156	232.722	41.9556	30.1324	20.6857	24.9068	34.1618	47.1279	33.8467	0	43.1445	43.1129	35.973	36.6411
ENSG00000156265	MAP3K7CL	MAP3K7 C-terminal like [Source:HGNC Symbol;Acc:HGNC:16457]	21	29077471	29175889	1	protein_coding	9.48115	16.965	1.9973	-2.39031	1.08735e-12	19.198	23.8343	27.8643	13.2496	20.968	14.6239	17.0659	15.6719	27.4695	7.73203	9.72412	6.17846	2.92713	0	3.65042	2.98882	2.07041	0.961794	3.38467	0	0.625283	2.19218	2.4527	2.71416
ENSG00000165966	PDZRN4	PDZ domain containing ring finger 4 [Source:HGNC Symbol;Acc:HGNC:30552]	12	41188448	41574724	1	protein_coding	8.71551	16.7232	0.707858	-2.38482	1.07655e-07	0.599938	1.98619	0.774009	22.3586	27.7077	39.2535	27.6306	27.9369	24.3301	10.8248	9.72412	7.55145	0	1.07616	0	0	2.07041	1.92359	0	0	1.87585	0.730727	0.817568	0
ENSG00000137573	SULF1	sulfatase 1 [Source:HGNC Symbol;Acc:HGNC:20391]	8	69466624	69660915	1	protein_coding	936.286	1629.42	243.154	-2.3821	6.72697e-15	1312.66	750.781	1540.28	2050.37	3570.55	3498.18	1119.04	863.32	795.831	1390.99	1487.79	1173.22	72.2026	115.149	55.9731	139.478	408.906	215.442	217.465	234.73	271.373	510.047	174.96	502.119
ENSG00000169181	GSG1L	GSG1 like [Source:HGNC Symbol;Acc:HGNC:28283]	16	27787535	28063509	-1	protein_coding	7.65675	14.1708	1.14271	-2.37936	5.51956e-09	20.9978	7.94478	11.6101	30.6396	34.4474	19.2419	6.50131	8.85806	14.1272	6.18562	7.43609	2.05949	0	1.07616	3.65042	0.996273	1.03521	2.88538	0	0	1.25057	1.46145	0	1.35708
ENSG00000163017	ACTG2	actin, gamma 2, smooth muscle, enteric [Source:HGNC Symbol;Acc:HGNC:145]	2	73892314	73919865	1	protein_coding	20.689	37.5385	3.83947	-2.37325	5.34913e-10	19.198	34.7584	13.1582	61.2792	60.6574	76.9677	19.5039	23.1672	70.6359	26.2889	29.7444	15.1029	4.87856	9.68543	0	3.98509	2.07041	4.80897	0.846168	0	0	7.30727	1.63514	10.8566
ENSG00000161681	SHANK1	SH3 and multiple ankyrin repeat domains 1 [Source:HGNC Symbol;Acc:HGNC:15474]	19	50661827	50719450	-1	protein_coding	28.5415	49.9179	7.16511	-2.36701	1.05225e-17	40.7958	31.7791	30.9604	89.4345	98.8491	95.4399	34.1319	37.4764	27.4695	35.5673	43.4725	33.6383	6.82998	6.45695	4.86723	9.96273	7.24644	9.61794	10.154	0	10.0045	4.38436	8.99325	7.46393
ENSG00000105290	APLP1	amyloid beta precursor like protein 1 [Source:HGNC Symbol;Acc:HGNC:597]	19	35867899	35879791	1	protein_coding	162.221	280.818	43.6243	-2.3647	1.99598e-22	379.161	209.543	428.027	385.065	515.213	477.969	106.459	139.003	111.448	191.754	223.655	202.516	52.6884	43.0463	35.2874	61.7689	48.6547	48.0897	50.7701	0	36.8917	58.4581	41.696	46.1407
ENSG00000108771	DHX58	DExH-box helicase 58 [Source:HGNC Symbol;Acc:HGNC:29517]	17	42101404	42112733	-1	protein_coding	20.2098	35.886	4.53367	-2.36381	3.1807e-13	17.9981	25.8205	31.7344	33.952	49.4245	56.1864	20.3166	16.3533	18.8362	55.6706	61.7768	42.5627	1.95142	2.15232	0	1.99255	12.4225	3.84717	8.46168	0	8.75396	5.84581	4.90541	4.07123
ENSG00000164694	FNDC1	fibronectin type III domain containing 1 [Source:HGNC Symbol;Acc:HGNC:21184]	6	159169397	159272109	1	protein_coding	121.872	232.6	11.1433	-2.36253	2.75417e-07	8.99907	10.9241	8.5141	558.966	947.304	806.621	47.1345	47.6972	40.8119	97.4236	93.2372	123.569	2.92713	3.22848	3.65042	3.98509	7.24644	4.80897	19.4619	0	22.5102	22.6525	22.8919	20.3562
ENSG00000150625	GPM6A	glycoprotein M6A [Source:HGNC Symbol;Acc:HGNC:4460]	4	175632934	176002664	-1	protein_coding	93.1778	161.267	25.0883	-2.35726	3.64893e-09	112.188	69.5168	140.87	270.788	468.036	454.109	15.4406	14.9906	9.41812	127.578	128.702	123.569	13.66	17.2185	13.3849	5.97764	13.4577	6.73255	16.0772	117.365	18.7585	29.2291	17.9865	31.2128
ENSG00000143355	LHX9	LIM homeobox 9 [Source:HGNC Symbol;Acc:HGNC:14222]	1	197911902	197935478	1	protein_coding	9.37286	18.3498	0.395905	-2.35709	3.74451e-07	25.7973	9.93097	37.1524	38.9206	29.2054	45.4109	0	1.36278	0	8.50523	7.43609	16.4759	0	1.07616	1.21681	0	0	0.961794	0	0	0	0	0.817568	0.678539
ENSG00000187634	SAMD11	sterile alpha motif domain containing 11 [Source:HGNC Symbol;Acc:HGNC:28706]	1	923928	944581	1	protein_coding	103.756	186.873	20.6389	-2.35516	8.28549e-10	52.1946	41.7101	41.0225	423.986	457.552	448.722	99.9576	117.199	109.093	152.321	147.006	151.715	2.92713	3.22848	2.43361	25.9031	28.9858	22.1213	23.6927	0	24.386	43.8436	29.4324	40.7123
ENSG00000187068	C3orf70	chromosome 3 open reading frame 70 [Source:HGNC Symbol;Acc:HGNC:33731]	3	185078050	185153014	-1	protein_coding	29.1775	51.576	6.77896	-2.35173	1.56218e-13	56.3942	43.6963	64.2428	92.7469	86.1185	75.4283	25.1926	15.6719	19.6211	41.753	58.9167	39.1302	3.90285	5.38079	2.43361	5.97764	9.31685	6.73255	3.38467	0	3.7517	13.1531	8.99325	18.3206
ENSG00000159784	FAM131B	family with sequence similarity 131 member B [Source:HGNC Symbol;Acc:HGNC:22202]	7	143353400	143362770	-1	protein_coding	8.6813	15.7079	1.65475	-2.35025	1.905e-10	18.5981	8.93787	26.3163	23.1867	29.9543	23.0903	6.50131	5.45111	8.63328	10.8248	16.0162	10.9839	0.975711	1.07616	2.43361	0.996273	2.07041	0	5.92318	0	1.87585	2.19218	1.63514	0.678539
ENSG00000173114	LRRN3	leucine rich repeat neuronal 3 [Source:HGNC Symbol;Acc:HGNC:17200]	7	111091006	111125454	1	protein_coding	32.2419	56.5325	7.9514	-2.35023	3.83188e-15	110.989	97.3235	126.164	35.6082	33.6986	49.2593	42.2585	47.0158	50.23	30.9281	30.8884	24.0273	8.7814	12.9139	6.08403	3.98509	14.4929	11.5415	4.23084	0	9.37925	8.76872	9.81082	5.42831
ENSG00000160932	LY6E	lymphocyte antigen 6 family member E [Source:HGNC Symbol;Acc:HGNC:6727]	8	143017982	143023832	1	protein_coding	286.638	485.387	87.8885	-2.35016	2.79914e-28	442.154	423.059	557.287	544.06	519.707	755.823	201.541	252.795	252.72	690.47	695.561	489.471	46.8341	73.1788	75.442	67.7466	96.2741	93.294	112.54	117.365	141.939	84.7643	52.3244	92.9599
ENSG00000197635	DPP4	dipeptidyl peptidase 4 [Source:HGNC Symbol;Acc:HGNC:3009]	2	161992241	162074542	-1	protein_coding	63.0299	110.35	15.7102	-2.34278	1.74128e-07	55.7942	96.3304	84.367	183.01	292.803	357.9	27.6306	37.4764	24.3301	53.351	58.3447	52.8601	1.95142	2.15232	0	3.98509	1.03521	5.77076	15.231	117.365	26.2619	2.92291	9.81082	2.03562
ENSG00000182916	TCEAL7	transcription elongation factor A like 7 [Source:HGNC Symbol;Acc:HGNC:28336]	X	103330196	103332326	1	protein_coding	16.4102	29.4006	3.41973	-2.34222	3.66105e-11	10.1989	11.9172	8.5141	48.0297	44.9314	47.72	15.4406	17.7161	18.8362	41.753	52.0527	35.6977	0.975711	1.07616	2.43361	4.98137	3.10562	4.80897	2.5385	0	2.50113	5.84581	3.27027	9.49955
ENSG00000181449	SOX2	SRY-box 2 [Source:HGNC Symbol;Acc:HGNC:11195]	3	181711924	181714436	1	protein_coding	4.29969	8.14408	0.45531	-2.34153	3.74521e-08	2.39975	1.98619	1.54802	14.9058	7.48857	9.23612	10.5646	13.6278	9.41812	9.27843	9.72412	7.55145	0	0	1.21681	0	0	0.961794	0	0	1.87585	0.730727	0	0.678539
ENSG00000100739	BDKRB1	bradykinin receptor B1 [Source:HGNC Symbol;Acc:HGNC:1029]	14	96255824	96268967	1	protein_coding	7.19192	14.1758	0.208055	-2.33892	4.99434e-07	17.3982	8.93787	14.7062	28.1553	32.2008	40.7929	1.62533	0	1.56969	9.27843	12.0122	3.43248	0	0	0	0	1.03521	0	0	0	0	1.46145	0	0
ENSG00000075461	CACNG4	calcium voltage-gated channel auxiliary subunit gamma 4 [Source:HGNC Symbol;Acc:HGNC:1408]	17	66964910	67033398	1	protein_coding	9.2781	17.5403	1.0159	-2.33746	1.1049e-07	39.5959	26.8136	50.3106	16.562	25.4611	23.86	4.87598	1.36278	2.35453	7.73203	7.43609	4.11897	0.975711	0	0	4.98137	1.03521	0.961794	0.846168	0	1.25057	1.46145	0	0.678539
ENSG00000141668	CBLN2	cerebellin 2 precursor [Source:HGNC Symbol;Acc:HGNC:1544]	18	72536680	72638521	-1	protein_coding	20.4452	37.1844	3.70601	-2.3333	3.85663e-09	72.5925	55.6134	94.4291	26.4991	52.42	65.4225	4.87598	7.49528	12.5575	17.0105	22.8803	14.4164	0	4.30463	3.65042	4.98137	5.17603	3.84717	4.23084	0	1.87585	10.9609	4.08784	1.35708
ENSG00000188707	ZBED6CL	ZBED6 C-terminal like [Source:HGNC Symbol;Acc:HGNC:21720]	7	150329789	150332721	1	protein_coding	7.84468	15.6189	0.070514	-2.33315	6.40535e-07	37.1962	50.6479	42.5705	4.96859	1.49771	7.69677	0.812664	1.36278	0.784843	13.9177	14.3002	11.6704	0	0	0	0	0	0	0.846168	0	0	0	0	0
ENSG00000110446	SLC15A3	solute carrier family 15 member 3 [Source:HGNC Symbol;Acc:HGNC:18068]	11	60937084	60952530	-1	protein_coding	9.92592	18.4333	1.41857	-2.3325	2.91922e-08	7.79919	5.95858	9.28811	30.6396	22.4657	43.1019	1.62533	6.81389	3.13937	35.5673	38.3245	16.4759	3.90285	1.07616	1.21681	1.99255	0	0	2.5385	0	1.25057	2.19218	0.817568	2.03562
ENSG00000107736	CDH23	cadherin related 23 [Source:HGNC Symbol;Acc:HGNC:13733]	10	71396934	71815947	1	protein_coding	32.8668	58.5868	7.1467	-2.33149	6.45694e-11	16.1983	7.94478	13.9322	100.2	142.283	139.312	60.1371	55.8739	47.0906	46.3922	40.0405	33.6383	6.82998	4.30463	8.51765	5.97764	18.6337	7.69435	3.38467	0	6.25283	7.30727	7.35811	9.49955
ENSG00000157303	SUSD3	sushi domain containing 3 [Source:HGNC Symbol;Acc:HGNC:28391]	9	93058688	93085138	1	protein_coding	6.19353	12.0561	0.330962	-2.3242	4.08031e-07	5.99938	4.96548	3.87005	28.1553	26.21	35.4051	1.62533	3.40694	0.784843	11.598	13.7282	8.92444	0	0	0	0	0	0.961794	0	0	0	2.19218	0.817568	0
ENSG00000189129	PLAC9	placenta specific 9 [Source:HGNC Symbol;Acc:HGNC:19255]	10	80131682	80145359	1	protein_coding	81.3527	141.77	20.9352	-2.3241	6.4065e-16	44.9953	37.7377	70.4348	208.681	235.89	237.83	171.472	181.931	226.82	95.8771	98.9573	90.6173	15.6114	13.9901	9.73445	18.9292	28.9858	25.9684	21.1542	0	38.1423	29.2291	19.6216	29.8557
ENSG00000144057	ST6GAL2	ST6 beta-galactoside alpha-2,6-sialyltransferase 2 [Source:HGNC Symbol;Acc:HGNC:10861]	2	106801600	106887108	-1	protein_coding	225.206	383.519	66.893	-2.32111	1.23728e-16	140.385	130.096	162.542	568.903	660.492	598.039	436.4	435.408	324.14	392.787	411.845	341.188	40.0042	51.6556	31.637	26.8994	86.9573	32.701	44.0007	117.365	103.797	122.031	46.6014	99.0667
ENSG00000185985	SLITRK2	SLIT and NTRK like family member 2 [Source:HGNC Symbol;Acc:HGNC:13449]	X	145817832	145829856	1	protein_coding	52.2267	95.1382	9.31518	-2.32098	1.39776e-08	34.7964	19.8619	39.4745	212.821	283.068	290.168	10.5646	16.3533	18.0514	78.8667	73.7889	63.844	20.4899	10.7616	13.3849	4.98137	5.17603	4.80897	3.38467	0	3.12642	21.1911	12.2635	12.2137
ENSG00000186340	THBS2	thrombospondin 2 [Source:HGNC Symbol;Acc:HGNC:11786]	6	169215780	169254044	-1	protein_coding	769.951	1390.31	149.592	-2.32052	2.44808e-08	108.589	147.971	106.039	2036.29	2549.11	2603.05	1990.21	1954.22	1623.06	1247.18	1315.04	1002.97	19.5142	26.904	19.4689	83.6869	219.464	102.912	193.773	234.73	321.395	244.793	112.007	216.454
ENSG00000153246	PLA2R1	phospholipase A2 receptor 1 [Source:HGNC Symbol;Acc:HGNC:9042]	2	159932006	160062610	-1	protein_coding	38.8579	68.8424	8.87331	-2.31915	9.23026e-12	75.5922	45.6825	82.045	100.2	134.045	151.626	36.5699	26.5742	29.0392	54.1242	54.9127	35.6977	2.92713	2.15232	1.21681	8.96646	19.6689	7.69435	11.0002	0	11.2551	19.7296	4.90541	16.9635
ENSG00000182132	KCNIP1	potassium voltage-gated channel interacting protein 1 [Source:HGNC Symbol;Acc:HGNC:15521]	5	170353487	170736632	1	protein_coding	12.8845	23.3449	2.42419	-2.31036	1.1608e-09	47.3951	21.8481	47.9886	31.4677	22.4657	37.7142	13.0026	10.2208	23.5453	6.18562	11.4401	6.86495	0.975711	1.07616	1.21681	0.996273	3.10562	0.961794	2.5385	0	8.12868	4.38436	1.63514	4.07123
ENSG00000132321	IQCA1	IQ motif containing with AAA domain 1 [Source:HGNC Symbol;Acc:HGNC:26195]	2	236324147	236507542	-1	protein_coding	38.2929	66.9838	9.60208	-2.30693	3.71831e-14	82.7914	63.5582	83.593	81.9817	82.3742	133.154	33.3192	12.265	20.4059	64.949	72.6449	72.7685	7.80569	5.38079	6.08403	12.9516	12.4225	13.4651	8.46168	0	4.37698	13.1531	11.446	19.6776
ENSG00000158859	ADAMTS4	ADAM metallopeptidase with thrombospondin type 1 motif 4 [Source:HGNC Symbol;Acc:HGNC:220]	1	161184308	161199056	-1	protein_coding	79.9659	144.602	15.3302	-2.30692	8.34827e-09	10.1989	12.9103	2.32203	144.089	203.689	208.582	338.881	252.795	157.754	136.857	153.87	113.272	3.90285	11.8377	8.51765	6.97391	16.5633	14.4269	16.9234	0	22.5102	29.9598	24.527	27.8201
ENSG00000197977	ELOVL2	ELOVL fatty acid elongase 2 [Source:HGNC Symbol;Acc:HGNC:14416]	6	10980759	11044314	-1	protein_coding	29.166	51.913	6.419	-2.30435	9.32581e-11	14.9984	16.8826	17.8022	49.6859	72.6391	73.889	90.2057	68.1389	81.6237	47.1654	41.1845	48.7411	2.92713	2.15232	0	1.99255	20.7041	7.69435	6.76935	0	4.37698	13.1531	5.72298	11.5352
ENSG00000129009	ISLR	immunoglobulin superfamily containing leucine rich repeat [Source:HGNC Symbol;Acc:HGNC:6133]	15	74173671	74176872	1	protein_coding	238.915	414.521	63.3094	-2.3036	3.59269e-11	85.7911	132.082	72.7569	573.043	826.738	1005.2	466.469	491.281	496.021	249.745	316.32	258.809	25.3685	15.0662	24.3361	35.8658	115.943	38.4717	36.3852	117.365	95.043	110.34	45.7838	99.7453
ENSG00000140937	CDH11	cadherin 11 [Source:HGNC Symbol;Acc:HGNC:1750]	16	64943753	65126112	-1	protein_coding	946.415	1591.11	301.725	-2.30231	1.05177e-34	988.098	845.125	1115.35	1994.06	2457.75	2741.59	1749.66	1642.83	1615.99	1363.16	1482.64	1097.02	360.038	323.924	296.901	206.229	402.695	212.556	219.158	352.094	357.662	374.132	173.324	341.984
ENSG00000153029	MR1	major histocompatibility complex, class I-related [Source:HGNC Symbol;Acc:HGNC:4975]	1	181033425	181061938	1	protein_coding	8.36061	14.9947	1.72655	-2.30216	1.61247e-10	12.5987	6.95168	12.3841	15.7339	20.2191	32.3264	12.19	13.6278	16.4817	9.27843	17.1602	10.9839	0.975711	0	2.43361	0	6.21124	1.92359	0.846168	0	3.12642	4.38436	0.817568	0
ENSG00000175040	CHST2	carbohydrate sulfotransferase 2 [Source:HGNC Symbol;Acc:HGNC:1970]	3	143119331	143124014	1	protein_coding	103.536	179.208	27.8638	-2.30061	1.59484e-17	79.1918	74.4823	90.5591	228.555	340.73	357.9	177.161	169.666	192.287	148.455	162.45	129.061	21.4657	16.1424	20.6857	19.9255	40.373	20.1977	19.4619	0	33.14	50.4201	33.5203	59.0329
ENSG00000111331	OAS3	2'-5'-oligoadenylate synthetase 3 [Source:HGNC Symbol;Acc:HGNC:8088]	12	112938352	112973249	1	protein_coding	39.8421	73.5473	6.13694	-2.28979	1.02929e-07	68.9929	62.5651	124.616	11.5934	11.9817	19.2419	26.0052	17.7161	14.912	177.837	244.819	102.288	0	1.07616	1.21681	2.98882	9.31685	5.77076	13.5387	0	21.8849	6.57654	2.4527	8.82101
ENSG00000171724	VAT1L	vesicle amine transport 1 like [Source:HGNC Symbol;Acc:HGNC:29315]	16	77788530	77980107	1	protein_coding	45.8001	82.3165	9.28372	-2.28922	4.79646e-09	235.776	139.034	259.293	31.4677	30.7031	46.1806	40.6332	42.2461	36.1028	46.3922	53.1967	26.7733	14.6357	20.447	31.637	6.97391	9.31685	1.92359	2.5385	0	4.37698	9.49945	3.27027	6.78539
ENSG00000108821	COL1A1	collagen type I alpha 1 chain [Source:HGNC Symbol;Acc:HGNC:2197]	17	50183289	50201632	-1	protein_coding	68904.5	120495	17314	-2.28838	9.71275e-11	18860.2	20978.2	14704.6	164207	265604	220601	158230	183556	131730	90462.4	106082	70925.2	5145.9	4852.4	3360.82	10632.2	37163.9	15548.4	14134.4	16313.7	29692.8	30932.4	10136.2	29854.4
ENSG00000276850	AC245041.2	novel transcript	10	47908064	47991850	-1	lincRNA	5.25832	10.3339	0.18271	-2.28647	8.90019e-07	23.9975	11.9172	21.6723	13.2496	17.9726	19.2419	0.812664	0.681389	0.784843	4.63922	6.29208	2.74598	0.975711	0	1.21681	0	0	0	0	0	0	0	0	0
ENSG00000157445	CACNA2D3	calcium voltage-gated channel auxiliary subunit alpha2delta 3 [Source:HGNC Symbol;Acc:HGNC:15460]	3	54122547	55074557	1	protein_coding	40.6986	71.952	9.44521	-2.28603	6.23823e-11	152.984	184.716	158.672	53.8263	71.8903	58.4954	48.7598	38.1578	31.3937	25.5157	24.5963	14.4164	18.5385	13.9901	14.6017	11.9553	6.21124	7.69435	8.46168	0	10.6298	12.4224	4.08784	4.74977
ENSG00000250742	LINC02381	long intergenic non-protein coding RNA 2381 [Source:HGNC Symbol;Acc:HGNC:53304]	12	54126098	54142493	1	lincRNA	15.1317	28.0705	2.19286	-2.28422	1.04275e-07	4.7995	3.97239	3.09604	86.1221	65.1505	85.4341	12.19	9.53945	11.7726	20.1033	12.0122	22.6543	0	1.07616	1.21681	1.99255	2.07041	1.92359	5.07701	0	1.87585	2.92291	4.08784	4.07123
ENSG00000144857	BOC	BOC cell adhesion associated, oncogene regulated [Source:HGNC Symbol;Acc:HGNC:17173]	3	113211003	113287459	1	protein_coding	188.882	321.701	56.0629	-2.28016	3.01773e-13	118.188	108.248	113.779	504.311	626.044	646.529	290.934	254.158	185.223	328.611	374.093	310.296	18.5385	13.9901	23.1193	29.8882	85.9221	51.9368	56.6933	117.365	104.422	72.3419	36.7906	61.7471
ENSG00000065534	MYLK	myosin light chain kinase [Source:HGNC Symbol;Acc:HGNC:7590]	3	123610049	123884331	-1	protein_coding	542.233	969.659	114.806	-2.27928	1.71269e-08	133.186	141.02	157.124	3290.03	2232.34	2531.47	265.741	216.682	390.852	814.183	773.354	689.928	111.231	97.9304	82.7428	86.6758	109.732	106.759	59.2318	117.365	55.6502	247.716	103.831	198.812
ENSG00000177409	SAMD9L	sterile alpha motif domain containing 9 like [Source:HGNC Symbol;Acc:HGNC:1349]	7	93130055	93148369	-1	protein_coding	30.138	52.0193	8.25659	-2.27896	1.03713e-18	68.9929	47.6687	87.4631	30.6396	48.6757	54.6471	46.3218	34.0694	34.5331	55.6706	77.793	37.7572	4.87856	6.45695	7.30084	1.99255	17.5985	8.65614	11.8464	0	8.12868	17.5374	6.54054	8.14247
ENSG00000135046	ANXA1	annexin A1 [Source:HGNC Symbol;Acc:HGNC:533]	9	73151757	73170393	1	protein_coding	264.658	442.484	86.831	-2.27866	2.24508e-16	582.54	386.315	680.354	563.106	656.747	672.698	356.759	289.59	488.173	206.445	239.671	187.413	34.1499	37.6655	25.5529	41.8435	137.682	44.2425	65.1549	234.73	95.043	129.339	82.5744	113.995
ENSG00000116690	PRG4	proteoglycan 4 [Source:HGNC Symbol;Acc:HGNC:9364]	1	186296279	186314562	1	protein_coding	384.061	766.334	1.7878	-2.27167	1.29418e-06	4.7995	11.9172	14.7062	2356.77	3587.02	2705.41	6.50131	4.08833	6.27875	207.218	112.113	179.175	4.87856	0	2.43361	0.996273	1.03521	0.961794	2.5385	0	1.25057	2.19218	2.4527	2.71416
ENSG00000133392	MYH11	myosin heavy chain 11 [Source:HGNC Symbol;Acc:HGNC:7569]	16	15703172	15857033	-1	protein_coding	238.49	432.769	44.2112	-2.2612	7.91773e-08	72.5925	102.289	84.367	1043.4	1064.87	859.729	190.976	192.152	251.15	460.829	509.086	361.783	17.5628	6.45695	23.1193	25.9031	40.373	22.1213	17.7695	0	13.7562	163.683	73.5811	126.208
ENSG00000107796	ACTA2	actin, alpha 2, smooth muscle, aorta [Source:HGNC Symbol;Acc:HGNC:130]	10	88935074	88991339	-1	protein_coding	1402.65	2393.25	412.042	-2.26085	5.16219e-16	3531.83	3390.43	4033.36	4060.99	3442.49	3170.3	871.988	749.528	1364.84	1474.5	1542.7	1086.04	507.37	710.265	797.008	304.86	383.026	184.664	248.773	352.094	225.727	473.511	291.054	466.156
ENSG00000177875	CCDC184	coiled-coil domain containing 184 [Source:HGNC Symbol;Acc:HGNC:33749]	12	48183584	48185926	1	protein_coding	9.06399	16.1506	1.97741	-2.25779	4.84901e-10	18.5981	11.9172	20.8983	27.3272	27.7077	26.169	7.31397	6.81389	10.203	15.4641	9.72412	11.6704	0.975711	1.07616	1.21681	2.98882	7.24644	3.84717	0.846168	0	0.625283	2.19218	0	2.71416
ENSG00000015413	DPEP1	dipeptidase 1 [Source:HGNC Symbol;Acc:HGNC:3002]	16	89613308	89638456	1	protein_coding	9.25392	17.0652	1.44263	-2.25585	5.79472e-08	15.5984	9.93097	33.2824	24.0148	29.2054	43.1019	4.87598	5.45111	7.84843	9.27843	16.0162	6.17846	0	1.07616	0	0.996273	1.03521	0.961794	3.38467	0	4.37698	0.730727	0	4.74977
ENSG00000206384	COL6A6	collagen type VI alpha 6 chain [Source:HGNC Symbol;Acc:HGNC:27023]	3	130560334	130678155	1	protein_coding	481.365	849.382	113.349	-2.25535	1.00662e-09	164.983	191.668	129.26	1030.98	1507.45	1345.4	1176.74	1191.75	831.934	998.978	906.059	717.387	65.3727	43.0463	34.0706	64.7578	287.787	91.3704	107.463	0	330.149	122.762	85.8446	127.565
ENSG00000224259	LINC01133	long intergenic non-protein coding RNA 1133 [Source:HGNC Symbol;Acc:HGNC:49447]	1	159961218	159984750	1	lincRNA	9.56748	17.3338	1.80115	-2.25351	1.04278e-08	26.9972	18.8688	34.0564	19.8743	30.7031	34.6355	5.68865	5.45111	12.5575	7.73203	4.57606	6.86495	0.975711	1.07616	1.21681	3.98509	4.14082	0.961794	1.69234	0	1.87585	3.65363	0	2.03562
ENSG00000132530	XAF1	XIAP associated factor 1 [Source:HGNC Symbol;Acc:HGNC:30932]	17	6755447	6775647	1	protein_coding	7.03848	13.0978	0.979195	-2.25313	1.20808e-07	2.99969	4.96548	2.32203	14.0777	14.9771	18.4722	12.19	8.17667	7.06359	20.1033	39.4685	12.3569	0	0	0	0	1.03521	3.84717	0	0	2.50113	2.19218	0.817568	1.35708
ENSG00000265190	ANXA8	annexin A8 [Source:HGNC Symbol;Acc:HGNC:546]	10	47460162	47484158	-1	protein_coding	15.094	29.5227	0.665235	-2.25262	1.60365e-06	66.5931	34.7584	72.7569	37.2644	41.936	56.9561	0	0	0	13.9177	14.3002	15.7894	0.975711	0	0	1.99255	2.07041	0.961794	0	0	0.625283	0	0	1.35708
ENSG00000100604	CHGA	chromogranin A [Source:HGNC Symbol;Acc:HGNC:1929]	14	92923080	92935293	1	protein_coding	123.652	226.59	20.7128	-2.24705	2.24704e-07	20.3979	19.8619	20.8983	119.246	173.735	194.728	399.831	733.175	709.498	107.475	110.397	109.839	10.7328	16.1424	4.86723	55.7913	54.8659	26.9302	5.07701	0	11.8804	21.9218	9.81082	30.5343
ENSG00000054598	FOXC1	forkhead box C1 [Source:HGNC Symbol;Acc:HGNC:3800]	6	1609972	1613897	1	protein_coding	139.445	245.922	32.969	-2.24368	5.83544e-10	68.9929	72.4961	71.9829	443.032	365.442	340.197	237.298	273.918	305.304	258.25	295.156	218.992	1.95142	11.8377	3.65042	15.9404	51.7603	39.4335	55.0009	0	68.7811	54.0738	25.3446	67.8539
ENSG00000163191	S100A11	S100 calcium binding protein A11 [Source:HGNC Symbol;Acc:HGNC:10488]	1	152032506	152047907	-1	protein_coding	155.265	266.432	44.0974	-2.24277	1.46853e-17	159.583	127.116	180.344	344.489	363.196	344.815	348.633	311.395	492.882	187.115	192.766	144.85	12.6842	35.5132	29.2034	30.8845	80.7461	38.4717	43.1546	0	53.1491	85.495	42.5135	77.3535
ENSG00000166448	TMEM130	transmembrane protein 130 [Source:HGNC Symbol;Acc:HGNC:25429]	7	98846488	98870771	-1	protein_coding	6.07206	11.0384	1.10577	-2.24102	8.67603e-09	4.19957	8.93787	5.41807	17.39	17.2237	24.6297	8.12664	10.9022	11.7726	4.63922	10.2961	8.92444	0	1.07616	0	1.99255	3.10562	0	0	0	1.87585	0.730727	2.4527	2.03562
ENSG00000085563	ABCB1	ATP binding cassette subfamily B member 1 [Source:HGNC Symbol;Acc:HGNC:40]	7	87503633	87713323	-1	protein_coding	32.7058	65.0129	0.398779	-2.24091	2.02354e-06	17.9981	6.95168	18.5762	191.291	271.086	203.195	0.812664	0.681389	1.56969	27.8353	15.4442	24.7138	0	1.07616	1.21681	0.996273	0	0	0	0	0	0	0.817568	0.678539
ENSG00000164692	COL1A2	collagen type I alpha 2 chain [Source:HGNC Symbol;Acc:HGNC:2198]	7	94394561	94431232	1	protein_coding	35775.9	62268.9	9283	-2.24067	2.93765e-10	9330.23	12090	8076.01	84048.6	130118	117698	81947.4	87806.5	62106.2	52448.7	61156.7	40400.2	1697.74	2189.98	1260.61	5413.75	18498.1	8052.14	8079.21	9858.64	17945.6	17188.2	5160.49	16051.5
ENSG00000102445	RUBCNL	RUN and cysteine rich domain containing beclin 1 interacting protein like [Source:HGNC Symbol;Acc:HGNC:20420]	13	46342000	46438190	-1	protein_coding	3.80853	7.30155	0.315515	-2.23895	6.43136e-07	4.19957	2.97929	8.5141	12.4215	14.9771	20.7813	4.06332	2.04417	0.784843	5.41242	4.57606	6.86495	0	1.07616	0	0.996273	1.03521	0	0	0	0	0	0	0.678539
ENSG00000128573	FOXP2	forkhead box P2 [Source:HGNC Symbol;Acc:HGNC:13875]	7	114086327	114693772	1	protein_coding	8.09499	14.5341	1.65584	-2.23562	4.46412e-09	7.79919	4.96548	7.74009	31.4677	29.2054	34.6355	7.31397	9.53945	12.5575	9.27843	10.2961	9.61093	2.92713	3.22848	2.43361	0.996273	2.07041	0	1.69234	0	1.25057	1.46145	2.4527	1.35708
ENSG00000078098	FAP	fibroblast activation protein alpha [Source:HGNC Symbol;Acc:HGNC:3590]	2	162170684	162245151	-1	protein_coding	55.5633	99.6577	11.469	-2.23492	1.58653e-08	16.1983	26.8136	16.2542	198.743	223.159	297.095	75.5777	79.0411	77.6995	68.0418	65.7808	51.4871	1.95142	5.38079	1.21681	5.97764	13.4577	9.61794	15.231	0	32.5147	22.6525	10.6284	18.9991
ENSG00000205181	LINC00654	long intergenic non-protein coding RNA 654 [Source:HGNC Symbol;Acc:HGNC:27154]	20	5496067	5504613	-1	lincRNA	11.8106	21.2944	2.32666	-2.23386	8.95387e-09	38.396	45.6825	34.0564	13.2496	13.4794	13.0845	4.87598	6.1325	3.13937	27.8353	34.3204	21.2813	4.87856	1.07616	0	1.99255	1.03521	1.92359	4.23084	0	2.50113	5.11509	2.4527	2.71416
ENSG00000264230	ANXA8L1	annexin A8 like 1 [Source:HGNC Symbol;Acc:HGNC:23334]	10	46375627	46391784	1	protein_coding	4.83057	9.28448	0.37665	-2.23303	9.56941e-07	24.5975	12.9103	21.6723	9.10907	14.9771	10.0058	0.812664	0.681389	1.56969	3.86601	5.72007	5.49196	0	1.07616	1.21681	0	0	0	0	0	0	0.730727	0.817568	0.678539
ENSG00000130203	APOE	apolipoprotein E [Source:HGNC Symbol;Acc:HGNC:613]	19	44905754	44909393	1	protein_coding	4320.54	7275.02	1366.07	-2.23237	9.88169e-22	2432.75	1989.17	3173.44	9174.49	10153	10316	9929.12	10539	11067.1	7025.32	5855.07	5645.74	1001.08	1001.9	1101.21	1198.52	1843.7	2021.69	1231.17	1173.65	1582.59	1256.12	1550.11	1431.04
ENSG00000167754	KLK5	kallikrein related peptidase 5 [Source:HGNC Symbol;Acc:HGNC:6366]	19	50943303	50953093	-1	protein_coding	46.9235	93.8469	0	-2.23211	2.1204e-06	137.386	59.5858	139.322	197.915	229.15	223.976	0.812664	1.36278	0.784843	52.5778	33.1764	50.1141	0	0	0	0	0	0	0	0	0	0	0	0
ENSG00000196781	TLE1	transducin like enhancer of split 1 [Source:HGNC Symbol;Acc:HGNC:11837]	9	81583683	81689305	-1	protein_coding	78.0743	136.246	19.9021	-2.23173	1.1332e-11	56.3942	41.7101	58.8247	207.024	207.433	251.684	124.338	115.155	98.8903	160.826	166.454	146.223	2.92713	7.53311	4.86723	10.959	32.0914	20.1977	32.1544	0	44.3951	27.0369	17.9865	38.6767
ENSG00000024422	EHD2	EH domain containing 2 [Source:HGNC Symbol;Acc:HGNC:3243]	19	47713343	47743134	1	protein_coding	379.826	653.837	105.815	-2.22827	3.22822e-14	382.76	351.556	413.321	891.861	943.56	957.478	630.627	731.812	711.068	614.696	661.24	556.061	27.3199	27.9801	20.6857	81.6944	189.443	115.415	143.849	0	200.091	165.144	101.378	196.776
ENSG00000144331	ZNF385B	zinc finger protein 385B [Source:HGNC Symbol;Acc:HGNC:26332]	2	179441982	179861505	-1	protein_coding	140.786	245.54	36.0312	-2.2278	2.94827e-11	67.793	75.4754	73.5309	574.7	509.223	433.328	113.773	131.508	131.069	288.405	264.839	282.836	18.5385	26.904	23.1193	37.8584	31.0562	23.083	25.385	0	23.7608	77.457	67.8581	77.3535
ENSG00000049089	COL9A2	collagen type IX alpha 2 chain [Source:HGNC Symbol;Acc:HGNC:2218]	1	40300487	40317813	-1	protein_coding	37.4297	65.3173	9.54212	-2.22737	7.08715e-12	19.198	15.8896	18.5762	150.714	119.817	117.761	73.9524	65.4133	46.3058	57.217	44.0446	54.9196	8.7814	6.45695	6.08403	5.97764	13.4577	14.4269	14.3849	0	11.8804	10.2302	6.54054	16.2849
ENSG00000205978	NYNRIN	NYN domain and retroviral integrase containing [Source:HGNC Symbol;Acc:HGNC:20165]	14	24398786	24419288	1	protein_coding	529.391	895.506	163.275	-2.22543	2.3396e-19	717.526	508.466	874.631	1102.2	1383.89	1443.91	705.392	770.651	521.136	977.328	932.944	808.005	63.4212	69.9503	66.9244	95.6422	245.344	155.811	197.157	117.365	266.996	282.791	133.264	264.63
ENSG00000068078	FGFR3	fibroblast growth factor receptor 3 [Source:HGNC Symbol;Acc:HGNC:3690]	4	1793293	1808872	1	protein_coding	51.6747	89.3948	13.9546	-2.22439	9.11397e-14	83.3914	54.6203	101.395	117.59	152.018	220.897	36.5699	42.2461	32.1786	78.8667	79.509	73.455	12.6842	8.60927	6.08403	20.9217	14.4929	23.083	19.4619	0	26.2619	18.9989	7.35811	9.49955
ENSG00000197457	STMN3	stathmin 3 [Source:HGNC Symbol;Acc:HGNC:15926]	20	63639705	63657682	-1	protein_coding	48.6761	83.2799	14.0722	-2.22403	2.00105e-19	86.991	48.6617	91.3331	145.745	130.301	126.997	54.4485	78.3597	80.054	58.7634	53.7687	43.9357	10.7328	16.1424	7.30084	6.97391	26.9154	15.3887	13.5387	0	18.1332	18.2682	13.0811	22.3918
ENSG00000077279	DCX	doublecortin [Source:HGNC Symbol;Acc:HGNC:2714]	X	111293779	111412429	-1	protein_coding	10.2638	18.9445	1.5831	-2.22337	2.62233e-07	28.797	38.7308	56.5027	8.28098	10.484	14.6239	13.8153	28.6183	13.3423	7.73203	2.28803	4.11897	1.95142	5.38079	6.08403	0	1.03521	0.961794	0	0	0	0.730727	0.817568	2.03562
ENSG00000148344	PTGES	prostaglandin E synthase [Source:HGNC Symbol;Acc:HGNC:9599]	9	129738331	129753047	-1	protein_coding	98.2704	167.329	29.2122	-2.22102	1.12881e-08	67.793	26.8136	84.367	341.176	265.095	427.94	102.396	100.846	73.7753	174.744	169.314	173.683	0.975711	3.22848	4.86723	21.918	27.9506	25.0066	32.1544	117.365	66.9053	16.076	8.99325	25.1059
ENSG00000127324	TSPAN8	tetraspanin 8 [Source:HGNC Symbol;Acc:HGNC:11855]	12	71125085	71441898	-1	protein_coding	20.7617	39.0472	2.47619	-2.22097	9.5373e-07	10.7989	17.8757	17.0282	38.0925	18.7214	180.874	48.7598	56.5553	65.9268	3.86601	4.57606	5.49196	0	2.15232	3.65042	0.996273	0	0.961794	10.154	0	8.12868	0	1.63514	2.03562
ENSG00000182326	C1S	complement C1s [Source:HGNC Symbol;Acc:HGNC:1247]	12	6988259	7071032	1	protein_coding	399.045	679.739	118.351	-2.21843	5.38451e-14	464.952	319.777	533.292	1157.68	1693.91	1658.65	212.918	186.019	194.641	629.387	642.936	462.698	124.891	106.54	83.9596	94.646	125.26	101.95	132.002	117.365	145.066	113.263	146.345	128.922
ENSG00000167755	KLK6	kallikrein related peptidase 6 [Source:HGNC Symbol;Acc:HGNC:6367]	19	50958631	50969673	-1	protein_coding	17.3819	34.514	0.249695	-2.21715	2.70499e-06	97.1899	44.6894	75.8529	43.8892	46.4291	78.507	0	0	0	8.50523	14.3002	4.80547	0	0	0	0	0	0.961794	0	0	0.625283	0.730727	0	0.678539
ENSG00000164161	HHIP	hedgehog interacting protein [Source:HGNC Symbol;Acc:HGNC:14866]	4	144646021	144745271	1	protein_coding	111.558	203.087	20.0291	-2.21619	2.4269e-07	37.1962	22.8412	45.6666	434.751	657.496	772.756	28.4432	35.4322	35.3179	137.63	84.6571	144.85	23.4171	22.5993	23.1193	13.9478	26.9154	9.61794	13.5387	0	17.5079	38.7285	16.3514	34.6055
ENSG00000204175	GPRIN2	G protein regulated inducer of neurite outgrowth 2 [Source:HGNC Symbol;Acc:HGNC:23730]	10	46549044	46555530	-1	protein_coding	4.9858	9.74328	0.228325	-2.20987	2.09599e-06	2.99969	4.96548	5.41807	19.0462	33.6986	23.0903	0.812664	0.681389	1.56969	8.50523	5.14807	10.9839	0	1.07616	0	0	0	0	0.846168	0	0	0	0.817568	0
ENSG00000125968	ID1	inhibitor of DNA binding 1, HLH protein [Source:HGNC Symbol;Acc:HGNC:5360]	20	31605283	31606515	1	protein_coding	103.117	181.321	24.9123	-2.2097	1.01497e-09	206.979	116.192	230.655	341.176	348.967	359.439	56.0738	78.3597	112.233	97.4236	114.401	113.958	4.87856	5.38079	7.30084	33.8733	22.7745	10.5797	11.0002	0	25.6366	59.9196	53.1419	64.4612
ENSG00000283196	LSP1P5	LSP1 pseudogene 5 [Source:NCBI gene;Acc:645166]	2	89542842	89585652	-1	transcribed_unprocessed_pseudogene	1.90447	3.80894	0	-2.20903	1.61509e-06	2.39975	3.97239	3.09604	4.96859	8.23742	6.15741	2.43799	2.72556	2.35453	3.86601	3.43204	2.05949	0	0	0	0	0	0	0	0	0	0	0	0
ENSG00000144891	AGTR1	angiotensin II receptor type 1 [Source:HGNC Symbol;Acc:HGNC:336]	3	148697784	148743008	1	protein_coding	28.5898	53.8903	3.28921	-2.20777	1.39584e-06	2.39975	0	2.32203	119.246	161.004	198.577	7.31397	16.3533	10.9878	44.8458	31.4604	52.1736	2.92713	2.15232	2.43361	0	2.07041	2.88538	5.92318	0	4.37698	3.65363	4.90541	8.14247
ENSG00000187955	COL14A1	collagen type XIV alpha 1 chain [Source:HGNC Symbol;Acc:HGNC:2191]	8	120059780	120372036	1	protein_coding	2787.19	4719.77	854.621	-2.20623	4.80375e-16	1557.44	1604.84	1727.59	6823.52	9994.99	10139	4584.24	3789.2	2908.63	4974.01	4661.29	3872.52	804.962	714.569	631.523	441.349	1288.83	759.817	782.706	586.824	1333.1	1311.65	495.446	1104.66
ENSG00000131620	ANO1	anoctamin 1 [Source:HGNC Symbol;Acc:HGNC:21625]	11	70078302	70189528	1	protein_coding	39.2472	72.0475	6.4468	-2.20572	3.88459e-07	2.39975	3.97239	2.32203	81.1536	101.845	90.0522	89.393	89.9433	69.8511	114.434	129.274	89.9308	0.975711	2.15232	0	4.98137	12.4225	3.84717	9.30785	0	17.5079	10.9609	1.63514	13.5708
ENSG00000187210	GCNT1	glucosaminyl (N-acetyl) transferase 1, core 2 [Source:HGNC Symbol;Acc:HGNC:4203]	9	76419850	76651203	1	protein_coding	28.3221	48.7233	7.92094	-2.2055	3.12357e-16	53.3945	46.6756	59.5987	55.4825	72.6391	76.9677	42.2585	36.795	32.1786	25.5157	50.9086	32.2653	8.7814	4.30463	7.30084	6.97391	6.21124	1.92359	18.6157	0	18.7585	8.03799	7.35811	6.78539
ENSG00000181634	TNFSF15	TNF superfamily member 15 [Source:HGNC Symbol;Acc:HGNC:11931]	9	114784635	114806126	-1	protein_coding	3.07342	5.93241	0.214431	-2.20544	1.05478e-06	2.99969	0.993097	4.64406	9.10907	17.2237	12.3148	3.25065	3.40694	3.13937	5.41242	4.57606	4.11897	0	0	0	0.996273	0	0	0.846168	0	0	0.730727	0	0
ENSG00000158710	TAGLN2	transgelin 2 [Source:HGNC Symbol;Acc:HGNC:11554]	1	159918107	159925732	-1	protein_coding	259.473	427.281	91.6652	-2.20402	8.90026e-19	265.773	200.606	325.084	500.171	499.487	515.684	567.239	451.761	564.302	446.138	447.882	343.248	18.5385	48.4271	30.4202	52.8025	79.7109	73.0963	80.386	234.73	140.063	123.493	90.75	127.565
ENSG00000157368	IL34	interleukin 34 [Source:HGNC Symbol;Acc:HGNC:28529]	16	70579895	70660682	1	protein_coding	25.1674	43.8311	6.5036	-2.2038	1.55608e-11	19.798	17.8757	24.7683	87.7783	71.1414	81.5857	31.6939	47.6972	28.2544	46.3922	32.6044	36.3842	6.82998	4.30463	2.43361	4.98137	21.7393	4.80897	13.5387	0	5.62755	6.57654	2.4527	4.74977
ENSG00000163359	COL6A3	collagen type VI alpha 3 chain [Source:HGNC Symbol;Acc:HGNC:2213]	2	237324003	237414375	-1	protein_coding	7637.92	13892.2	1383.59	-2.20132	6.05675e-07	571.141	942.449	448.925	17058.8	24283.9	24167.9	20555.5	19307.2	14191.5	16218.7	16595.1	12365.8	112.207	206.622	85.1765	746.209	2523.83	950.252	1757.49	2934.12	2778.76	1955.42	620.534	1932.48
ENSG00000149380	P4HA3	prolyl 4-hydroxylase subunit alpha 3 [Source:HGNC Symbol;Acc:HGNC:30135]	11	74235801	74311657	-1	protein_coding	73.9498	128.443	19.4566	-2.19953	1.50909e-11	27.5971	34.7584	27.8643	187.978	187.963	242.448	108.084	102.89	96.5357	193.301	190.478	141.418	11.7085	15.0662	9.73445	15.9404	26.9154	28.8538	22.8465	0	36.2664	27.0369	6.54054	32.5699
ENSG00000180537	RNF182	ring finger protein 182 [Source:HGNC Symbol;Acc:HGNC:28522]	6	13924446	13980302	1	protein_coding	10.3097	19.4933	1.1261	-2.19885	1.29458e-06	1.19988	0.993097	2.32203	57.9668	53.1688	45.4109	6.50131	10.9022	3.92422	14.6909	18.3042	18.5354	0	1.07616	0	0	4.14082	0.961794	0.846168	0	0.625283	2.19218	1.63514	2.03562
ENSG00000124875	CXCL6	C-X-C motif chemokine ligand 6 [Source:HGNC Symbol;Acc:HGNC:10643]	4	73836497	73849064	1	protein_coding	5.85383	11.2677	0.43992	-2.1985	1.84095e-06	0.599938	1.98619	0.774009	31.4677	22.4657	26.169	10.5646	6.81389	5.4939	14.6909	4.57606	9.61093	0	0	0	0.996273	2.07041	0.961794	0	0	1.25057	0	0	0
ENSG00000144619	CNTN4	contactin 4 [Source:HGNC Symbol;Acc:HGNC:2174]	3	2098813	3057956	1	protein_coding	133.524	230.514	36.5332	-2.19823	2.40852e-12	410.358	372.411	409.451	207.024	348.967	393.305	105.646	91.3061	94.1812	111.341	124.698	97.4823	51.7127	52.7318	65.7075	29.8882	66.2532	27.892	10.154	0	14.3815	47.4972	29.4324	42.748
ENSG00000198759	EGFL6	EGF like domain multiple 6 [Source:HGNC Symbol;Acc:HGNC:3235]	X	13569605	13633575	1	protein_coding	15.3195	29.2437	1.39533	-2.19729	2.08588e-06	4.7995	0.993097	0	63.7635	80.1277	117.761	8.9393	8.85806	6.27875	21.6497	20.5923	17.1624	0	2.15232	0	2.98882	3.10562	0	3.38467	0	1.25057	0.730727	2.4527	0.678539
ENSG00000133216	EPHB2	EPH receptor B2 [Source:HGNC Symbol;Acc:HGNC:3393]	1	22710839	22921500	1	protein_coding	254.567	437.679	71.4549	-2.19671	3.30227e-13	389.96	284.026	427.253	737.835	1119.54	994.423	215.356	163.533	153.044	250.518	299.732	216.932	117.085	102.235	109.513	43.836	73.4996	65.402	39.7699	0	36.8917	105.955	70.3108	92.9599
ENSG00000017427	IGF1	insulin like growth factor 1 [Source:HGNC Symbol;Acc:HGNC:5464]	12	102395874	102481744	-1	protein_coding	5.6721	10.7257	0.618494	-2.19361	8.55378e-07	1.19988	2.97929	1.54802	17.39	19.4703	29.2477	13.8153	10.9022	14.1272	7.73203	6.86409	3.43248	0	0	0	0	1.03521	0	1.69234	0	1.87585	1.46145	0	1.35708
ENSG00000134245	WNT2B	Wnt family member 2B [Source:HGNC Symbol;Acc:HGNC:12781]	1	112466541	112530165	1	protein_coding	222.955	383.819	62.0906	-2.1909	1.67443e-09	213.578	148.965	252.327	812.364	1085.09	1029.06	52.8231	51.1042	48.6603	316.24	261.979	333.637	90.7412	52.7318	52.3227	39.8509	53.8307	75.0199	45.6931	117.365	57.526	62.8425	32.7027	64.4612
ENSG00000100342	APOL1	apolipoprotein L1 [Source:HGNC Symbol;Acc:HGNC:618]	22	36253010	36267530	1	protein_coding	20.7328	35.7777	5.68787	-2.18794	2.94661e-14	29.9969	35.7515	47.2146	42.233	46.4291	54.6471	21.1293	16.3533	17.2666	34.7941	52.6247	30.8923	0	6.45695	4.86723	8.96646	5.17603	3.84717	5.92318	0	12.5057	9.49945	4.90541	6.10685
ENSG00000166741	NNMT	nicotinamide N-methyltransferase [Source:HGNC Symbol;Acc:HGNC:7861]	11	114257787	114313285	1	protein_coding	27.4025	49.6716	5.13341	-2.18754	1.63459e-07	4.19957	6.95168	10.0621	110.137	156.511	134.693	34.1319	17.0347	50.23	24.7425	24.0243	23.3408	1.95142	3.22848	1.21681	1.99255	12.4225	6.73255	8.46168	0	8.75396	9.49945	3.27027	4.07123
ENSG00000181481	RNF135	ring finger protein 135 [Source:HGNC Symbol;Acc:HGNC:21158]	17	30968785	30999911	1	protein_coding	16.8882	30.3773	3.39913	-2.18528	4.05528e-08	6.59932	8.93787	10.8361	52.9982	40.4383	60.0348	27.6306	33.3881	29.0392	31.7013	35.4644	27.4598	0	0	0	2.98882	10.3521	0.961794	4.23084	0	8.12868	5.84581	0.817568	7.46393
ENSG00000132274	TRIM22	tripartite motif containing 22 [Source:HGNC Symbol;Acc:HGNC:16379]	11	5689689	5737089	1	protein_coding	28.1082	49.3781	6.8384	-2.18066	6.34367e-10	32.3966	25.8205	33.2824	61.2792	52.42	108.524	24.3799	19.7603	18.0514	88.1451	95.5252	32.9518	1.95142	1.07616	1.21681	6.97391	9.31685	6.73255	11.8464	0	15.6321	11.6916	4.08784	11.5352
ENSG00000139200	PIANP	PILR alpha associated neural protein [Source:HGNC Symbol;Acc:HGNC:25338]	12	6693792	6700800	-1	protein_coding	36.0938	55.4245	16.763	-2.18034	3.23546e-09	31.7967	17.8757	30.9604	93.575	101.096	113.143	41.4458	40.8833	47.8754	47.9386	53.1967	45.3087	2.92713	1.07616	2.43361	7.97019	9.31685	6.73255	6.76935	117.365	15.6321	10.9609	5.72298	14.2493
ENSG00000154188	ANGPT1	angiopoietin 1 [Source:HGNC Symbol;Acc:HGNC:484]	8	107249482	107498055	-1	protein_coding	49.1878	85.3102	13.0655	-2.17822	1.46412e-11	47.3951	71.503	57.2767	123.387	144.529	164.711	84.517	55.1925	54.1542	85.8255	65.2088	70.0225	5.85427	7.53311	8.51765	5.97764	16.5633	3.84717	10.154	0	6.25283	43.8436	16.3514	31.8913
ENSG00000256073	URB1-AS1	URB1 antisense RNA 1 (head to head) [Source:HGNC Symbol;Acc:HGNC:23128]	21	32393130	32393960	1	lincRNA	11.6533	19.8487	3.45794	-2.17507	1.75435e-15	20.9978	27.8067	17.0282	21.5305	23.9634	19.2419	18.6913	17.0347	17.2666	17.7837	14.8722	21.9678	0.975711	2.15232	7.30084	4.98137	9.31685	2.88538	4.23084	0	1.87585	2.19218	4.90541	0.678539
ENSG00000118526	TCF21	transcription factor 21 [Source:HGNC Symbol;Acc:HGNC:11632]	6	133889138	133895553	1	protein_coding	27.1179	48.0967	6.13914	-2.17149	1.47847e-08	8.99907	8.93787	9.28811	67.904	83.872	80.0464	69.0764	56.5553	74.5601	42.5262	41.7565	33.6383	2.92713	0	3.65042	6.97391	22.7745	7.69435	7.61551	0	5.62755	7.30727	1.63514	7.46393
ENSG00000136960	ENPP2	ectonucleotide pyrophosphatase/phosphodiesterase 2 [Source:HGNC Symbol;Acc:HGNC:3357]	8	119557086	119673453	-1	protein_coding	17.0736	32.0719	2.07529	-2.17127	1.86579e-06	56.3942	27.8067	78.1749	54.6544	74.8857	66.1922	1.62533	2.72556	0	6.95883	12.0122	3.43248	2.92713	2.15232	2.43361	1.99255	0	0.961794	4.23084	0	4.37698	3.65363	0.817568	1.35708
ENSG00000134533	RERG	RAS like estrogen regulated growth inhibitor [Source:HGNC Symbol;Acc:HGNC:15980]	12	15107783	15348675	-1	protein_coding	58.5843	100.321	16.8471	-2.17005	4.86152e-14	41.3957	30.786	37.1524	192.119	149.771	197.807	77.203	68.1389	71.4207	131.444	126.986	79.6334	20.4899	21.5232	14.6017	14.9441	31.0562	23.083	16.0772	0	19.3838	13.1531	8.17568	19.6776
ENSG00000167617	CDC42EP5	CDC42 effector protein 5 [Source:HGNC Symbol;Acc:HGNC:17408]	19	54465026	54473264	-1	protein_coding	103.472	176.634	30.3091	-2.16996	2.82203e-15	58.194	64.5513	67.3388	305.568	245.625	237.83	151.155	212.593	255.074	170.105	177.894	173.683	11.7085	24.7516	15.8185	25.9031	54.8659	34.6246	42.3084	0	50.0226	27.0369	31.8852	44.7836
ENSG00000091490	SEL1L3	SEL1L family member 3 [Source:HGNC Symbol;Acc:HGNC:29108]	4	25747427	25863760	-1	protein_coding	211.574	354.363	68.785	-2.16918	3.80755e-14	189.58	132.082	208.983	392.518	695.688	608.045	528.231	346.827	460.703	228.868	242.531	218.305	29.2713	46.2748	21.9025	36.8621	139.753	67.3255	46.5392	117.365	68.7811	111.801	42.5135	97.0311
ENSG00000118849	RARRES1	retinoic acid receptor responder 1 [Source:HGNC Symbol;Acc:HGNC:9867]	3	158696892	158732696	-1	protein_coding	32.0223	56.7562	7.28847	-2.16828	1.65941e-08	8.99907	11.9172	15.4802	152.37	134.794	163.171	27.6306	24.53	36.8876	30.9281	36.6085	37.7572	3.90285	7.53311	9.73445	5.97764	15.5281	9.61794	5.92318	0	11.2551	6.57654	3.27027	8.14247
ENSG00000105270	CLIP3	CAP-Gly domain containing linker protein 3 [Source:HGNC Symbol;Acc:HGNC:24314]	19	36014660	36033343	-1	protein_coding	158.186	258.181	58.1913	-2.16694	8.18443e-32	256.773	167.833	253.875	404.94	300.292	367.906	209.667	223.496	213.477	247.425	253.399	199.084	28.2956	31.2086	31.637	45.8286	56.9363	44.2425	65.1549	117.365	75.034	80.3799	52.3244	69.8895
ENSG00000119147	C2orf40	chromosome 2 open reading frame 40 [Source:HGNC Symbol;Acc:HGNC:24642]	2	106063246	106078159	1	protein_coding	35.0676	54.8381	15.2971	-2.16676	1.68607e-07	46.1952	35.7515	47.2146	95.2312	105.589	133.154	15.4406	17.0347	12.5575	57.217	41.1845	51.4871	0.975711	0	1.21681	9.96273	11.3873	6.73255	9.30785	117.365	11.2551	5.84581	4.08784	5.42831
ENSG00000113645	WWC1	WW and C2 domain containing 1 [Source:HGNC Symbol;Acc:HGNC:29435]	5	168291651	168472303	1	protein_coding	99.0848	170.165	28.005	-2.16576	1.50075e-12	151.184	99.3097	184.214	282.381	386.41	345.585	70.7017	82.4481	96.5357	125.259	121.838	96.1093	65.3727	47.351	53.5395	14.9441	21.7393	13.4651	16.0772	0	18.7585	38.7285	19.6216	26.463
ENSG00000155011	DKK2	dickkopf WNT signaling pathway inhibitor 2 [Source:HGNC Symbol;Acc:HGNC:2892]	4	106921802	107283806	-1	protein_coding	18.513	34.28	2.74595	-2.16424	1.14442e-06	2.39975	1.98619	0.774009	59.623	89.114	106.215	23.5672	19.0789	32.1786	22.4229	35.4644	18.5354	2.92713	6.45695	3.65042	0	2.07041	1.92359	1.69234	0	0.625283	8.03799	0.817568	4.74977
ENSG00000117226	GBP3	guanylate binding protein 3 [Source:HGNC Symbol;Acc:HGNC:4184]	1	89006666	89022894	-1	protein_coding	31.7108	54.1108	9.31074	-2.16343	4.3591e-18	52.1946	46.6756	41.7965	48.8578	59.9085	94.6703	50.3851	47.0158	47.0906	64.1758	59.4888	37.0707	2.92713	6.45695	2.43361	5.97764	16.5633	10.5797	6.76935	0	21.2596	13.8838	10.6284	14.2493
ENSG00000122877	EGR2	early growth response 2 [Source:HGNC Symbol;Acc:HGNC:3239]	10	62811996	62919900	-1	protein_coding	52.028	92.8767	11.1792	-2.16299	7.75889e-08	5.99938	7.94478	3.87005	211.165	142.283	156.244	97.5196	116.518	78.4843	98.97	106.965	88.5579	3.90285	7.53311	3.65042	16.9366	27.9506	9.61794	13.5387	0	25.0113	6.57654	6.54054	12.8922
ENSG00000163462	TRIM46	tripartite motif containing 46 [Source:HGNC Symbol;Acc:HGNC:19019]	1	155173787	155184971	1	protein_coding	19.6484	33.8534	5.44346	-2.16179	2.17074e-14	17.9981	15.8896	20.8983	48.8578	47.9268	52.338	38.1952	25.2114	25.8998	38.6601	36.6085	37.7572	2.92713	2.15232	1.21681	5.97764	4.14082	5.77076	8.46168	0	10.0045	8.76872	5.72298	10.1781
ENSG00000080573	COL5A3	collagen type V alpha 3 chain [Source:HGNC Symbol;Acc:HGNC:14864]	19	9959561	10010471	-1	protein_coding	454.516	808.944	100.088	-2.16007	2.66745e-07	40.7958	81.4339	30.1864	868.674	1054.39	1019.05	1473.36	1085.45	813.098	1275.01	1085.1	880.773	21.4657	50.5795	15.8185	46.8248	173.915	84.6378	128.618	117.365	266.371	122.762	53.9595	118.744
ENSG00000105697	HAMP	hepcidin antimicrobial peptide [Source:HGNC Symbol;Acc:HGNC:15598]	19	35280716	35285143	1	protein_coding	63.1403	120.406	5.87467	-2.1597	4.21671e-06	5.99938	3.97239	1.54802	374.3	327.25	311.719	24.3799	25.2114	28.2544	126.805	106.965	108.466	0	1.07616	1.21681	1.99255	8.28165	2.88538	4.23084	0	3.7517	21.9218	8.17568	16.9635
ENSG00000109339	MAPK10	mitogen-activated protein kinase 10 [Source:HGNC Symbol;Acc:HGNC:6872]	4	85990007	86594625	-1	protein_coding	34.1353	58.5973	9.67335	-2.15961	1.84746e-13	74.9922	67.5306	84.367	96.0593	101.096	100.058	31.6939	38.1578	19.6211	31.7013	29.7444	28.1463	7.80569	9.68543	12.1681	5.97764	13.4577	4.80897	9.30785	0	11.2551	11.6916	16.3514	13.5708
ENSG00000101000	PROCR	protein C receptor [Source:HGNC Symbol;Acc:HGNC:9452]	20	35172073	35216240	1	protein_coding	112.142	196.36	27.9243	-2.15836	4.12587e-09	98.3898	67.5306	142.418	374.3	472.529	539.543	88.5803	73.59	76.1298	143.816	150.438	129.061	4.87856	10.7616	6.08403	27.8956	42.4434	16.3505	36.3852	0	45.0204	64.304	21.2568	59.7114
ENSG00000176532	PRR15	proline rich 15 [Source:HGNC Symbol;Acc:HGNC:22310]	7	29563811	29567295	1	protein_coding	16.3045	28.0463	4.56264	-2.15755	2.49726e-13	29.9969	25.8205	43.3445	32.2958	40.4383	40.7929	17.8786	21.1231	30.6089	21.6497	18.8762	13.7299	0.975711	3.22848	1.21681	7.97019	10.3521	7.69435	5.07701	0	7.5034	3.65363	5.72298	1.35708
ENSG00000113721	PDGFRB	platelet derived growth factor receptor beta [Source:HGNC Symbol;Acc:HGNC:8804]	5	150113837	150155872	-1	protein_coding	1232.07	2157.74	306.391	-2.15164	3.91872e-08	319.767	356.522	300.316	2240	2722.84	3712.15	3253.09	2388.95	1874.21	3283.02	2972.72	2469.32	52.6884	68.8741	63.2739	178.333	584.891	368.367	351.16	234.73	776.602	370.478	181.5	445.8
ENSG00000116132	PRRX1	paired related homeobox 1 [Source:HGNC Symbol;Acc:HGNC:9142]	1	170662728	170739419	1	protein_coding	267.496	451.021	83.9704	-2.14957	1.38752e-20	274.772	268.136	210.531	776.755	724.893	797.385	270.617	282.095	347.686	477.066	483.918	498.395	67.3241	92.5496	102.212	74.7205	106.626	89.4468	42.3084	0	80.0362	141.03	89.9325	121.459
ENSG00000185101	ANO9	anoctamin 9 [Source:HGNC Symbol;Acc:HGNC:20679]	11	417933	442011	-1	protein_coding	13.2153	23.2744	3.15619	-2.14589	2.35313e-09	12.5987	17.8757	26.3163	32.2958	30.7031	73.889	13.0026	14.9906	18.0514	10.0516	13.7282	15.7894	1.95142	3.22848	0	2.98882	4.14082	3.84717	0.846168	0	3.12642	2.92291	7.35811	7.46393
ENSG00000189184	PCDH18	protocadherin 18 [Source:HGNC Symbol;Acc:HGNC:14268]	4	137518918	137532494	-1	protein_coding	263.951	437.688	90.2149	-2.14362	1.44758e-12	137.986	164.854	176.474	501.827	472.529	635.753	568.865	526.714	378.294	589.954	604.04	494.963	36.1013	31.2086	15.8185	38.8547	130.436	76.9435	71.0781	234.73	162.574	100.84	60.5	123.494
ENSG00000106123	EPHB6	EPH receptor B6 [Source:HGNC Symbol;Acc:HGNC:3396]	7	142855061	142871094	1	protein_coding	116.297	202.191	30.4025	-2.14129	1.68718e-09	213.578	165.847	234.525	390.034	552.656	465.655	34.1319	32.7067	25.8998	97.4236	104.677	109.153	36.1013	33.3609	35.2874	22.9143	49.6899	40.3953	22.0004	0	36.2664	29.9598	22.8919	35.9626
ENSG00000174938	SEZ6L2	seizure related 6 homolog like 2 [Source:HGNC Symbol;Acc:HGNC:30844]	16	29871159	29899547	-1	protein_coding	361.239	605.599	116.88	-2.13585	3.28108e-15	386.36	284.026	473.694	794.974	1108.31	1121.42	586.743	588.72	479.539	517.273	521.099	405.032	40.9799	41.9702	37.721	94.646	211.182	136.575	117.617	117.365	187.585	153.453	80.9392	182.527
ENSG00000021645	NRXN3	neurexin 3 [Source:HGNC Symbol;Acc:HGNC:8010]	14	78170373	79868290	1	protein_coding	13.0411	23.1013	2.98096	-2.13347	1.75003e-08	19.198	15.8896	32.5084	35.6082	50.9223	47.72	6.50131	9.53945	21.1908	8.50523	13.1562	16.4759	0	3.22848	6.08403	0.996273	4.14082	0	2.5385	0	3.7517	5.11509	2.4527	7.46393
ENSG00000121207	LRAT	lecithin retinol acyltransferase [Source:HGNC Symbol;Acc:HGNC:6685]	4	154626945	154753118	1	protein_coding	30.1162	53.1286	7.10378	-2.13284	2.1961e-08	44.9953	25.8205	70.4348	123.387	141.534	109.294	18.6913	11.5836	9.41812	31.7013	17.7322	32.9518	3.90285	4.30463	6.08403	10.959	8.28165	1.92359	16.9234	0	8.75396	10.2302	9.81082	4.07123
ENSG00000109610	SOD3	superoxide dismutase 3 [Source:HGNC Symbol;Acc:HGNC:11181]	4	24789912	24800842	1	protein_coding	232.103	390.448	73.7581	-2.12736	5.35331e-20	544.144	527.334	591.343	529.154	557.898	508.756	160.095	191.47	173.45	343.302	293.44	264.987	52.6884	76.4073	70.5748	57.7838	128.366	110.606	65.1549	0	68.7811	89.8794	59.6825	105.174
ENSG00000162873	KLHDC8A	kelch domain containing 8A [Source:HGNC Symbol;Acc:HGNC:25573]	1	205336065	205357090	-1	protein_coding	4.99891	8.89324	1.10458	-2.12564	5.86147e-09	6.59932	3.97239	9.28811	9.10907	14.2283	12.3148	10.5646	7.49528	11.7726	6.95883	6.86409	7.55145	0.975711	0	0	0.996273	4.14082	0	0.846168	0	1.25057	2.19218	0.817568	2.03562
ENSG00000152527	PLEKHH2	pleckstrin homology, MyTH4 and FERM domain containing H2 [Source:HGNC Symbol;Acc:HGNC:30506]	2	43637273	43767987	1	protein_coding	117.742	205.447	30.0364	-2.12375	9.05386e-09	147.585	76.4685	154.028	417.361	351.214	614.202	86.955	81.7667	69.0662	149.228	152.726	164.759	8.7814	4.30463	12.1681	17.9329	78.6756	29.8156	33.8467	0	66.9053	50.4201	11.446	46.1407
ENSG00000165092	ALDH1A1	aldehyde dehydrogenase 1 family member A1 [Source:HGNC Symbol;Acc:HGNC:402]	9	72900662	73080442	-1	protein_coding	7.68194	14.1028	1.26105	-2.11939	8.55943e-07	2.99969	17.8757	6.19207	23.1867	21.7168	49.2593	13.0026	10.2208	10.9878	4.63922	2.28803	6.86495	0.975711	0	0	0.996273	2.07041	0.961794	1.69234	0	0.625283	0.730727	5.72298	1.35708
ENSG00000019549	SNAI2	snail family transcriptional repressor 2 [Source:HGNC Symbol;Acc:HGNC:11094]	8	48917604	48921740	-1	protein_coding	134.838	227.931	41.7451	-2.11478	1.24505e-08	33.5965	30.786	29.4124	375.128	280.821	332.5	290.121	233.716	215.832	369.591	322.612	221.051	4.87856	13.9901	9.73445	22.9143	61.0771	31.7392	26.2312	117.365	66.9053	58.4581	28.6149	59.0329
ENSG00000176928	GCNT4	glucosaminyl (N-acetyl) transferase 4, core 2 [Source:HGNC Symbol;Acc:HGNC:17973]	5	75025346	75030899	-1	protein_coding	10.9957	19.5563	2.43513	-2.11473	8.28793e-08	15.5984	16.8826	17.0282	39.7487	37.4428	46.1806	7.31397	1.36278	6.27875	14.6909	21.1643	10.9839	3.90285	3.22848	6.08403	2.98882	0	1.92359	2.5385	0	2.50113	2.92291	2.4527	0.678539
ENSG00000173597	SULT1B1	sulfotransferase family 1B member 1 [Source:HGNC Symbol;Acc:HGNC:17845]	4	69721162	69787961	-1	protein_coding	6.02712	11.0433	1.01097	-2.11245	4.94526e-07	16.1983	15.8896	14.7062	9.93717	4.49314	20.7813	12.19	12.9464	18.0514	3.09281	2.86004	1.37299	0.975711	0	0	0.996273	1.03521	0	0.846168	0	1.87585	2.19218	0.817568	3.3927
ENSG00000168539	CHRM1	cholinergic receptor muscarinic 1 [Source:HGNC Symbol;Acc:HGNC:1950]	11	62908679	62921807	-1	protein_coding	3.79507	7.28151	0.30862	-2.11062	4.65816e-06	9.59901	9.93097	16.2542	8.28098	14.9771	15.3935	0.812664	2.72556	3.13937	0.773203	3.43204	2.05949	0.975711	0	0	0	1.03521	0.961794	0	0	0	0.730727	0	0
ENSG00000100079	LGALS2	galectin 2 [Source:HGNC Symbol;Acc:HGNC:6562]	22	37570246	37582616	-1	protein_coding	4.43609	8.34351	0.528672	-2.10845	2.76311e-06	14.9984	7.94478	17.0282	9.93717	6.73971	20.7813	3.25065	3.40694	6.27875	2.31961	4.00405	3.43248	0	0	0	0	4.14082	0	0.846168	0	0	0	0	1.35708
ENSG00000153714	LURAP1L	leucine rich adaptor protein 1 like [Source:HGNC Symbol;Acc:HGNC:31452]	9	12775021	12822131	1	protein_coding	22.7096	38.8672	6.55204	-2.10783	2.13715e-12	32.3966	40.717	41.7965	63.7635	70.3925	71.5799	31.6939	23.8486	18.0514	26.2889	24.5963	21.2813	6.82998	5.38079	7.30084	1.99255	9.31685	12.5033	6.76935	0	11.2551	2.19218	4.90541	10.1781
ENSG00000082512	TRAF5	TNF receptor associated factor 5 [Source:HGNC Symbol;Acc:HGNC:12035]	1	211326615	211374946	1	protein_coding	141.357	241.126	41.5878	-2.10628	6.13843e-12	192.58	88.3856	203.564	380.097	450.812	574.949	161.72	139.003	116.157	197.94	196.77	191.532	13.66	13.9901	13.3849	48.8174	60.0419	62.5166	44.0007	0	43.1445	84.7643	48.2365	66.4968
ENSG00000119771	KLHL29	kelch like family member 29 [Source:HGNC Symbol;Acc:HGNC:29404]	2	23385217	23708611	1	protein_coding	40.718	68.977	12.4589	-2.10133	8.57477e-15	103.189	47.6687	98.2992	81.1536	112.329	123.918	45.5092	44.9717	40.8119	40.9797	49.7646	39.1302	9.75711	7.53311	9.73445	9.96273	27.9506	17.3123	7.61551	0	9.37925	18.9989	12.2635	18.9991
ENSG00000157227	MMP14	matrix metallopeptidase 14 [Source:HGNC Symbol;Acc:HGNC:7160]	14	22836557	22849027	1	protein_coding	2398.66	4112.6	684.717	-2.09944	6.94603e-09	902.307	879.884	899.399	5992.94	8045.72	8127.02	4237.23	4298.2	3587.52	4507.77	4370.71	3502.5	146.357	212.003	150.884	446.33	1139.76	603.045	782.706	821.554	1245.56	1063.94	533.054	1071.41
ENSG00000092758	COL9A3	collagen type IX alpha 3 chain [Source:HGNC Symbol;Acc:HGNC:2219]	20	62816244	62841159	1	protein_coding	773.421	1337.51	209.329	-2.09709	1.32776e-08	826.115	398.232	928.811	2354.28	3348.14	2831.64	897.993	926.689	927.685	901.554	924.364	784.664	59.5184	69.9503	38.9378	175.344	437.892	184.664	252.158	0	381.423	389.477	92.3852	430.194
ENSG00000168398	BDKRB2	bradykinin receptor B2 [Source:HGNC Symbol;Acc:HGNC:1030]	14	96204679	96244166	1	protein_coding	5.66945	10.3833	0.955546	-2.09484	8.90041e-07	11.9988	2.97929	10.8361	7.45288	32.2008	23.86	3.25065	2.04417	3.13937	7.73203	10.8681	8.23794	0	0	1.21681	0.996273	1.03521	0.961794	1.69234	0	1.87585	2.19218	0.817568	0.678539
ENSG00000188158	NHS	NHS actin remodeling regulator [Source:HGNC Symbol;Acc:HGNC:7820]	X	17375420	17735994	1	protein_coding	10.2431	17.9039	2.58238	-2.09259	1.37526e-09	11.3988	17.8757	3.87005	21.5305	22.4657	30.7871	34.9445	13.6278	14.912	13.9177	17.1602	12.3569	0.975711	2.15232	2.43361	0.996273	2.07041	2.88538	2.5385	0	5.62755	4.38436	0.817568	6.10685
ENSG00000140563	MCTP2	multiple C2 and transmembrane domain containing 2 [Source:HGNC Symbol;Acc:HGNC:25636]	15	94231538	94483952	1	protein_coding	30.5909	53.1099	8.07182	-2.09075	5.45533e-09	65.9932	25.8205	81.271	71.2164	85.3697	151.626	22.7546	8.85806	7.06359	39.4333	39.4685	38.4437	9.75711	12.9139	4.86723	16.9366	10.3521	9.61794	7.61551	0	4.37698	4.38436	6.54054	9.49955
ENSG00000146648	EGFR	epidermal growth factor receptor [Source:HGNC Symbol;Acc:HGNC:3236]	7	55019021	55211628	1	protein_coding	174.607	295.848	53.3667	-2.08878	4.77005e-13	131.986	152.937	133.13	414.877	512.218	592.651	312.876	249.388	251.935	286.085	288.292	223.797	31.2228	20.447	20.6857	34.8696	119.049	56.7458	55.0009	0	101.296	81.1107	35.1554	84.8174
ENSG00000147145	LPAR4	lysophosphatidic acid receptor 4 [Source:HGNC Symbol;Acc:HGNC:4478]	X	78747709	78757094	1	protein_coding	9.31222	16.6466	1.97787	-2.08814	1.49811e-07	7.19926	3.97239	1.54802	21.5305	25.4611	22.3206	22.7546	21.8044	16.4817	20.8765	20.0203	15.7894	0	0	1.21681	0	5.17603	0.961794	2.5385	0	4.37698	5.11509	1.63514	2.71416
ENSG00000205542	TMSB4X	thymosin beta 4 X-linked [Source:HGNC Symbol;Acc:HGNC:11881]	X	12975108	12977227	1	protein_coding	540.207	891.02	189.395	-2.0881	1.79151e-28	606.537	556.134	547.225	1058.31	946.555	1025.98	1039.4	1073.19	1470.01	893.049	854.579	621.278	108.304	198.013	137.499	135.493	308.491	179.855	143.849	117.365	245.111	229.448	174.142	295.165
ENSG00000011465	DCN	decorin [Source:HGNC Symbol;Acc:HGNC:2705]	12	91140484	91183123	-1	protein_coding	874.962	1491.44	258.484	-2.08649	2.10584e-09	780.519	481.652	719.055	2055.34	2412.82	3846.85	1743.98	1642.15	1471.58	941.761	997.009	804.572	108.304	79.6357	126.548	104.609	620.088	177.932	295.313	234.73	680.308	254.293	107.919	312.128
ENSG00000143375	CGN	cingulin [Source:HGNC Symbol;Acc:HGNC:17429]	1	151510510	151538692	1	protein_coding	126.961	218.369	35.5529	-2.08647	1.25297e-09	152.984	100.303	181.892	435.579	561.643	620.36	47.1345	49.06	43.9512	141.496	131.562	154.461	45.8584	24.7516	32.8538	42.8397	24.8449	55.784	49.0778	0	43.7698	38.7285	33.5203	34.6055
ENSG00000101198	NKAIN4	sodium/potassium transporting ATPase interacting 4 [Source:HGNC Symbol;Acc:HGNC:16191]	20	63240784	63272694	-1	protein_coding	22.2485	39.4178	5.07923	-2.08505	1.54905e-07	4.19957	7.94478	3.09604	72.8726	62.904	123.148	30.0686	42.2461	25.115	43.2994	32.0324	26.0868	0.975711	3.22848	3.65042	6.97391	4.14082	9.61794	2.5385	0	6.87811	7.30727	8.17568	7.46393
ENSG00000146700	SSC4D	scavenger receptor cysteine rich family member with 4 domains [Source:HGNC Symbol;Acc:HGNC:14461]	7	76389334	76409695	-1	protein_coding	22.6253	40.3386	4.91196	-2.08299	3.97998e-07	25.7973	11.9172	26.3163	96.8874	115.324	100.058	4.87598	8.85806	5.4939	32.4745	28.6004	27.4598	8.7814	1.07616	1.21681	10.959	8.28165	7.69435	3.38467	0	2.50113	5.11509	6.54054	3.3927
ENSG00000147889	CDKN2A	cyclin dependent kinase inhibitor 2A [Source:HGNC Symbol;Acc:HGNC:1787]	9	21967753	21995301	-1	protein_coding	38.0908	64.5798	11.6017	-2.0795	2.49726e-13	106.789	72.4961	136.226	67.0759	99.598	76.198	30.8812	42.9275	44.7361	32.4745	32.6044	32.9518	5.85427	8.60927	10.9513	7.97019	23.8097	17.3123	9.30785	0	13.7562	12.4224	12.2635	16.9635
ENSG00000235531	MSC-AS1	MSC antisense RNA 1 [Source:HGNC Symbol;Acc:HGNC:48724]	8	71828167	72118393	1	antisense	19.0704	34.0937	4.04718	-2.07559	4.90701e-07	2.39975	6.95168	3.87005	34.7801	49.4245	56.9561	58.5118	53.8297	66.7117	30.1549	29.7444	15.7894	0.975711	2.15232	1.21681	1.99255	11.3873	2.88538	5.07701	0	10.0045	7.30727	0.817568	4.74977
ENSG00000184613	NELL2	neural EGFL like 2 [Source:HGNC Symbol;Acc:HGNC:7751]	12	44508275	44921848	-1	protein_coding	59.5846	102.621	16.5485	-2.07536	2.2337e-09	66.5931	52.6341	91.3331	257.538	253.862	231.673	52.8231	60.6436	56.5087	30.1549	40.6125	37.0707	21.4657	25.8278	27.9865	12.9516	28.9858	7.69435	5.07701	0	13.1309	21.1911	17.9865	16.2849
ENSG00000241158	ADAMTS9-AS1	ADAMTS9 antisense RNA 1 [Source:HGNC Symbol;Acc:HGNC:40625]	3	64561322	64592757	1	processed_transcript	27.9791	41.5052	14.4529	-2.07297	5.18066e-07	38.996	19.8619	57.2767	81.9817	74.8857	119.3	13.0026	11.5836	12.5575	23.1961	20.0203	25.4003	6.82998	5.38079	4.86723	5.97764	4.14082	7.69435	3.38467	117.365	1.87585	8.03799	2.4527	5.42831
ENSG00000116574	RHOU	ras homolog family member U [Source:HGNC Symbol;Acc:HGNC:17794]	1	228735077	228746669	1	protein_coding	123.732	205.437	42.0259	-2.07173	2.17642e-09	103.789	68.5237	116.101	336.208	302.538	360.209	202.353	181.931	163.247	247.425	223.655	159.267	2.92713	11.8377	3.65042	33.8733	42.4434	35.5864	47.3854	117.365	105.048	30.6905	21.2568	52.2475
ENSG00000126259	KIRREL2	kirre like nephrin family adhesion molecule 2 [Source:HGNC Symbol;Acc:HGNC:18816]	19	35855861	35867109	1	protein_coding	20.2244	37.0924	3.35635	-2.07163	3.48918e-06	7.79919	2.97929	13.9322	74.5288	135.543	115.452	4.87598	8.85806	4.70906	28.6085	21.7363	26.0868	0.975711	0	0	6.97391	5.17603	3.84717	5.07701	0	3.7517	2.92291	4.08784	7.46393
ENSG00000050555	LAMC3	laminin subunit gamma 3 [Source:HGNC Symbol;Acc:HGNC:6494]	9	131009082	131094473	1	protein_coding	400.584	698.663	102.505	-2.07057	1.26774e-07	98.9898	79.4478	80.497	912.563	1216.89	1272.28	954.88	1093.63	784.843	657.996	704.713	527.228	35.1256	24.7516	20.6857	134.497	193.584	173.123	108.31	0	176.33	118.378	113.642	131.637
ENSG00000176956	LY6H	lymphocyte antigen 6 family member H [Source:HGNC Symbol;Acc:HGNC:6728]	8	143157914	143160711	-1	protein_coding	14.3112	26.5639	2.05844	-2.06853	5.36027e-06	1.79981	3.97239	2.32203	67.904	64.4017	61.5741	11.3773	13.6278	8.63328	29.3817	22.8803	30.8923	0	5.38079	0	0.996273	0	0.961794	3.38467	0	6.25283	3.65363	0	4.07123
ENSG00000100095	SEZ6L	seizure related 6 homolog like [Source:HGNC Symbol;Acc:HGNC:10763]	22	26169474	26383597	1	protein_coding	5.39394	9.96985	0.818028	-2.06805	2.8951e-06	1.79981	0	1.54802	9.93717	17.2237	23.0903	16.2533	12.265	14.912	10.8248	6.29208	5.49196	0.975711	2.15232	0	0.996273	2.07041	0.961794	0	0	1.25057	0.730727	0	0.678539
ENSG00000163545	NUAK2	NUAK family kinase 2 [Source:HGNC Symbol;Acc:HGNC:29558]	1	205302059	205321791	-1	protein_coding	24.4386	42.1697	6.70738	-2.06509	1.40271e-09	17.9981	13.9034	19.3502	100.2	87.6162	86.2038	31.6939	23.1672	16.4817	40.2065	45.1886	24.0273	8.7814	4.30463	3.65042	7.97019	6.21124	2.88538	8.46168	0	10.0045	10.9609	5.72298	11.5352
ENSG00000169583	CLIC3	chloride intracellular channel 3 [Source:HGNC Symbol;Acc:HGNC:2064]	9	136994635	136996803	-1	protein_coding	6.18576	11.8454	0.526105	-2.05993	1.05975e-05	39.5959	12.9103	41.0225	4.96859	7.48857	10.7755	0	1.36278	0.784843	9.27843	9.15212	4.80547	0.975711	0	0	0	0	0.961794	0.846168	0	1.25057	1.46145	0.817568	0
ENSG00000026559	KCNG1	potassium voltage-gated channel modifier subfamily G member 1 [Source:HGNC Symbol;Acc:HGNC:6248]	20	51003656	51023129	-1	protein_coding	46.0946	79.0594	13.1297	-2.05844	6.08976e-10	27.5971	25.8205	36.3784	99.3717	131.05	110.064	99.145	94.0317	127.145	55.6706	63.4928	78.9469	0.975711	5.38079	2.43361	8.96646	20.7041	20.1977	13.5387	0	16.8826	24.8447	17.1689	26.463
ENSG00000106823	ECM2	extracellular matrix protein 2 [Source:HGNC Symbol;Acc:HGNC:3154]	9	92493554	92536655	-1	protein_coding	12.9471	22.674	3.2202	-2.05776	4.89251e-08	18.5981	7.94478	8.5141	45.5454	57.662	60.8045	10.5646	12.265	10.9878	13.9177	14.3002	10.9839	5.85427	5.38079	2.43361	2.98882	2.07041	3.84717	5.07701	0	3.12642	3.65363	0.817568	3.3927
ENSG00000214212	C19orf38	chromosome 19 open reading frame 38 [Source:HGNC Symbol;Acc:HGNC:34073]	19	10836575	10869790	1	protein_coding	5.8324	10.5081	1.15672	-2.05629	6.4659e-07	1.19988	3.97239	1.54802	19.8743	13.4794	17.7026	9.75196	10.9022	7.06359	13.1444	13.7282	13.7299	1.95142	0	0	1.99255	1.03521	3.84717	0.846168	0	1.25057	1.46145	0.817568	0.678539
ENSG00000182492	BGN	biglycan [Source:HGNC Symbol;Acc:HGNC:1044]	X	153494939	153509554	1	protein_coding	1714.76	3023.2	406.324	-2.05559	1.33013e-06	218.377	328.715	152.48	3553.37	4113.47	4526.47	5152.29	4838.54	5013.58	3044.1	3024.2	2312.8	57.567	65.6457	48.6723	240.102	856.115	399.144	470.469	469.459	825.374	583.12	226.466	633.756
ENSG00000170891	CYTL1	cytokine like 1 [Source:HGNC Symbol;Acc:HGNC:24435]	4	5014586	5019472	-1	protein_coding	4.6325	9.06345	0.201547	-2.05477	1.41977e-05	31.7967	9.93097	34.0564	5.79668	3.74428	7.69677	2.43799	4.76972	3.92422	2.31961	2.28803	0	0.975711	0	0	0	0	0	0	0	0.625283	0	0.817568	0
ENSG00000158445	KCNB1	potassium voltage-gated channel subfamily B member 1 [Source:HGNC Symbol;Acc:HGNC:6231]	20	49293394	49484297	-1	protein_coding	12.6121	22.6674	2.55683	-2.0514	1.18283e-06	47.995	29.7929	77.4009	23.1867	21.7168	28.478	3.25065	6.81389	2.35453	12.3712	13.1562	5.49196	1.95142	1.07616	4.86723	0.996273	4.14082	2.88538	4.23084	0	5.62755	2.19218	0	2.71416
ENSG00000100336	APOL4	apolipoprotein L4 [Source:HGNC Symbol;Acc:HGNC:14867]	22	36189124	36204840	-1	protein_coding	11.5172	19.7048	3.32953	-2.05063	1.75399e-11	21.5978	22.8412	12.3841	19.8743	26.9588	36.1748	16.2533	16.3533	13.3423	19.3301	21.7363	9.61093	0	1.07616	2.43361	2.98882	7.24644	3.84717	5.07701	0	5.00226	6.57654	1.63514	4.07123
ENSG00000161270	NPHS1	NPHS1, nephrin [Source:HGNC Symbol;Acc:HGNC:7908]	19	35825964	35869287	-1	protein_coding	110.308	202.302	18.3136	-2.0488	7.80892e-06	29.397	30.786	47.9886	573.872	742.866	690.4	13.0026	12.265	6.27875	98.97	86.3731	95.4228	8.7814	12.9139	7.30084	25.9031	39.3378	18.2741	11.0002	0	16.2574	32.152	17.9865	29.8557
ENSG00000148908	RGS10	regulator of G protein signaling 10 [Source:HGNC Symbol;Acc:HGNC:9992]	10	119499828	119542708	-1	protein_coding	29.1782	48.9208	9.43555	-2.04799	1.09488e-16	24.5975	31.7791	27.8643	81.9817	70.3925	85.4341	47.9472	55.1925	52.5845	37.8869	44.6166	26.7733	7.80569	10.7616	12.1681	9.96273	8.28165	8.65614	10.154	0	13.7562	11.6916	9.81082	10.1781
ENSG00000135828	RNASEL	ribonuclease L [Source:HGNC Symbol;Acc:HGNC:10050]	1	182573634	182589256	-1	protein_coding	22.7668	38.4779	7.05565	-2.04788	5.89661e-14	25.7973	18.8688	30.1864	57.9668	50.1734	68.5012	30.0686	23.8486	24.3301	42.5262	46.9046	42.5627	2.92713	3.22848	3.65042	7.97019	12.4225	6.73255	6.76935	0	12.5057	10.2302	11.446	6.78539
ENSG00000117152	RGS4	regulator of G protein signaling 4 [Source:HGNC Symbol;Acc:HGNC:10000]	1	163068775	163076802	1	protein_coding	219.787	384.219	55.3549	-2.04519	1.52996e-06	34.7964	33.7653	41.0225	781.724	548.163	572.64	507.102	532.165	448.146	422.942	351.784	336.383	4.87856	3.22848	7.30084	71.7317	51.7603	41.3571	59.2318	117.365	90.666	65.7654	49.8716	101.102
ENSG00000013588	GPRC5A	G protein-coupled receptor class C group 5 member A [Source:HGNC Symbol;Acc:HGNC:9836]	12	12890782	12917937	1	protein_coding	120.377	205.271	35.4841	-2.0451	6.07143e-10	140.385	87.3925	173.378	395.003	472.529	481.048	92.6437	106.297	82.4085	152.321	155.586	124.256	15.6114	23.6755	8.51765	37.8584	53.8307	27.892	63.4626	0	92.5419	35.8056	28.6149	37.9982
ENSG00000100097	LGALS1	galectin 1 [Source:HGNC Symbol;Acc:HGNC:6561]	22	37675608	37679806	1	protein_coding	697.88	1140.48	255.277	-2.04394	3.61768e-19	519.546	599.831	431.123	1413.56	1300.76	1600.93	1341.71	1579.46	1915.8	1068.57	1036.48	878.027	102.45	218.46	188.605	183.314	362.322	197.168	256.389	352.094	350.159	322.25	208.48	321.628
ENSG00000064300	NGFR	nerve growth factor receptor [Source:HGNC Symbol;Acc:HGNC:7809]	17	49495293	49515017	1	protein_coding	188.866	326.123	51.6077	-2.04339	6.87294e-07	31.1968	87.3925	41.7965	583.809	492.748	673.467	355.947	271.874	242.517	403.612	397.545	331.577	2.92713	13.9901	4.86723	33.8733	57.9715	31.7392	69.3858	117.365	111.3	64.304	37.6081	73.9608
ENSG00000100285	NEFH	neurofilament heavy [Source:HGNC Symbol;Acc:HGNC:7737]	22	29480230	29491390	1	protein_coding	15.4427	26.2662	4.61926	-2.04072	3.60684e-11	32.3966	11.9172	25.5423	44.7173	47.9268	50.029	16.2533	12.265	13.3423	20.8765	20.0203	19.9084	4.87856	5.38079	4.86723	7.97019	5.17603	4.80897	2.5385	0	3.12642	7.30727	3.27027	6.10685
ENSG00000088882	CPXM1	carboxypeptidase X, M14 family member 1 [Source:HGNC Symbol;Acc:HGNC:15771]	20	2794069	2800637	-1	protein_coding	575.651	992.954	158.348	-2.04011	7.03141e-08	232.776	193.654	254.649	1862.39	2328.94	2403.7	817.54	855.825	708.713	806.451	780.79	670.019	58.5427	55.9602	47.4555	115.568	317.808	168.314	153.156	0	267.621	263.062	160.243	292.45
ENSG00000139329	LUM	lumican [Source:HGNC Symbol;Acc:HGNC:6724]	12	91102629	91111831	-1	protein_coding	541.385	910.979	171.791	-2.03997	2.03553e-10	399.559	297.929	435.767	1149.4	1495.47	1959.6	947.566	860.594	768.362	883.771	951.82	781.918	47.8099	57.0364	62.0571	83.6869	350.935	122.148	169.234	117.365	515.859	200.219	119.365	215.775
ENSG00000121297	TSHZ3	teashirt zinc finger homeobox 3 [Source:HGNC Symbol;Acc:HGNC:30700]	19	31274945	31349547	-1	protein_coding	100.318	168.336	32.3004	-2.03856	2.54847e-14	65.3932	56.6065	65.0168	293.147	202.94	313.258	201.541	168.303	136.563	181.703	192.766	142.791	26.3442	29.0563	14.6017	36.8621	36.2322	33.6628	41.4622	0	63.1536	34.3442	23.7095	48.1763
ENSG00000146477	SLC22A3	solute carrier family 22 member 3 [Source:HGNC Symbol;Acc:HGNC:10967]	6	160348268	160452581	1	protein_coding	16.9777	28.6142	5.34123	-2.03626	1.84746e-13	24.5975	16.8826	23.9943	33.952	50.1734	50.029	26.8179	25.8928	31.3937	24.7425	17.7322	17.1624	1.95142	6.45695	4.86723	6.97391	5.17603	12.5033	5.92318	0	5.00226	8.03799	2.4527	4.74977
ENSG00000115363	EVA1A	eva-1 homolog A, regulator of programmed cell death [Source:HGNC Symbol;Acc:HGNC:25816]	2	75469302	75569722	-1	protein_coding	11.853	20.1624	3.5436	-2.03535	6.93874e-12	28.1971	17.8757	20.1242	24.0148	23.9634	26.9387	34.1319	13.6278	18.0514	12.3712	10.2961	12.3569	3.90285	5.38079	2.43361	0	6.21124	2.88538	4.23084	0	3.7517	5.84581	2.4527	5.42831
ENSG00000106785	TRIM14	tripartite motif containing 14 [Source:HGNC Symbol;Acc:HGNC:16283]	9	98069275	98119212	-1	protein_coding	17.8772	30.933	4.82138	-2.0339	1.01743e-08	31.1968	23.8343	45.6666	13.2496	21.7168	22.3206	22.7546	8.85806	20.4059	41.753	78.937	40.5032	1.95142	2.15232	0	2.98882	13.4577	2.88538	8.46168	0	9.37925	5.84581	3.27027	7.46393
ENSG00000041982	TNC	tenascin C [Source:HGNC Symbol;Acc:HGNC:5318]	9	115019578	115118257	-1	protein_coding	877.997	1534.56	221.436	-2.02608	1.05478e-06	123.587	172.799	75.8529	2302.11	3497.16	2021.17	1827.68	1789.33	1653.66	1873.47	2039.21	1038.67	48.7856	72.1026	62.0571	134.497	436.857	141.384	197.157	117.365	205.093	488.856	242.818	510.261
ENSG00000156510	HKDC1	hexokinase domain containing 1 [Source:HGNC Symbol;Acc:HGNC:23302]	10	69220303	69267559	1	protein_coding	10.1922	18.6994	1.68511	-2.02034	6.11212e-06	7.79919	10.9241	11.6101	25.671	57.662	64.6529	8.12664	8.17667	11.7726	5.41242	5.72007	6.86495	0.975711	0	0	1.99255	0	0.961794	7.61551	0	3.12642	1.46145	4.08784	0
ENSG00000163394	CCKAR	cholecystokinin A receptor [Source:HGNC Symbol;Acc:HGNC:1570]	4	26481400	26490462	-1	protein_coding	7.99063	14.1025	1.87876	-2.01997	1.2975e-07	5.99938	5.95858	7.74009	9.10907	13.4794	11.5452	17.0659	19.7603	19.6211	24.7425	14.3002	19.9084	0	3.22848	0	0	1.03521	0.961794	0.846168	0	1.25057	5.84581	3.27027	6.10685
ENSG00000142973	CYP4B1	cytochrome P450 family 4 subfamily B member 1 [Source:HGNC Symbol;Acc:HGNC:2644]	1	46757838	46819413	1	protein_coding	7.96258	15.8421	0.0830228	-2.01813	2.35475e-05	14.3985	7.94478	20.8983	25.671	31.452	43.1019	0	0	0	13.9177	11.4401	21.2813	0	0	0	0.996273	0	0	0	0	0	0	0	0
ENSG00000258947	TUBB3	tubulin beta 3 class III [Source:HGNC Symbol;Acc:HGNC:20772]	16	89921392	89938761	1	protein_coding	7.44409	12.7631	2.12511	-2.01641	9.32581e-11	10.7989	5.95858	13.1582	12.4215	17.9726	16.1632	10.5646	17.0347	13.3423	14.6909	8.0081	13.0434	0.975711	3.22848	0	2.98882	3.10562	0.961794	2.5385	0	3.7517	2.92291	1.63514	3.3927
ENSG00000089356	FXYD3	FXYD domain containing ion transport regulator 3 [Source:HGNC Symbol;Acc:HGNC:4027]	19	35115879	35124324	1	protein_coding	11.2872	21.1686	1.40589	-2.01517	1.44385e-05	4.19957	12.9103	0.774009	21.5305	3.74428	65.4225	36.5699	49.06	51.7997	3.09281	2.86004	2.05949	0	1.07616	2.43361	0	1.03521	0	2.5385	0	4.37698	1.46145	3.27027	0.678539
ENSG00000152910	CNTNAP4	contactin associated protein like 4 [Source:HGNC Symbol;Acc:HGNC:18747]	16	76277278	76559238	1	protein_coding	6.08169	11.8944	0.268977	-2.01258	2.41679e-05	0.599938	1.98619	2.32203	26.4991	43.4337	45.4109	2.43799	3.40694	0.784843	4.63922	5.72007	5.49196	0.975711	0	1.21681	0	1.03521	0	0	0	0	0	0	0
ENSG00000128805	ARHGAP22	Rho GTPase activating protein 22 [Source:HGNC Symbol;Acc:HGNC:30320]	10	48446034	48656265	-1	protein_coding	27.3944	47.7698	7.01912	-2.01196	1.93635e-07	92.9904	58.5927	113.005	72.0445	83.872	75.4283	5.68865	9.53945	11.7726	17.0105	18.8762	14.4164	6.82998	3.22848	7.30084	6.97391	11.3873	4.80897	5.07701	0	10.6298	11.6916	4.08784	12.2137
ENSG00000152207	CYSLTR2	cysteinyl leukotriene receptor 2 [Source:HGNC Symbol;Acc:HGNC:18274]	13	48653711	48711226	1	protein_coding	2.64357	5.00943	0.277722	-2.01001	9.03681e-06	5.39944	6.95168	3.87005	2.48429	5.99085	9.23612	9.75196	5.45111	4.70906	3.86601	1.71602	0.686495	0	0	0	0	0	0.961794	1.69234	0	0	0	0	0.678539
ENSG00000144645	OSBPL10	oxysterol binding protein like 10 [Source:HGNC Symbol;Acc:HGNC:16395]	3	31657890	32077580	-1	protein_coding	76.8581	127.061	26.6553	-2.00146	4.17675e-23	125.387	117.185	132.356	202.056	195.452	173.947	94.269	95.3945	77.6995	88.9183	118.405	103.661	24.3928	22.5993	23.1193	20.9217	30.021	21.1595	32.1544	0	42.5192	49.6894	22.0743	31.2128
ENSG00000165929	TC2N	tandem C2 domains, nuclear [Source:HGNC Symbol;Acc:HGNC:19859]	14	91779751	91867536	-1	protein_coding	3.6968	7.01475	0.378849	-2.00112	1.39196e-05	4.19957	4.96548	10.0621	11.5934	14.2283	20.0116	2.43799	5.45111	0.784843	2.31961	4.00405	4.11897	0	0	0	0	1.03521	0	0	0	1.87585	0	1.63514	0
ENSG00000074181	NOTCH3	notch 3 [Source:HGNC Symbol;Acc:HGNC:7883]	19	15159038	15200981	-1	protein_coding	1352.9	2276.21	429.59	-2.0007	1.5839e-08	469.151	558.12	525.552	3315.7	3635.7	3944.59	2591.58	2146.38	1495.91	3037.91	3068.25	2525.62	111.231	118.377	94.9109	368.621	451.35	381.832	627.011	704.189	791.608	565.583	346.649	593.722
ENSG00000150687	PRSS23	serine protease 23 [Source:HGNC Symbol;Acc:HGNC:14370]	11	86791059	86952910	1	protein_coding	488.656	809.645	167.668	-1.99898	4.57128e-16	674.33	478.673	804.97	1179.21	1565.11	1678.67	529.044	513.086	503.869	664.954	617.196	506.633	132.697	148.51	153.318	95.6422	194.619	120.224	121.848	0	201.341	329.558	215.02	299.236
ENSG00000103528	SYT17	synaptotagmin 17 [Source:HGNC Symbol;Acc:HGNC:24119]	16	19167971	19268334	1	protein_coding	16.744	28.6517	4.8363	-1.99893	2.65496e-09	54.5944	27.8067	55.7287	25.671	24.7123	40.0232	24.3799	12.9464	15.6969	18.5569	21.7363	21.9678	0.975711	1.07616	1.21681	5.97764	10.3521	10.5797	2.5385	0	7.5034	8.03799	1.63514	8.14247
ENSG00000147655	RSPO2	R-spondin 2 [Source:HGNC Symbol;Acc:HGNC:28583]	8	107899316	108083648	-1	protein_coding	4.96892	9.70535	0.232492	-1.99818	2.74103e-05	8.39913	2.97929	11.6101	17.39	20.2191	42.3322	2.43799	0.681389	0	3.09281	4.57606	2.74598	0	1.07616	0	0	1.03521	0	0	0	0	0	0	0.678539
ENSG00000125869	LAMP5	lysosomal associated membrane protein family member 5 [Source:HGNC Symbol;Acc:HGNC:16097]	20	9514358	9530524	1	protein_coding	4.54325	8.5981	0.488395	-1.99404	1.72374e-05	0.599938	1.98619	0	11.5934	15.726	23.86	6.50131	7.49528	12.5575	3.86601	11.4401	7.55145	0	0	0	0	2.07041	0.961794	0.846168	0	0.625283	0	0	1.35708
ENSG00000073331	ALPK1	alpha kinase 1 [Source:HGNC Symbol;Acc:HGNC:20917]	4	112285509	112442620	1	protein_coding	34.1604	57.5676	10.7532	-1.99368	1.49327e-11	44.9953	34.7584	54.9547	76.185	83.1231	119.3	63.3878	46.3344	47.8754	44.8458	40.0405	35.0112	4.87856	5.38079	1.21681	4.98137	27.9506	12.5033	12.6925	0	18.7585	16.076	8.99325	15.6064
ENSG00000092295	TGM1	transglutaminase 1 [Source:HGNC Symbol;Acc:HGNC:11777]	14	24249114	24264432	-1	protein_coding	50.3933	85.4896	15.2969	-1.99156	1.69544e-09	104.989	55.6134	95.2031	146.573	158.758	167.79	19.5039	16.3533	13.3423	91.2379	72.0729	84.4389	20.4899	12.9139	10.9513	20.9217	12.4225	28.8538	14.3849	0	14.3815	21.1911	11.446	15.6064
ENSG00000164626	KCNK5	potassium two pore domain channel subfamily K member 5 [Source:HGNC Symbol;Acc:HGNC:6280]	6	39188973	39229450	-1	protein_coding	2.55496	4.91825	0.191675	-1.99107	1.74897e-05	4.7995	3.97239	9.28811	1.6562	6.73971	6.15741	7.31397	10.2208	5.4939	1.54641	1.14401	0.686495	0	0	0	0.996273	0	0	0	0	0.625283	0	0	0.678539
ENSG00000091972	CD200	CD200 molecule [Source:HGNC Symbol;Acc:HGNC:7203]	3	112332347	112362812	1	protein_coding	119.989	194.241	45.7379	-1.99097	4.24408e-11	160.783	114.206	178.796	307.224	355.707	377.142	156.844	125.376	136.563	141.496	133.278	143.477	13.66	11.8377	8.51765	31.8807	62.1124	35.5864	27.9235	117.365	50.0226	81.1107	33.5203	75.3178
ENSG00000135917	SLC19A3	solute carrier family 19 member 3 [Source:HGNC Symbol;Acc:HGNC:16266]	2	227683763	227718031	-1	protein_coding	8.25407	15.0089	1.49925	-1.99064	6.27293e-06	1.79981	1.98619	10.0621	19.8743	35.1963	53.8774	16.2533	11.5836	14.912	2.31961	4.00405	8.23794	1.95142	0	2.43361	0	1.03521	1.92359	4.23084	0	1.87585	0.730727	2.4527	1.35708
ENSG00000169302	STK32A	serine/threonine kinase 32A [Source:HGNC Symbol;Acc:HGNC:28317]	5	147234963	147387852	1	protein_coding	12.9086	21.5838	4.23338	-1.98568	2.26696e-13	21.5978	35.7515	23.2203	24.0148	24.7123	28.478	14.6279	14.9906	19.6211	17.7837	17.7322	16.4759	0	2.15232	7.30084	5.97764	6.21124	8.65614	2.5385	0	4.37698	3.65363	6.54054	3.3927
ENSG00000180044	C3orf80	chromosome 3 open reading frame 80 [Source:HGNC Symbol;Acc:HGNC:40048]	3	160225496	160228213	1	protein_coding	7.93389	14.2086	1.65919	-1.98529	2.43887e-06	6.59932	3.97239	3.09604	27.3272	41.1871	25.3993	4.06332	7.49528	6.27875	6.18562	21.7363	17.1624	1.95142	1.07616	0	0.996273	2.07041	1.92359	0.846168	0	0.625283	5.11509	3.27027	2.03562
ENSG00000102109	PCSK1N	proprotein convertase subtilisin/kexin type 1 inhibitor [Source:HGNC Symbol;Acc:HGNC:17301]	X	48831094	48835633	-1	protein_coding	106.309	179.001	33.6162	-1.98427	3.83496e-10	230.976	157.902	283.287	308.88	382.666	250.145	85.3297	116.518	164.032	57.9902	56.0567	54.2331	55.6155	65.6457	66.9244	27.8956	21.7393	29.8156	16.9234	0	13.7562	36.5363	35.973	32.5699
ENSG00000254656	RTL1	retrotransposon Gag like 1 [Source:HGNC Symbol;Acc:HGNC:14665]	14	100879753	100903722	-1	protein_coding	13.4674	24.266	2.66878	-1.98387	5.47971e-06	1.79981	2.97929	0	33.1239	40.4383	46.1806	23.5672	28.6183	15.6969	43.2994	28.0284	27.4598	0	0	1.21681	5.97764	3.10562	3.84717	2.5385	0	3.12642	3.65363	2.4527	6.10685
ENSG00000132437	DDC	dopa decarboxylase [Source:HGNC Symbol;Acc:HGNC:2719]	7	50458436	50565457	-1	protein_coding	5.72817	10.4439	1.01246	-1.98139	7.48046e-06	2.39975	5.95858	0.774009	14.0777	11.2329	12.3148	21.9419	21.1231	19.6211	6.95883	3.43204	5.49196	0	3.22848	0	3.98509	1.03521	0.961794	0	0	0.625283	0	1.63514	0.678539
ENSG00000108370	RGS9	regulator of G protein signaling 9 [Source:HGNC Symbol;Acc:HGNC:10004]	17	65100812	65227703	1	protein_coding	27.3216	45.3312	9.31199	-1.97833	8.55923e-16	28.1971	26.8136	39.4745	69.5602	71.1414	61.5741	33.3192	39.5206	29.824	43.2994	60.0608	41.1897	5.85427	5.38079	14.6017	10.959	11.3873	16.3505	11.8464	0	13.7562	5.84581	4.90541	10.8566
ENSG00000008323	PLEKHG6	pleckstrin homology and RhoGEF domain containing G6 [Source:HGNC Symbol;Acc:HGNC:25562]	12	6310436	6328506	1	protein_coding	4.00657	7.13135	0.881785	-1.97727	8.91715e-07	2.39975	7.94478	6.96608	8.28098	7.48857	14.6239	8.12664	8.17667	8.63328	6.18562	4.00405	2.74598	0	1.07616	1.21681	1.99255	1.03521	0.961794	1.69234	0	1.87585	0.730727	0	0
ENSG00000136542	GALNT5	polypeptide N-acetylgalactosaminyltransferase 5 [Source:HGNC Symbol;Acc:HGNC:4127]	2	157257598	157314211	1	protein_coding	41.6318	68.5516	14.7119	-1.9772	5.09574e-25	86.3911	78.4547	109.135	71.2164	75.6345	77.7374	76.3904	59.9622	54.1542	47.1654	45.1886	41.1897	17.5628	15.0662	14.6017	11.9553	15.5281	14.4269	12.6925	0	18.1332	19.7296	17.1689	19.6776
ENSG00000128283	CDC42EP1	CDC42 effector protein 1 [Source:HGNC Symbol;Acc:HGNC:17014]	22	37560447	37569405	1	protein_coding	214.957	352.676	77.2379	-1.97425	3.11961e-11	275.971	183.723	277.869	486.093	491.999	546.471	308.812	322.978	295.886	344.075	383.817	314.415	6.82998	26.904	17.0353	50.8099	109.732	66.3638	84.6168	117.365	131.309	103.763	70.3108	141.815
ENSG00000163347	CLDN1	claudin 1 [Source:HGNC Symbol;Acc:HGNC:2032]	3	190305701	190322475	-1	protein_coding	78.8049	135.246	22.3638	-1.97333	1.19656e-07	43.1955	24.8274	46.4406	348.629	433.588	353.282	52.8231	50.4228	47.0906	79.6399	57.2007	85.8119	17.5628	21.5232	24.3361	20.9217	23.8097	15.3887	19.4619	0	22.5102	39.4592	37.6081	25.7845
ENSG00000186469	GNG2	G protein subunit gamma 2 [Source:HGNC Symbol;Acc:HGNC:4404]	14	51826195	51979342	1	protein_coding	165.651	279.525	51.7761	-1.97225	2.47514e-09	66.5931	73.4892	56.5027	337.864	298.045	358.669	537.983	397.25	417.537	319.333	273.419	217.619	16.5871	40.894	17.0353	35.8658	108.697	75.9817	33.8467	0	82.5374	80.3799	39.2433	90.2457
ENSG00000203727	SAMD5	sterile alpha motif domain containing 5 [Source:HGNC Symbol;Acc:HGNC:21180]	6	147508927	147737547	1	protein_coding	59.5371	100.522	18.5523	-1.97023	1.82724e-09	132.586	72.4961	135.452	158.167	196.949	233.982	43.0712	25.8928	22.7605	63.4026	51.4807	70.0225	33.1742	30.1324	27.9865	9.96273	19.6689	22.1213	7.61551	0	15.0068	23.3833	13.8987	19.6776
ENSG00000173198	CYSLTR1	cysteinyl leukotriene receptor 1 [Source:HGNC Symbol;Acc:HGNC:17451]	X	78271464	78327691	-1	protein_coding	16.2737	27.921	4.62633	-1.96843	1.43183e-08	41.9957	19.8619	33.2824	31.4677	39.6894	41.5626	17.8786	14.9906	20.4059	31.7013	25.7403	16.4759	0.975711	2.15232	1.21681	0.996273	6.21124	2.88538	0.846168	0	5.00226	13.8838	9.81082	11.5352
ENSG00000100968	NFATC4	nuclear factor of activated T cells 4 [Source:HGNC Symbol;Acc:HGNC:7778]	14	24365673	24379604	1	protein_coding	354.074	592.953	115.195	-1.9684	2.65254e-10	286.17	196.633	315.796	770.131	824.491	981.338	617.624	664.354	505.439	654.13	714.437	584.894	24.3928	25.8278	29.2034	109.59	130.436	126.957	154.003	0	200.716	212.641	132.446	236.132
ENSG00000178235	SLITRK1	SLIT and NTRK like family member 1 [Source:HGNC Symbol;Acc:HGNC:20297]	13	83877205	83882393	-1	protein_coding	5.91398	11.6252	0.202801	-1.96652	4.04418e-05	14.9984	5.95858	27.8643	16.562	29.9543	31.5568	0.812664	0	2.35453	1.54641	5.14807	2.74598	0	0	2.43361	0	0	0	0	0	0	0	0	0
ENSG00000173702	MUC13	mucin 13, cell surface associated [Source:HGNC Symbol;Acc:HGNC:7511]	3	124905442	124953819	-1	protein_coding	71.0308	125.451	16.6106	-1.96545	4.21872e-06	112.788	206.564	115.327	48.8578	37.4428	149.317	244.612	243.256	299.81	10.8248	16.0162	20.5949	19.5142	7.53311	8.51765	6.97391	6.21124	2.88538	44.8469	0	68.7811	2.92291	15.5338	15.6064
ENSG00000118733	OLFM3	olfactomedin 3 [Source:HGNC Symbol;Acc:HGNC:17990]	1	101802574	101997030	-1	protein_coding	6.33856	11.7392	0.937952	-1.964	1.81286e-05	15.5984	11.9172	24.7683	32.2958	20.968	16.1632	4.06332	5.45111	3.92422	0	2.28803	3.43248	2.92713	0	1.21681	1.99255	2.07041	0.961794	0	0	0.625283	1.46145	0	0
ENSG00000013293	SLC7A14	solute carrier family 7 member 14 [Source:HGNC Symbol;Acc:HGNC:29326]	3	170459584	170586074	-1	protein_coding	8.05013	14.6024	1.49785	-1.96398	9.11168e-06	16.7983	6.95168	18.5762	21.5305	43.4337	38.4838	0.812664	1.36278	2.35453	10.0516	8.0081	6.86495	1.95142	1.07616	0	3.98509	2.07041	1.92359	3.38467	0	0.625283	1.46145	0.817568	0.678539
ENSG00000133661	SFTPD	surfactant protein D [Source:HGNC Symbol;Acc:HGNC:10803]	10	79937740	79982614	-1	protein_coding	11.7181	21.215	2.22131	-1.9631	1.01294e-05	7.79919	2.97929	9.28811	26.4991	65.1505	66.9619	3.25065	2.04417	1.56969	17.7837	38.8965	12.3569	3.90285	1.07616	1.21681	3.98509	4.14082	2.88538	1.69234	0	1.87585	4.38436	0.817568	0.678539
ENSG00000185559	DLK1	delta like non-canonical Notch ligand 1 [Source:HGNC Symbol;Acc:HGNC:2907]	14	100725705	100738224	1	protein_coding	11093.6	19726.4	2460.71	-1.96299	1.27311e-05	277.771	534.286	307.282	33162.8	33538.3	43115.8	22371	21270.9	18563.9	24367.5	21818.6	17388.9	356.135	1110.6	287.166	1607.98	5112.88	3073.89	1958.03	2347.3	5454.34	2654	1617.15	3949.1
ENSG00000184564	SLITRK6	SLIT and NTRK like family member 6 [Source:HGNC Symbol;Acc:HGNC:23503]	13	85792787	85806683	-1	protein_coding	19.2561	34.6146	3.89761	-1.95955	8.56776e-06	2.99969	3.97239	6.19207	68.7321	72.6391	67.7316	40.6332	41.5647	32.9634	27.8353	24.0243	26.0868	0.975711	0	0	0	13.4577	2.88538	4.23084	0	13.1309	3.65363	5.72298	2.71416
ENSG00000250284	AC109439.2	novel transcript	5	136734927	136763409	1	lincRNA	1.83804	3.60794	0.0681307	-1.95934	3.02795e-05	3.59963	4.96548	8.5141	0.828098	2.24657	3.84838	2.43799	5.45111	4.70906	1.54641	1.71602	3.43248	0	0	0	0	0	0	0	0	0	0	0.817568	0
ENSG00000133067	LGR6	leucine rich repeat containing G protein-coupled receptor 6 [Source:HGNC Symbol;Acc:HGNC:19719]	1	202193901	202319781	1	protein_coding	4.54356	8.07966	1.00747	-1.95903	2.08588e-06	1.79981	4.96548	5.41807	12.4215	10.484	12.3148	13.8153	14.3092	7.06359	4.63922	2.86004	6.86495	0.975711	0	1.21681	2.98882	2.07041	1.92359	0.846168	0	1.25057	0	0.817568	0
ENSG00000137507	LRRC32	leucine rich repeat containing 32 [Source:HGNC Symbol;Acc:HGNC:4161]	11	76657524	76670747	-1	protein_coding	301.875	501.298	102.451	-1.95733	3.13428e-12	260.373	153.93	271.677	809.051	872.418	1095.25	477.846	478.335	382.219	456.19	443.878	314.415	51.7127	55.9602	34.0706	114.571	185.302	147.154	100.694	0	126.307	150.53	126.723	136.386
ENSG00000135749	PCNX2	pecanex 2 [Source:HGNC Symbol;Acc:HGNC:8736]	1	232983435	233295713	-1	protein_coding	29.7799	49.3077	10.2522	-1.95619	9.22922e-16	55.1943	42.7032	63.4688	61.2792	79.3788	75.4283	34.1319	33.3881	29.824	45.619	34.8924	36.3842	5.85427	8.60927	6.08403	14.9441	15.5281	18.2741	8.46168	0	9.37925	13.8838	5.72298	16.2849
ENSG00000115414	FN1	fibronectin 1 [Source:HGNC Symbol;Acc:HGNC:3778]	2	215360440	215436172	-1	protein_coding	19151	32458.1	5843.82	-1.9541	2.79864e-07	4783.91	5473.95	4351.48	44136.8	70371.6	53783.5	45709.1	42734.7	34244.3	27695.4	37027.7	19185.5	1614.8	1967.22	1288.6	3075.5	8241.27	4204.96	7744.13	7041.89	7921.09	11581.3	5746.69	9698.36
ENSG00000134363	FST	follistatin [Source:HGNC Symbol;Acc:HGNC:3971]	5	53480409	53487134	1	protein_coding	52.6258	87.9395	17.3121	-1.95325	2.42869e-11	73.7924	47.6687	95.9772	173.072	177.479	166.25	37.3825	57.2367	65.142	58.7634	57.2007	45.3087	17.5628	7.53311	19.4689	16.9366	21.7393	11.5415	16.0772	0	11.8804	35.8056	17.9865	31.2128
ENSG00000213468	FIRRE	firre intergenic repeating RNA element [Source:HGNC Symbol;Acc:HGNC:49627]	X	131688779	131830643	-1	processed_transcript	16.9139	28.9201	4.90775	-1.95221	2.39989e-08	15.5984	8.93787	16.2542	45.5454	50.9223	78.507	26.0052	12.9464	21.1908	23.1961	21.1643	26.7733	0	3.22848	2.43361	5.97764	8.28165	5.77076	4.23084	0	8.75396	7.30727	4.08784	8.82101
ENSG00000232044	LINC01105	long intergenic non-protein coding RNA 1105 [Source:HGNC Symbol;Acc:HGNC:26403]	2	5932687	6001275	1	processed_transcript	14.268	28.36	0.175947	-1.9491	4.6148e-05	13.1986	1.98619	15.4802	72.8726	73.388	89.2825	0	0	0	26.2889	25.1683	22.6543	0	1.07616	0	0	1.03521	0	0	0	0	0	0	0
ENSG00000175264	CHST1	carbohydrate sulfotransferase 1 [Source:HGNC Symbol;Acc:HGNC:1969]	11	45648877	45665622	-1	protein_coding	109.558	184.017	35.0993	-1.94758	1.2897e-09	61.7936	122.151	50.3106	107.653	120.566	140.851	363.261	229.628	202.49	327.838	244.819	236.841	21.4657	30.1324	15.8185	15.9404	30.021	15.3887	24.5389	0	41.894	76.7263	63.7703	85.4959
ENSG00000186081	KRT5	keratin 5 [Source:HGNC Symbol;Acc:HGNC:6442]	12	52514575	52520687	-1	protein_coding	3.86221	7.11333	0.611092	-1.94711	1.21772e-05	6.59932	3.97239	1.54802	9.10907	12.7306	18.4722	6.50131	7.49528	0.784843	10.8248	4.57606	2.74598	0.975711	1.07616	0	0	0	0	0.846168	0	0.625283	0	2.4527	1.35708
ENSG00000157601	MX1	MX dynamin like GTPase 1 [Source:HGNC Symbol;Acc:HGNC:7532]	21	41420304	41459214	1	protein_coding	73.3184	132.522	14.1153	-1.94256	2.09316e-05	127.787	89.3787	273.225	22.3586	25.4611	36.1748	11.3773	26.5742	4.70906	340.209	469.618	163.386	5.85427	4.30463	6.08403	9.96273	18.6337	9.61794	40.6161	0	50.0226	7.30727	4.08784	12.8922
ENSG00000102057	KCND1	potassium voltage-gated channel subfamily D member 1 [Source:HGNC Symbol;Acc:HGNC:6237]	X	48961378	48971569	-1	protein_coding	33.0354	54.4507	11.62	-1.94097	2.23501e-18	47.3951	38.7308	38.7005	62.9354	80.8765	76.198	46.3218	51.7856	47.8754	60.3098	65.2088	37.0707	10.7328	6.45695	10.9513	11.9553	12.4225	18.2741	10.154	0	20.0091	16.076	4.08784	18.3206
ENSG00000067066	SP100	SP100 nuclear antigen [Source:HGNC Symbol;Acc:HGNC:11206]	2	230415942	230544090	1	protein_coding	82.6974	137.03	28.3649	-1.93944	2.13946e-13	96.59	95.3373	128.486	128.355	106.338	144.699	110.522	87.2178	106.739	231.188	272.275	136.613	14.6357	9.68543	17.0353	15.9404	41.4082	23.083	40.6161	0	64.4042	37.9978	29.4324	46.1407
ENSG00000132204	LINC00470	long intergenic non-protein coding RNA 470 [Source:HGNC Symbol;Acc:HGNC:1225]	18	1254383	1408344	-1	lincRNA	2.01926	3.8486	0.189918	-1.93787	2.18313e-05	7.79919	2.97929	4.64406	1.6562	2.24657	4.61806	2.43799	5.45111	4.70906	2.31961	4.57606	2.74598	0	0	0	0	0	0	0	0	0	1.46145	0.817568	0
ENSG00000131400	NAPSA	napsin A aspartic peptidase [Source:HGNC Symbol;Acc:HGNC:13395]	19	50358477	50365830	-1	protein_coding	2.65781	4.93649	0.379118	-1.936	1.62253e-05	2.99969	3.97239	1.54802	4.14049	4.49314	6.92709	8.9393	5.45111	1.56969	3.86601	5.72007	9.61093	0.975711	0	0	0	1.03521	0	2.5385	0	0	0	0	0
ENSG00000105509	HAS1	hyaluronan synthase 1 [Source:HGNC Symbol;Acc:HGNC:4818]	19	51713112	51723994	-1	protein_coding	12.1467	21.5296	2.76388	-1.93538	5.39961e-06	2.99969	4.96548	5.41807	50.5139	58.4108	58.4954	4.87598	9.53945	3.13937	14.6909	20.5923	24.7138	6.82998	2.15232	2.43361	1.99255	5.17603	3.84717	1.69234	0	2.50113	2.19218	1.63514	2.71416
ENSG00000198570	RD3	retinal degeneration 3, GUCY2D regulator [Source:HGNC Symbol;Acc:HGNC:19689]	1	211476522	211492917	-1	protein_coding	4.45879	8.13523	0.782351	-1.93458	1.03176e-05	19.198	16.8826	17.8022	8.28098	6.73971	6.15741	2.43799	3.40694	7.84843	1.54641	4.57606	2.74598	0	1.07616	0	0.996273	0	0	0.846168	0	1.25057	0.730727	2.4527	2.03562
ENSG00000169169	CPT1C	carnitine palmitoyltransferase 1C [Source:HGNC Symbol;Acc:HGNC:18540]	19	49690898	49713731	1	protein_coding	55.3274	93.6116	17.0431	-1.93394	1.79059e-08	24.5975	23.8343	20.1242	128.355	130.301	168.559	117.836	81.0853	76.9146	126.805	117.833	107.093	2.92713	11.8377	4.86723	11.9553	15.5281	24.0448	16.0772	0	18.1332	27.7676	32.7027	38.6767
ENSG00000138356	AOX1	aldehyde oxidase 1 [Source:HGNC Symbol;Acc:HGNC:553]	2	200585868	200677064	1	protein_coding	7.88675	14.7911	0.982408	-1.9336	3.75539e-05	8.39913	3.97239	13.9322	29.8115	35.1963	43.1019	3.25065	0	1.56969	14.6909	9.15212	14.4164	0	0	0	0.996273	1.03521	0	0	0	1.25057	2.92291	4.90541	0.678539
ENSG00000169908	TM4SF1	transmembrane 4 L six family member 1 [Source:HGNC Symbol;Acc:HGNC:11853]	3	149369022	149377865	-1	protein_coding	314.977	522.475	107.479	-1.93236	7.84609e-09	128.387	124.137	167.186	900.97	1019.19	1321.54	430.712	363.18	387.713	521.139	466.186	439.357	24.3928	73.1788	32.8538	69.7391	146.999	82.7142	108.31	117.365	162.574	181.22	95.6555	194.741
ENSG00000159216	RUNX1	runt related transcription factor 1 [Source:HGNC Symbol;Acc:HGNC:10471]	21	34787801	36004667	-1	protein_coding	58.9068	100.532	17.2812	-1.93081	1.74479e-07	7.79919	12.9103	11.6101	150.714	187.963	204.734	143.029	87.8992	105.954	99.7432	121.266	72.7685	13.66	18.2947	10.9513	8.96646	14.4929	17.3123	15.231	0	26.8872	33.6134	14.7162	33.2484
ENSG00000048545	GUCA1A	guanylate cyclase activator 1A [Source:HGNC Symbol;Acc:HGNC:4678]	6	42155406	42180056	1	protein_coding	3.25624	6.04222	0.470258	-1.93011	1.79795e-05	0.599938	1.98619	4.64406	16.562	5.242	7.69677	4.87598	3.40694	1.56969	7.73203	8.58011	9.61093	0	0	0	0	1.03521	0.961794	0.846168	0	0.625283	0	0.817568	1.35708
ENSG00000146469	VIP	vasoactive intestinal peptide [Source:HGNC Symbol;Acc:HGNC:12693]	6	152750798	152759765	1	protein_coding	7.61154	13.9338	1.28931	-1.92764	2.2716e-05	1.79981	0.993097	0.774009	35.6082	36.694	33.8658	8.12664	4.08833	6.27875	17.0105	13.7282	8.23794	0.975711	1.07616	0	2.98882	4.14082	0.961794	1.69234	0	0	1.46145	0.817568	1.35708
ENSG00000272636	DOC2B	double C2 domain beta [Source:HGNC Symbol;Acc:HGNC:2986]	17	142789	181636	-1	protein_coding	11.5508	20.832	2.26963	-1.92672	1.37879e-05	1.79981	4.96548	6.19207	41.4049	51.6711	45.4109	13.0026	15.6719	7.06359	16.2373	24.5963	21.9678	0	0	0	2.98882	5.17603	0	5.07701	0	6.87811	0.730727	1.63514	4.74977
ENSG00000184363	PKP3	plakophilin 3 [Source:HGNC Symbol;Acc:HGNC:9025]	11	392614	404908	1	protein_coding	2.87698	5.37475	0.379207	-1.92589	2.47522e-05	4.7995	4.96548	6.96608	2.48429	5.242	20.0116	2.43799	2.72556	0.784843	6.18562	5.14807	2.74598	0	1.07616	0	0.996273	1.03521	0	0	0	0.625283	0	0.817568	0
ENSG00000060566	CREB3L3	cAMP responsive element binding protein 3 like 3 [Source:HGNC Symbol;Acc:HGNC:18855]	19	4153601	4173054	1	protein_coding	5.03404	9.44039	0.627683	-1.92566	3.44619e-05	4.19957	15.8896	6.19207	6.62478	2.99543	10.7755	14.6279	22.4858	25.115	2.31961	0	2.05949	0	1.07616	0	0.996273	0	0	0	0	1.87585	0.730727	0.817568	2.03562
ENSG00000132692	BCAN	brevican [Source:HGNC Symbol;Acc:HGNC:23059]	1	156641390	156659532	1	protein_coding	16.4159	30.3834	2.44843	-1.92469	3.87294e-05	1.19988	1.98619	3.09604	110.965	130.301	56.1864	7.31397	6.81389	7.84843	16.2373	13.7282	8.92444	1.95142	0	0	1.99255	4.14082	7.69435	1.69234	0	4.37698	0.730727	4.08784	2.71416
ENSG00000181541	MAB21L2	mab-21 like 2 [Source:HGNC Symbol;Acc:HGNC:6758]	4	150581922	150584693	1	protein_coding	103.589	170.982	36.1947	-1.92187	1.9225e-12	218.377	250.26	251.553	171.416	184.219	147.008	159.282	166.259	182.868	119.073	111.541	89.9308	72.2026	69.9503	73.0084	19.9255	57.9715	36.5482	16.9234	0	9.37925	21.1911	25.3446	31.8913
ENSG00000131831	RAI2	retinoic acid induced 2 [Source:HGNC Symbol;Acc:HGNC:9835]	X	17800049	17861337	-1	protein_coding	9.72541	16.3779	3.07295	-1.91838	7.71092e-10	18.5981	22.8412	22.4463	14.9058	14.9771	17.7026	17.0659	12.265	22.7605	18.5569	10.2961	4.11897	1.95142	5.38079	3.65042	1.99255	2.07041	4.80897	0.846168	0	3.12642	5.84581	2.4527	4.74977
ENSG00000088386	SLC15A1	solute carrier family 15 member 1 [Source:HGNC Symbol;Acc:HGNC:10920]	13	98683801	98752654	-1	protein_coding	6.44744	11.6292	1.2657	-1.91733	1.1626e-05	4.7995	9.93097	13.1582	11.5934	8.98628	16.1632	21.9419	26.5742	19.6211	2.31961	1.71602	2.74598	0.975711	1.07616	1.21681	0.996273	1.03521	0.961794	0.846168	0	5.62755	0	2.4527	0
ENSG00000120162	MOB3B	MOB kinase activator 3B [Source:HGNC Symbol;Acc:HGNC:23825]	9	27325209	27529781	-1	protein_coding	15.3489	25.2665	5.43132	-1.91551	4.4329e-17	20.3979	18.8688	24.7683	32.2958	32.2008	27.7084	28.4432	27.2556	20.4059	27.8353	21.7363	21.2813	1.95142	6.45695	4.86723	3.98509	6.21124	7.69435	10.154	0	8.12868	5.11509	6.54054	4.07123
ENSG00000127831	VIL1	villin 1 [Source:HGNC Symbol;Acc:HGNC:12690]	2	218419092	218453295	1	protein_coding	13.52	23.5935	3.44662	-1.91397	1.86218e-06	15.5984	36.7446	20.1242	14.0777	5.99085	56.9561	40.6332	34.0694	40.8119	8.50523	6.86409	2.74598	2.92713	2.15232	2.43361	1.99255	2.07041	1.92359	8.46168	0	10.6298	2.92291	2.4527	3.3927
ENSG00000198074	AKR1B10	aldo-keto reductase family 1 member B10 [Source:HGNC Symbol;Acc:HGNC:382]	7	134527592	134541408	1	protein_coding	3.58856	6.72729	0.449824	-1.91203	3.72578e-05	11.3988	15.8896	20.8983	3.31239	3.74428	6.92709	4.06332	2.04417	3.92422	1.54641	2.86004	4.11897	0	0	0	0	2.07041	0	1.69234	0	0	0	1.63514	0
ENSG00000124212	PTGIS	prostaglandin I2 synthase [Source:HGNC Symbol;Acc:HGNC:9603]	20	49503874	49568146	-1	protein_coding	618.224	1023.85	212.602	-1.91143	3.91832e-09	636.534	364.467	674.936	1474.84	1842.94	1888.02	1052.4	822.436	929.254	919.338	964.976	716.014	26.3442	71.0265	53.5395	237.113	349.9	176.97	362.16	117.365	460.834	305.444	89.9325	300.593
ENSG00000019582	CD74	CD74 molecule [Source:HGNC Symbol;Acc:HGNC:1697]	5	150401637	150412929	-1	protein_coding	16.4035	27.8366	4.97038	-1.91097	4.82343e-08	32.9966	22.8412	32.5084	42.233	37.4428	67.7316	11.3773	4.08833	9.41812	30.1549	20.5923	22.6543	2.92713	7.53311	3.65042	7.97019	5.17603	6.73255	2.5385	0	3.12642	8.03799	2.4527	9.49955
ENSG00000089199	CHGB	chromogranin B [Source:HGNC Symbol;Acc:HGNC:1930]	20	5911430	5925361	1	protein_coding	46.2867	77.9735	14.6	-1.91086	3.18351e-08	63.5934	47.6687	71.9829	43.0611	61.4063	63.8832	127.588	190.789	160.893	37.8869	32.6044	34.3248	14.6357	47.351	10.9513	22.9143	15.5281	25.0066	2.5385	0	10.0045	10.2302	6.54054	9.49955
ENSG00000269113	TRABD2B	TraB domain containing 2B [Source:HGNC Symbol;Acc:HGNC:44200]	1	47760528	47996895	-1	protein_coding	90.0896	153.046	27.133	-1.90868	2.62233e-07	89.3908	46.6756	99.0732	344.489	402.885	342.506	52.0105	76.3156	65.9268	114.434	94.3812	108.466	44.8827	22.5993	32.8538	9.96273	21.7393	6.73255	10.154	0	10.0045	67.9576	45.7838	52.9261
ENSG00000122420	PTGFR	prostaglandin F receptor [Source:HGNC Symbol;Acc:HGNC:9600]	1	78303884	78539749	1	protein_coding	4.81067	9.08496	0.536381	-1.90854	5.23421e-05	3.59963	1.98619	2.32203	15.7339	25.4611	32.3264	2.43799	5.45111	0.784843	8.50523	6.29208	4.11897	1.95142	1.07616	1.21681	0	0	0	0	0	0	2.19218	0	0
ENSG00000101076	HNF4A	hepatocyte nuclear factor 4 alpha [Source:HGNC Symbol;Acc:HGNC:5024]	20	44355700	44434596	1	protein_coding	9.0612	16.6302	1.49217	-1.90853	3.20459e-05	6.59932	16.8826	9.28811	22.3586	6.73971	49.2593	21.1293	29.2997	29.824	1.54641	4.57606	2.05949	0.975711	0	0	0	2.07041	1.92359	4.23084	0	6.25283	0	2.4527	0
ENSG00000186377	CYP4X1	cytochrome P450 family 4 subfamily X member 1 [Source:HGNC Symbol;Acc:HGNC:20244]	1	47023568	47050751	1	protein_coding	16.6167	29.0049	4.22845	-1.90761	3.51906e-06	2.99969	2.97929	6.96608	61.2792	59.1597	79.2767	24.3799	17.0347	26.6847	21.6497	22.3083	23.3408	5.85427	3.22848	2.43361	5.97764	10.3521	3.84717	2.5385	0	0.625283	9.49945	1.63514	4.74977
ENSG00000105989	WNT2	Wnt family member 2 [Source:HGNC Symbol;Acc:HGNC:12780]	7	117275451	117323289	-1	protein_coding	8.34717	15.3797	1.31465	-1.9037	3.82151e-05	2.39975	5.95858	6.19207	38.9206	46.4291	47.72	3.25065	4.76972	3.13937	5.41242	14.8722	5.49196	0	0	0	0	3.10562	1.92359	5.07701	0	1.25057	2.92291	0.817568	0.678539
ENSG00000133107	TRPC4	transient receptor potential cation channel subfamily C member 4 [Source:HGNC Symbol;Acc:HGNC:12336]	13	37636636	37870425	-1	protein_coding	17.403	29.4028	5.40319	-1.9008	3.41002e-08	53.3945	32.7722	66.5648	32.2958	41.936	36.9445	16.2533	10.2208	19.6211	11.598	18.8762	12.3569	6.82998	7.53311	4.86723	2.98882	11.3873	3.84717	1.69234	0	2.50113	10.9609	4.08784	8.14247
ENSG00000139540	SLC39A5	solute carrier family 39 member 5 [Source:HGNC Symbol;Acc:HGNC:20502]	12	56230049	56237846	1	protein_coding	14.0741	24.294	3.8543	-1.90004	1.09877e-06	11.9988	19.8619	17.8022	19.8743	16.4748	105.446	23.5672	21.1231	33.7483	6.18562	5.14807	10.2974	2.92713	5.38079	4.86723	1.99255	5.17603	2.88538	6.76935	0	8.12868	1.46145	3.27027	3.3927
ENSG00000159674	SPON2	spondin 2 [Source:HGNC Symbol;Acc:HGNC:11253]	4	1166932	1208962	-1	protein_coding	248.082	438.104	58.0597	-1.89849	2.07591e-05	20.9978	15.8896	18.5762	718.789	996.728	1013.66	420.96	464.707	419.891	413.664	420.425	332.95	13.66	15.0662	10.9513	39.8509	110.767	44.2425	27.9235	0	68.7811	136.646	72.7636	156.064
ENSG00000137285	TUBB2B	tubulin beta 2B class IIb [Source:HGNC Symbol;Acc:HGNC:30829]	6	3224261	3231730	-1	protein_coding	46.6661	78.1598	15.1724	-1.89723	3.84054e-09	40.1958	23.8343	50.3106	89.4345	111.58	83.1251	87.7677	113.792	109.878	80.4131	78.937	68.6495	2.92713	6.45695	1.21681	12.9516	12.4225	12.5033	22.8465	0	26.8872	29.2291	17.9865	36.6411
ENSG00000100918	REC8	REC8 meiotic recombination protein [Source:HGNC Symbol;Acc:HGNC:16879]	14	24171853	24180257	1	protein_coding	350.866	566.678	135.054	-1.89656	6.18112e-39	716.926	570.038	733.761	386.722	486.757	564.943	689.139	644.594	574.505	456.963	513.09	462.698	160.992	130.215	153.318	94.646	166.668	145.231	98.1555	0	136.312	211.911	121	202.205
ENSG00000118432	CNR1	cannabinoid receptor 1 [Source:HGNC Symbol;Acc:HGNC:2159]	6	88139864	88166359	-1	protein_coding	6.22455	11.2126	1.23651	-1.89574	1.91624e-05	14.9984	15.8896	11.6101	4.96859	8.98628	12.3148	17.0659	17.7161	22.7605	3.09281	5.14807	0	4.87856	3.22848	1.21681	0	2.07041	0	0	0	0.625283	1.46145	0	1.35708
ENSG00000135925	WNT10A	Wnt family member 10A [Source:HGNC Symbol;Acc:HGNC:13829]	2	218880363	218899581	1	protein_coding	5.81402	11.628	0	-1.89566	8.00276e-05	7.19926	2.97929	3.87005	29.8115	31.452	29.2477	0.812664	0	0	10.8248	13.7282	9.61093	0	0	0	0	0	0	0	0	0	0	0	0
ENSG00000182272	B4GALNT4	beta-1,4-N-acetyl-galactosaminyltransferase 4 [Source:HGNC Symbol;Acc:HGNC:26315]	11	369796	382116	1	protein_coding	284.072	457.336	110.807	-1.89524	3.03187e-08	202.779	137.047	243.813	664.134	819.249	832.021	406.332	479.698	440.297	439.952	406.697	416.016	11.7085	12.9139	15.8185	94.646	149.07	100.988	96.4632	352.094	141.314	117.647	85.0271	151.993
ENSG00000117318	ID3	inhibitor of DNA binding 3, HLH protein [Source:HGNC Symbol;Acc:HGNC:5362]	1	23557918	23559794	-1	protein_coding	303.252	493.479	113.025	-1.89433	3.35881e-11	270.572	265.157	302.638	881.096	831.98	838.948	353.509	412.922	501.515	470.107	426.717	366.588	31.2228	44.1225	40.1546	98.631	122.154	81.7524	86.3091	117.365	120.054	238.217	165.966	210.347
ENSG00000152785	BMP3	bone morphogenetic protein 3 [Source:HGNC Symbol;Acc:HGNC:1070]	4	81030965	81057531	1	protein_coding	39.2384	68.7406	9.73614	-1.89387	9.37216e-06	25.7973	24.8274	30.1864	125.043	215.671	230.903	7.31397	7.49528	8.63328	46.3922	46.3326	56.2926	27.3199	19.3709	17.0353	2.98882	9.31685	3.84717	3.38467	0	4.37698	13.1531	6.54054	9.49955
ENSG00000154736	ADAMTS5	ADAM metallopeptidase with thrombospondin type 1 motif 5 [Source:HGNC Symbol;Acc:HGNC:221]	21	26917912	26966513	-1	protein_coding	142.258	240.221	44.2957	-1.89339	2.21422e-07	101.39	74.4823	113.779	619.417	703.177	634.214	89.393	59.2808	51.0148	146.135	137.282	153.088	59.5184	59.1887	53.5395	30.8845	46.5843	74.0581	20.308	0	25.6366	56.9967	49.8716	54.9617
ENSG00000223764	LINC02593	long intergenic non-protein coding RNA 2593 [Source:HGNC Symbol;Acc:HGNC:53933]	1	916865	921016	-1	lincRNA	94.9098	160.19	29.6299	-1.8919	1.46096e-07	47.3951	35.7515	60.3727	298.943	357.954	347.894	95.8943	104.253	87.9024	159.28	161.878	164.759	9.75711	5.38079	6.08403	32.877	52.7955	50.0133	38.9237	0	31.8894	46.0358	26.1622	55.6402
ENSG00000197249	SERPINA1	serpin family A member 1 [Source:HGNC Symbol;Acc:HGNC:8941]	14	94376747	94390693	-1	protein_coding	97.8525	174.737	20.9676	-1.89155	3.14616e-05	154.784	310.839	181.118	111.793	59.1597	394.075	227.546	265.742	290.392	27.8353	26.8843	46.6817	3.90285	5.38079	19.4689	14.9441	13.4577	2.88538	63.4626	0	109.425	0.730727	9.81082	8.14247
ENSG00000042062	RIPOR3	RIPOR family member 3 [Source:HGNC Symbol;Acc:HGNC:16168]	20	50586108	50691528	-1	protein_coding	26.2662	44.4081	8.12435	-1.89109	9.8993e-08	65.3932	38.7308	85.141	48.0297	66.6483	105.446	21.1293	17.0347	10.203	26.2889	23.4523	25.4003	9.75711	1.07616	13.3849	4.98137	18.6337	12.5033	3.38467	0	9.37925	8.76872	4.08784	11.5352
ENSG00000105695	MAG	myelin associated glycoprotein [Source:HGNC Symbol;Acc:HGNC:6783]	19	35292125	35313804	1	protein_coding	4.05319	7.11561	0.990774	-1.88974	3.0742e-06	8.99907	9.93097	10.0621	9.10907	8.23742	10.0058	5.68865	6.81389	3.92422	2.31961	6.86409	3.43248	0	0	0	1.99255	4.14082	1.92359	1.69234	0	0	1.46145	0	0.678539
ENSG00000206503	HLA-A	major histocompatibility complex, class I, A [Source:HGNC Symbol;Acc:HGNC:4931]	6	29941260	29945884	1	protein_coding	812.637	1286.21	339.065	-1.88898	1.02539e-14	668.331	689.209	728.343	1482.29	1597.31	1624.02	1274.26	1311.67	1320.11	1682.49	1929.95	1126.54	115.134	124.834	119.247	246.079	254.661	325.086	462.008	821.554	454.581	372.671	383.439	389.481
ENSG00000111262	KCNA1	potassium voltage-gated channel subfamily A member 1 [Source:HGNC Symbol;Acc:HGNC:6218]	12	4909905	4918256	1	protein_coding	3.74049	6.61034	0.870644	-1.88643	4.14033e-06	4.7995	3.97239	3.09604	10.7653	5.99085	6.15741	8.9393	6.1325	7.06359	10.0516	10.2961	2.05949	0	1.07616	0	2.98882	1.03521	0.961794	1.69234	0	1.87585	0	0.817568	0
ENSG00000138615	CILP	cartilage intermediate layer protein [Source:HGNC Symbol;Acc:HGNC:1980]	15	65194758	65211488	-1	protein_coding	300.194	508.205	92.1824	-1.88415	2.8138e-06	52.1946	66.5375	54.9547	317.161	471.78	345.585	1077.59	1135.88	846.846	560.572	684.693	484.665	47.8099	20.447	26.7697	121.545	149.07	74.0581	128.618	117.365	216.973	61.381	49.8716	92.2813
ENSG00000139178	C1RL	complement C1r subcomponent like [Source:HGNC Symbol;Acc:HGNC:21265]	12	7089587	7109273	-1	protein_coding	94.7017	156.344	33.0597	-1.88354	5.11209e-11	73.1924	57.5996	81.271	203.712	284.566	285.55	121.087	126.738	103.599	212.631	167.598	158.58	11.7085	17.2185	14.6017	26.8994	50.7251	50.9751	27.0774	0	44.3951	59.1889	37.6081	56.3187
ENSG00000196581	AJAP1	adherens junctions associated protein 1 [Source:HGNC Symbol;Acc:HGNC:30801]	1	4654732	4792534	1	protein_coding	1.91136	3.7522	0.070514	-1.88284	7.81576e-05	2.39975	1.98619	3.09604	4.96859	8.98628	7.69677	0.812664	0.681389	2.35453	2.31961	6.29208	3.43248	0	0	0	0	0	0	0.846168	0	0	0	0	0
ENSG00000153823	PID1	phosphotyrosine interaction domain containing 1 [Source:HGNC Symbol;Acc:HGNC:26084]	2	228850526	229271285	-1	protein_coding	15.0096	24.8797	5.13957	-1.88222	8.45752e-12	28.1971	17.8757	27.8643	20.7024	30.7031	31.5568	31.6939	25.8928	35.3179	12.3712	24.0243	12.3569	8.7814	5.38079	6.08403	2.98882	3.10562	2.88538	5.07701	0	7.5034	4.38436	3.27027	12.2137
ENSG00000162576	MXRA8	matrix remodeling associated 8 [Source:HGNC Symbol;Acc:HGNC:7542]	1	1352689	1361777	-1	protein_coding	435.54	680.871	190.209	-1.87903	4.13629e-13	289.77	317.791	280.191	823.957	1168.22	1263.81	873.613	876.266	827.225	471.654	498.79	479.174	123.915	82.8642	94.9109	107.598	221.534	213.518	119.31	586.824	158.197	212.641	152.885	208.312
ENSG00000162267	ITIH3	inter-alpha-trypsin inhibitor heavy chain 3 [Source:HGNC Symbol;Acc:HGNC:6168]	3	52794768	52809009	1	protein_coding	14.8332	26.5145	3.15177	-1.878	2.64204e-05	70.7927	34.7584	81.271	27.3272	25.4611	50.029	4.87598	2.04417	0.784843	6.18562	5.72007	8.92444	4.87856	5.38079	4.86723	2.98882	2.07041	4.80897	1.69234	0	0	3.65363	4.08784	3.3927
ENSG00000130812	ANGPTL6	angiopoietin like 6 [Source:HGNC Symbol;Acc:HGNC:23140]	19	10092338	10102796	-1	protein_coding	12.5244	22.1228	2.926	-1.87605	1.20197e-05	2.99969	4.96548	0.774009	25.671	26.21	50.029	33.3192	36.1136	24.3301	20.1033	18.3042	22.6543	0	0	0	1.99255	6.21124	5.77076	3.38467	0	6.25283	5.11509	1.63514	4.74977
ENSG00000108176	DNAJC12	DnaJ heat shock protein family (Hsp40) member C12 [Source:HGNC Symbol;Acc:HGNC:28908]	10	67796665	67838166	-1	protein_coding	11.4841	19.3597	3.60846	-1.87431	1.01186e-07	12.5987	3.97239	13.1582	24.8429	30.7031	40.7929	16.2533	14.9906	20.4059	21.6497	20.5923	12.3569	5.85427	5.38079	7.30084	0	6.21124	6.73255	2.5385	0	4.37698	2.19218	0	2.71416
ENSG00000095596	CYP26A1	cytochrome P450 family 26 subfamily A member 1 [Source:HGNC Symbol;Acc:HGNC:2603]	10	93073475	93077890	1	protein_coding	19.5679	37.3099	1.82592	-1.87371	9.99843e-05	40.1958	24.8274	45.6666	100.2	101.096	109.294	0	0	0	9.27843	6.86409	10.2974	0.975711	0	3.65042	5.97764	0	0.961794	2.5385	0	2.50113	0	3.27027	2.03562
ENSG00000119917	IFIT3	interferon induced protein with tetratricopeptide repeats 3 [Source:HGNC Symbol;Acc:HGNC:5411]	10	89327894	89340971	1	protein_coding	49.6977	82.8271	16.5682	-1.87074	7.11178e-09	80.3917	48.6617	106.813	33.1239	52.42	53.8774	43.0712	40.8833	37.6725	162.373	224.799	109.839	11.7085	8.60927	7.30084	10.959	26.9154	11.5415	29.6159	0	34.3906	23.3833	14.7162	19.6776
ENSG00000129451	KLK10	kallikrein related peptidase 10 [Source:HGNC Symbol;Acc:HGNC:6358]	19	51012739	51020175	-1	protein_coding	8.15197	16.3039	0	-1.86732	0.000100796	24.5975	8.93787	25.5423	30.6396	40.4383	39.2535	0	0	0	8.50523	10.8681	6.86495	0	0	0	0	0	0	0	0	0	0	0	0
ENSG00000185885	IFITM1	interferon induced transmembrane protein 1 [Source:HGNC Symbol;Acc:HGNC:5412]	11	313506	315272	1	protein_coding	121.596	210.875	32.3177	-1.8645	5.05556e-05	22.1977	35.7515	29.4124	249.257	173.735	243.988	125.15	140.366	139.702	534.283	553.131	283.522	0.975711	1.07616	0	14.9441	27.9506	21.1595	44.0007	117.365	92.5419	27.0369	12.2635	28.4986
ENSG00000102854	MSLN	mesothelin [Source:HGNC Symbol;Acc:HGNC:7371]	16	760762	768865	1	protein_coding	54.8873	95.7579	14.0166	-1.8626	1.41795e-05	107.989	58.5927	119.197	166.448	277.077	245.527	8.12664	15.6719	7.84843	30.1549	65.7808	46.6817	1.95142	1.07616	2.43361	17.9329	28.9858	12.5033	16.9234	0	12.5057	32.152	17.9865	23.7489
ENSG00000184860	SDR42E1	short chain dehydrogenase/reductase family 42E, member 1 [Source:HGNC Symbol;Acc:HGNC:29834]	16	81988855	82011488	-1	protein_coding	3.74934	7.44214	0.0565449	-1.85944	0.00011711	20.3979	18.8688	22.4463	1.6562	4.49314	5.38774	0.812664	0.681389	0	2.31961	4.00405	8.23794	0	0	0	0	0	0	0	0	0	0	0	0.678539
ENSG00000164691	TAGAP	T cell activation RhoGTPase activating protein [Source:HGNC Symbol;Acc:HGNC:15669]	6	159034468	159045152	-1	protein_coding	6.53482	12.2926	0.77708	-1.85943	9.11529e-05	4.19957	3.97239	4.64406	38.0925	31.452	38.4838	2.43799	1.36278	0	10.0516	4.57606	8.23794	0	1.07616	0	0.996273	0	0	0	0	1.25057	2.19218	2.4527	1.35708
ENSG00000253304	TMEM200B	transmembrane protein 200B [Source:HGNC Symbol;Acc:HGNC:33785]	1	29119428	29123935	-1	protein_coding	46.1451	78.3077	13.9826	-1.85649	9.88684e-07	14.3985	16.8826	12.3841	176.385	178.977	147.778	43.8838	64.732	57.2936	86.5987	70.3569	70.0225	3.90285	4.30463	2.43361	21.918	23.8097	19.2359	19.4619	0	19.3838	24.114	12.2635	16.9635
ENSG00000222009	BTBD19	BTB domain containing 19 [Source:HGNC Symbol;Acc:HGNC:27145]	1	44808482	44815585	1	protein_coding	35.6718	59.5616	11.7819	-1.84873	2.87409e-08	31.1968	37.7377	36.3784	88.6064	119.068	116.221	61.7624	41.5647	58.8632	54.1242	41.7565	27.4598	3.90285	3.22848	1.21681	12.9516	23.8097	12.5033	13.5387	0	13.1309	21.9218	7.35811	27.8201
ENSG00000160013	PTGIR	prostaglandin I2 receptor [Source:HGNC Symbol;Acc:HGNC:9602]	19	46620468	46625118	-1	protein_coding	49.0326	75.4203	22.645	-1.84863	1.15637e-06	16.7983	20.855	12.3841	91.0907	140.036	132.384	93.4563	95.3945	98.1054	74.2275	69.2129	61.0981	1.95142	4.30463	2.43361	13.9478	27.9506	20.1977	10.154	117.365	21.2596	21.1911	10.6284	20.3562
ENSG00000077713	SLC25A43	solute carrier family 25 member 43 [Source:HGNC Symbol;Acc:HGNC:30557]	X	119399060	119454478	1	protein_coding	27.0565	44.6122	9.50076	-1.84854	4.16891e-11	26.9972	22.8412	37.1524	59.623	55.4154	64.6529	47.9472	41.5647	41.5967	53.351	45.7606	38.4437	1.95142	1.07616	4.86723	7.97019	15.5281	16.3505	11.8464	0	21.2596	15.3453	8.99325	8.82101
ENSG00000182040	USH1G	USH1 protein network component sans [Source:HGNC Symbol;Acc:HGNC:16356]	17	74916084	74923256	-1	protein_coding	5.02588	9.46959	0.582168	-1.84629	0.000106817	1.19988	0.993097	0.774009	28.9834	25.4611	23.86	2.43799	2.72556	4.70906	7.73203	5.14807	9.61093	0	1.07616	0	0.996273	3.10562	0.961794	0.846168	0	0	0	0	0
ENSG00000113790	EHHADH	enoyl-CoA hydratase and 3-hydroxyacyl CoA dehydrogenase [Source:HGNC Symbol;Acc:HGNC:3247]	3	185190624	185281990	-1	protein_coding	30.4182	49.4114	11.425	-1.84566	5.57801e-18	67.193	58.5927	73.5309	47.2016	49.4245	44.6413	39.0079	25.8928	32.9634	53.351	50.3366	50.8006	10.7328	5.38079	6.08403	15.9404	17.5985	13.4651	12.6925	0	18.7585	11.6916	13.8987	10.8566
ENSG00000138650	PCDH10	protocadherin 10 [Source:HGNC Symbol;Acc:HGNC:13404]	4	133149315	133208606	1	protein_coding	165.774	270.787	60.7617	-1.84252	1.10973e-11	91.7905	96.3304	91.3331	424.814	506.976	495.672	242.174	275.963	236.238	272.167	275.707	240.273	46.8341	44.1225	43.805	78.7056	49.6899	49.0515	69.3858	0	66.9053	106.686	61.3176	112.637
ENSG00000142089	IFITM3	interferon induced transmembrane protein 3 [Source:HGNC Symbol;Acc:HGNC:5414]	11	319669	327537	-1	protein_coding	886.62	1395.6	377.641	-1.84245	4.18918e-21	1191.48	1127.16	1300.34	1607.34	1486.48	1594	1088.16	1261.93	1559.48	1543.31	1938.53	1048.96	134.648	228.146	253.096	243.091	690.482	278.92	342.698	586.824	500.226	432.59	332.75	508.226
ENSG00000139352	ASCL1	achaete-scute family bHLH transcription factor 1 [Source:HGNC Symbol;Acc:HGNC:738]	12	102957686	102960516	1	protein_coding	28.0747	50.2289	5.92059	-1.84161	5.42098e-05	2.99969	2.97929	0.774009	97.7155	111.58	100.828	39.8205	47.0158	59.6481	53.351	43.4725	42.5627	0.975711	3.22848	1.21681	1.99255	9.31685	2.88538	1.69234	0	0.625283	18.2682	9.81082	21.0347
ENSG00000204677	FAM153C	family with sequence similarity 153 member C [Source:HGNC Symbol;Acc:HGNC:33936]	5	178006405	178055559	1	protein_coding	6.05976	11.9468	0.172703	-1.84066	0.000138442	0.599938	1.98619	1.54802	4.96859	5.242	6.15741	1.62533	3.40694	0	35.5673	38.3245	43.9357	0	1.07616	0	0.996273	0	0	0	0	0	0	0	0
ENSG00000149633	KIAA1755	KIAA1755 [Source:HGNC Symbol;Acc:HGNC:29372]	20	38210488	38260772	-1	protein_coding	83.495	137.219	29.7711	-1.83993	1.44981e-05	7.79919	10.9241	6.19207	170.588	165.497	167.02	218.607	186.701	126.36	210.311	224.227	152.402	2.92713	6.45695	7.30084	13.9478	31.0562	28.8538	44.0007	117.365	62.5283	19.7296	4.08784	18.9991
ENSG00000198963	RORB	RAR related orphan receptor B [Source:HGNC Symbol;Acc:HGNC:10259]	9	74497365	74693177	1	protein_coding	50.3469	82.3504	18.3434	-1.83903	3.84288e-11	41.9957	53.6272	36.3784	125.871	117.571	107.755	60.9498	65.4133	47.0906	137.63	90.9492	102.974	31.2228	36.5894	34.0706	7.97019	21.7393	12.5033	8.46168	0	16.2574	20.4603	9.81082	21.0347
ENSG00000173762	CD7	CD7 molecule [Source:HGNC Symbol;Acc:HGNC:1695]	17	82314868	82317602	-1	protein_coding	2.12974	4.03782	0.221653	-1.83773	7.31043e-05	2.99969	0.993097	2.32203	6.62478	7.48857	7.69677	2.43799	2.04417	1.56969	3.86601	6.29208	4.11897	0	0	0	0	0	0	0	0	1.25057	0.730727	0	0.678539
ENSG00000166147	FBN1	fibrillin 1 [Source:HGNC Symbol;Acc:HGNC:3603]	15	48408306	48645849	-1	protein_coding	3147.24	5161.67	1132.82	-1.83749	9.3005e-08	1375.66	1564.13	1452.82	5233.58	7828.55	6873.21	8234.72	6757.33	5278.86	5978.4	6836.06	4526.75	355.159	283.03	257.963	797.019	1934.8	958.908	1226.94	1525.74	1835.83	2040.92	669.588	1707.88
ENSG00000166145	SPINT1	serine peptidase inhibitor, Kunitz type 1 [Source:HGNC Symbol;Acc:HGNC:11246]	15	40844018	40858207	1	protein_coding	62.2503	104.605	19.8957	-1.83278	5.08625e-07	45.5953	38.7308	73.5309	147.401	222.41	259.381	73.1397	76.997	77.6995	73.4543	102.389	64.5305	1.95142	6.45695	4.86723	16.9366	8.28165	14.4269	24.5389	0	32.5147	35.0749	48.2365	45.4621
ENSG00000128340	RAC2	Rac family small GTPase 2 [Source:HGNC Symbol;Acc:HGNC:9802]	22	37225261	37244448	-1	protein_coding	31.4707	53.5898	9.35166	-1.8318	2.2266e-06	22.7976	20.855	25.5423	92.7469	78.63	99.2883	29.2559	34.7508	30.6089	75.7739	70.3569	62.471	1.95142	1.07616	0	11.9553	5.17603	3.84717	17.7695	0	30.6389	9.49945	10.6284	19.6776
ENSG00000177519	RPRM	reprimo, TP53 dependent G2 arrest mediator homolog [Source:HGNC Symbol;Acc:HGNC:24201]	2	153477338	153478808	-1	protein_coding	12.1238	20.7729	3.4748	-1.83124	3.83924e-06	31.7967	20.855	39.4745	47.2016	31.452	33.8658	5.68865	6.81389	8.63328	8.50523	4.00405	10.9839	0.975711	3.22848	4.86723	3.98509	5.17603	8.65614	1.69234	0	0.625283	3.65363	4.08784	4.74977
ENSG00000125637	PSD4	pleckstrin and Sec7 domain containing 4 [Source:HGNC Symbol;Acc:HGNC:19096]	2	113157325	113209396	1	protein_coding	12.5994	21.0816	4.11725	-1.8298	7.94074e-08	37.1962	33.7653	33.2824	15.7339	21.7168	30.7871	6.50131	6.81389	7.06359	20.8765	20.0203	19.2219	1.95142	6.45695	4.86723	4.98137	7.24644	1.92359	4.23084	0	8.12868	1.46145	4.08784	4.07123
ENSG00000136099	PCDH8	protocadherin 8 [Source:HGNC Symbol;Acc:HGNC:8660]	13	52842889	52848641	-1	protein_coding	6.77218	11.5124	2.03194	-1.82966	7.75451e-07	3.59963	6.95168	3.09604	10.7653	14.2283	13.0845	17.8786	21.8044	15.6969	8.50523	10.8681	11.6704	1.95142	2.15232	3.65042	0.996273	3.10562	0.961794	4.23084	0	4.37698	1.46145	0.817568	0.678539
ENSG00000198885	ITPRIPL1	ITPRIP like 1 [Source:HGNC Symbol;Acc:HGNC:29371]	2	96325331	96330517	1	protein_coding	8.09751	14.1808	2.01424	-1.82941	1.17835e-05	1.19988	3.97239	2.32203	22.3586	23.2146	30.7871	13.0026	9.53945	10.203	21.6497	15.4442	16.4759	0.975711	0	0	0.996273	3.10562	0.961794	3.38467	0	3.7517	3.65363	3.27027	4.07123
ENSG00000165556	CDX2	caudal type homeobox 2 [Source:HGNC Symbol;Acc:HGNC:1806]	13	27962137	27971139	-1	protein_coding	4.64231	8.56766	0.716959	-1.82737	8.83793e-05	2.99969	9.93097	6.19207	11.5934	1.49771	30.7871	9.75196	13.6278	13.3423	0	1.71602	1.37299	0.975711	1.07616	0	0	1.03521	1.92359	0.846168	0	1.25057	0	0.817568	0.678539
ENSG00000140538	NTRK3	neurotrophic receptor tyrosine kinase 3 [Source:HGNC Symbol;Acc:HGNC:8033]	15	87859751	88256768	-1	protein_coding	41.2497	70.934	11.5655	-1.82671	9.64035e-06	16.7983	10.9241	12.3841	105.168	130.301	167.02	70.7017	62.6878	54.939	85.0523	68.6409	66.59	18.5385	12.9139	10.9513	1.99255	3.10562	0.961794	1.69234	0	6.87811	32.152	16.3514	33.2484
ENSG00000166923	GREM1	gremlin 1, DAN family BMP antagonist [Source:HGNC Symbol;Acc:HGNC:2001]	15	32717974	32745107	1	protein_coding	26.8855	50.1334	3.63756	-1.82612	0.000142471	1.79981	2.97929	0	112.621	95.1048	138.542	22.7546	19.7603	23.5453	78.0935	51.4807	54.9196	0	0	0	0	3.10562	0	6.76935	0	6.25283	8.76872	6.54054	12.2137
ENSG00000197406	DIO3	iodothyronine deiodinase 3 [Source:HGNC Symbol;Acc:HGNC:2885]	14	101561351	101563452	1	protein_coding	58.6793	105.596	11.7627	-1.82583	9.18676e-05	0.599938	2.97929	10.0621	138.292	94.356	260.151	113.773	111.066	81.6237	200.26	126.986	127.002	0.975711	1.07616	1.21681	20.9217	20.7041	18.2741	4.23084	0	39.3928	7.30727	11.446	15.6064
ENSG00000126803	HSPA2	heat shock protein family A (Hsp70) member 2 [Source:HGNC Symbol;Acc:HGNC:5235]	14	64535905	64546173	1	protein_coding	87.7765	134.514	41.0394	-1.82421	1.2178e-14	215.978	188.688	241.491	64.5916	80.8765	101.597	82.079	86.5364	99.6751	136.084	167.598	148.969	47.8099	52.7318	29.2034	30.8845	27.9506	40.3953	24.5389	117.365	18.7585	33.6134	35.973	33.2484
ENSG00000036565	SLC18A1	solute carrier family 18 member A1 [Source:HGNC Symbol;Acc:HGNC:10934]	8	20144855	20183206	-1	protein_coding	3.54301	6.49193	0.594084	-1.82192	7.21964e-05	1.19988	2.97929	0.774009	6.62478	11.9817	9.23612	13.0026	15.6719	7.84843	3.09281	3.43204	2.05949	0	1.07616	0	0.996273	2.07041	0	0.846168	0	0	1.46145	0	0.678539
ENSG00000103187	COTL1	coactosin like F-actin binding protein 1 [Source:HGNC Symbol;Acc:HGNC:18304]	16	84565594	84618077	-1	protein_coding	182.224	296.282	68.1656	-1.82145	4.93183e-12	210.578	152.937	204.338	380.925	421.606	393.305	334.005	377.489	401.84	213.404	273.419	191.532	26.3442	46.2748	20.6857	36.8621	139.753	71.1727	68.5396	0	105.673	112.532	72.7636	117.387
ENSG00000143954	REG3G	regenerating family member 3 gamma [Source:HGNC Symbol;Acc:HGNC:29595]	2	79025686	79028505	1	protein_coding	2.14122	4.28244	0	-1.82109	0.000166409	4.19957	4.96548	1.54802	17.39	7.48857	6.15741	2.43799	0.681389	1.56969	2.31961	0.572007	2.05949	0	0	0	0	0	0	0	0	0	0	0	0
ENSG00000189134	NKAPL	NFKB activating protein like [Source:HGNC Symbol;Acc:HGNC:21584]	6	28259320	28260958	1	protein_coding	4.25735	7.42416	1.09054	-1.82089	5.423e-06	2.99969	2.97929	3.87005	5.79668	8.23742	9.23612	8.12664	12.9464	15.6969	6.95883	4.00405	8.23794	0	2.15232	0	1.99255	1.03521	0	0.846168	0	1.87585	2.19218	1.63514	1.35708
ENSG00000065325	GLP2R	glucagon like peptide 2 receptor [Source:HGNC Symbol;Acc:HGNC:4325]	17	9822206	9892102	1	protein_coding	8.64398	16.7557	0.53227	-1.82039	0.000168169	0	0	0	24.8429	30.7031	78.507	7.31397	1.36278	3.13937	20.8765	17.1602	17.1624	0	1.07616	0	0.996273	1.03521	1.92359	0	0	0.625283	0.730727	0	0
ENSG00000152192	POU4F1	POU class 4 homeobox 1 [Source:HGNC Symbol;Acc:HGNC:9218]	13	78598362	78603560	-1	protein_coding	60.5182	105.35	15.6863	-1.81764	3.10594e-05	4.19957	2.97929	1.54802	206.196	196.2	141.621	120.274	148.543	149.905	109.795	97.8132	85.1254	5.85427	3.22848	4.86723	5.97764	23.8097	20.1977	13.5387	0	15.6321	38.7285	20.4392	35.9626
ENSG00000163520	FBLN2	fibulin 2 [Source:HGNC Symbol;Acc:HGNC:3601]	3	13549131	13638422	1	protein_coding	1143.81	1889.58	398.042	-1.81586	4.52433e-07	1640.23	748.795	1635.48	2492.57	3888.06	3227.26	1436.79	1657.82	1546.14	1435.06	1802.39	1164.3	71.2269	66.7218	64.4907	387.55	791.933	425.113	499.239	117.365	667.177	784.801	214.203	686.682
ENSG00000205517	RGL3	ral guanine nucleotide dissociation stimulator like 3 [Source:HGNC Symbol;Acc:HGNC:30282]	19	11384341	11419342	-1	protein_coding	6.59715	11.4761	1.71819	-1.81309	8.57101e-06	5.39944	5.95858	5.41807	7.45288	4.49314	27.7084	13.0026	11.5836	18.8362	16.2373	12.0122	9.61093	2.92713	0	1.21681	1.99255	0	0	2.5385	0	5.00226	0	4.90541	2.03562
ENSG00000120949	TNFRSF8	TNF receptor superfamily member 8 [Source:HGNC Symbol;Acc:HGNC:11923]	1	12063377	12144207	1	protein_coding	6.17515	11.5189	0.831418	-1.81262	0.000140847	6.59932	3.97239	4.64406	28.1553	36.694	33.8658	0.812664	1.36278	0	8.50523	4.00405	9.61093	0	1.07616	2.43361	0.996273	2.07041	0	0.846168	0	1.87585	0	0	0.678539
ENSG00000116254	CHD5	chromodomain helicase DNA binding protein 5 [Source:HGNC Symbol;Acc:HGNC:16816]	1	6101793	6180123	-1	protein_coding	10.1932	17.6243	2.76212	-1.81213	1.03176e-05	20.3979	6.95168	19.3502	33.1239	39.6894	38.4838	3.25065	4.76972	2.35453	13.1444	14.8722	15.1029	0.975711	2.15232	0	6.97391	2.07041	4.80897	5.92318	0	3.7517	1.46145	1.63514	3.3927
ENSG00000183578	TNFAIP8L3	TNF alpha induced protein 8 like 3 [Source:HGNC Symbol;Acc:HGNC:20620]	15	51056598	51105276	-1	protein_coding	14.5792	25.9714	3.18704	-1.81166	6.24861e-05	1.79981	0.993097	1.54802	72.8726	45.6803	62.3438	5.68865	10.2208	7.84843	30.9281	39.4685	32.2653	0	4.30463	2.43361	5.97764	3.10562	1.92359	0.846168	0	3.7517	5.84581	3.27027	6.78539
ENSG00000090539	CHRD	chordin [Source:HGNC Symbol;Acc:HGNC:1949]	3	184380073	184390736	1	protein_coding	12.6499	21.7803	3.51957	-1.81115	7.69743e-06	7.79919	5.95858	4.64406	47.2016	47.9268	54.6471	11.3773	9.53945	11.7726	26.2889	21.1643	13.0434	0.975711	0	2.43361	3.98509	6.21124	2.88538	1.69234	0	5.62755	8.76872	4.90541	4.74977
ENSG00000079112	CDH17	cadherin 17 [Source:HGNC Symbol;Acc:HGNC:1756]	8	94127171	94217303	-1	protein_coding	41.2271	70.997	11.4573	-1.81103	1.48054e-05	27.5971	50.6479	23.9943	75.3569	56.9131	231.673	110.522	124.694	102.03	21.6497	16.5882	10.2974	5.85427	6.45695	2.43361	10.959	2.07041	4.80897	35.5391	0	41.2687	5.11509	11.446	11.5352
ENSG00000177096	PHETA2	PH domain containing endocytic trafficking adaptor 2 [Source:HGNC Symbol;Acc:HGNC:27161]	22	42074251	42079441	1	protein_coding	24.0902	40.5845	7.59593	-1.80979	1.03194e-06	7.79919	3.97239	12.3841	85.294	71.1414	71.5799	41.4458	45.6531	46.3058	36.3405	34.8924	30.2058	4.87856	5.38079	7.30084	2.98882	13.4577	5.77076	5.07701	0	10.0045	13.8838	4.08784	18.3206
ENSG00000168497	CAVIN2	caveolae associated protein 2 [Source:HGNC Symbol;Acc:HGNC:10690]	2	191834302	191847255	-1	protein_coding	74.3	120.54	28.0601	-1.80892	1.04504e-12	116.388	94.3442	130.034	202.056	181.972	192.419	62.5751	73.59	80.8389	104.382	106.965	100.915	21.4657	44.1225	20.6857	16.9366	32.0914	27.892	11.8464	0	17.5079	55.5352	38.4257	50.2119
ENSG00000162951	LRRTM1	leucine rich repeat transmembrane neuronal 1 [Source:HGNC Symbol;Acc:HGNC:19408]	2	80288351	80304749	-1	protein_coding	59.7677	98.7443	20.791	-1.8083	5.99538e-08	52.7945	39.7239	60.3727	182.181	204.438	233.212	59.3244	59.9622	76.9146	73.4543	69.7849	72.7685	35.1256	45.1987	54.7563	8.96646	22.7745	9.61794	10.154	0	17.5079	17.5374	8.17568	19.6776
ENSG00000165863	C10orf82	chromosome 10 open reading frame 82 [Source:HGNC Symbol;Acc:HGNC:28500]	10	116663696	116670264	-1	protein_coding	10.6142	17.8689	3.35943	-1.80814	4.01615e-07	5.99938	6.95168	4.64406	22.3586	20.2191	16.9329	21.1293	29.9811	29.0392	20.1033	17.1602	19.9084	0.975711	0	1.21681	5.97764	7.24644	3.84717	1.69234	0	3.7517	7.30727	4.90541	3.3927
ENSG00000095932	SMIM24	small integral membrane protein 24 [Source:HGNC Symbol;Acc:HGNC:37244]	19	3473986	3480542	-1	protein_coding	5.39604	9.4504	1.34168	-1.80735	1.98545e-05	7.79919	13.9034	10.0621	4.96859	2.24657	21.551	13.8153	12.265	17.2666	2.31961	5.14807	2.05949	1.95142	2.15232	2.43361	0.996273	1.03521	1.92359	0.846168	0	3.12642	0	1.63514	0
ENSG00000237975	FLG-AS1	FLG antisense RNA 1 [Source:HGNC Symbol;Acc:HGNC:27913]	1	152168125	152445456	1	antisense	2.96842	5.85056	0.0862672	-1.80536	0.000192603	18.5981	14.8965	13.9322	0	2.99543	3.07871	3.25065	0.681389	0.784843	3.86601	4.00405	4.11897	0	0	0	0	1.03521	0	0	0	0	0	0	0
ENSG00000198768	APCDD1L	APC down-regulated 1 like [Source:HGNC Symbol;Acc:HGNC:26892]	20	58459101	58515131	-1	protein_coding	70.5991	125.555	15.6431	-1.80514	9.26519e-05	5.39944	3.97239	3.09604	67.904	97.3514	77.7374	322.627	351.597	259.783	113.661	108.109	95.4228	0.975711	4.30463	2.43361	24.9068	30.021	20.1977	21.1542	0	38.1423	12.4224	11.446	21.7133
ENSG00000137491	SLCO2B1	solute carrier organic anion transporter family member 2B1 [Source:HGNC Symbol;Acc:HGNC:10962]	11	75100563	75206549	1	protein_coding	5.86503	10.4952	1.23487	-1.80126	5.09962e-05	10.7989	26.8136	7.74009	5.79668	3.74428	22.3206	16.2533	10.2208	14.1272	3.09281	2.28803	2.74598	0	0	0	0	2.07041	0.961794	5.07701	0	3.7517	1.46145	0.817568	0.678539
ENSG00000118729	CASQ2	calsequestrin 2 [Source:HGNC Symbol;Acc:HGNC:1513]	1	115700007	115768781	-1	protein_coding	1054.07	1799.89	308.256	-1.80112	2.85842e-05	4783.31	4629.82	4452.1	604.511	810.263	872.814	289.308	328.429	368.092	1506.2	1777.23	1176.65	778.618	806.043	821.344	166.378	285.717	113.492	107.463	117.365	111.926	176.105	85.0271	129.601
ENSG00000065989	PDE4A	phosphodiesterase 4A [Source:HGNC Symbol;Acc:HGNC:8780]	19	10416773	10469631	1	protein_coding	23.7821	39.3833	8.18098	-1.80007	1.83019e-08	19.198	11.9172	15.4802	41.4049	36.694	47.72	49.5725	44.2903	36.1028	54.8974	68.6409	46.6817	2.92713	2.15232	2.43361	6.97391	7.24644	10.5797	15.231	0	20.6343	10.9609	8.17568	10.8566
ENSG00000162881	OXER1	oxoeicosanoid receptor 1 [Source:HGNC Symbol;Acc:HGNC:24884]	2	42762481	42764261	-1	protein_coding	4.59527	8.00685	1.1837	-1.80006	1.40866e-05	2.39975	3.97239	3.87005	10.7653	17.2237	19.2419	10.5646	4.76972	4.70906	2.31961	8.0081	8.23794	0	1.07616	1.21681	1.99255	2.07041	0.961794	2.5385	0	0.625283	0.730727	1.63514	1.35708
ENSG00000204381	LAYN	layilin [Source:HGNC Symbol;Acc:HGNC:29471]	11	111540280	111561745	1	protein_coding	35.7481	60.871	10.6251	-1.7991	7.02886e-06	11.3988	12.9103	9.28811	96.0593	86.8674	100.828	49.5725	65.4133	54.939	94.3307	76.077	72.7685	1.95142	0	1.21681	9.96273	14.4929	11.5415	21.1542	0	26.2619	13.8838	7.35811	19.6776
ENSG00000154096	THY1	Thy-1 cell surface antigen [Source:HGNC Symbol;Acc:HGNC:11801]	11	119417378	119424985	-1	protein_coding	417.603	696.919	138.286	-1.79873	2.14334e-06	125.387	182.73	128.486	909.251	1139.76	1048.3	997.138	838.79	1001.46	726.037	707.573	558.12	28.2956	59.1887	35.2874	88.6683	249.485	101.95	119.31	0	238.858	305.444	143.892	289.058
ENSG00000135919	SERPINE2	serpin family E member 2 [Source:HGNC Symbol;Acc:HGNC:8951]	2	223975112	224039319	-1	protein_coding	1616.28	2757.44	475.114	-1.79818	3.3298e-05	155.384	166.84	102.943	2915.73	4246.77	4310.19	5931.63	4531.24	5568.46	1690.22	2070.09	1399.76	139.527	224.917	141.15	163.389	1100.42	371.252	368.929	586.824	742.211	856.412	247.723	758.607
ENSG00000076770	MBNL3	muscleblind like splicing regulator 3 [Source:HGNC Symbol;Acc:HGNC:20564]	X	132369317	132489968	-1	protein_coding	29.1785	47.473	10.8839	-1.79731	1.79983e-10	31.1968	27.8067	28.6383	73.7007	90.6117	76.198	52.0105	27.2556	25.115	42.5262	45.1886	49.4276	15.6114	16.1424	18.2521	6.97391	24.8449	9.61794	6.76935	0	10.0045	7.30727	4.90541	10.1781
ENSG00000099998	GGT5	gamma-glutamyltransferase 5 [Source:HGNC Symbol;Acc:HGNC:4260]	22	24219654	24245142	-1	protein_coding	52.1159	86.8516	17.3801	-1.79516	4.79598e-07	24.5975	31.7791	30.1864	125.043	180.474	173.947	96.707	85.1736	83.1934	75.7739	74.9329	60.4116	1.95142	5.38079	3.65042	12.9516	32.0914	25.9684	22.0004	0	38.1423	24.8447	13.0811	28.4986
ENSG00000147883	CDKN2B	cyclin dependent kinase inhibitor 2B [Source:HGNC Symbol;Acc:HGNC:1788]	9	22002903	22009363	-1	protein_coding	72.1831	117.146	27.2201	-1.79229	3.78686e-11	193.18	120.165	247.683	141.605	178.977	167.79	60.9498	42.2461	70.6359	56.4438	66.3528	59.7251	35.1256	38.7417	29.2034	23.9106	33.1266	20.1977	22.0004	0	23.1355	39.4592	31.8852	29.8557
ENSG00000233521	LINC01638	long intergenic non-protein coding RNA 1638 [Source:HGNC Symbol;Acc:HGNC:52425]	22	27221349	27224727	-1	lincRNA	1.90675	3.8135	0	-1.79224	0.000216911	10.1989	4.96548	6.96608	3.31239	5.242	6.15741	0	2.04417	2.35453	1.54641	2.28803	0.686495	0	0	0	0	0	0	0	0	0	0	0	0
ENSG00000125844	RRBP1	ribosome binding protein 1 [Source:HGNC Symbol;Acc:HGNC:10448]	20	17613678	17682295	-1	protein_coding	1509.2	2371.13	647.265	-1.79193	1.14297e-18	1354.66	1235.41	1537.18	2947.2	3692.61	3796.82	2594.83	2634.93	2400.05	2128.63	2270.87	1860.4	370.77	358.361	352.874	521.051	855.08	711.727	803.014	821.554	889.153	808.915	497.081	777.606
ENSG00000204653	ASPDH	aspartate dehydrogenase domain containing [Source:HGNC Symbol;Acc:HGNC:33856]	19	50511600	50514690	-1	protein_coding	2.69512	4.9069	0.483337	-1.7913	6.94682e-05	3.59963	0.993097	6.96608	10.7653	6.73971	8.46645	4.87598	3.40694	1.56969	1.54641	5.14807	4.80547	0	0	1.21681	0	0	0.961794	1.69234	0	1.25057	0	0	0.678539
ENSG00000005102	MEOX1	mesenchyme homeobox 1 [Source:HGNC Symbol;Acc:HGNC:7013]	17	43640388	43661954	-1	protein_coding	12.3924	22.3672	2.41752	-1.79066	0.000112596	1.79981	3.97239	0	18.2181	17.9726	25.3993	26.0052	57.2367	71.4207	14.6909	20.0203	11.6704	0.975711	0	0	1.99255	2.07041	0.961794	5.92318	0	9.37925	1.46145	0.817568	5.42831
ENSG00000123342	MMP19	matrix metallopeptidase 19 [Source:HGNC Symbol;Acc:HGNC:7165]	12	55835433	55842966	-1	protein_coding	9.97458	17.2034	2.74579	-1.78893	1.29122e-05	12.5987	3.97239	6.96608	35.6082	34.4474	40.0232	18.6913	11.5836	18.0514	12.3712	8.0081	4.11897	0.975711	2.15232	0	0	8.28165	3.84717	3.38467	0	6.25283	4.38436	1.63514	2.03562
ENSG00000006128	TAC1	tachykinin precursor 1 [Source:HGNC Symbol;Acc:HGNC:11517]	7	97731908	97740472	1	protein_coding	11.0515	19.8901	2.21298	-1.78723	0.000114509	1.19988	1.98619	1.54802	5.79668	10.484	12.3148	65.0131	49.06	49.4451	13.9177	18.3042	9.61093	1.95142	2.15232	1.21681	0	9.31685	3.84717	0	0	0.625283	1.46145	3.27027	2.71416
ENSG00000168477	TNXB	tenascin XB [Source:HGNC Symbol;Acc:HGNC:11976]	6	32041153	32115334	-1	protein_coding	320.928	531.803	110.052	-1.78689	3.9942e-06	434.955	205.571	415.643	865.362	1654.22	937.466	141.403	116.518	71.4207	487.891	541.119	510.066	42.9313	32.2848	24.3361	122.542	107.661	148.116	181.926	117.365	213.222	145.415	65.4054	119.423
ENSG00000162552	WNT4	Wnt family member 4 [Source:HGNC Symbol;Acc:HGNC:12783]	1	22117305	22143969	-1	protein_coding	12.1501	21.2026	3.09761	-1.78674	3.54272e-05	5.99938	10.9241	8.5141	53.8263	50.9223	70.8103	6.50131	9.53945	3.92422	4.63922	17.1602	11.6704	1.95142	3.22848	2.43361	5.97764	2.07041	0	3.38467	0	1.87585	8.76872	4.08784	3.3927
ENSG00000099812	MISP	mitotic spindle positioning [Source:HGNC Symbol;Acc:HGNC:27000]	19	751126	764318	1	protein_coding	6.66533	11.3123	2.01834	-1.78666	1.75925e-06	14.3985	3.97239	15.4802	10.7653	11.9817	26.9387	9.75196	6.81389	8.63328	9.27843	7.43609	10.2974	0	1.07616	1.21681	3.98509	2.07041	5.77076	0	0	4.37698	2.19218	0.817568	2.71416
ENSG00000204176	SYT15	synaptotagmin 15 [Source:HGNC Symbol;Acc:HGNC:17167]	10	46578217	46594173	1	protein_coding	2.7589	5.14574	0.37206	-1.78609	0.000144426	2.39975	0.993097	2.32203	13.2496	13.4794	10.7755	1.62533	2.04417	2.35453	5.41242	5.72007	1.37299	0	0	0	0.996273	1.03521	0.961794	0.846168	0	0.625283	0	0	0
ENSG00000189292	ALKAL2	ALK and LTK ligand 2 [Source:HGNC Symbol;Acc:HGNC:27683]	2	279558	288851	-1	protein_coding	10.1969	17.347	3.04691	-1.78544	5.36999e-06	41.3957	20.855	36.3784	24.0148	20.968	21.551	4.06332	7.49528	12.5575	6.18562	8.58011	4.11897	5.85427	4.30463	4.86723	1.99255	3.10562	0.961794	4.23084	0	6.25283	1.46145	0.817568	2.71416
ENSG00000188505	NCCRP1	non-specific cytotoxic cell receptor protein 1 homolog (zebrafish) [Source:HGNC Symbol;Acc:HGNC:33739]	19	39196961	39201884	1	protein_coding	29.2653	47.7075	10.8231	-1.78531	1.82262e-10	58.194	28.7998	54.9547	86.1221	52.42	70.8103	22.7546	19.0789	18.0514	61.083	51.4807	48.7411	8.7814	4.30463	8.51765	13.9478	14.4929	17.3123	9.30785	0	14.3815	13.1531	7.35811	18.3206
ENSG00000108924	HLF	HLF, PAR bZIP transcription factor [Source:HGNC Symbol;Acc:HGNC:4977]	17	55265012	55325065	1	protein_coding	8.66771	14.8103	2.52509	-1.78489	6.66345e-06	2.99969	6.95168	6.19207	41.4049	23.9634	24.6297	8.9393	8.17667	7.84843	20.8765	15.4442	10.2974	0	1.07616	2.43361	6.97391	2.07041	3.84717	1.69234	0	3.12642	1.46145	4.90541	2.71416
ENSG00000176641	RNF152	ring finger protein 152 [Source:HGNC Symbol;Acc:HGNC:26811]	18	61808063	61894247	-1	protein_coding	51.0724	82.1262	20.0187	-1.78422	2.36989e-15	48.595	58.5927	56.5027	143.261	101.096	146.239	86.955	74.9528	51.0148	82.7327	77.221	58.3521	26.3442	19.3709	24.3361	23.9106	22.7745	16.3505	29.6159	0	32.5147	17.5374	13.8987	13.5708
ENSG00000231431	FAR2P4	fatty acyl-CoA reductase 2 pseudogene 4 [Source:HGNC Symbol;Acc:HGNC:49286]	2	131279290	131309068	1	transcribed_unprocessed_pseudogene	4.88292	8.68221	1.08364	-1.78163	6.77533e-05	14.9984	12.9103	7.74009	1.6562	3.74428	3.07871	2.43799	2.72556	3.13937	11.598	18.8762	21.2813	0.975711	1.07616	2.43361	0.996273	0	3.84717	1.69234	0	0.625283	0	0	1.35708
ENSG00000142949	PTPRF	protein tyrosine phosphatase, receptor type F [Source:HGNC Symbol;Acc:HGNC:9670]	1	43525187	43623666	1	protein_coding	1245	1964.78	525.22	-1.78107	7.78709e-15	1438.65	1100.35	1606.84	2531.49	4133.69	3486.64	1207.62	1331.43	1022.65	1883.52	2028.34	1806.17	298.568	303.477	243.361	552.932	603.525	518.407	772.552	586.824	704.694	611.618	498.716	607.971
ENSG00000188064	WNT7B	Wnt family member 7B [Source:HGNC Symbol;Acc:HGNC:12787]	22	45920362	45977129	-1	protein_coding	6.09545	11.3217	0.869186	-1.77977	0.000184605	4.19957	4.96548	5.41807	34.7801	32.2008	32.3264	0.812664	0	0.784843	6.18562	4.57606	9.61093	0.975711	2.15232	0	0.996273	0	0	0.846168	0	1.87585	0.730727	0.817568	2.03562
ENSG00000109743	BST1	bone marrow stromal cell antigen 1 [Source:HGNC Symbol;Acc:HGNC:1118]	4	15702950	15738313	1	protein_coding	22.6355	38.0159	7.25514	-1.77947	1.90966e-06	23.3976	19.8619	26.3163	72.8726	90.6117	97.749	18.6913	5.45111	23.5453	31.7013	20.5923	25.4003	2.92713	3.22848	3.65042	4.98137	19.6689	3.84717	8.46168	0	8.12868	10.9609	8.99325	12.2137
ENSG00000128342	LIF	LIF, interleukin 6 family cytokine [Source:HGNC Symbol;Acc:HGNC:6596]	22	30240447	30246851	-1	protein_coding	24.9804	43.4339	6.52684	-1.77916	4.41052e-05	10.1989	10.9241	17.8022	105.168	134.794	133.924	14.6279	9.53945	6.27875	30.9281	29.1724	17.8489	1.95142	1.07616	0	5.97764	11.3873	8.65614	11.0002	0	11.2551	7.30727	8.17568	11.5352
ENSG00000101911	PRPS2	phosphoribosyl pyrophosphate synthetase 2 [Source:HGNC Symbol;Acc:HGNC:9465]	X	12791355	12824222	1	protein_coding	47.4507	69.001	25.9004	-1.77835	1.83467e-12	38.996	33.7653	39.4745	118.418	83.872	105.446	70.7017	62.0064	79.2692	68.0418	80.653	47.3682	12.6842	17.2185	20.6857	11.9553	22.7745	14.4269	16.9234	117.365	23.1355	20.4603	15.5338	17.642
ENSG00000149090	PAMR1	peptidase domain containing associated with muscle regeneration 1 [Source:HGNC Symbol;Acc:HGNC:24554]	11	35431823	35530300	-1	protein_coding	27.0084	48.4871	5.5298	-1.77762	0.000141768	8.99907	5.95858	9.28811	96.0593	150.52	218.588	10.5646	3.40694	8.63328	30.9281	21.7363	17.1624	0.975711	0	1.21681	1.99255	17.5985	5.77076	1.69234	0	9.37925	11.6916	6.54054	9.49955
ENSG00000090376	IRAK3	interleukin 1 receptor associated kinase 3 [Source:HGNC Symbol;Acc:HGNC:17020]	12	66188879	66254622	1	protein_coding	23.5753	39.6333	7.51732	-1.77756	2.01447e-06	8.39913	15.8896	10.0621	61.2792	72.6391	95.4399	43.8838	30.6625	34.5331	36.3405	41.7565	24.7138	0.975711	6.45695	1.21681	3.98509	10.3521	10.5797	6.76935	0	15.0068	10.9609	4.90541	18.9991
ENSG00000156298	TSPAN7	tetraspanin 7 [Source:HGNC Symbol;Acc:HGNC:11854]	X	38561370	38688920	1	protein_coding	83.8258	137.018	30.6338	-1.77543	1.42924e-08	136.786	148.965	154.028	255.054	301.789	293.247	35.7572	51.1042	51.0148	76.5471	65.7808	74.1415	19.5142	26.904	35.2874	24.9068	55.9011	52.8986	26.2312	0	28.763	38.7285	28.6149	29.8557
ENSG00000087245	MMP2	matrix metallopeptidase 2 [Source:HGNC Symbol;Acc:HGNC:7166]	16	55389700	55506691	1	protein_coding	1994.23	3188.81	799.656	-1.77415	6.09351e-09	1477.65	1363.52	1587.49	3581.52	5121.43	5338.48	4376.19	4854.22	4441.43	2086.87	2296.61	1740.26	231.244	256.126	206.857	439.356	1329.2	686.721	905.4	1408.38	1451.91	1094.63	508.527	1077.52
ENSG00000107485	GATA3	GATA binding protein 3 [Source:HGNC Symbol;Acc:HGNC:4172]	10	8045378	8075203	1	protein_coding	6.46679	11.1448	1.78876	-1.77344	8.05266e-06	5.39944	8.93787	6.19207	11.5934	18.7214	23.0903	4.87598	17.0347	11.7726	5.41242	13.1562	7.55145	0	0	0	0	4.14082	1.92359	0.846168	0	4.37698	3.65363	2.4527	4.07123
ENSG00000133135	RNF128	ring finger protein 128, E3 ubiquitin protein ligase [Source:HGNC Symbol;Acc:HGNC:21153]	X	106693794	106796993	1	protein_coding	7.84466	13.5084	2.18092	-1.77343	1.41981e-05	6.59932	13.9034	8.5141	10.7653	5.242	46.1806	13.8153	17.7161	25.115	4.63922	3.43204	6.17846	1.95142	1.07616	3.65042	0	2.07041	0.961794	5.92318	0	3.12642	2.92291	2.4527	2.03562
ENSG00000106003	LFNG	LFNG O-fucosylpeptide 3-beta-N-acetylglucosaminyltransferase [Source:HGNC Symbol;Acc:HGNC:6560]	7	2512529	2529177	1	protein_coding	45.0854	74.2639	15.9069	-1.77338	7.69857e-08	22.7976	26.8136	10.0621	95.2312	119.817	123.148	73.1397	78.3597	93.3964	85.8255	72.6449	89.9308	4.87856	11.8377	3.65042	14.9441	24.8449	22.1213	18.6157	0	25.6366	20.4603	14.7162	29.1772
ENSG00000105664	COMP	cartilage oligomeric matrix protein [Source:HGNC Symbol;Acc:HGNC:2227]	19	18782773	18791314	-1	protein_coding	11.2715	20.9391	1.60389	-1.77304	0.000220356	0.599938	1.98619	0.774009	58.7949	74.8857	73.1193	8.12664	5.45111	2.35453	6.18562	14.8722	4.11897	0.975711	1.07616	0	0	2.07041	0	3.38467	0	1.87585	2.92291	4.90541	2.03562
ENSG00000137965	IFI44	interferon induced protein 44 [Source:HGNC Symbol;Acc:HGNC:16938]	1	78649796	78664078	1	protein_coding	41.961	65.8892	18.0328	-1.77273	8.79432e-05	45.5953	57.5996	85.915	19.0462	16.4748	19.2419	21.1293	23.1672	20.4059	176.29	228.231	77.5739	1.95142	0	1.21681	6.97391	15.5281	3.84717	14.3849	117.365	35.6411	12.4224	1.63514	5.42831
ENSG00000077943	ITGA8	integrin subunit alpha 8 [Source:HGNC Symbol;Acc:HGNC:6144]	10	15513949	15720125	-1	protein_coding	286.298	469.23	103.366	-1.77158	1.2221e-07	174.582	260.191	163.316	603.683	942.811	882.819	531.482	498.095	523.49	398.973	381.529	269.793	33.1742	27.9801	38.9378	78.7056	218.428	75.0199	52.4624	0	122.555	272.561	105.466	215.097
ENSG00000148204	CRB2	crumbs 2, cell polarity complex component [Source:HGNC Symbol;Acc:HGNC:18688]	9	123356170	123380324	1	protein_coding	213.093	333.892	92.2941	-1.77004	3.32404e-16	531.545	313.819	574.315	308.88	559.396	415.626	195.852	267.786	178.159	180.929	278.568	201.83	83.9112	71.0265	80.3092	61.7689	119.049	56.7458	85.463	117.365	95.043	131.531	98.1082	107.209
ENSG00000181143	MUC16	mucin 16, cell surface associated [Source:HGNC Symbol;Acc:HGNC:15582]	19	8848844	8981342	-1	protein_coding	5.6991	11.2572	0.141043	-1.76799	0.00026487	31.7967	10.9241	39.4745	3.31239	6.73971	21.551	0	0	0	6.18562	6.86409	8.23794	0	0	0	0	0	0.961794	0	0	0	0.730727	0	0
ENSG00000130592	LSP1	lymphocyte specific protein 1 [Source:HGNC Symbol;Acc:HGNC:6707]	11	1852970	1892267	1	protein_coding	7.09154	12.9124	1.27069	-1.76769	0.000158572	0.599938	0	0.774009	24.0148	17.9726	28.478	16.2533	10.9022	11.7726	15.4641	10.8681	17.8489	0	0	0	0	3.10562	1.92359	3.38467	0	1.87585	2.92291	0	2.03562
ENSG00000161905	ALOX15	arachidonate 15-lipoxygenase [Source:HGNC Symbol;Acc:HGNC:433]	17	4630902	4642294	-1	protein_coding	35.1723	68.7804	1.5642	-1.76744	0.000174559	307.768	130.096	328.954	9.10907	5.99085	11.5452	4.87598	2.72556	2.35453	6.95883	7.43609	7.55145	1.95142	1.07616	0	2.98882	0	1.92359	0.846168	0	1.25057	4.38436	1.63514	2.71416
ENSG00000184254	ALDH1A3	aldehyde dehydrogenase 1 family member A3 [Source:HGNC Symbol;Acc:HGNC:409]	15	100877714	100916626	1	protein_coding	4.10868	7.63303	0.584333	-1.76653	0.000181448	2.39975	0.993097	0.774009	22.3586	11.2329	22.3206	3.25065	3.40694	7.06359	4.63922	6.29208	6.86495	0	0	0	0	0	0	1.69234	0	2.50113	1.46145	0	1.35708
ENSG00000178726	THBD	thrombomodulin [Source:HGNC Symbol;Acc:HGNC:11784]	20	23045633	23049741	-1	protein_coding	225.079	372.472	77.6863	-1.76458	1.42516e-06	62.9935	89.3787	61.9207	694.774	1174.21	952.86	243.799	232.354	185.223	262.116	257.403	252.63	31.2228	37.6655	41.3714	82.6907	114.908	98.1029	93.9247	0	122.555	104.494	94.0203	111.28
ENSG00000109472	CPE	carboxypeptidase E [Source:HGNC Symbol;Acc:HGNC:2303]	4	165361194	165498320	1	protein_coding	865.161	1376.44	353.882	-1.76351	4.35575e-09	734.324	531.307	799.552	2707.05	3181.89	3751.41	620.875	579.862	569.796	1160.58	1030.76	849.881	313.203	377.732	362.608	201.247	343.688	239.487	213.234	586.824	265.745	518.816	328.662	495.334
ENSG00000166250	CLMP	CXADR like membrane protein [Source:HGNC Symbol;Acc:HGNC:24039]	11	123069865	123195281	-1	protein_coding	65.2421	107.225	23.2597	-1.7617	1.10151e-07	58.7939	55.6134	56.5027	192.947	223.159	215.51	83.7044	67.4575	91.8267	76.5471	86.3731	78.2604	2.92713	7.53311	13.3849	15.9404	38.3026	15.3887	32.1544	0	50.6479	40.19	21.2568	41.3909
ENSG00000172936	MYD88	MYD88, innate immune signal transduction adaptor [Source:HGNC Symbol;Acc:HGNC:7562]	3	38138478	38143022	1	protein_coding	80.5406	128.545	32.536	-1.76116	3.87448e-20	133.186	109.241	152.48	144.917	138.539	186.262	107.272	89.262	105.954	139.177	116.117	120.137	22.4414	23.6755	23.1193	20.9217	52.7955	48.0897	22.8465	0	36.8917	59.1889	30.25	50.2119
ENSG00000120156	TEK	TEK receptor tyrosine kinase [Source:HGNC Symbol;Acc:HGNC:11724]	9	27109141	27230175	1	protein_coding	138.214	222.425	54.0033	-1.76062	1.52996e-06	172.182	125.13	157.898	295.631	441.077	477.2	137.34	98.12	98.8903	259.023	204.779	201.83	3.90285	17.2185	3.65042	37.8584	87.9925	22.1213	39.7699	117.365	79.411	110.34	40.8784	87.5315
ENSG00000162975	KCNF1	potassium voltage-gated channel modifier subfamily F member 1 [Source:HGNC Symbol;Acc:HGNC:6246]	2	10911937	10914225	1	protein_coding	18.8897	30.7035	7.0759	-1.76039	1.1719e-10	17.3982	31.7791	18.5762	52.9982	27.7077	33.0961	37.3825	37.4764	18.8362	27.0621	29.7444	36.3842	1.95142	17.2185	3.65042	4.98137	9.31685	4.80897	5.07701	0	12.5057	9.49945	5.72298	10.1781
ENSG00000204262	COL5A2	collagen type V alpha 2 chain [Source:HGNC Symbol;Acc:HGNC:2210]	2	189031896	189225312	-1	protein_coding	4713.22	7461.57	1964.87	-1.75921	1.43533e-12	4887.69	4215.7	5084.47	8637.89	11993.7	11970.8	8618.3	7826.43	6875.23	6719.13	7378.89	5330.63	1109.38	939.486	783.623	1212.46	2838.53	1392.68	1804.88	1173.65	2523.64	4371.94	1779.03	3649.18
ENSG00000281566	AL157778.1	novel transcript	X	98450688	98892061	1	lincRNA	2.75105	4.86309	0.639013	-1.7586	3.51401e-05	5.99938	5.95858	8.5141	7.45288	2.99543	4.61806	4.06332	3.40694	6.27875	2.31961	4.00405	2.74598	0	1.07616	0	1.99255	1.03521	0	0	0	1.25057	0	1.63514	0.678539
ENSG00000089327	FXYD5	FXYD domain containing ion transport regulator 5 [Source:HGNC Symbol;Acc:HGNC:4029]	19	35154730	35169883	1	protein_coding	120.626	196.718	44.534	-1.75665	2.5936e-08	106.789	79.4478	119.971	250.085	205.936	307.101	228.358	205.098	282.544	200.26	208.211	166.818	8.7814	13.9901	6.08403	33.8733	84.8869	62.5166	64.3088	0	87.5396	73.0727	37.6081	61.7471
ENSG00000071967	CYBRD1	cytochrome b reductase 1 [Source:HGNC Symbol;Acc:HGNC:20797]	2	171522247	171558133	1	protein_coding	582.584	909.98	255.187	-1.75553	1.02903e-15	501.548	383.335	546.451	1384.58	1615.28	1868.01	715.957	632.329	596.481	968.823	903.771	803.199	196.118	228.146	237.277	205.232	290.893	216.404	257.235	352.094	372.669	249.909	205.21	251.059
ENSG00000196196	HRCT1	histidine rich carboxyl terminus 1 [Source:HGNC Symbol;Acc:HGNC:33872]	9	35906192	35907141	1	protein_coding	5.85572	9.70875	2.0027	-1.75492	1.74108e-07	11.9988	11.9172	12.3841	12.4215	6.73971	7.69677	12.19	11.5836	10.203	5.41242	5.72007	8.23794	2.92713	5.38079	0	0.996273	2.07041	2.88538	2.5385	0	1.87585	0.730727	3.27027	1.35708
ENSG00000106404	CLDN15	claudin 15 [Source:HGNC Symbol;Acc:HGNC:2036]	7	101232092	101238820	-1	protein_coding	67.4289	109.054	25.8042	-1.75357	3.15228e-10	66.5931	46.6756	54.9547	212.821	210.429	213.2	56.8865	51.1042	49.4451	109.022	123.554	113.958	30.2471	22.5993	20.6857	28.8919	27.9506	32.701	23.6927	0	30.0136	39.4592	18.8041	34.6055
ENSG00000249306	LINC01411	long intergenic non-protein coding RNA 1411 [Source:HGNC Symbol;Acc:HGNC:50703]	5	174336295	174532457	1	lincRNA	1.77601	3.41097	0.141043	-1.75351	0.000242539	6.59932	3.97239	6.96608	4.14049	3.74428	4.61806	0.812664	0.681389	0.784843	2.31961	2.86004	3.43248	0	0	0	0	0	0.961794	0	0	0	0.730727	0	0
ENSG00000125618	PAX8	paired box 8 [Source:HGNC Symbol;Acc:HGNC:8622]	2	113215997	113278950	-1	protein_coding	4.28547	8.37337	0.197573	-1.7534	0.000310198	17.9981	24.8274	24.7683	1.6562	0.748857	6.92709	0.812664	0.681389	0	6.95883	10.2961	4.80547	0	0	0	0	0	0	1.69234	0	0	0	0	0.678539
ENSG00000187045	TMPRSS6	transmembrane serine protease 6 [Source:HGNC Symbol;Acc:HGNC:16517]	22	37065436	37109713	-1	protein_coding	4.72518	8.16411	1.28625	-1.7529	1.4962e-05	6.59932	2.97929	6.96608	7.45288	14.9771	18.4722	6.50131	4.76972	3.92422	11.598	6.86409	6.86495	2.92713	1.07616	0	0.996273	0	0.961794	2.5385	0	3.7517	0.730727	2.4527	0
ENSG00000168903	BTNL3	butyrophilin like 3 [Source:HGNC Symbol;Acc:HGNC:1143]	5	180988845	181006727	1	protein_coding	5.31618	9.91222	0.720132	-1.75214	0.000248769	10.1989	10.9241	6.19207	8.28098	2.24657	12.3148	22.7546	17.7161	25.115	0	1.14401	2.05949	0	1.07616	0	0	0	0	1.69234	0	4.37698	0	0.817568	0.678539
ENSG00000254042	AC011365.1		5	168706567	168720884	1	antisense	9.21283	15.7438	2.68186	-1.75209	1.58179e-05	3.59963	6.95168	3.87005	22.3586	34.4474	9.23612	7.31397	7.49528	7.06359	32.4745	31.4604	22.6543	0.975711	0	4.86723	1.99255	3.10562	1.92359	3.38467	0	1.87585	6.57654	4.08784	3.3927
ENSG00000162687	KCNT2	potassium sodium-activated channel subfamily T member 2 [Source:HGNC Symbol;Acc:HGNC:18866]	1	196225779	196609225	-1	protein_coding	81.2964	130.755	31.8381	-1.7491	4.82144e-12	120.588	104.275	123.067	149.058	194.703	190.11	151.968	89.9433	105.954	113.661	103.533	122.196	12.6842	7.53311	10.9513	32.877	63.1476	42.3189	34.6929	0	33.14	49.6894	40.0608	54.9617
ENSG00000142552	RCN3	reticulocalbin 3 [Source:HGNC Symbol;Acc:HGNC:21145]	19	49527618	49546962	1	protein_coding	303.068	498.323	107.813	-1.74871	5.54124e-06	50.3948	60.5789	44.8925	664.134	733.88	802.773	581.867	690.928	685.168	606.191	597.748	461.325	34.1499	44.1225	41.3714	111.583	109.732	88.485	156.541	117.365	190.086	154.914	78.4865	166.921
ENSG00000178773	CPNE7	copine 7 [Source:HGNC Symbol;Acc:HGNC:2320]	16	89575768	89597246	1	protein_coding	6.26751	11.5209	1.01416	-1.74826	0.000229311	14.3985	8.93787	22.4463	15.7339	22.4657	31.5568	0	0	1.56969	3.86601	9.72412	7.55145	0	0	0	0.996273	2.07041	1.92359	2.5385	0	2.50113	1.46145	0	0.678539
ENSG00000089041	P2RX7	purinergic receptor P2X 7 [Source:HGNC Symbol;Acc:HGNC:8537]	12	121132819	121188032	1	protein_coding	13.3301	21.3034	5.35672	-1.74811	1.10903e-12	18.5981	13.9034	17.8022	17.39	29.9543	26.169	24.3799	19.7603	22.7605	20.8765	23.4523	20.5949	10.7328	8.60927	9.73445	2.98882	7.24644	3.84717	5.92318	0	4.37698	5.11509	1.63514	4.07123
ENSG00000172346	CSDC2	cold shock domain containing C2 [Source:HGNC Symbol;Acc:HGNC:30359]	22	41560763	41577741	1	protein_coding	95.6556	152.924	38.3876	-1.74713	8.75292e-15	163.783	88.3856	204.338	203.712	239.634	240.139	122.712	151.268	127.145	88.1451	110.397	95.4228	39.0285	36.5894	38.9378	31.8807	19.6689	48.0897	35.5391	0	25.0113	60.6503	66.223	59.0329
ENSG00000149527	PLCH2	phospholipase C eta 2 [Source:HGNC Symbol;Acc:HGNC:29037]	1	2425980	2505530	1	protein_coding	54.5541	82.6066	26.5016	-1.74356	1.26274e-06	34.1965	26.8136	23.9943	187.978	200.694	177.795	52.8231	40.8833	37.6725	74.2275	70.3569	63.844	39.0285	29.0563	25.5529	10.959	21.7393	16.3505	11.8464	117.365	10.0045	13.1531	7.35811	15.6064
ENSG00000128422	KRT17	keratin 17 [Source:HGNC Symbol;Acc:HGNC:6427]	17	41619441	41624842	-1	protein_coding	5.38428	10.5462	0.222337	-1.74354	0.000334857	5.99938	4.96548	10.0621	30.6396	39.6894	20.0116	0	0.681389	0	3.86601	8.58011	2.05949	0.975711	0	0	0	0	0	1.69234	0	0	0	0	0
ENSG00000109956	B3GAT1	beta-1,3-glucuronyltransferase 1 [Source:HGNC Symbol;Acc:HGNC:921]	11	134378504	134411918	-1	protein_coding	12.3538	20.7014	4.00619	-1.74306	4.96059e-06	40.7958	20.855	47.2146	24.8429	29.2054	13.0845	14.6279	9.53945	14.912	14.6909	9.72412	8.92444	5.85427	1.07616	1.21681	12.9516	10.3521	4.80897	1.69234	0	1.87585	5.11509	2.4527	0.678539
ENSG00000130475	FCHO1	FCH domain only 1 [Source:HGNC Symbol;Acc:HGNC:29002]	19	17747718	17788568	1	protein_coding	12.0627	20.2933	3.83207	-1.74253	5.61297e-06	27.5971	7.94478	23.2203	30.6396	35.1963	39.2535	4.87598	3.40694	3.13937	23.9693	15.4442	28.8328	2.92713	2.15232	3.65042	5.97764	6.21124	1.92359	2.5385	0	6.87811	3.65363	7.35811	2.71416
ENSG00000221963	APOL6	apolipoprotein L6 [Source:HGNC Symbol;Acc:HGNC:14870]	22	35648395	35668409	1	protein_coding	34.8756	56.01	13.7412	-1.74219	2.25498e-13	48.595	55.6134	50.3106	41.4049	70.3925	86.9735	60.9498	26.5742	51.7997	70.3615	61.7768	47.3682	7.80569	6.45695	4.86723	18.9292	25.8801	20.1977	14.3849	0	20.6343	20.4603	8.99325	16.2849
ENSG00000198353	HOXC4	homeobox C4 [Source:HGNC Symbol;Acc:HGNC:5126]	12	54016931	54056030	1	protein_coding	6.37715	12.5239	0.230425	-1.74208	0.000334054	0	0	0	41.4049	37.4428	32.3264	3.25065	3.40694	3.92422	11.598	8.0081	8.92444	0	0	1.21681	0	0	0	0	0	0	0.730727	0.817568	0
ENSG00000168779	SHOX2	short stature homeobox 2 [Source:HGNC Symbol;Acc:HGNC:10854]	3	158095954	158106503	-1	protein_coding	265.475	473.61	57.3403	-1.74188	0.00027904	9.59901	6.95168	9.28811	1080.67	1091.08	932.848	291.746	314.12	313.152	604.645	496.502	532.72	6.82998	12.9139	15.8185	11.9553	17.5985	12.5033	10.154	117.365	8.75396	196.565	92.3852	185.241
ENSG00000154864	PIEZO2	piezo type mechanosensitive ion channel component 2 [Source:HGNC Symbol;Acc:HGNC:26270]	18	10666483	11148762	-1	protein_coding	293.152	491.073	95.2305	-1.73826	4.03076e-05	47.3951	89.3787	49.5366	585.465	1089.59	1059.08	646.068	489.237	435.588	510.314	517.095	374.14	9.75711	22.5993	18.2521	36.8621	167.703	83.676	67.6935	117.365	125.057	205.334	88.2973	200.169
ENSG00000064012	CASP8	caspase 8 [Source:HGNC Symbol;Acc:HGNC:1509]	2	201233443	201287711	1	protein_coding	26.6752	42.7662	10.5842	-1.735	2.20295e-12	56.3942	24.8274	58.0507	49.6859	55.4154	71.5799	39.0079	32.0253	35.3179	40.2065	28.0284	22.6543	10.7328	11.8377	7.30084	10.959	14.4929	23.083	8.46168	0	6.87811	13.1531	6.54054	13.5708
ENSG00000175920	DOK7	docking protein 7 [Source:HGNC Symbol;Acc:HGNC:26594]	4	3463311	3501473	1	protein_coding	136.96	217.148	56.7708	-1.73469	3.1221e-07	520.746	511.445	576.637	58.7949	84.6208	83.8948	59.3244	81.7667	73.7753	172.424	205.923	176.429	57.567	45.1987	53.5395	45.8286	48.6547	33.6628	49.0778	117.365	42.5192	56.9967	71.1284	59.7114
ENSG00000154277	UCHL1	ubiquitin C-terminal hydrolase L1 [Source:HGNC Symbol;Acc:HGNC:12513]	4	41256413	41268455	1	protein_coding	338.596	534.863	142.329	-1.73358	6.99056e-12	668.331	412.135	835.93	566.419	713.661	663.461	612.748	605.755	773.855	183.249	189.906	192.905	77.0812	85.0165	104.645	161.396	243.273	159.658	104.925	117.365	118.804	176.836	199.487	159.457
ENSG00000101265	RASSF2	Ras association domain family member 2 [Source:HGNC Symbol;Acc:HGNC:9883]	20	4780023	4823645	-1	protein_coding	107.268	157.373	57.1635	-1.73112	8.9701e-12	85.7911	113.213	82.819	120.074	137.79	152.396	265.741	250.07	202.49	170.105	172.746	135.24	25.3685	34.4371	25.5529	30.8845	43.4786	28.8538	27.0774	234.73	53.7743	69.419	38.4257	73.9608
ENSG00000228412	AL022068.1	uncharacterized LOC100506885 [Source:NCBI gene;Acc:100506885]	6	19324988	19839080	-1	antisense	4.30222	7.78232	0.822125	-1.73109	0.000178018	5.99938	6.95168	6.96608	25.671	17.9726	15.3935	2.43799	0.681389	0.784843	3.09281	4.00405	3.43248	0.975711	0	0	0.996273	1.03521	0.961794	0	0	0.625283	1.46145	2.4527	1.35708
ENSG00000276975	HYDIN2	HYDIN2, axonemal central pair apparatus protein (pseudogene) [Source:HGNC Symbol;Acc:HGNC:33129]	1	146472566	146914294	1	transcribed_unprocessed_pseudogene	1.9226	3.69338	0.151823	-1.73107	0.000322912	7.79919	1.98619	10.0621	1.6562	2.99543	4.61806	4.06332	0	2.35453	3.86601	2.86004	2.05949	0.975711	0	0	0	0	0	0.846168	0	0	0	0	0
ENSG00000182256	GABRG3	gamma-aminobutyric acid type A receptor gamma3 subunit [Source:HGNC Symbol;Acc:HGNC:4088]	15	26971282	27541991	1	protein_coding	2.1832	4.3055	0.0608939	-1.73095	0.000375545	0.599938	0.993097	0	4.96859	2.24657	2.30903	12.19	6.81389	10.9878	2.31961	3.43204	4.80547	0	0	0	0	0	0	0	0	0	0.730727	0	0
ENSG00000075643	MOCOS	molybdenum cofactor sulfurase [Source:HGNC Symbol;Acc:HGNC:18234]	18	36187519	36272157	1	protein_coding	9.57927	15.8723	3.28622	-1.73022	9.03562e-07	16.1983	14.8965	21.6723	17.39	38.1917	25.3993	8.9393	4.76972	7.84843	8.50523	14.3002	12.3569	3.90285	1.07616	7.30084	0.996273	2.07041	3.84717	7.61551	0	3.12642	3.65363	2.4527	3.3927
ENSG00000184731	FAM110C	family with sequence similarity 110 member C [Source:HGNC Symbol;Acc:HGNC:33340]	2	38814	46870	-1	protein_coding	136.226	217.908	54.5428	-1.72872	6.86468e-12	234.576	141.02	260.067	413.221	357.954	370.215	83.7044	91.3061	99.6751	177.837	208.211	177.116	53.6641	57.0364	51.1059	96.6385	49.6899	51.9368	57.5394	0	48.1468	38.7285	84.2095	65.8183
ENSG00000049249	TNFRSF9	TNF receptor superfamily member 9 [Source:HGNC Symbol;Acc:HGNC:11924]	1	7915894	7943165	-1	protein_coding	11.0855	18.8627	3.30837	-1.72827	1.7416e-05	4.19957	6.95168	6.96608	15.7339	51.6711	33.8658	30.8812	17.7161	29.0392	8.50523	12.5842	8.23794	1.95142	1.07616	0	0.996273	5.17603	4.80897	1.69234	0	5.62755	8.03799	4.90541	5.42831
ENSG00000118777	ABCG2	ATP binding cassette subfamily G member 2 (Junior blood group) [Source:HGNC Symbol;Acc:HGNC:74]	4	88090264	88231322	-1	protein_coding	12.1579	20.2582	4.05753	-1.72783	1.55365e-06	7.19926	9.93097	7.74009	24.0148	37.4428	36.9445	23.5672	14.3092	18.0514	23.9693	20.0203	19.9084	0.975711	1.07616	0	3.98509	7.24644	7.69435	5.92318	0	6.25283	6.57654	0.817568	8.14247
ENSG00000146374	RSPO3	R-spondin 3 [Source:HGNC Symbol;Acc:HGNC:20866]	6	127118604	127197765	1	protein_coding	18.5561	30.7382	6.37399	-1.72674	1.22295e-06	11.9988	22.8412	25.5423	57.9668	56.9131	93.1309	17.0659	23.1672	18.0514	17.0105	11.4401	13.7299	2.92713	6.45695	4.86723	8.96646	6.21124	5.77076	10.154	0	15.0068	5.11509	4.90541	6.10685
ENSG00000143674	MAP3K21	mitogen-activated protein kinase kinase kinase 21 [Source:HGNC Symbol;Acc:HGNC:29798]	1	233327768	233385148	1	protein_coding	17.6338	29.0488	6.21894	-1.72636	5.20633e-07	23.3976	15.8896	30.9604	53.8263	48.6757	69.2709	8.12664	4.76972	10.203	27.0621	30.3164	26.0868	4.87856	7.53311	6.08403	5.97764	8.28165	5.77076	7.61551	0	6.87811	5.84581	4.90541	10.8566
ENSG00000214290	COLCA2	colorectal cancer associated 2 [Source:HGNC Symbol;Acc:HGNC:26978]	11	111298555	111308735	1	protein_coding	3.49924	6.3357	0.662777	-1.72513	0.000191927	1.19988	3.97239	5.41807	18.2181	9.73514	14.6239	1.62533	2.04417	3.13937	5.41242	8.58011	2.05949	0	1.07616	0	0.996273	3.10562	0	0.846168	0	1.25057	0	0	0.678539
ENSG00000101670	LIPG	lipase G, endothelial type [Source:HGNC Symbol;Acc:HGNC:6623]	18	49560699	49599182	1	protein_coding	28.1629	45.532	10.7938	-1.72454	1.85872e-10	30.5968	20.855	33.2824	57.9668	44.1826	93.1309	48.7598	52.467	30.6089	38.6601	52.6247	43.2492	7.80569	5.38079	6.08403	7.97019	11.3873	5.77076	15.231	0	25.0113	13.8838	14.7162	16.2849
ENSG00000149328	GLB1L2	galactosidase beta 1 like 2 [Source:HGNC Symbol;Acc:HGNC:25129]	11	134331874	134378341	1	protein_coding	19.3781	32.04	6.71625	-1.72352	1.58013e-06	51.5947	18.8688	58.8247	31.4677	61.4063	60.0348	13.8153	9.53945	18.8362	21.6497	13.7282	24.7138	15.6114	3.22848	3.65042	0.996273	12.4225	12.5033	6.76935	0	2.50113	8.76872	7.35811	6.78539
ENSG00000001617	SEMA3F	semaphorin 3F [Source:HGNC Symbol;Acc:HGNC:10728]	3	50155045	50189075	1	protein_coding	123.439	201.374	45.5051	-1.7234	2.85492e-07	163.783	109.241	222.915	312.193	454.556	448.722	87.7677	82.4481	63.5723	171.651	149.294	150.342	12.6842	11.8377	14.6017	54.795	57.9715	41.3571	54.1548	0	65.0294	84.7643	65.4054	83.4603
ENSG00000172137	CALB2	calbindin 2 [Source:HGNC Symbol;Acc:HGNC:1435]	16	71358713	71390438	1	protein_coding	45.0904	78.3363	11.8444	-1.72212	0.000133003	158.984	71.503	202.016	147.401	172.237	109.294	6.50131	4.08833	9.41812	12.3712	19.4482	26.7733	2.92713	3.22848	0	26.8994	11.3873	6.73255	19.4619	0	25.0113	13.1531	20.4392	12.8922
ENSG00000136883	KIF12	kinesin family member 12 [Source:HGNC Symbol;Acc:HGNC:21495]	9	114086126	114099291	-1	protein_coding	7.82681	13.5533	2.10037	-1.72105	5.7964e-05	5.39944	7.94478	7.74009	14.0777	14.2283	54.6471	14.6279	15.6719	14.912	3.09281	3.43204	6.86495	1.95142	0	0	5.97764	0	2.88538	3.38467	0	4.37698	1.46145	2.4527	2.71416
ENSG00000105929	ATP6V0A4	ATPase H+ transporting V0 subunit a4 [Source:HGNC Symbol;Acc:HGNC:866]	7	138706294	138799560	-1	protein_coding	3.03383	5.88208	0.185569	-1.72097	0.000404859	2.99969	0.993097	9.28811	9.93717	17.9726	18.4722	0	0.681389	1.56969	3.86601	3.43204	1.37299	0	0	0	0	0	0	0	0	0	0.730727	0.817568	0.678539
ENSG00000111801	BTN3A3	butyrophilin subfamily 3 member A3 [Source:HGNC Symbol;Acc:HGNC:1140]	6	26440472	26453415	1	protein_coding	68.7066	109.892	27.5216	-1.72051	1.2084e-11	62.9935	52.6341	79.723	149.886	148.274	217.049	98.3323	108.341	54.1542	115.98	130.418	100.915	35.1256	39.8179	40.1546	21.918	30.021	25.0066	36.3852	0	51.8985	18.2682	10.6284	21.0347
ENSG00000116194	ANGPTL1	angiopoietin like 1 [Source:HGNC Symbol;Acc:HGNC:489]	1	178849705	178871052	-1	protein_coding	13.379	22.1757	4.58232	-1.71998	1.38887e-06	11.3988	20.855	8.5141	12.4215	23.2146	26.9387	43.0712	37.4764	44.7361	10.8248	14.3002	12.3569	3.90285	6.45695	0	3.98509	11.3873	3.84717	2.5385	0	5.00226	8.76872	1.63514	7.46393
ENSG00000198682	PAPSS2	3'-phosphoadenosine 5'-phosphosulfate synthase 2 [Source:HGNC Symbol;Acc:HGNC:8604]	10	87659613	87747705	1	protein_coding	155.032	242.696	67.3679	-1.71981	2.44753e-09	70.1927	79.4478	79.723	388.378	401.387	471.812	265.741	232.354	167.956	283.765	243.675	227.916	45.8584	43.0463	17.0353	76.713	68.3236	60.593	77.0013	117.365	92.5419	78.9185	48.2365	82.7818
ENSG00000157613	CREB3L1	cAMP responsive element binding protein 3 like 1 [Source:HGNC Symbol;Acc:HGNC:18856]	11	46277661	46321422	1	protein_coding	301.986	480.189	123.782	-1.71877	4.15503e-07	131.386	141.02	106.813	814.02	776.565	807.391	568.052	539.66	681.244	406.705	446.166	343.248	30.2471	35.5132	17.0353	87.672	177.02	150.04	119.31	234.73	150.693	172.452	143.074	167.599
ENSG00000121858	TNFSF10	TNF superfamily member 10 [Source:HGNC Symbol;Acc:HGNC:11925]	3	172505508	172523507	-1	protein_coding	22.7535	38.661	6.84591	-1.71733	3.37741e-05	6.59932	8.93787	12.3841	14.9058	17.2237	23.0903	95.8943	50.4228	49.4451	72.6811	69.7849	42.5627	0	7.53311	2.43361	3.98509	4.14082	4.80897	9.30785	0	25.6366	9.49945	3.27027	11.5352
ENSG00000066248	NGEF	neuronal guanine nucleotide exchange factor [Source:HGNC Symbol;Acc:HGNC:7807]	2	232878686	233013272	-1	protein_coding	15.8196	27.3753	4.26398	-1.71731	8.69083e-05	2.39975	2.97929	0.774009	52.9982	26.9588	40.0232	30.0686	18.3975	14.1272	45.619	50.9086	43.2492	0.975711	0	1.21681	5.97764	2.07041	4.80897	9.30785	0	10.0045	5.11509	4.90541	6.78539
ENSG00000188389	PDCD1	programmed cell death 1 [Source:HGNC Symbol;Acc:HGNC:8760]	2	241849881	241858908	-1	protein_coding	2.43369	4.81528	0.0521069	-1.71729	0.000426323	0.599938	0	3.09604	13.2496	9.73514	11.5452	0.812664	0.681389	2.35453	5.41242	6.86409	3.43248	0	0	0	0	0	0	0	0	0.625283	0	0	0
ENSG00000243955	GSTA1	glutathione S-transferase alpha 1 [Source:HGNC Symbol;Acc:HGNC:4626]	6	52791664	52803910	-1	protein_coding	4.16586	8.12846	0.20326	-1.71707	0.000426846	14.3985	36.7446	17.8022	3.31239	0	6.15741	4.06332	2.72556	9.41812	1.54641	0	1.37299	0	0	0	0.996273	0	0	0	0	0.625283	0	0.817568	0
ENSG00000138792	ENPEP	glutamyl aminopeptidase [Source:HGNC Symbol;Acc:HGNC:3355]	4	110365733	110565285	1	protein_coding	126.063	204.8	47.3272	-1.71656	1.19656e-07	133.786	127.116	142.418	260.851	250.118	340.197	223.483	173.754	137.348	242.012	232.235	194.278	11.7085	13.9901	3.65042	36.8621	81.7813	36.5482	40.6161	0	94.4177	97.9174	50.6892	99.7453
ENSG00000089127	OAS1	2'-5'-oligoadenylate synthetase 1 [Source:HGNC Symbol;Acc:HGNC:8086]	12	112906777	112933222	1	protein_coding	18.8739	34.3892	3.35861	-1.71609	0.000343487	38.996	34.7584	67.3388	3.31239	6.73971	12.3148	8.9393	6.1325	8.63328	79.6399	114.973	30.8923	0	0	0	0	6.21124	0.961794	9.30785	0	18.1332	3.65363	0	2.03562
ENSG00000204385	SLC44A4	solute carrier family 44 member 4 [Source:HGNC Symbol;Acc:HGNC:13941]	6	31863192	31879046	-1	protein_coding	13.564	23.3097	3.81825	-1.7159	5.55023e-05	8.99907	27.8067	12.3841	18.2181	20.2191	90.0522	27.6306	28.6183	20.4059	10.0516	5.72007	9.61093	2.92713	1.07616	1.21681	0.996273	0	3.84717	16.0772	0	9.37925	1.46145	4.08784	4.74977
ENSG00000127951	FGL2	fibrinogen like 2 [Source:HGNC Symbol;Acc:HGNC:3696]	7	77193371	77199848	-1	protein_coding	19.7107	32.4521	6.96931	-1.71517	7.81717e-07	50.9947	29.7929	56.5027	47.2016	56.1643	40.0232	15.4406	8.85806	9.41812	29.3817	36.0365	9.61093	3.90285	2.15232	3.65042	9.96273	15.5281	6.73255	7.61551	0	7.5034	10.9609	4.08784	11.5352
ENSG00000144649	FAM198A	family with sequence similarity 198 member A [Source:HGNC Symbol;Acc:HGNC:24485]	3	42979267	43060211	1	protein_coding	13.1068	22.2258	3.98792	-1.71371	3.12146e-05	22.7976	18.8688	23.2203	34.7801	56.9131	47.72	1.62533	2.72556	3.92422	15.4641	19.4482	19.2219	3.90285	4.30463	3.65042	1.99255	14.4929	1.92359	4.23084	0	2.50113	3.65363	2.4527	4.74977
ENSG00000107165	TYRP1	tyrosinase related protein 1 [Source:HGNC Symbol;Acc:HGNC:12450]	9	12685439	12710290	1	protein_coding	6.533	11.3654	1.70058	-1.71298	0.000108705	31.7967	21.8481	29.4124	5.79668	11.9817	3.84838	3.25065	2.04417	7.06359	6.18562	6.29208	6.86495	1.95142	3.22848	7.30084	0	1.03521	1.92359	0.846168	0	1.25057	2.19218	0	0.678539
ENSG00000121904	CSMD2	CUB and Sushi multiple domains 2 [Source:HGNC Symbol;Acc:HGNC:19290]	1	33513999	34165842	-1	protein_coding	16.9509	28.2697	5.6321	-1.71231	5.855e-06	8.39913	8.93787	8.5141	43.8892	59.1597	54.6471	17.8786	24.53	18.0514	34.0209	33.7484	27.4598	1.95142	0	1.21681	10.959	11.3873	4.80897	3.38467	0	7.5034	9.49945	11.446	5.42831
ENSG00000120820	GLT8D2	glycosyltransferase 8 domain containing 2 [Source:HGNC Symbol;Acc:HGNC:24890]	12	103988984	104064183	-1	protein_coding	91.8805	147.303	36.4584	-1.71222	2.78588e-10	94.1903	76.4685	106.813	267.475	308.529	302.483	137.34	126.738	128.714	82.7327	60.6328	75.5145	46.8341	25.8278	40.1546	23.9106	56.9363	38.4717	37.2314	0	40.0181	55.5352	27.7973	44.7836
ENSG00000107518	ATRNL1	attractin like 1 [Source:HGNC Symbol;Acc:HGNC:29063]	10	115093365	115948992	1	protein_coding	105.319	167.361	43.2771	-1.71056	1.97278e-14	163.783	112.22	201.242	235.18	299.543	294.786	80.4537	89.9433	74.5601	150.001	165.882	140.731	47.8099	38.7417	32.8538	44.8323	50.7251	48.0897	48.2316	0	61.903	50.4201	44.1487	51.569
ENSG00000162882	HAAO	3-hydroxyanthranilate 3,4-dioxygenase [Source:HGNC Symbol;Acc:HGNC:4796]	2	42767089	42792593	-1	protein_coding	7.53533	13.144	1.92662	-1.71047	9.18676e-05	2.39975	1.98619	3.09604	19.0462	27.7077	30.0174	12.19	12.9464	13.3423	13.1444	10.8681	10.9839	1.95142	0	0	0	4.14082	0.961794	0.846168	0	2.50113	5.11509	0.817568	6.78539
ENSG00000172794	RAB37	RAB37, member RAS oncogene family [Source:HGNC Symbol;Acc:HGNC:30268]	17	74670578	74747335	1	protein_coding	3.42407	6.13093	0.717211	-1.7093	0.000146782	2.39975	3.97239	3.87005	12.4215	11.2329	16.9329	1.62533	2.72556	3.13937	5.41242	5.72007	4.11897	0	0	0	0.996273	1.03521	0	0	0	0.625283	1.46145	2.4527	2.03562
ENSG00000119125	GDA	guanine deaminase [Source:HGNC Symbol;Acc:HGNC:4212]	9	72114595	72257193	1	protein_coding	7.24004	12.2002	2.27989	-1.70879	6.47059e-06	14.3985	25.8205	12.3841	4.14049	7.48857	4.61806	14.6279	14.9906	24.3301	5.41242	8.58011	9.61093	0.975711	1.07616	1.21681	1.99255	2.07041	2.88538	2.5385	0	6.25283	0.730727	4.90541	2.71416
ENSG00000057704	TMCC3	transmembrane and coiled-coil domain family 3 [Source:HGNC Symbol;Acc:HGNC:29199]	12	94567124	94650562	-1	protein_coding	25.7318	41.0941	10.3696	-1.70872	1.95088e-12	27.5971	26.8136	27.0903	63.7635	71.1414	67.7316	32.5065	35.4322	33.7483	38.6601	41.1845	27.4598	4.87856	10.7616	8.51765	11.9553	17.5985	15.3887	10.154	0	10.6298	13.8838	9.81082	10.8566
ENSG00000103888	CEMIP	cell migration inducing hyaluronidase 1 [Source:HGNC Symbol;Acc:HGNC:29213]	15	80779343	80951776	1	protein_coding	296.189	460.861	131.518	-1.70493	9.82547e-08	170.982	109.241	195.05	529.154	937.569	673.467	701.329	774.739	473.261	302.322	442.162	221.051	76.1055	40.894	41.3714	110.586	94.2037	50.0133	227.619	352.094	177.58	172.452	94.8379	140.458
ENSG00000003436	TFPI	tissue factor pathway inhibitor [Source:HGNC Symbol;Acc:HGNC:11760]	2	187464230	187565760	-1	protein_coding	306.862	502.27	111.453	-1.70493	1.23199e-05	90.5906	122.151	68.1128	838.035	517.46	908.988	673.698	528.076	452.855	682.738	657.808	486.725	27.3199	29.0563	25.5529	55.7913	164.598	73.0963	153.156	117.365	286.38	157.837	73.5811	173.706
ENSG00000185652	NTF3	neurotrophin 3 [Source:HGNC Symbol;Acc:HGNC:8023]	12	5432112	5521536	1	protein_coding	7.60951	12.9433	2.27574	-1.70412	1.9978e-05	1.79981	4.96548	3.87005	22.3586	20.968	23.86	13.0026	14.3092	12.5575	13.1444	11.4401	13.0434	1.95142	2.15232	0	1.99255	2.07041	1.92359	3.38467	0	8.75396	0.730727	1.63514	2.71416
ENSG00000182168	UNC5C	unc-5 netrin receptor C [Source:HGNC Symbol;Acc:HGNC:12569]	4	95162504	95549206	-1	protein_coding	160.611	248.683	72.5378	-1.70221	4.1579e-12	137.386	150.951	132.356	235.18	323.506	349.433	420.147	325.704	283.328	206.445	224.799	194.965	35.1256	35.5132	23.1193	44.8323	123.19	81.7524	67.6935	117.365	93.7925	91.3408	63.7703	92.9599
ENSG00000112818	MEP1A	meprin A subunit alpha [Source:HGNC Symbol;Acc:HGNC:7015]	6	46793390	46839782	1	protein_coding	18.1769	31.5908	4.76294	-1.70159	0.000140555	23.3976	39.7239	22.4463	12.4215	5.99085	28.478	81.2664	70.1831	83.1934	3.86601	4.00405	4.11897	0.975711	3.22848	2.43361	3.98509	1.03521	1.92359	11.0002	0	17.5079	1.46145	8.17568	5.42831
ENSG00000166825	ANPEP	alanyl aminopeptidase, membrane [Source:HGNC Symbol;Acc:HGNC:500]	15	89784889	89815401	-1	protein_coding	35.9225	59.9407	11.9043	-1.70093	1.22412e-05	56.3942	97.3235	73.5309	48.8578	39.6894	93.1309	87.7677	74.9528	76.9146	18.5569	30.8884	21.2813	0.975711	3.22848	0	4.98137	9.31685	4.80897	23.6927	0	28.763	20.4603	18.8041	27.8201
ENSG00000182389	CACNB4	calcium voltage-gated channel auxiliary subunit beta 4 [Source:HGNC Symbol;Acc:HGNC:1404]	2	151832768	152099475	-1	protein_coding	13.3081	21.7066	4.90964	-1.70088	1.54026e-07	19.198	22.8412	16.2542	29.8115	32.2008	46.1806	21.1293	15.6719	14.1272	14.6909	16.0162	12.3569	4.87856	0	12.1681	6.97391	3.10562	7.69435	2.5385	0	10.0045	5.84581	1.63514	4.07123
ENSG00000075223	SEMA3C	semaphorin 3C [Source:HGNC Symbol;Acc:HGNC:10725]	7	80742538	80922359	-1	protein_coding	346.878	542.751	151.004	-1.69992	6.98724e-14	544.144	411.142	630.044	812.364	1051.39	1022.9	278.744	221.451	218.971	454.643	427.861	439.357	135.624	143.129	131.415	162.393	130.436	161.581	173.464	117.365	127.558	182.682	185.588	160.814
ENSG00000198865	CCDC152	coiled-coil domain containing 152 [Source:HGNC Symbol;Acc:HGNC:34438]	5	42756801	42802360	1	protein_coding	4.74091	7.89121	1.5906	-1.69922	6.99393e-06	10.7989	9.93097	7.74009	4.14049	6.73971	12.3148	6.50131	7.49528	10.203	7.73203	2.86004	8.23794	1.95142	1.07616	4.86723	0.996273	2.07041	1.92359	3.38467	0	0.625283	2.19218	0	0
ENSG00000111319	SCNN1A	sodium channel epithelial 1 alpha subunit [Source:HGNC Symbol;Acc:HGNC:10599]	12	6346843	6377730	-1	protein_coding	4.24678	8.10531	0.388248	-1.69679	0.000499999	11.9988	7.94478	21.6723	9.10907	17.9726	18.4722	0	0.681389	0	2.31961	5.72007	1.37299	0	2.15232	0	0	1.03521	0	0.846168	0	0.625283	0	0	0
ENSG00000276600	RAB7B	RAB7B, member RAS oncogene family [Source:HGNC Symbol;Acc:HGNC:30513]	1	205976740	206003461	-1	protein_coding	42.4223	67.7109	17.1336	-1.69636	1.35711e-10	49.7948	42.7032	40.2485	97.7155	116.822	121.609	52.8231	62.6878	79.2692	57.217	49.7646	41.8762	10.7328	25.8278	13.3849	38.8547	28.9858	25.9684	11.0002	0	12.5057	11.6916	13.0811	13.5708
ENSG00000175879	HOXD8	homeobox D8 [Source:HGNC Symbol;Acc:HGNC:5139]	2	176129694	176132695	1	protein_coding	6.48352	11.575	1.39202	-1.69605	0.000253059	2.39975	0	2.32203	35.6082	32.9497	15.3935	5.68865	4.76972	4.70906	17.7837	6.29208	10.9839	0	0	3.65042	0.996273	1.03521	1.92359	1.69234	0	3.12642	2.92291	0	1.35708
ENSG00000183092	BEGAIN	brain enriched guanylate kinase associated [Source:HGNC Symbol;Acc:HGNC:24163]	14	100537147	100587413	-1	protein_coding	34.519	58.248	10.7899	-1.69594	4.28933e-05	4.7995	8.93787	3.87005	85.294	83.872	108.524	82.8917	49.7414	55.7239	73.4543	66.3528	75.5145	1.95142	4.30463	0	11.9553	16.5633	14.4269	15.231	0	23.1355	18.2682	7.35811	16.2849
ENSG00000225614	ZNF469	zinc finger protein 469 [Source:HGNC Symbol;Acc:HGNC:23216]	16	88427471	88440757	1	protein_coding	177.839	292.758	62.9196	-1.69518	7.83632e-06	83.3914	69.5168	54.9547	430.611	570.629	524.92	274.68	276.644	225.25	327.838	371.233	303.431	20.4899	18.2947	3.65042	36.8621	81.7813	48.0897	104.079	0	153.82	126.416	48.2365	113.316
ENSG00000104368	PLAT	plasminogen activator, tissue type [Source:HGNC Symbol;Acc:HGNC:9051]	8	42175233	42207724	-1	protein_coding	301.893	479.927	123.858	-1.69463	5.75238e-08	274.772	213.516	324.31	594.574	888.144	941.315	539.609	456.531	423.031	403.612	396.973	302.744	33.1742	24.7516	35.2874	101.62	211.182	116.377	77.8475	117.365	134.436	212.641	161.061	260.559
ENSG00000222041	CYTOR	cytoskeleton regulator RNA [Source:HGNC Symbol;Acc:HGNC:28717]	2	87454781	87636740	1	lincRNA	7.28426	12.0576	2.51091	-1.6943	1.00706e-06	12.5987	9.93097	13.9322	17.39	17.9726	17.7026	14.6279	8.85806	14.912	4.63922	8.0081	4.11897	0	1.07616	1.21681	4.98137	2.07041	2.88538	4.23084	0	2.50113	2.19218	4.90541	4.07123
ENSG00000172935	MRGPRF	MAS related GPR family member F [Source:HGNC Symbol;Acc:HGNC:24828]	11	69004395	69013409	-1	protein_coding	17.1815	27.8721	6.49083	-1.69365	3.43432e-08	12.5987	11.9172	13.1582	33.1239	52.42	47.72	26.8179	29.2997	32.1786	30.1549	25.1683	19.9084	5.85427	3.22848	3.65042	4.98137	11.3873	7.69435	8.46168	0	3.7517	14.6145	4.08784	10.1781
ENSG00000139946	PELI2	pellino E3 ubiquitin protein ligase family member 2 [Source:HGNC Symbol;Acc:HGNC:8828]	14	56117814	56301526	1	protein_coding	52.1379	84.0214	20.2544	-1.69334	1.05274e-08	38.396	32.7722	38.7005	152.37	129.552	150.087	75.5777	59.2808	58.8632	88.9183	100.673	83.0659	7.80569	10.7616	7.30084	16.9366	30.021	24.0448	33.0006	0	35.6411	26.3062	17.9865	33.2484
ENSG00000127472	PLA2G5	phospholipase A2 group V [Source:HGNC Symbol;Acc:HGNC:9038]	1	20028179	20091190	1	protein_coding	2.66143	5.03038	0.292481	-1.69307	0.000477635	0	0.993097	0.774009	11.5934	4.49314	9.23612	11.3773	4.76972	4.70906	4.63922	5.72007	2.05949	0	1.07616	2.43361	0	0	0	0	0	0	0	0	0
ENSG00000179059	ZFP42	ZFP42 zinc finger protein [Source:HGNC Symbol;Acc:HGNC:30949]	4	187995771	188005050	1	protein_coding	3.49614	6.86761	0.124676	-1.6924	0.000527081	2.39975	0	9.28811	20.7024	17.2237	13.0845	0.812664	0	0.784843	8.50523	6.86409	2.74598	0	0	0	0	0	0	0	0	0	0	0.817568	0.678539
ENSG00000276289	KCNE1B	potassium voltage-gated channel subfamily E regulatory subunit 1B [Source:HGNC Symbol;Acc:HGNC:52280]	21	7816675	7829926	-1	protein_coding	6.81179	11.2475	2.37607	-1.69151	5.1075e-07	7.19926	4.96548	8.5141	9.10907	10.484	8.46645	8.9393	12.265	10.203	18.5569	17.7322	18.5354	1.95142	1.07616	1.21681	1.99255	3.10562	1.92359	0.846168	0	3.12642	5.11509	4.08784	4.07123
ENSG00000107968	MAP3K8	mitogen-activated protein kinase kinase kinase 8 [Source:HGNC Symbol;Acc:HGNC:6860]	10	30433937	30461833	1	protein_coding	39.5316	63.7169	15.3463	-1.69135	2.06807e-08	37.1962	32.7722	44.1185	120.074	125.059	153.166	36.5699	25.8928	22.7605	58.7634	52.6247	55.6061	15.6114	11.8377	15.8185	25.9031	17.5985	17.3123	22.0004	0	20.6343	12.4224	11.446	13.5708
ENSG00000137463	MGARP	mitochondria localized glutamic acid rich protein [Source:HGNC Symbol;Acc:HGNC:29969]	4	139266163	139280338	-1	protein_coding	38.1376	64.9198	11.3554	-1.68839	9.10538e-05	4.19957	1.98619	4.64406	158.995	139.287	137.002	36.5699	50.4228	57.2936	74.2275	52.6247	61.7846	3.90285	1.07616	4.86723	8.96646	9.31685	14.4269	14.3849	0	15.6321	18.2682	23.7095	21.7133
ENSG00000115648	MLPH	melanophilin [Source:HGNC Symbol;Acc:HGNC:29643]	2	237485428	237555318	1	protein_coding	16.0372	26.5969	5.47747	-1.68785	6.82136e-06	11.3988	11.9172	17.8022	75.3569	55.4154	63.1135	8.12664	10.9022	11.7726	11.598	21.1643	20.5949	5.85427	2.15232	8.51765	3.98509	5.17603	3.84717	6.76935	0	5.00226	5.11509	9.81082	9.49955
ENSG00000197614	MFAP5	microfibril associated protein 5 [Source:HGNC Symbol;Acc:HGNC:29673]	12	8637346	8662888	-1	protein_coding	35.8968	68.3341	3.45938	-1.68772	0.000483009	252.574	98.3166	385.457	9.93717	26.9588	24.6297	0.812664	0.681389	6.27875	4.63922	2.86004	6.86495	0.975711	11.8377	2.43361	4.98137	0	2.88538	7.61551	0	1.87585	2.92291	3.27027	2.71416
ENSG00000170745	KCNS3	potassium voltage-gated channel modifier subfamily S member 3 [Source:HGNC Symbol;Acc:HGNC:6302]	2	17877847	18361616	1	protein_coding	11.7099	19.5536	3.86626	-1.68662	1.05975e-05	4.19957	7.94478	3.09604	38.0925	23.2146	36.1748	19.5039	14.3092	17.2666	18.5569	26.8843	25.4003	2.92713	0	1.21681	5.97764	7.24644	3.84717	3.38467	0	2.50113	5.84581	3.27027	10.1781
ENSG00000132386	SERPINF1	serpin family F member 1 [Source:HGNC Symbol;Acc:HGNC:8824]	17	1761959	1777574	1	protein_coding	544.197	877.588	210.806	-1.68624	3.88206e-06	158.984	209.543	147.062	1479.81	1589.07	1837.99	1116.6	1105.89	979.484	726.037	621.772	558.807	70.2512	50.5795	85.1765	251.061	341.618	258.722	209.004	234.73	301.386	262.331	171.689	293.129
ENSG00000125384	PTGER2	prostaglandin E receptor 2 [Source:HGNC Symbol;Acc:HGNC:9594]	14	52314305	52328606	1	protein_coding	2.4153	4.59054	0.24006	-1.68604	0.000482045	1.19988	0.993097	0	12.4215	8.23742	11.5452	1.62533	3.40694	2.35453	2.31961	6.86409	4.11897	0	0	0	0	0	0	0.846168	0	0.625283	0.730727	0	0.678539
ENSG00000008517	IL32	interleukin 32 [Source:HGNC Symbol;Acc:HGNC:16830]	16	3065297	3082192	1	protein_coding	67.2047	111.044	23.3653	-1.685	1.04598e-05	22.1977	42.7032	20.1242	110.965	107.835	115.452	181.224	164.896	173.45	143.816	137.282	112.585	1.95142	7.53311	2.43361	14.9441	33.1266	22.1213	22.0004	0	31.8894	53.3431	28.6149	62.4256
ENSG00000013619	MAMLD1	mastermind like domain containing 1 [Source:HGNC Symbol;Acc:HGNC:2568]	X	150361422	150514178	1	protein_coding	48.8164	77.4592	20.1735	-1.68167	7.59031e-15	47.3951	65.5444	60.3727	102.684	92.8582	106.985	70.7017	69.5017	71.4207	84.2791	93.2372	64.5305	10.7328	16.1424	9.73445	17.9329	24.8449	16.3505	17.7695	0	27.5125	37.9978	23.7095	39.3553
ENSG00000099953	MMP11	matrix metallopeptidase 11 [Source:HGNC Symbol;Acc:HGNC:7157]	22	23768226	23784316	1	protein_coding	354.006	556.42	151.592	-1.67928	1.20648e-17	410.358	275.088	411.773	632.666	1085.09	878.201	523.355	632.329	659.268	402.839	425.573	340.502	124.891	138.824	154.534	158.407	188.407	156.772	196.311	0	139.438	227.256	138.169	196.098
ENSG00000250056	LINC01018	long intergenic non-protein coding RNA 1018 [Source:HGNC Symbol;Acc:HGNC:27394]	5	6582136	6588499	1	lincRNA	9.47537	16.4523	2.49847	-1.67805	0.00017227	2.99969	1.98619	5.41807	45.5454	40.4383	36.9445	2.43799	2.04417	2.35453	20.8765	17.1602	19.2219	1.95142	5.38079	1.21681	1.99255	5.17603	1.92359	3.38467	0	2.50113	2.92291	0.817568	2.71416
ENSG00000161544	CYGB	cytoglobin [Source:HGNC Symbol;Acc:HGNC:16505]	17	76527356	76551175	-1	protein_coding	53.8939	87.9168	19.871	-1.67496	1.72616e-06	22.7976	34.7584	20.1242	125.043	108.584	140.851	135.715	134.915	108.308	76.5471	76.649	70.709	5.85427	8.60927	3.65042	13.9478	40.373	18.2741	33.8467	0	45.6457	21.9218	13.0811	33.2484
ENSG00000103490	PYCARD	PYD and CARD domain containing [Source:HGNC Symbol;Acc:HGNC:16608]	16	31201485	31203450	-1	protein_coding	5.164	8.69057	1.63742	-1.6748	1.18379e-05	3.59963	2.97929	3.87005	14.9058	14.9771	10.0058	6.50131	7.49528	9.41812	13.1444	9.15212	8.23794	0	1.07616	1.21681	2.98882	1.03521	1.92359	0	0	2.50113	2.92291	3.27027	2.71416
ENSG00000105255	FSD1	fibronectin type III and SPRY domain containing 1 [Source:HGNC Symbol;Acc:HGNC:13745]	19	4304600	4323843	1	protein_coding	11.5625	18.8442	4.2807	-1.67417	2.68871e-07	11.9988	3.97239	10.0621	23.1867	24.7123	20.7813	26.0052	23.1672	20.4059	23.9693	16.5882	21.2813	0.975711	4.30463	3.65042	2.98882	3.10562	6.73255	1.69234	0	2.50113	9.49945	9.81082	6.10685
ENSG00000036448	MYOM2	myomesin 2 [Source:HGNC Symbol;Acc:HGNC:7614]	8	2045040	2165552	1	protein_coding	815.691	1277.65	353.727	-1.67203	5.9101e-11	541.744	583.941	619.207	2326.95	2606.77	2150.48	832.168	866.727	755.804	1360.84	1418.58	1268.64	548.35	418.626	445.351	274.971	311.597	235.639	298.697	234.73	167.576	471.319	370.358	467.513
ENSG00000153162	BMP6	bone morphogenetic protein 6 [Source:HGNC Symbol;Acc:HGNC:1073]	6	7726797	7881422	1	protein_coding	21.864	36.21	7.51797	-1.66816	1.29122e-05	26.9972	20.855	38.7005	81.9817	103.342	75.4283	9.75196	17.7161	13.3423	10.8248	24.5963	10.9839	3.90285	6.45695	6.08403	4.98137	12.4225	3.84717	12.6925	0	7.5034	18.9989	6.54054	6.78539
ENSG00000081051	AFP	alpha fetoprotein [Source:HGNC Symbol;Acc:HGNC:317]	4	73431138	73456174	1	protein_coding	594.817	1062.52	127.116	-1.66797	0.000578936	1657.03	3632.75	1833.63	20.7024	29.2054	93.1309	1370.96	1695.3	2305.08	30.1549	31.4604	50.8006	80.984	72.1026	83.9596	39.8509	38.3026	38.4717	176.849	117.365	470.213	12.4224	259.169	135.708
ENSG00000111335	OAS2	2'-5'-oligoadenylate synthetase 2 [Source:HGNC Symbol;Acc:HGNC:8087]	12	112978395	113011723	1	protein_coding	20.9149	38.9037	2.92603	-1.66773	0.000639595	17.9981	13.9034	51.0846	3.31239	2.24657	2.30903	3.25065	4.76972	3.13937	134.537	200.775	29.5193	0	1.07616	0	1.99255	9.31685	0	3.38467	0	13.1309	1.46145	0	4.74977
ENSG00000110245	APOC3	apolipoprotein C3 [Source:HGNC Symbol;Acc:HGNC:610]	11	116829706	116833072	1	protein_coding	9.13296	16.592	1.67392	-1.66685	0.000499752	26.9972	46.6756	23.2203	4.14049	5.242	10.0058	17.8786	23.1672	32.9634	3.09281	2.28803	3.43248	0	2.15232	0	0	0	0	5.07701	0	10.0045	0	0.817568	2.03562
ENSG00000161381	PLXDC1	plexin domain containing 1 [Source:HGNC Symbol;Acc:HGNC:20945]	17	39063303	39154394	-1	protein_coding	27.1669	44.7599	9.57395	-1.66503	8.38387e-06	8.39913	9.93097	6.19207	67.0759	89.8628	107.755	39.0079	23.8486	25.8998	51.0314	60.0608	48.0547	8.7814	9.68543	1.21681	6.97391	10.3521	15.3887	9.30785	0	12.5057	16.076	8.99325	15.6064
ENSG00000120708	TGFBI	transforming growth factor beta induced [Source:HGNC Symbol;Acc:HGNC:11771]	5	136028895	136063818	1	protein_coding	1217.53	2031.89	403.171	-1.66409	0.000117395	177.582	264.164	146.288	2969.56	3394.57	4187.81	2776.87	2678.54	2462.05	1812.39	1954.55	1558.34	53.6641	82.8642	52.3227	264.012	591.103	285.653	516.163	117.365	798.486	799.415	466.831	810.176
ENSG00000205336	ADGRG1	adhesion G protein-coupled receptor G1 [Source:HGNC Symbol;Acc:HGNC:4512]	16	57610652	57665580	1	protein_coding	39.7059	65.0834	14.3283	-1.66386	4.89709e-06	27.5971	19.8619	22.4463	91.9188	58.4108	130.075	54.4485	54.5111	36.1028	100.516	104.105	81.0064	2.92713	1.07616	2.43361	13.9478	18.6337	11.5415	22.0004	0	28.1377	23.3833	22.0743	25.7845
ENSG00000171243	SOSTDC1	sclerostin domain containing 1 [Source:HGNC Symbol;Acc:HGNC:21748]	7	16461481	16530580	-1	protein_coding	24.6269	39.5321	9.72173	-1.66331	7.21144e-09	53.3945	56.6065	62.6948	47.2016	51.6711	66.1922	20.3166	13.6278	19.6211	22.4229	33.1764	27.4598	11.7085	10.7616	3.65042	5.97764	11.3873	12.5033	11.8464	0	16.2574	10.9609	7.35811	14.2493
ENSG00000141574	SECTM1	secreted and transmembrane 1 [Source:HGNC Symbol;Acc:HGNC:10707]	17	82321024	82334074	-1	protein_coding	8.33605	14.0762	2.5959	-1.66036	5.44978e-05	2.99969	2.97929	6.19207	30.6396	23.2146	36.1748	5.68865	6.1325	6.27875	16.2373	20.0203	12.3569	0.975711	3.22848	2.43361	0.996273	6.21124	1.92359	1.69234	0	1.25057	2.92291	4.08784	5.42831
ENSG00000174807	CD248	CD248 molecule [Source:HGNC Symbol;Acc:HGNC:18219]	11	66314487	66317044	-1	protein_coding	373.835	595.855	151.816	-1.65983	7.09393e-07	178.782	247.281	167.186	787.521	1211.65	1413.13	707.017	718.184	574.505	405.931	419.853	319.22	55.6155	49.5033	64.4907	96.6385	284.682	161.581	72.7705	117.365	150.693	278.407	200.304	289.736
ENSG00000266524	GDF10	growth differentiation factor 10 [Source:HGNC Symbol;Acc:HGNC:4215]	10	47300386	47313547	1	protein_coding	50.8463	87.2891	14.4036	-1.65958	0.000231602	4.19957	4.96548	2.32203	182.181	183.47	184.722	39.0079	44.9717	22.7605	142.269	107.537	129.061	1.95142	3.22848	3.65042	17.9329	11.3873	6.73255	35.5391	0	38.7676	16.8067	17.1689	19.6776
ENSG00000072832	CRMP1	collapsin response mediator protein 1 [Source:HGNC Symbol;Acc:HGNC:2365]	4	5748084	5893058	-1	protein_coding	538.631	833.865	243.398	-1.65946	1.05696e-13	1579.64	1541.29	1610.71	708.851	714.409	640.371	427.461	502.184	541.542	562.892	649.8	527.228	235.146	263.659	271.348	241.098	341.618	202.938	258.927	234.73	242.61	246.255	138.169	244.274
ENSG00000121005	CRISPLD1	cysteine rich secretory protein LCCL domain containing 1 [Source:HGNC Symbol;Acc:HGNC:18206]	8	74984515	75034558	1	protein_coding	185.627	284.388	86.8659	-1.65923	7.05244e-16	200.979	203.585	219.819	335.379	492.748	501.06	292.559	222.814	224.465	269.848	227.659	221.738	128.794	124.834	105.862	36.8621	63.1476	63.4784	65.1549	117.365	79.411	106.686	72.7636	78.032
ENSG00000129354	AP1M2	adaptor related protein complex 1 subunit mu 2 [Source:HGNC Symbol;Acc:HGNC:558]	19	10572671	10587315	-1	protein_coding	2.68274	5.04855	0.316931	-1.65894	0.000598065	4.19957	3.97239	10.0621	7.45288	3.74428	19.2419	3.25065	2.04417	3.92422	1.54641	1.14401	0	0.975711	0	0	0	0	0	0.846168	0	1.25057	0.730727	0	0
ENSG00000180139	ACTA2-AS1	ACTA2 antisense RNA 1 [Source:HGNC Symbol;Acc:HGNC:45169]	10	88932390	88940820	1	antisense	31.9313	51.9324	11.9303	-1.65889	1.48105e-06	43.1955	34.7584	41.7965	101.028	100.347	111.603	17.8786	19.0789	7.06359	44.8458	61.7768	39.8167	16.5871	7.53311	12.1681	8.96646	19.6689	4.80897	8.46168	0	17.5079	16.076	8.99325	22.3918
ENSG00000160161	CILP2	cartilage intermediate layer protein 2 [Source:HGNC Symbol;Acc:HGNC:24213]	19	19538248	19546659	1	protein_coding	191.875	308.793	74.9583	-1.65666	7.99164e-05	58.7939	42.7032	52.6326	635.151	921.094	975.95	147.092	138.322	98.8903	213.404	236.811	184.667	22.4414	18.2947	27.9865	82.6907	99.3798	75.0199	98.1555	234.73	93.1672	56.266	42.5135	48.8548
ENSG00000198535	C2CD4A	C2 calcium dependent domain containing 4A [Source:HGNC Symbol;Acc:HGNC:33627]	15	62066977	62070917	1	protein_coding	6.37343	11.3542	1.39267	-1.6565	0.000388784	0	0.993097	0	20.7024	20.2191	7.69677	19.5039	19.7603	17.2666	15.4641	9.15212	5.49196	0.975711	0	0	3.98509	2.07041	0.961794	1.69234	0	1.25057	2.92291	0.817568	2.03562
ENSG00000128285	MCHR1	melanin concentrating hormone receptor 1 [Source:HGNC Symbol;Acc:HGNC:4479]	22	40678750	40682814	1	protein_coding	9.18093	16.1742	2.18772	-1.65534	0.000331834	1.79981	0.993097	1.54802	33.952	23.9634	24.6297	6.50131	14.3092	5.4939	34.7941	33.7484	12.3569	0	0	1.21681	1.99255	0	4.80897	3.38467	0	5.00226	2.92291	0.817568	6.10685
ENSG00000126785	RHOJ	ras homolog family member J [Source:HGNC Symbol;Acc:HGNC:688]	14	63204114	63293219	1	protein_coding	61.35	98.9165	23.7835	-1.65523	3.52145e-07	43.1955	71.503	35.6044	94.4031	95.1048	110.833	163.345	138.322	164.032	87.3719	96.0972	87.1849	8.7814	13.9901	6.08403	9.96273	57.9715	24.0448	10.154	0	26.2619	59.9196	26.1622	42.0694
ENSG00000106484	MEST	mesoderm specific transcript [Source:HGNC Symbol;Acc:HGNC:7028]	7	130486171	130506465	1	protein_coding	679.689	1065.2	294.175	-1.65421	2.48905e-08	380.961	313.819	428.801	1896.34	1965	2412.17	1005.26	905.566	1135.67	812.636	743.609	782.604	110.255	146.358	142.366	235.12	515.533	268.34	282.62	352.094	399.556	429.667	244.453	403.731
ENSG00000100078	PLA2G3	phospholipase A2 group III [Source:HGNC Symbol;Acc:HGNC:17934]	22	31134809	31140607	-1	protein_coding	6.23853	10.0866	2.3905	-1.65232	9.60154e-08	12.5987	6.95168	10.0621	10.7653	8.23742	7.69677	11.3773	14.9906	10.203	9.27843	8.58011	10.2974	1.95142	2.15232	3.65042	3.98509	0	2.88538	3.38467	0	3.12642	2.92291	3.27027	1.35708
ENSG00000073737	DHRS9	dehydrogenase/reductase 9 [Source:HGNC Symbol;Acc:HGNC:16888]	2	169064789	169096167	1	protein_coding	69.9077	111.007	28.8087	-1.65197	1.02461e-09	51.5947	46.6756	68.8868	213.649	172.237	179.335	112.148	99.4828	145.981	95.8771	68.6409	77.5739	21.4657	26.904	31.637	24.9068	54.8659	40.3953	12.6925	0	16.8826	40.9207	30.25	44.7836
ENSG00000185742	C11orf87	chromosome 11 open reading frame 87 [Source:HGNC Symbol;Acc:HGNC:33788]	11	109422120	109429114	1	protein_coding	61.7168	98.7068	24.7268	-1.6506	3.22084e-08	33.5965	29.7929	33.2824	209.509	204.438	154.705	103.208	76.3156	65.142	114.434	74.9329	85.1254	34.1499	19.3709	17.0353	28.8919	19.6689	22.1213	27.9235	0	20.6343	40.19	25.3446	41.3909
ENSG00000253807	LINC01170	long intergenic non-protein coding RNA 1170 [Source:HGNC Symbol;Acc:HGNC:49542]	5	124059794	124405079	-1	lincRNA	3.00142	5.50503	0.49781	-1.64671	0.000517859	1.19988	2.97929	2.32203	13.2496	4.49314	14.6239	4.06332	2.72556	0	8.50523	5.72007	6.17846	0	0	0	0.996273	0	0	1.69234	0	1.87585	0.730727	0	0.678539
ENSG00000172164	SNTB1	syntrophin beta 1 [Source:HGNC Symbol;Acc:HGNC:11168]	8	120535745	120813273	-1	protein_coding	39.3006	62.2539	16.3472	-1.64624	2.5389e-11	46.1952	35.7515	35.6044	75.3569	85.3697	96.9793	67.4511	55.8739	64.3571	66.4954	53.7687	63.844	3.90285	8.60927	10.9513	18.9292	28.9858	19.2359	14.3849	0	18.7585	34.3442	16.3514	21.7133
ENSG00000146039	SLC17A4	solute carrier family 17 member 4 [Source:HGNC Symbol;Acc:HGNC:10932]	6	25754699	25781191	1	protein_coding	2.92591	5.60658	0.245242	-1.64563	0.000765926	1.79981	2.97929	2.32203	10.7653	1.49771	29.2477	3.25065	4.08833	7.06359	2.31961	0.572007	1.37299	0	0	0	0	0	0	1.69234	0	1.25057	0	0	0
ENSG00000149418	ST14	suppression of tumorigenicity 14 [Source:HGNC Symbol;Acc:HGNC:11344]	11	130159562	130210376	1	protein_coding	10.1302	17.5265	2.73392	-1.64457	0.000242821	10.7989	19.8619	20.8983	19.8743	10.484	40.7929	21.9419	27.9369	32.1786	1.54641	4.00405	0	0.975711	3.22848	4.86723	0.996273	1.03521	0.961794	6.76935	0	8.75396	0.730727	2.4527	2.03562
ENSG00000165899	OTOGL	otogelin like [Source:HGNC Symbol;Acc:HGNC:26901]	12	80099537	80380879	1	protein_coding	32.752	53.7251	11.7789	-1.64433	1.279e-05	68.9929	83.4201	85.141	110.137	107.835	90.8219	16.2533	8.17667	10.9878	31.7013	12.0122	19.2219	15.6114	15.0662	20.6857	9.96273	11.3873	5.77076	6.76935	0	8.12868	18.9989	14.7162	14.2493
ENSG00000134531	EMP1	epithelial membrane protein 1 [Source:HGNC Symbol;Acc:HGNC:3333]	12	13196716	13219939	1	protein_coding	265.359	428.056	102.662	-1.6443	2.62058e-06	235.776	180.744	324.31	505.968	708.419	788.919	368.137	309.351	222.111	539.696	495.358	457.892	17.5628	33.3609	18.2521	48.8174	144.929	67.3255	66.0011	0	146.316	268.177	158.608	262.595
ENSG00000146376	ARHGAP18	Rho GTPase activating protein 18 [Source:HGNC Symbol;Acc:HGNC:21035]	6	129576132	129710225	-1	protein_coding	89.2833	142.591	35.9751	-1.64356	3.68011e-08	89.9907	87.3925	85.141	207.024	193.954	213.97	129.214	126.738	112.233	162.373	163.022	140.045	8.7814	10.7616	9.73445	32.877	52.7955	27.892	26.2312	0	55.0249	75.9956	59.6825	71.9251
ENSG00000115602	IL1RL1	interleukin 1 receptor like 1 [Source:HGNC Symbol;Acc:HGNC:5998]	2	102311502	102352037	1	protein_coding	3.61223	6.70008	0.524391	-1.64338	0.000687477	0.599938	0.993097	0.774009	19.8743	21.7168	13.8542	1.62533	2.72556	0.784843	4.63922	8.0081	4.80547	0	0	1.21681	0.996273	1.03521	0	0	0	0	0.730727	1.63514	0.678539
ENSG00000244094	SPRR2F	small proline rich protein 2F [Source:HGNC Symbol;Acc:HGNC:11266]	1	153112114	153113515	-1	protein_coding	19.5415	39.0017	0.0813093	-1.64272	0.000613376	9.59901	0.993097	6.96608	140.777	106.338	109.294	0.812664	0	0.784843	34.7941	27.4563	30.2058	0.975711	0	0	0	0	0	0	0	0	0	0	0
ENSG00000119699	TGFB3	transforming growth factor beta 3 [Source:HGNC Symbol;Acc:HGNC:11769]	14	75958099	75982991	-1	protein_coding	294.09	454.378	133.802	-1.64005	5.57978e-14	205.779	213.516	227.559	612.792	684.455	745.047	544.485	471.521	443.436	446.911	458.178	398.854	120.013	116.225	100.995	83.6869	146.999	88.485	117.617	117.365	220.725	195.104	130.811	167.599
ENSG00000185404	SP140L	SP140 nuclear body protein like [Source:HGNC Symbol;Acc:HGNC:25105]	2	230327184	230403732	1	protein_coding	10.7266	17.3825	4.07069	-1.63894	9.80965e-08	7.19926	7.94478	10.8361	24.0148	20.2191	24.6297	17.8786	19.0789	19.6211	17.0105	22.3083	17.8489	1.95142	2.15232	1.21681	3.98509	3.10562	5.77076	4.23084	0	5.62755	8.03799	3.27027	9.49955
ENSG00000188042	ARL4C	ADP ribosylation factor like GTPase 4C [Source:HGNC Symbol;Acc:HGNC:698]	2	234493041	234497053	-1	protein_coding	67.7767	107.199	28.3546	-1.63312	1.34365e-10	89.3908	75.4754	101.395	168.104	140.785	157.014	98.3323	73.59	76.1298	102.063	101.817	102.288	5.85427	12.9139	13.3849	35.8658	33.1266	25.0066	37.2314	0	47.5215	55.5352	31.0676	42.748
ENSG00000105419	MEIS3	Meis homeobox 3 [Source:HGNC Symbol;Acc:HGNC:29537]	19	47403124	47419523	-1	protein_coding	132.905	201.958	63.8513	-1.63136	8.3985e-12	209.378	152.937	231.429	288.178	301.04	304.022	145.467	190.789	187.578	143.816	134.994	133.867	19.5142	26.904	23.1193	65.754	80.7461	101.95	55.8471	117.365	54.3996	81.1107	66.223	73.2822
ENSG00000133321	RARRES3	retinoic acid receptor responder 3 [Source:HGNC Symbol;Acc:HGNC:9869]	11	63536809	63546462	1	protein_coding	12.1218	19.8101	4.43352	-1.63064	8.17921e-06	27.5971	16.8826	28.6383	33.952	25.4611	28.478	9.75196	4.76972	9.41812	24.7425	21.1643	6.86495	1.95142	5.38079	1.21681	8.96646	13.4577	6.73255	1.69234	0	5.62755	2.19218	3.27027	2.71416
ENSG00000178965	ERICH3	glutamate rich 3 [Source:HGNC Symbol;Acc:HGNC:25346]	1	74568111	74673738	-1	protein_coding	2.01021	3.8369	0.183515	-1.62965	0.000811047	7.19926	6.95168	9.28811	1.6562	1.49771	3.84838	4.87598	2.04417	6.27875	0	1.71602	0.686495	0	0	0	0	0	0	0.846168	0	0.625283	0.730727	0	0
ENSG00000125398	SOX9	SRY-box 9 [Source:HGNC Symbol;Acc:HGNC:11204]	17	72121020	72126420	1	protein_coding	192.189	306.262	78.1162	-1.62801	1.7951e-07	86.3911	76.4685	65.7908	380.097	366.191	382.529	386.015	389.754	565.872	319.333	378.669	278.03	57.567	48.4271	34.0706	42.8397	150.105	71.1727	80.386	0	126.932	132.262	61.3176	132.315
ENSG00000160471	COX6B2	cytochrome c oxidase subunit 6B2 [Source:HGNC Symbol;Acc:HGNC:24380]	19	55349306	55354814	-1	protein_coding	6.37284	11.3027	1.44296	-1.62665	0.000511915	7.19926	1.98619	4.64406	27.3272	15.726	43.8716	0.812664	2.04417	0	13.1444	12.0122	6.86495	0.975711	1.07616	1.21681	2.98882	1.03521	0	1.69234	0	1.87585	2.92291	0.817568	2.71416
ENSG00000189143	CLDN4	claudin 4 [Source:HGNC Symbol;Acc:HGNC:2046]	7	73799542	73832693	1	protein_coding	16.6992	27.3532	6.0452	-1.62661	6.11956e-06	20.9978	37.7377	27.8643	20.7024	19.4703	58.4954	35.7572	32.0253	43.1664	13.1444	8.58011	10.2974	3.90285	1.07616	2.43361	3.98509	3.10562	3.84717	15.231	0	16.2574	5.84581	7.35811	9.49955
ENSG00000249859	PVT1	Pvt1 oncogene [Source:HGNC Symbol;Acc:HGNC:9709]	8	127794533	128101253	1	lincRNA	10.7889	17.993	3.58476	-1.62456	5.5259e-05	4.19957	4.96548	2.32203	33.952	26.9588	36.9445	20.3166	12.9464	13.3423	15.4641	24.5963	19.9084	1.95142	0	2.43361	7.97019	6.21124	4.80897	5.07701	0	8.75396	1.46145	1.63514	2.71416
ENSG00000125538	IL1B	interleukin 1 beta [Source:HGNC Symbol;Acc:HGNC:5992]	2	112829751	112836903	-1	protein_coding	3.85802	6.64575	1.07029	-1.62428	0.000209345	5.39944	2.97929	6.96608	17.39	8.23742	13.8542	4.06332	0.681389	3.92422	6.18562	4.57606	5.49196	1.95142	3.22848	0	0.996273	1.03521	2.88538	0	0	1.25057	0	0.817568	0.678539
ENSG00000182218	HHIPL1	HHIP like 1 [Source:HGNC Symbol;Acc:HGNC:19710]	14	99645110	99680569	1	protein_coding	25.0759	40.1079	10.0438	-1.62283	5.83691e-08	28.1971	9.93097	20.8983	53.8263	50.9223	66.9619	34.1319	38.1578	25.8998	51.8046	56.6287	43.9357	6.82998	2.15232	2.43361	12.9516	14.4929	12.5033	10.154	0	13.1309	14.6145	12.2635	18.9991
ENSG00000169129	AFAP1L2	actin filament associated protein 1 like 2 [Source:HGNC Symbol;Acc:HGNC:25901]	10	114294824	114404756	-1	protein_coding	65.5872	95.9099	35.2645	-1.62262	4.62236e-11	124.787	92.358	112.231	84.4659	98.1002	121.609	134.09	104.253	120.866	62.6294	54.3407	41.1897	14.6357	13.9901	23.1193	24.9068	56.9363	25.9684	26.2312	117.365	35.0159	32.152	15.5338	37.3197
ENSG00000103196	CRISPLD2	cysteine rich secretory protein LCCL domain containing 2 [Source:HGNC Symbol;Acc:HGNC:25248]	16	84819984	84920768	1	protein_coding	228.481	377.648	79.3136	-1.62074	2.81708e-07	170.982	175.778	149.384	669.931	927.085	1315.38	208.855	243.937	182.868	163.919	187.046	136.613	56.5913	53.8079	38.9378	51.8062	186.337	56.7458	66.8473	117.365	78.7857	100.84	62.9527	80.7462
ENSG00000105464	GRIN2D	glutamate ionotropic receptor NMDA type subunit 2D [Source:HGNC Symbol;Acc:HGNC:4588]	19	48394875	48444931	1	protein_coding	75.8329	126.886	24.7802	-1.61876	0.000169603	5.39944	8.93787	9.28811	163.963	185.716	211.661	142.216	127.42	88.6873	211.858	187.618	179.862	3.90285	4.30463	2.43361	19.9255	39.3378	32.701	27.9235	0	58.7766	37.2671	21.2568	49.5334
ENSG00000141013	GAS8	growth arrest specific 8 [Source:HGNC Symbol;Acc:HGNC:4166]	16	90019629	90044975	1	protein_coding	74.2742	116.816	31.7328	-1.61463	1.73348e-10	234.576	207.557	198.146	60.4511	68.146	70.0406	81.2664	53.8297	53.3693	119.846	141.286	113.272	39.0285	27.9801	37.721	34.8696	26.9154	44.2425	30.4621	0	33.7653	31.4213	38.4257	35.9626
ENSG00000126709	IFI6	interferon alpha inducible protein 6 [Source:HGNC Symbol;Acc:HGNC:4054]	1	27666061	27672218	-1	protein_coding	653.609	1040.1	267.122	-1.61439	1.76718e-05	1856.81	1439.99	1432.69	229.383	229.15	279.393	351.883	395.206	344.546	2111.62	2820.57	989.926	172.701	286.258	271.348	123.538	278.47	98.1029	408.699	469.459	440.199	248.447	174.142	234.096
ENSG00000237187	NR2F1-AS1	NR2F1 antisense RNA 1 [Source:HGNC Symbol;Acc:HGNC:48622]	5	93409359	93585648	-1	antisense	13.3091	22.5654	4.0527	-1.61374	0.000199571	4.19957	3.97239	10.0621	48.8578	50.9223	59.2651	14.6279	8.17667	8.63328	23.9693	15.4442	22.6543	0	1.07616	1.21681	1.99255	13.4577	6.73255	1.69234	0	8.12868	2.92291	3.27027	8.14247
ENSG00000148357	HMCN2	hemicentin 2 [Source:HGNC Symbol;Acc:HGNC:21293]	9	130265882	130434123	1	protein_coding	17.0663	28.0735	6.05901	-1.6137	2.76976e-05	8.99907	2.97929	4.64406	34.7801	66.6483	50.029	26.8179	27.9369	25.8998	20.8765	41.1845	26.0868	1.95142	3.22848	10.9513	2.98882	4.14082	5.77076	11.8464	0	15.0068	7.30727	4.08784	5.42831
ENSG00000104044	OCA2	OCA2 melanosomal transmembrane protein [Source:HGNC Symbol;Acc:HGNC:8101]	15	27754875	28099358	-1	protein_coding	2.74777	4.79559	0.699952	-1.61236	0.000250654	2.39975	1.98619	3.09604	3.31239	2.99543	9.23612	8.9393	7.49528	5.4939	6.18562	2.28803	4.11897	0	0	0	0	2.07041	1.92359	1.69234	0	0.625283	0.730727	0	1.35708
ENSG00000198848	CES1	carboxylesterase 1 [Source:HGNC Symbol;Acc:HGNC:1863]	16	55802851	55833337	-1	protein_coding	10.2366	18.8105	1.66272	-1.61156	0.00097814	52.7945	52.6341	61.9207	3.31239	8.23742	9.23612	1.62533	0.681389	2.35453	6.95883	17.7322	8.23794	5.85427	3.22848	8.51765	0.996273	0	0	0	0	0.625283	0.730727	0	0
ENSG00000171303	KCNK3	potassium two pore domain channel subfamily K member 3 [Source:HGNC Symbol;Acc:HGNC:6278]	2	26692690	26733420	1	protein_coding	142.685	223.517	61.8534	-1.61128	1.73027e-11	193.78	225.433	200.468	370.988	369.935	354.051	109.71	137.641	94.966	227.322	231.091	166.818	63.4212	90.3973	83.9596	68.7428	37.2674	56.7458	38.0776	0	44.3951	55.5352	100.561	103.138
ENSG00000239697	TNFSF12	TNF superfamily member 12 [Source:HGNC Symbol;Acc:HGNC:11927]	17	7548891	7557890	1	protein_coding	23.016	36.353	9.67899	-1.61094	1.65506e-10	14.9984	17.8757	18.5762	51.342	35.9451	43.8716	44.6965	48.3786	56.5087	37.1137	36.0365	30.8923	7.80569	8.60927	8.51765	13.9478	8.28165	9.61794	7.61551	0	13.7562	14.6145	9.81082	13.5708
ENSG00000168389	MFSD2A	major facilitator superfamily domain containing 2A [Source:HGNC Symbol;Acc:HGNC:25897]	1	39955112	39969968	1	protein_coding	17.0719	27.8387	6.30511	-1.60897	1.53858e-05	41.9957	30.786	50.3106	37.2644	41.1871	43.1019	4.87598	6.1325	6.27875	20.8765	28.6004	22.6543	13.66	12.9139	3.65042	5.97764	7.24644	3.84717	11.8464	0	5.00226	1.46145	3.27027	6.78539
ENSG00000129951	PLPPR3	phospholipid phosphatase related 3 [Source:HGNC Symbol;Acc:HGNC:23497]	19	812488	821977	-1	protein_coding	106.984	171.064	42.9044	-1.60894	1.08709e-06	109.189	91.3649	132.356	290.662	333.241	301.713	74.7651	98.12	83.9782	163.146	205.351	168.878	8.7814	12.9139	7.30084	58.7801	40.373	60.593	65.1549	0	76.2845	54.8045	65.4054	64.4612
ENSG00000215808	LINC01139	long intergenic non-protein coding RNA 1139 [Source:HGNC Symbol;Acc:HGNC:27924]	1	238476542	238486054	-1	lincRNA	9.45517	16.9607	1.94963	-1.60891	0.000836145	40.1958	27.8067	39.4745	18.2181	21.7168	21.551	2.43799	2.72556	0.784843	12.3712	8.0081	8.23794	9.75711	5.38079	6.08403	0	0	0	0	0	0.625283	0.730727	0.817568	0
ENSG00000139970	RTN1	reticulon 1 [Source:HGNC Symbol;Acc:HGNC:10467]	14	59595976	59870966	-1	protein_coding	9.12715	15.184	3.07033	-1.60802	7.48675e-05	9.59901	5.95858	6.19207	10.7653	23.9634	9.23612	30.8812	38.1578	29.824	9.27843	6.29208	2.05949	2.92713	4.30463	2.43361	1.99255	8.28165	3.84717	0.846168	0	1.25057	5.11509	2.4527	3.3927
ENSG00000188641	DPYD	dihydropyrimidine dehydrogenase [Source:HGNC Symbol;Acc:HGNC:3012]	1	97077743	97995000	-1	protein_coding	28.5925	45.2825	11.9026	-1.60788	1.49485e-08	35.9963	30.786	44.8925	81.9817	81.6254	86.9735	31.6939	25.8928	25.115	34.0209	31.4604	32.9518	18.5385	15.0662	23.1193	6.97391	9.31685	4.80897	16.0772	0	16.2574	12.4224	7.35811	12.8922
ENSG00000243649	CFB	complement factor B [Source:HGNC Symbol;Acc:HGNC:1037]	6	31945650	31952084	1	protein_coding	5.9756	10.6486	1.30259	-1.60724	0.00067986	1.19988	2.97929	4.64406	22.3586	27.7077	41.5626	1.62533	2.04417	1.56969	9.27843	8.0081	4.80547	1.95142	0	1.21681	1.99255	1.03521	0	3.38467	0	2.50113	2.19218	0	1.35708
ENSG00000166387	PPFIBP2	PPFIA binding protein 2 [Source:HGNC Symbol;Acc:HGNC:9250]	11	7513298	7657127	1	protein_coding	89.3803	138.542	40.2186	-1.60709	1.23477e-24	193.78	161.875	168.734	148.229	161.753	173.947	124.338	109.022	103.599	119.073	110.969	87.1849	47.8099	41.9702	48.6723	34.8696	43.4786	48.0897	41.4622	0	53.1491	30.6905	36.7906	55.6402
ENSG00000163739	CXCL1	C-X-C motif chemokine ligand 1 [Source:HGNC Symbol;Acc:HGNC:4602]	4	73869393	73871242	1	protein_coding	5.31011	9.63908	0.981138	-1.60646	0.000860356	0.599938	0	0.774009	17.39	23.2146	23.86	5.68865	5.45111	5.4939	15.4641	14.3002	3.43248	0	0	0	0	4.14082	1.92359	1.69234	0	1.25057	0.730727	0	2.03562
ENSG00000119514	GALNT12	polypeptide N-acetylgalactosaminyltransferase 12 [Source:HGNC Symbol;Acc:HGNC:19877]	9	98807699	98850081	1	protein_coding	28.723	45.6857	11.7603	-1.60515	1.3235e-07	34.7964	30.786	35.6044	83.6378	88.3651	102.367	22.7546	23.1672	21.1908	36.3405	28.0284	41.1897	18.5385	10.7616	8.51765	15.9404	17.5985	21.1595	13.5387	0	13.1309	6.57654	6.54054	8.82101
ENSG00000151468	CCDC3	coiled-coil domain containing 3 [Source:HGNC Symbol;Acc:HGNC:23813]	10	12896625	13099652	-1	protein_coding	217.526	361.523	73.5302	-1.6048	0.000201849	28.1971	45.6825	24.7683	693.118	549.661	745.047	351.071	373.401	467.767	370.364	363.797	325.399	14.6357	22.5993	20.6857	42.8397	119.049	67.3255	45.6931	0	68.1559	195.104	83.3919	202.883
ENSG00000100985	MMP9	matrix metallopeptidase 9 [Source:HGNC Symbol;Acc:HGNC:7176]	20	46008908	46016561	1	protein_coding	16.8033	28.8095	4.79716	-1.60385	0.000381985	0	3.97239	1.54802	22.3586	40.4383	40.7929	56.0738	55.8739	26.6847	30.9281	32.0324	35.0112	1.95142	1.07616	0	4.98137	8.28165	5.77076	0.846168	0	8.75396	8.76872	8.99325	8.14247
ENSG00000164484	TMEM200A	transmembrane protein 200A [Source:HGNC Symbol;Acc:HGNC:21075]	6	130365734	130443063	1	protein_coding	9.88227	16.688	3.07655	-1.60385	0.000157689	2.99969	11.9172	3.87005	38.0925	33.6986	56.9561	8.12664	7.49528	10.203	9.27843	11.4401	6.17846	0.975711	1.07616	2.43361	2.98882	3.10562	0.961794	4.23084	0	5.62755	8.03799	4.08784	3.3927
ENSG00000182667	NTM	neurotrimin [Source:HGNC Symbol;Acc:HGNC:17941]	11	131370478	132336822	1	protein_coding	68.2759	105.332	31.2195	-1.60138	8.12476e-05	23.3976	18.8688	21.6723	128.355	226.155	183.953	141.403	146.499	176.59	68.0418	72.0729	56.9791	4.87856	11.8377	3.65042	8.96646	53.8307	12.5033	9.30785	117.365	25.0113	54.0738	15.5338	57.6758
ENSG00000171522	PTGER4	prostaglandin E receptor 4 [Source:HGNC Symbol;Acc:HGNC:9596]	5	40679498	40693735	1	protein_coding	5.6409	9.6345	1.64731	-1.60052	0.00020471	1.19988	1.98619	3.09604	12.4215	22.4657	19.2419	9.75196	11.5836	4.70906	10.0516	7.43609	11.6704	0.975711	1.07616	2.43361	0.996273	1.03521	0	0	0	3.7517	3.65363	2.4527	3.3927
ENSG00000151789	ZNF385D	zinc finger protein 385D [Source:HGNC Symbol;Acc:HGNC:26191]	3	21412222	22373321	-1	protein_coding	22.6927	36.2396	9.14578	-1.59976	2.15888e-07	58.7939	71.503	77.4009	22.3586	29.9543	26.169	22.7546	23.1672	23.5453	23.9693	32.6044	22.6543	3.90285	10.7616	6.08403	6.97391	15.5281	4.80897	5.07701	0	9.37925	18.2682	14.7162	14.2493
ENSG00000007314	SCN4A	sodium voltage-gated channel alpha subunit 4 [Source:HGNC Symbol;Acc:HGNC:10591]	17	63938554	63972918	-1	protein_coding	6.64819	10.9409	2.35547	-1.59887	1.05764e-05	12.5987	15.8896	10.8361	9.10907	10.484	12.3148	7.31397	4.08833	6.27875	14.6909	16.0162	11.6704	0.975711	1.07616	0	0.996273	1.03521	2.88538	5.92318	0	3.12642	5.84581	5.72298	0.678539
ENSG00000164796	CSMD3	CUB and Sushi multiple domains 3 [Source:HGNC Symbol;Acc:HGNC:19291]	8	112222928	113437099	-1	protein_coding	1.42972	2.77814	0.0813093	-1.59701	0.0011173	1.19988	0.993097	1.54802	4.96859	8.98628	4.61806	1.62533	1.36278	1.56969	1.54641	2.86004	2.05949	0.975711	0	0	0	0	0	0	0	0	0	0	0
ENSG00000137273	FOXF2	forkhead box F2 [Source:HGNC Symbol;Acc:HGNC:3810]	6	1389576	1395603	1	protein_coding	6.09893	11.0102	1.18762	-1.59689	0.000936708	0	0	0.774009	38.0925	13.4794	27.7084	12.19	4.76972	7.06359	12.3712	7.43609	8.23794	1.95142	3.22848	3.65042	0	1.03521	0.961794	0	0	1.87585	0.730727	0.817568	0
ENSG00000104611	SH2D4A	SH2 domain containing 4A [Source:HGNC Symbol;Acc:HGNC:26102]	8	19313617	19396218	1	protein_coding	23.8436	37.9433	9.74391	-1.59607	7.84318e-08	48.595	28.7998	60.3727	39.7487	62.904	56.1864	20.3166	18.3975	23.5453	28.6085	31.4604	36.3842	3.90285	1.07616	7.30084	9.96273	19.6689	6.73255	9.30785	0	11.8804	18.2682	13.8987	14.9279
ENSG00000130037	KCNA5	potassium voltage-gated channel subfamily A member 5 [Source:HGNC Symbol;Acc:HGNC:6224]	12	5043989	5046788	1	protein_coding	145.215	239.411	51.0186	-1.59567	0.000137472	49.1949	46.6756	37.1524	466.219	497.241	393.305	164.971	207.142	171.881	279.126	295.728	264.301	8.7814	11.8377	9.73445	41.8435	32.0914	30.7774	51.6163	0	53.7743	116.916	98.1082	156.743
ENSG00000014914	MTMR11	myotubularin related protein 11 [Source:HGNC Symbol;Acc:HGNC:24307]	1	149928651	149936869	-1	protein_coding	84.0722	125.486	42.6588	-1.59498	1.52013e-08	38.996	49.6548	40.2485	153.198	123.561	215.51	140.591	165.578	119.296	154.641	162.45	142.104	42.9313	15.0662	25.5529	21.918	41.4082	35.5864	42.3084	117.365	61.903	42.3822	17.9865	47.4977
ENSG00000135596	MICAL1	microtubule associated monooxygenase, calponin and LIM domain containing 1 [Source:HGNC Symbol;Acc:HGNC:20619]	6	109444062	109465968	-1	protein_coding	123.878	191.809	55.9475	-1.59428	1.99598e-22	139.186	135.061	178.796	193.775	181.223	275.544	278.744	227.584	234.668	151.548	171.03	134.553	57.567	54.8841	37.721	52.8025	72.4644	72.1345	57.5394	0	60.6525	84.7643	48.2365	72.6037
ENSG00000183454	GRIN2A	glutamate ionotropic receptor NMDA type subunit 2A [Source:HGNC Symbol;Acc:HGNC:4585]	16	9753404	10182754	-1	protein_coding	17.7861	28.3084	7.26382	-1.59043	9.04742e-08	32.3966	11.9172	23.9943	29.8115	33.6986	40.0232	19.5039	21.8044	9.41812	29.3817	45.1886	42.5627	2.92713	3.22848	2.43361	12.9516	6.21124	9.61794	8.46168	0	11.2551	8.03799	13.8987	8.14247
ENSG00000233041	PHGR1	proline, histidine and glycine rich 1 [Source:HGNC Symbol;Acc:HGNC:37226]	15	40351033	40356434	1	protein_coding	2.43579	4.43986	0.43172	-1.58999	0.000859637	2.99969	6.95168	2.32203	4.96859	1.49771	8.46645	4.87598	8.17667	10.9878	0.773203	0.572007	0.686495	0	0	1.21681	0.996273	0	0	0.846168	0	0.625283	0	0.817568	0.678539
ENSG00000187653	TMSB4XP8	TMSB4X pseudogene 8 [Source:HGNC Symbol;Acc:HGNC:11885]	4	90838903	90839037	-1	processed_pseudogene	4.80513	7.87617	1.73409	-1.58968	8.62953e-06	7.79919	3.97239	6.96608	5.79668	9.73514	10.0058	8.9393	10.9022	11.7726	3.86601	8.58011	6.17846	0.975711	2.15232	0	1.99255	3.10562	2.88538	0.846168	0	2.50113	1.46145	0.817568	4.07123
ENSG00000136052	SLC41A2	solute carrier family 41 member 2 [Source:HGNC Symbol;Acc:HGNC:31045]	12	104802553	104958744	-1	protein_coding	24.9171	38.9159	10.9182	-1.58913	4.61988e-14	34.1965	25.8205	39.4745	44.7173	46.4291	66.9619	41.4458	32.0253	21.9756	41.753	37.1805	35.0112	13.66	11.8377	4.86723	8.96646	15.5281	9.61794	11.8464	0	11.8804	15.3453	13.8987	13.5708
ENSG00000158258	CLSTN2	calsyntenin 2 [Source:HGNC Symbol;Acc:HGNC:17448]	3	139935185	140577397	1	protein_coding	165.052	256.247	73.8581	-1.58753	1.00634e-13	338.965	214.509	364.558	289.834	366.94	313.258	276.306	202.373	193.071	183.249	169.886	162.013	121.964	137.748	108.296	73.7242	87.9925	66.3638	43.1546	0	36.8917	81.8414	52.3244	75.9964
ENSG00000136059	VILL	villin like [Source:HGNC Symbol;Acc:HGNC:30906]	3	37988059	38007188	1	protein_coding	19.1516	30.4253	7.87785	-1.58714	1.13529e-08	22.1977	21.8481	22.4463	31.4677	36.694	59.2651	39.0079	29.2997	33.7483	21.6497	26.8843	20.5949	8.7814	3.22848	3.65042	2.98882	10.3521	5.77076	8.46168	0	13.7562	16.076	6.54054	14.9279
ENSG00000139899	CBLN3	cerebellin 3 precursor [Source:HGNC Symbol;Acc:HGNC:20146]	14	24426532	24430954	-1	protein_coding	14.5854	22.8995	6.27138	-1.58597	3.61232e-10	16.7983	12.9103	17.8022	33.952	32.9497	33.8658	26.0052	19.7603	18.8362	15.4641	21.7363	24.7138	4.87856	5.38079	4.86723	7.97019	14.4929	5.77076	6.76935	0	7.5034	5.11509	5.72298	6.78539
ENSG00000167880	EVPL	envoplakin [Source:HGNC Symbol;Acc:HGNC:3503]	17	76004502	76027452	-1	protein_coding	2.47079	4.41307	0.528513	-1.58527	0.000702321	5.99938	0.993097	3.87005	4.96859	4.49314	13.0845	1.62533	6.1325	5.4939	3.09281	1.14401	2.05949	0	0	0	0.996273	2.07041	0.961794	0	0	0	0	1.63514	0.678539
ENSG00000067840	PDZD4	PDZ domain containing 4 [Source:HGNC Symbol;Acc:HGNC:21167]	X	153802166	153830565	-1	protein_coding	77.0183	121.297	32.7393	-1.58496	1.48455e-08	58.7939	42.7032	58.0507	171.416	202.94	193.959	132.464	143.092	137.348	100.516	112.685	101.601	15.6114	19.3709	15.8185	36.8621	56.9363	40.3953	33.0006	0	66.9053	43.8436	17.9865	46.1407
ENSG00000164106	SCRG1	stimulator of chondrogenesis 1 [Source:HGNC Symbol;Acc:HGNC:17036]	4	173384701	173406380	-1	protein_coding	59.7126	95.863	23.5621	-1.58461	6.41455e-06	26.9972	28.7998	18.5762	121.73	98.8491	133.154	175.535	148.543	230.744	62.6294	52.6247	52.1736	14.6357	22.5993	7.30084	17.9329	53.8307	14.4269	23.6927	0	31.2642	37.2671	20.4392	39.3553
ENSG00000077264	PAK3	p21 (RAC1) activated kinase 3 [Source:HGNC Symbol;Acc:HGNC:8592]	X	110944285	111227361	1	protein_coding	5.41795	8.91367	1.92224	-1.58448	3.76878e-05	4.19957	5.95858	2.32203	3.31239	8.23742	10.7755	15.4406	15.6719	10.203	7.73203	8.0081	15.1029	1.95142	1.07616	3.65042	0.996273	2.07041	1.92359	1.69234	0	0.625283	1.46145	4.90541	2.71416
ENSG00000064309	CDON	cell adhesion associated, oncogene regulated [Source:HGNC Symbol;Acc:HGNC:17104]	11	125955796	126063335	-1	protein_coding	472.712	733.358	212.065	-1.58423	4.93906e-09	934.103	665.375	1054.97	963.077	1496.22	1416.98	252.738	268.467	207.199	521.912	542.835	476.428	186.361	186.175	159.402	171.359	317.808	228.907	165.849	117.365	200.091	307.636	221.561	282.272
ENSG00000184599	FAM19A3	family with sequence similarity 19 member A3, C-C motif chemokine like [Source:HGNC Symbol;Acc:HGNC:21590]	1	112720419	112727235	1	protein_coding	1.89872	3.72932	0.0681307	-1.58405	0.00130036	2.99969	0.993097	1.54802	9.10907	11.2329	8.46645	0	2.04417	3.92422	0.773203	2.28803	1.37299	0	0	0	0	0	0	0	0	0	0	0.817568	0
ENSG00000113361	CDH6	cadherin 6 [Source:HGNC Symbol;Acc:HGNC:1765]	5	31193750	31329146	1	protein_coding	23.3809	38.3205	8.44122	-1.58311	6.74502e-05	20.9978	13.9034	27.8643	78.6693	83.872	99.2883	12.19	6.81389	7.84843	43.2994	28.0284	37.0707	15.6114	19.3709	17.0353	3.98509	3.10562	2.88538	5.92318	0	5.00226	13.1531	5.72298	9.49955
ENSG00000172716	SLFN11	schlafen family member 11 [Source:HGNC Symbol;Acc:HGNC:26633]	17	35350305	35373701	-1	protein_coding	6.81998	12.1551	1.48486	-1.5827	0.000915378	0.599938	2.97929	0	16.562	24.7123	30.7871	12.19	10.2208	12.5575	12.3712	16.0162	6.86495	0	1.07616	0	0	5.17603	0	2.5385	0	1.25057	4.38436	0	3.3927
ENSG00000235770	LINC00607	long intergenic non-protein coding RNA 607 [Source:HGNC Symbol;Acc:HGNC:43944]	2	215611563	215843722	-1	lincRNA	2.79033	5.06638	0.514276	-1.58263	0.000933979	4.7995	6.95168	3.09604	10.7653	9.73514	14.6239	3.25065	2.04417	2.35453	0.773203	1.71602	0.686495	0.975711	0	0	0	2.07041	0	0.846168	0	0	1.46145	0.817568	0
ENSG00000167614	TTYH1	tweety family member 1 [Source:HGNC Symbol;Acc:HGNC:13476]	19	54415219	54436900	1	protein_coding	37.6643	61.0473	14.2813	-1.58168	2.24811e-05	6.59932	3.97239	15.4802	55.4825	44.1826	70.0406	121.9	72.2272	80.054	97.4236	83.5131	81.6929	9.75711	13.9901	13.3849	10.959	19.6689	5.77076	11.0002	0	23.7608	21.9218	10.6284	30.5343
ENSG00000185551	NR2F2	nuclear receptor subfamily 2 group F member 2 [Source:HGNC Symbol;Acc:HGNC:7976]	15	96325938	96340263	1	protein_coding	408.524	641.378	175.671	-1.58136	7.50438e-08	166.183	215.502	180.344	1227.24	1282.04	1234.56	527.419	563.509	528.984	625.521	561.711	583.521	105.377	119.454	105.862	194.273	256.731	211.595	178.541	0	211.346	279.868	170.872	274.13
ENSG00000111321	LTBR	lymphotoxin beta receptor [Source:HGNC Symbol;Acc:HGNC:6718]	12	6375045	6391571	1	protein_coding	154.67	234.492	74.8474	-1.58132	7.83186e-11	162.583	170.813	136.226	327.927	351.214	419.474	162.533	164.896	182.084	235.054	284.86	216.246	29.2713	36.5894	36.5042	55.7913	106.626	97.1411	47.3854	117.365	70.657	101.571	78.4865	120.78
ENSG00000137959	IFI44L	interferon induced protein 44 like [Source:HGNC Symbol;Acc:HGNC:17817]	1	78619922	78646145	1	protein_coding	47.6054	86.5046	8.7062	-1.57954	0.0012375	20.3979	23.8343	41.7965	4.14049	2.99543	13.8542	6.50131	9.53945	0	355.673	450.17	109.153	0	0	1.21681	0.996273	11.3873	0.961794	15.231	0	67.5306	5.11509	0	2.03562
ENSG00000064042	LIMCH1	LIM and calponin homology domains 1 [Source:HGNC Symbol;Acc:HGNC:29191]	4	41359607	41700044	1	protein_coding	687.38	1034.08	340.68	-1.57803	2.27826e-19	937.103	974.228	982.218	1438.41	1393.62	1334.62	789.096	835.383	753.45	992.019	1034.19	944.617	482.001	559.602	438.05	223.165	245.344	166.39	240.312	469.459	283.253	363.171	286.966	330.449
ENSG00000146072	TNFRSF21	TNF receptor superfamily member 21 [Source:HGNC Symbol;Acc:HGNC:13469]	6	47231532	47309905	-1	protein_coding	169.748	258.957	80.5393	-1.57794	2.10482e-09	125.387	119.172	148.61	365.191	426.1	444.104	229.171	264.379	267.632	254.384	257.403	205.949	31.2228	36.5894	54.7563	45.8286	83.8517	51.9368	82.0783	117.365	75.034	165.144	92.3852	130.28
ENSG00000271776	AL445209.1	uncharacterized LOC780529 [Source:NCBI gene;Acc:780529]	13	78596129	78599619	1	antisense	3.07116	5.58748	0.554831	-1.57793	0.00102038	0	1.98619	0	6.62478	12.7306	10.0058	5.68865	10.9022	7.06359	5.41242	4.57606	2.05949	0	0	0	0.996273	1.03521	0.961794	0.846168	0	0	1.46145	0	1.35708
ENSG00000163565	IFI16	interferon gamma inducible protein 16 [Source:HGNC Symbol;Acc:HGNC:5395]	1	158999968	159055155	1	protein_coding	209.101	318.331	99.8716	-1.57704	3.12923e-12	231.576	255.226	252.327	370.988	364.693	420.244	297.435	278.688	282.544	394.333	395.257	276.657	31.2228	40.894	57.1899	69.7391	167.703	98.1029	73.6166	117.365	170.702	134.454	95.6555	141.815
ENSG00000123609	NMI	N-myc and STAT interactor [Source:HGNC Symbol;Acc:HGNC:7854]	2	151270465	151290057	-1	protein_coding	10.8669	17.4692	4.2646	-1.57547	3.51522e-06	8.39913	3.97239	10.8361	23.1867	22.4657	26.9387	16.2533	14.9906	18.0514	31.7013	17.7322	15.1029	2.92713	3.22848	0	5.97764	12.4225	6.73255	3.38467	0	5.00226	5.11509	1.63514	4.74977
ENSG00000165548	TMEM63C	transmembrane protein 63C [Source:HGNC Symbol;Acc:HGNC:23787]	14	77116568	77259495	1	protein_coding	19.4608	30.634	8.28758	-1.57382	1.01148e-08	21.5978	21.8481	32.5084	38.0925	53.1688	61.5741	20.3166	30.6625	17.2666	32.4745	22.3083	15.7894	6.82998	5.38079	7.30084	6.97391	12.4225	18.2741	8.46168	0	8.12868	9.49945	7.35811	8.82101
ENSG00000137809	ITGA11	integrin subunit alpha 11 [Source:HGNC Symbol;Acc:HGNC:6136]	15	68296533	68432162	-1	protein_coding	471.692	758.95	184.434	-1.57312	7.72107e-05	107.989	119.172	116.101	768.474	1254.34	1119.11	1582.26	1230.59	1153.72	561.345	658.38	435.924	55.6155	81.788	43.805	104.609	341.618	161.581	141.31	117.365	246.987	399.708	170.054	348.769
ENSG00000147113	DIPK2B	divergent protein kinase domain 2B [Source:HGNC Symbol;Acc:HGNC:25866]	X	45148374	45200901	-1	protein_coding	54.7537	89.0579	20.4494	-1.573	5.31207e-05	19.198	31.7791	9.28811	67.904	62.1551	84.6645	203.166	130.827	108.308	142.269	128.13	81.0064	5.85427	12.9139	4.86723	12.9516	27.9506	20.1977	4.23084	0	28.763	51.1509	26.9797	49.5334
ENSG00000167767	KRT80	keratin 80 [Source:HGNC Symbol;Acc:HGNC:27056]	12	52168996	52192000	-1	protein_coding	16.7673	27.8912	5.6435	-1.57242	0.0001761	71.9926	41.7101	62.6948	9.93717	16.4748	10.7755	26.0052	29.2997	40.027	5.41242	11.4401	8.92444	1.95142	5.38079	6.08403	2.98882	7.24644	0	0.846168	0	5.00226	13.8838	11.446	12.8922
ENSG00000104833	TUBB4A	tubulin beta 4A class IVa [Source:HGNC Symbol;Acc:HGNC:20774]	19	6494319	6502848	-1	protein_coding	14.7016	23.7087	5.69453	-1.57235	1.01121e-05	40.1958	10.9241	49.5366	27.3272	34.4474	28.478	18.6913	17.7161	14.1272	11.598	14.3002	17.1624	1.95142	1.07616	2.43361	17.9329	9.31685	4.80897	7.61551	0	5.00226	1.46145	10.6284	6.10685
ENSG00000171408	PDE7B	phosphodiesterase 7B [Source:HGNC Symbol;Acc:HGNC:8792]	6	135851696	136195574	1	protein_coding	34.3041	55.4942	13.1139	-1.57082	2.2105e-05	25.7973	18.8688	29.4124	117.59	103.342	144.699	43.0712	29.2997	25.115	44.0726	40.0405	44.6222	10.7328	3.22848	1.21681	5.97764	25.8801	15.3887	10.154	0	15.0068	24.114	17.1689	28.4986
ENSG00000102934	PLLP	plasmolipin [Source:HGNC Symbol;Acc:HGNC:18553]	16	57248547	57284687	-1	protein_coding	79.1999	118.036	40.3633	-1.56976	3.74451e-07	137.386	65.5444	141.644	217.79	238.885	242.448	43.0712	45.6531	46.3058	68.0418	78.365	91.3038	29.2713	25.8278	10.9513	39.8509	41.4082	63.4784	35.5391	117.365	31.8894	29.2291	26.9797	32.5699
ENSG00000120899	PTK2B	protein tyrosine kinase 2 beta [Source:HGNC Symbol;Acc:HGNC:9612]	8	27311482	27459391	1	protein_coding	136.811	209.977	63.6452	-1.56974	1.05364e-06	173.382	114.206	189.632	437.235	484.51	482.587	68.2637	47.6972	51.0148	161.599	147.578	162.013	45.8584	36.5894	31.637	52.8025	71.4292	80.7907	65.1549	117.365	70.0317	69.419	62.9527	59.7114
ENSG00000173083	HPSE	heparanase [Source:HGNC Symbol;Acc:HGNC:5164]	4	83292461	83335153	-1	protein_coding	1.82841	3.47848	0.178333	-1.56679	0.00136422	7.79919	5.95858	6.96608	2.48429	2.99543	7.69677	1.62533	0.681389	0.784843	1.54641	1.14401	2.05949	0	0	0	0	0	0	0	0	0	1.46145	0	0.678539
ENSG00000197616	MYH6	myosin heavy chain 6 [Source:HGNC Symbol;Acc:HGNC:7576]	14	23381990	23408277	-1	protein_coding	13970.2	22307.8	5632.59	-1.56655	6.1216e-05	6083.37	6951.68	8422	53087.7	62288.4	42877.2	10819.8	10904.9	10235.1	19702.8	16124.9	20196	7875.94	6703.39	7792.43	3893.44	2810.58	3790.43	1837.03	2112.57	1590.72	10254.3	9359.52	9570.79
ENSG00000139292	LGR5	leucine rich repeat containing G protein-coupled receptor 5 [Source:HGNC Symbol;Acc:HGNC:4504]	12	71439770	71586310	1	protein_coding	3.83883	7.34116	0.336513	-1.56645	0.0014904	1.79981	0	0.774009	15.7339	10.484	38.4838	1.62533	4.08833	1.56969	5.41242	7.43609	0.686495	1.95142	0	0	0	0	0	0	0	0.625283	1.46145	0	0
ENSG00000188015	S100A3	S100 calcium binding protein A3 [Source:HGNC Symbol;Acc:HGNC:10493]	1	153547329	153549372	-1	protein_coding	2.46735	4.29968	0.63502	-1.56527	0.0004588	4.19957	1.98619	4.64406	2.48429	3.74428	3.07871	8.9393	5.45111	6.27875	5.41242	0.572007	4.80547	0	1.07616	0	0.996273	2.07041	0	0	0	1.25057	0.730727	0.817568	0.678539
ENSG00000174332	GLIS1	GLIS family zinc finger 1 [Source:HGNC Symbol;Acc:HGNC:29525]	1	53506237	53738106	-1	protein_coding	2.43388	4.69181	0.175947	-1.56469	0.0015113	0	0	0	6.62478	3.74428	5.38774	12.19	4.76972	7.84843	4.63922	6.29208	4.80547	0	1.07616	0	0	1.03521	0	0	0	0	0	0	0
ENSG00000123892	RAB38	RAB38, member RAS oncogene family [Source:HGNC Symbol;Acc:HGNC:9776]	11	88113242	88175467	-1	protein_coding	19.598	31.3294	7.8666	-1.56291	2.4731e-06	19.798	20.855	33.2824	66.2478	49.4245	57.7258	8.12664	11.5836	9.41812	33.2477	32.6044	33.6383	4.87856	7.53311	6.08403	11.9553	7.24644	5.77076	6.76935	0	16.8826	10.9609	8.17568	8.14247
ENSG00000136490	LIMD2	LIM domain containing 2 [Source:HGNC Symbol;Acc:HGNC:28142]	17	63695902	63701172	-1	protein_coding	79.831	124.31	35.3521	-1.56257	8.12085e-11	75.5922	74.4823	88.2371	142.433	187.963	162.402	148.717	144.454	191.502	102.836	88.6611	84.4389	25.3685	33.3609	26.7697	30.8845	61.0771	29.8156	15.231	0	36.2664	59.1889	34.3379	71.9251
ENSG00000230630	DNM3OS	DNM3 opposite strand/antisense RNA [Source:HGNC Symbol;Acc:HGNC:41228]	1	172138397	172144840	-1	antisense	66.5385	107.899	25.1781	-1.56253	6.11211e-05	19.198	35.7515	17.8022	154.026	172.986	308.64	112.96	87.2178	104.384	98.1968	101.245	82.3794	4.87856	4.30463	10.9513	12.9516	64.1828	32.701	19.4619	0	38.7676	56.9967	19.6216	37.3197
ENSG00000131401	NAPSB	napsin B aspartic peptidase, pseudogene [Source:HGNC Symbol;Acc:HGNC:13396]	19	50333796	50344767	-1	transcribed_unprocessed_pseudogene	1.39797	2.71463	0.0813093	-1.56231	0.00149448	2.39975	1.98619	3.87005	3.31239	0	0.769677	2.43799	2.72556	1.56969	3.09281	2.86004	7.55145	0.975711	0	0	0	0	0	0	0	0	0	0	0
ENSG00000258498	DIO3OS	DIO3 opposite strand upstream RNA [Source:HGNC Symbol;Acc:HGNC:20348]	14	101552221	101560431	-1	lincRNA	23.8884	41.3878	6.38899	-1.56129	0.000923613	2.39975	2.97929	0.774009	49.6859	36.694	159.323	38.1952	40.8833	29.824	51.8046	39.4685	44.6222	0	0	1.21681	2.98882	19.6689	3.84717	2.5385	0	16.2574	9.49945	5.72298	14.9279
ENSG00000020181	ADGRA2	adhesion G protein-coupled receptor A2 [Source:HGNC Symbol;Acc:HGNC:17849]	8	37784191	37844896	1	protein_coding	1475	2237.79	712.219	-1.56113	7.5375e-13	990.498	1100.35	1047.23	2508.31	3502.4	3323.46	2685.04	2492.52	2493.45	2376.05	2444.19	1889.92	444.924	415.397	399.113	481.2	1044.52	764.626	741.243	821.554	885.401	920.716	663.048	964.883
ENSG00000079931	MOXD1	monooxygenase DBH like 1 [Source:HGNC Symbol;Acc:HGNC:21063]	6	132296055	132401545	-1	protein_coding	55.3919	88.2038	22.5801	-1.56091	4.02592e-06	25.7973	29.7929	33.2824	134.152	187.963	148.548	91.0183	90.6247	112.233	82.7327	71.5009	50.8006	4.87856	8.60927	14.6017	37.8584	36.2322	35.5864	13.5387	0	12.5057	31.4213	34.3379	41.3909
ENSG00000204291	COL15A1	collagen type XV alpha 1 chain [Source:HGNC Symbol;Acc:HGNC:2192]	9	98943179	99070792	1	protein_coding	2311.64	3558.64	1064.65	-1.55898	2.18804e-08	1030.69	1071.55	984.54	3676.75	5602.95	5062.16	6295.71	5027.29	3911.66	3701.32	3724.91	2614.17	560.058	685.513	590.151	700.38	1546.6	1114.72	943.477	821.554	1481.92	1731.82	1021.96	1577.6
ENSG00000166897	ELFN2	extracellular leucine rich repeat and fibronectin type III domain containing 2 [Source:HGNC Symbol;Acc:HGNC:29396]	22	37367960	37427470	-1	protein_coding	26.702	42.6292	10.7748	-1.55853	2.66163e-06	38.996	19.8619	44.1185	45.5454	101.845	67.7316	29.2559	25.2114	13.3423	40.9797	40.0405	44.6222	3.90285	4.30463	4.86723	14.9441	9.31685	12.5033	18.6157	0	29.3883	8.76872	5.72298	16.9635
ENSG00000236516	KLF2P4	Kruppel like factor 2 pseudogene 4 [Source:HGNC Symbol;Acc:HGNC:49283]	2	131299220	131300444	-1	processed_pseudogene	7.08064	4.02696	10.1343	-1.55715	0.00126064	3.59963	10.9241	4.64406	0.828098	4.49314	1.53935	3.25065	1.36278	0	4.63922	6.86409	6.17846	0	1.07616	0	0.996273	0	0	0	117.365	0	0	0.817568	1.35708
ENSG00000109072	VTN	vitronectin [Source:HGNC Symbol;Acc:HGNC:12724]	17	28367276	28373091	-1	protein_coding	41.1472	68.03	14.2643	-1.55583	0.000268107	65.3932	81.4339	64.2428	55.4825	55.4154	250.145	69.8891	67.4575	76.9146	9.27843	9.72412	10.9839	34.1499	39.8179	30.4202	2.98882	4.14082	6.73255	14.3849	0	19.3838	1.46145	12.2635	5.42831
ENSG00000151917	BEND6	BEN domain containing 6 [Source:HGNC Symbol;Acc:HGNC:20871]	6	56955126	57027342	1	protein_coding	8.76201	13.8774	3.64661	-1.55563	1.88391e-07	16.7983	13.9034	11.6101	24.0148	13.4794	13.0845	18.6913	16.3533	14.1272	10.0516	10.2961	4.11897	3.90285	4.30463	2.43361	3.98509	7.24644	2.88538	3.38467	0	3.7517	4.38436	4.08784	3.3927
ENSG00000100979	PLTP	phospholipid transfer protein [Source:HGNC Symbol;Acc:HGNC:9093]	20	45898621	45912155	-1	protein_coding	563.438	857.581	269.294	-1.55497	2.73034e-07	509.947	312.826	517.038	1118.76	1448.29	1560.9	1028.83	1011.18	916.697	644.851	649.8	571.85	65.3727	62.4172	63.2739	217.188	445.139	308.736	242.004	586.824	345.156	337.596	215.838	341.984
ENSG00000138639	ARHGAP24	Rho GTPase activating protein 24 [Source:HGNC Symbol;Acc:HGNC:25361]	4	85475114	86002670	1	protein_coding	135.86	208.096	63.6232	-1.55466	3.15897e-33	242.375	238.343	258.519	257.538	218.666	223.206	157.657	172.391	191.502	174.744	200.203	162.013	72.2026	75.3311	70.5748	70.7354	94.2037	55.784	49.9239	0	64.4042	74.5341	52.3244	83.4603
ENSG00000213949	ITGA1	integrin subunit alpha 1 [Source:HGNC Symbol;Acc:HGNC:6134]	5	52787896	52959210	1	protein_coding	679.635	1054.22	305.054	-1.55436	4.27705e-07	400.159	455.831	411.773	1305.91	1644.49	1817.98	1346.58	1049.34	1006.95	1176.04	1176.05	859.492	96.5954	109.768	77.8756	217.188	460.667	228.907	240.312	234.73	397.68	631.348	339.291	626.292
ENSG00000173714	WFIKKN2	WAP, follistatin/kazal, immunoglobulin, kunitz and netrin domain containing 2 [Source:HGNC Symbol;Acc:HGNC:30916]	17	50834650	50842348	1	protein_coding	2.25645	4.16734	0.345553	-1.55405	0.00136166	7.19926	4.96548	11.6101	2.48429	8.23742	5.38774	0.812664	2.04417	0	1.54641	2.28803	3.43248	0.975711	0	0	0.996273	0	0	0	0	0	0	0.817568	1.35708
ENSG00000163873	GRIK3	glutamate ionotropic receptor kainate type subunit 3 [Source:HGNC Symbol;Acc:HGNC:4581]	1	36795527	37034129	-1	protein_coding	12.9457	22.7263	3.16508	-1.55388	0.00112832	0	0	0	36.4363	59.9085	44.6413	24.3799	27.2556	20.4059	20.1033	21.7363	17.8489	2.92713	2.15232	1.21681	4.98137	4.14082	0.961794	0.846168	0	0.625283	8.03799	3.27027	8.82101
ENSG00000162944	RFTN2	raftlin family member 2 [Source:HGNC Symbol;Acc:HGNC:26402]	2	197568224	197676045	-1	protein_coding	18.3997	29.4644	7.33503	-1.55316	5.78476e-06	8.99907	4.96548	6.96608	38.9206	23.2146	34.6355	54.4485	41.5647	43.1664	37.8869	35.4644	23.3408	8.7814	4.30463	6.08403	6.97391	9.31685	5.77076	4.23084	0	8.75396	13.1531	5.72298	14.9279
ENSG00000257108	NHLRC4	NHL repeat containing 4 [Source:HGNC Symbol;Acc:HGNC:26700]	16	566996	569495	1	protein_coding	4.20034	6.98118	1.41949	-1.55162	7.4623e-05	2.99969	5.95858	3.09604	8.28098	5.99085	8.46645	13.0026	4.08833	4.70906	7.73203	9.15212	10.2974	0	1.07616	1.21681	0.996273	1.03521	0.961794	3.38467	0	3.12642	2.92291	1.63514	0.678539
ENSG00000130208	APOC1	apolipoprotein C1 [Source:HGNC Symbol;Acc:HGNC:607]	19	44914247	44919349	1	protein_coding	4.64749	8.00566	1.28932	-1.5513	0.000604115	1.19988	2.97929	0.774009	13.2496	5.99085	16.1632	13.0026	4.76972	15.6969	14.6909	3.43204	4.11897	0.975711	1.07616	0	0	5.17603	0.961794	0.846168	0	0.625283	1.46145	1.63514	2.71416
ENSG00000273179	AC092535.4	novel transcript, antisense to SPON2	4	1167778	1168174	1	antisense	7.54565	12.7517	2.33956	-1.55117	0.00036813	1.19988	0.993097	1.54802	24.8429	16.4748	26.169	20.3166	14.3092	11.7726	11.598	14.8722	8.92444	0.975711	1.07616	0	3.98509	3.10562	2.88538	0.846168	0	3.12642	3.65363	1.63514	6.78539
ENSG00000186684	CYP27C1	cytochrome P450 family 27 subfamily C member 1 [Source:HGNC Symbol;Acc:HGNC:33480]	2	127184120	127220078	-1	protein_coding	8.01112	13.5026	2.51959	-1.55036	0.000320367	1.19988	2.97929	3.09604	17.39	30.7031	26.169	13.0026	14.3092	15.6969	13.9177	12.5842	10.9839	0	0	0	1.99255	4.14082	1.92359	4.23084	0	4.37698	3.65363	2.4527	7.46393
ENSG00000095752	IL11	interleukin 11 [Source:HGNC Symbol;Acc:HGNC:5966]	19	55364389	55370463	-1	protein_coding	13.5795	22.5771	4.58184	-1.54998	0.000231613	9.59901	3.97239	13.1582	46.3735	41.936	66.1922	6.50131	6.1325	5.4939	27.0621	24.5963	19.9084	1.95142	3.22848	0	1.99255	8.28165	1.92359	8.46168	0	9.37925	6.57654	5.72298	7.46393
ENSG00000135905	DOCK10	dedicator of cytokinesis 10 [Source:HGNC Symbol;Acc:HGNC:23479]	2	224765090	225042445	-1	protein_coding	5.03793	8.4138	1.66205	-1.54851	0.00013135	3.59963	7.94478	2.32203	9.10907	11.9817	9.23612	13.8153	12.265	15.6969	6.18562	4.00405	4.80547	0	1.07616	1.21681	0	1.03521	2.88538	0.846168	0	3.7517	2.19218	4.90541	2.03562
ENSG00000123610	TNFAIP6	TNF alpha induced protein 6 [Source:HGNC Symbol;Acc:HGNC:11898]	2	151357592	151380048	1	protein_coding	18.6453	31.2671	6.02352	-1.54779	0.000426215	1.19988	8.93787	0.774009	28.9834	62.904	50.7987	61.7624	31.3439	41.5967	33.2477	30.3164	23.3408	0.975711	2.15232	0	3.98509	15.5281	7.69435	8.46168	0	13.7562	8.03799	4.90541	6.78539
ENSG00000137462	TLR2	toll like receptor 2 [Source:HGNC Symbol;Acc:HGNC:11848]	4	153684070	153705702	1	protein_coding	5.45499	9.58532	1.32465	-1.54776	0.000995687	2.39975	3.97239	3.87005	21.5305	28.4566	30.0174	2.43799	0.681389	1.56969	7.73203	6.86409	5.49196	2.92713	0	0	1.99255	1.03521	0	0.846168	0	2.50113	2.92291	1.63514	2.03562
ENSG00000243323	PTPRVP	protein tyrosine phosphatase, receptor type V, pseudogene [Source:HGNC Symbol;Acc:HGNC:13421]	1	202168051	202189455	1	transcribed_unitary_pseudogene	4.11661	7.28878	0.944436	-1.54693	0.00109829	5.39944	3.97239	2.32203	19.0462	24.7123	18.4722	2.43799	1.36278	0.784843	2.31961	4.57606	2.05949	0.975711	2.15232	0	0.996273	1.03521	0.961794	0.846168	0	0.625283	2.92291	0.817568	0
ENSG00000155254	MARVELD1	MARVEL domain containing 1 [Source:HGNC Symbol;Acc:HGNC:28674]	10	97713173	97718152	1	protein_coding	391.879	587.181	196.577	-1.54633	2.89359e-22	446.354	421.073	507.75	719.617	877.66	797.385	533.107	550.562	577.645	584.541	562.283	468.19	118.061	136.672	127.765	148.445	247.414	234.678	186.157	234.73	211.346	274.023	187.223	252.417
ENSG00000183049	CAMK1D	calcium/calmodulin dependent protein kinase ID [Source:HGNC Symbol;Acc:HGNC:19341]	10	12349482	12835545	1	protein_coding	154.174	239.082	69.2664	-1.54614	1.36751e-10	192.58	122.151	208.209	334.551	301.04	327.113	212.918	224.177	222.895	238.146	244.247	240.96	22.4414	25.8278	32.8538	109.59	110.767	59.6312	112.54	0	99.42	92.8023	74.3987	90.9242
ENSG00000163586	FABP1	fatty acid binding protein 1 [Source:HGNC Symbol;Acc:HGNC:3555]	2	88122982	88128116	-1	protein_coding	5.3326	9.33445	1.33075	-1.54528	0.000944937	8.99907	24.8274	10.8361	1.6562	1.49771	8.46645	10.5646	12.9464	27.4695	1.54641	1.14401	2.05949	1.95142	2.15232	1.21681	0.996273	0	0	1.69234	0	5.00226	1.46145	0.817568	0.678539
ENSG00000261150	EPPK1	epiplakin 1 [Source:HGNC Symbol;Acc:HGNC:15577]	8	143857324	143878464	-1	protein_coding	40.7807	65.0645	16.497	-1.54426	8.22967e-06	86.3911	47.6687	91.3331	75.3569	129.552	99.2883	13.8153	23.8486	21.9756	44.0726	86.3731	61.0981	8.7814	7.53311	3.65042	12.9516	16.5633	12.5033	16.9234	0	16.8826	43.8436	27.7973	30.5343
ENSG00000165272	AQP3	aquaporin 3 (Gill blood group) [Source:HGNC Symbol;Acc:HGNC:636]	9	33441154	33447633	-1	protein_coding	27.7742	43.4594	12.0889	-1.54405	1.63331e-09	42.5956	32.7722	51.0846	38.9206	65.8994	60.8045	34.1319	54.5111	47.0906	25.5157	43.4725	24.7138	7.80569	5.38079	8.51765	8.96646	15.5281	9.61794	8.46168	0	13.7562	25.5754	16.3514	25.1059
ENSG00000198133	TMEM229B	transmembrane protein 229B [Source:HGNC Symbol;Acc:HGNC:20130]	14	67447084	67533739	-1	protein_coding	8.16606	13.4989	2.83319	-1.5437	0.000174131	5.99938	8.93787	16.2542	24.8429	32.9497	22.3206	3.25065	3.40694	4.70906	13.9177	17.1602	8.23794	2.92713	1.07616	3.65042	6.97391	0	5.77076	4.23084	0	5.00226	2.19218	0.817568	1.35708
ENSG00000136048	DRAM1	DNA damage regulated autophagy modulator 1 [Source:HGNC Symbol;Acc:HGNC:25645]	12	101877351	102012130	1	protein_coding	28.8875	46.2883	11.4866	-1.54357	1.27828e-05	20.9978	8.93787	16.2542	65.4197	93.6071	77.7374	51.1978	38.8392	41.5967	53.351	53.1967	34.3248	2.92713	3.22848	1.21681	12.9516	16.5633	12.5033	14.3849	0	20.0091	22.6525	13.0811	18.3206
ENSG00000179954	SSC5D	scavenger receptor cysteine rich family member with 5 domains [Source:HGNC Symbol;Acc:HGNC:26641]	19	55488404	55519098	1	protein_coding	209.829	334.519	85.1391	-1.54086	0.000148692	80.9916	90.3718	73.5309	465.391	642.519	753.514	316.126	356.366	282.544	307.735	371.233	273.912	8.7814	11.8377	9.73445	68.7428	159.422	104.835	76.1551	117.365	147.567	132.262	66.223	118.744
ENSG00000165300	SLITRK5	SLIT and NTRK like family member 5 [Source:HGNC Symbol;Acc:HGNC:20295]	13	87672615	87696272	1	protein_coding	195.211	306.143	84.2789	-1.53998	8.14697e-07	205.179	201.599	203.564	604.511	703.925	620.36	180.411	149.224	103.599	271.394	197.915	232.035	183.434	172.185	149.667	54.795	77.6404	58.6694	55.0009	0	63.7789	86.2258	40.0608	69.8895
ENSG00000135220	UGT2A3	UDP glucuronosyltransferase family 2 member A3 [Source:HGNC Symbol;Acc:HGNC:28528]	4	68928463	68951791	-1	protein_coding	11.7192	19.7408	3.69748	-1.53956	0.000484128	11.9988	29.7929	10.8361	7.45288	5.99085	22.3206	57.6991	44.9717	37.6725	2.31961	1.71602	4.11897	5.85427	0	4.86723	2.98882	2.07041	1.92359	3.38467	0	8.75396	3.65363	4.08784	6.78539
ENSG00000183134	PTGDR2	prostaglandin D2 receptor 2 [Source:HGNC Symbol;Acc:HGNC:4502]	11	60850940	60855971	-1	protein_coding	7.21625	12.2566	2.17586	-1.53936	0.0005384	4.7995	1.98619	1.54802	23.1867	25.4611	34.6355	6.50131	4.76972	2.35453	17.0105	13.1562	11.6704	0.975711	2.15232	0	2.98882	0	3.84717	1.69234	0	1.87585	2.92291	4.90541	4.74977
ENSG00000147408	CSGALNACT1	chondroitin sulfate N-acetylgalactosaminyltransferase 1 [Source:HGNC Symbol;Acc:HGNC:24290]	8	19404161	19758029	-1	protein_coding	104.23	161.41	47.0491	-1.5373	2.78426e-10	58.7939	66.5375	58.8247	207.024	250.867	277.084	164.158	156.719	127.145	220.363	185.33	164.072	42.9313	59.1887	69.358	42.8397	56.9363	47.1279	52.4624	0	60.0272	54.0738	29.4324	50.2119
ENSG00000102554	KLF5	Kruppel like factor 5 [Source:HGNC Symbol;Acc:HGNC:6349]	13	73054976	73077542	1	protein_coding	82.8139	128.768	36.8597	-1.53703	2.45686e-09	151.784	88.3856	175.7	244.289	153.516	213.97	61.7624	68.8203	77.6995	107.475	120.122	81.6929	27.3199	26.904	14.6017	52.8025	46.5843	27.892	69.3858	0	53.1491	36.5363	37.6081	49.5334
ENSG00000139211	AMIGO2	adhesion molecule with Ig like domain 2 [Source:HGNC Symbol;Acc:HGNC:24073]	12	47075707	47079951	-1	protein_coding	80.2403	125.972	34.5091	-1.53671	3.94305e-07	99.5897	55.6134	117.649	182.181	220.913	240.139	100.77	66.0947	78.4843	111.341	140.714	98.1688	7.80569	16.1424	8.51765	29.8882	55.9011	41.3571	49.9239	0	55.6502	61.381	35.973	51.569
ENSG00000185565	LSAMP	limbic system associated membrane protein [Source:HGNC Symbol;Acc:HGNC:6705]	3	115802363	117139389	-1	protein_coding	190.752	298.188	83.3159	-1.53627	2.36708e-07	124.187	112.22	160.994	473.672	584.108	546.471	289.308	246.663	211.908	286.085	303.736	238.9	32.1985	29.0563	29.2034	158.407	103.521	103.874	100.694	0	135.061	104.494	98.1082	105.174
ENSG00000187164	SHTN1	shootin 1 [Source:HGNC Symbol;Acc:HGNC:29319]	10	116881482	117126586	-1	protein_coding	45.7127	70.6501	20.7753	-1.53569	9.04258e-12	95.9901	65.5444	96.7512	90.2626	93.6071	105.446	54.4485	43.6089	62.7875	51.0314	38.8965	49.4276	26.3442	20.447	27.9865	9.96273	28.9858	32.701	12.6925	0	24.386	29.2291	15.5338	21.0347
ENSG00000100344	PNPLA3	patatin like phospholipase domain containing 3 [Source:HGNC Symbol;Acc:HGNC:18590]	22	43923739	43964488	1	protein_coding	5.34995	8.6351	2.06481	-1.53512	1.1851e-05	7.79919	7.94478	7.74009	5.79668	4.49314	7.69677	16.2533	12.265	11.7726	6.18562	7.43609	8.23794	1.95142	1.07616	2.43361	1.99255	2.07041	3.84717	2.5385	0	3.12642	4.38436	0	1.35708
ENSG00000185215	TNFAIP2	TNF alpha induced protein 2 [Source:HGNC Symbol;Acc:HGNC:11895]	14	103123442	103137439	1	protein_coding	81.7214	122.136	41.3066	-1.53438	3.15498e-06	46.7952	54.6203	61.1467	191.291	190.21	201.655	78.0157	68.8203	52.5845	184.022	188.19	148.283	9.75711	17.2185	7.30084	26.8994	46.5843	36.5482	32.1544	117.365	61.2777	53.3431	26.1622	61.0685
ENSG00000108846	ABCC3	ATP binding cassette subfamily C member 3 [Source:HGNC Symbol;Acc:HGNC:54]	17	50634777	50692252	1	protein_coding	12.1811	19.9561	4.40599	-1.53427	9.83032e-05	10.1989	15.8896	12.3841	19.8743	18.7214	74.6587	19.5039	21.8044	23.5453	9.27843	7.43609	6.17846	0.975711	1.07616	2.43361	4.98137	3.10562	2.88538	5.92318	0	10.0045	8.03799	3.27027	10.1781
ENSG00000149260	CAPN5	calpain 5 [Source:HGNC Symbol;Acc:HGNC:1482]	11	77066941	77126155	1	protein_coding	131.619	204.106	59.1324	-1.5337	1.16438e-09	94.1903	85.4063	86.689	298.943	264.346	327.113	239.736	220.089	214.262	220.363	226.515	171.624	36.1013	38.7417	34.0706	87.672	69.3588	58.6694	94.7708	0	118.179	49.6894	49.0541	73.2822
ENSG00000132718	SYT11	synaptotagmin 11 [Source:HGNC Symbol;Acc:HGNC:19239]	1	155859509	155885199	1	protein_coding	136.262	202.72	69.8046	-1.52996	3.08655e-13	215.978	227.419	188.858	199.571	217.168	227.055	130.839	91.9875	65.142	309.281	288.864	270.479	51.7127	46.2748	59.6235	69.7391	64.1828	68.2873	67.6935	117.365	66.9053	97.9174	62.1352	65.8183
ENSG00000197385	ZNF860	zinc finger protein 860 [Source:HGNC Symbol;Acc:HGNC:34513]	3	31981771	31991628	1	protein_coding	2.05958	3.7116	0.407552	-1.52983	0.00126951	4.19957	1.98619	2.32203	3.31239	8.23742	7.69677	4.87598	0.681389	0.784843	2.31961	4.00405	4.11897	0	0	1.21681	0	0	0.961794	0	0	1.25057	1.46145	0	0
ENSG00000102265	TIMP1	TIMP metallopeptidase inhibitor 1 [Source:HGNC Symbol;Acc:HGNC:11820]	X	47582313	47586789	1	protein_coding	1249.83	1909.71	589.944	-1.52896	2.56866e-09	710.327	655.444	622.304	2703.74	3092.78	2888.6	2251.89	2388.27	2608.82	1748.98	1908.79	1336.61	330.766	439.073	468.47	511.088	1068.33	574.191	510.239	352.094	767.848	796.492	434.946	825.782
ENSG00000144583	MARCH4	membrane associated ring-CH-type finger 4 [Source:HGNC Symbol;Acc:HGNC:29269]	2	216257865	216372027	-1	protein_coding	12.2928	19.7659	4.81978	-1.52865	1.82487e-05	23.9975	15.8896	44.8925	21.5305	30.7031	29.2477	10.5646	6.81389	10.203	13.1444	17.1602	13.0434	2.92713	4.30463	0	6.97391	8.28165	0.961794	9.30785	0	4.37698	6.57654	3.27027	10.8566
ENSG00000112303	VNN2	vanin 2 [Source:HGNC Symbol;Acc:HGNC:12706]	6	132743870	132763459	-1	protein_coding	3.89018	7.21715	0.563217	-1.52856	0.00193263	3.59963	0.993097	6.96608	16.562	21.7168	24.6297	1.62533	0	0.784843	3.09281	4.57606	2.05949	0	0	1.21681	0.996273	0	0	1.69234	0	0	0	0.817568	2.03562
ENSG00000204472	AIF1	allograft inflammatory factor 1 [Source:HGNC Symbol;Acc:HGNC:352]	6	31615184	31617021	1	protein_coding	2.10671	4.21341	0	-1.52844	0.00190049	0.599938	0.993097	1.54802	15.7339	8.98628	10.7755	0	0.681389	1.56969	4.63922	2.28803	2.74598	0	0	0	0	0	0	0	0	0	0	0	0
ENSG00000174358	SLC6A19	solute carrier family 6 member 19 [Source:HGNC Symbol;Acc:HGNC:27960]	5	1201595	1225117	1	protein_coding	2.14351	3.91183	0.375189	-1.52633	0.00149144	1.19988	0	0.774009	4.96859	3.74428	5.38774	8.12664	7.49528	7.06359	1.54641	4.57606	2.05949	0	0	0	0.996273	0	0	0.846168	0	1.25057	0.730727	0	0.678539
ENSG00000126218	F10	coagulation factor X [Source:HGNC Symbol;Acc:HGNC:3528]	13	113122814	113149529	1	protein_coding	58.436	89.2913	27.5806	-1.52531	5.1923e-20	73.7924	74.4823	69.6608	92.7469	107.087	140.081	92.6437	99.4828	106.739	75.7739	66.9248	72.082	33.1742	40.894	37.721	23.9106	34.1618	25.9684	36.3852	0	29.3883	27.7676	17.1689	24.4274
ENSG00000181085	MAPK15	mitogen-activated protein kinase 15 [Source:HGNC Symbol;Acc:HGNC:24667]	8	143716259	143722458	1	protein_coding	19.6547	32.4396	6.86984	-1.52485	0.000305044	13.7986	6.95168	13.9322	67.0759	86.8674	87.7432	12.19	13.6278	6.27875	30.9281	25.1683	24.7138	8.7814	0	1.21681	3.98509	10.3521	5.77076	7.61551	0	8.12868	16.076	4.90541	15.6064
ENSG00000101825	MXRA5	matrix remodeling associated 5 [Source:HGNC Symbol;Acc:HGNC:7539]	X	3308565	3346641	-1	protein_coding	281.709	458.756	104.662	-1.52461	0.000340719	61.1937	85.4063	64.2428	611.964	1075.36	830.481	491.662	431.319	412.043	499.489	555.419	386.497	18.5385	17.2185	23.1193	73.7242	223.604	75.0199	56.6933	0	113.802	222.872	186.406	244.953
ENSG00000101280	ANGPT4	angiopoietin 4 [Source:HGNC Symbol;Acc:HGNC:487]	20	869899	916317	-1	protein_coding	4.12829	7.29284	0.963734	-1.52308	0.00134192	1.19988	0.993097	5.41807	15.7339	14.2283	29.2477	0.812664	3.40694	3.13937	4.63922	4.57606	4.11897	0	1.07616	0	2.98882	1.03521	0	0.846168	0	0.625283	1.46145	0.817568	2.71416
ENSG00000196371	FUT4	fucosyltransferase 4 [Source:HGNC Symbol;Acc:HGNC:4015]	11	94543840	94549898	1	protein_coding	48.8889	75.3403	22.4374	-1.52244	1.97278e-14	55.7942	58.5927	56.5027	70.3883	104.091	93.1309	77.203	58.5995	85.5479	71.1347	95.5252	77.5739	20.4899	21.5232	15.8185	19.9255	24.8449	18.2741	21.1542	0	28.1377	43.1129	13.8987	42.0694
ENSG00000153976	HS3ST3A1	heparan sulfate-glucosamine 3-sulfotransferase 3A1 [Source:HGNC Symbol;Acc:HGNC:5196]	17	13495689	13601927	-1	protein_coding	6.95823	11.1654	2.7511	-1.52127	3.79106e-06	10.7989	12.9103	14.7062	9.10907	11.2329	17.7026	4.06332	7.49528	6.27875	13.1444	14.8722	11.6704	0.975711	2.15232	1.21681	2.98882	2.07041	0.961794	4.23084	0	4.37698	4.38436	4.90541	4.74977
ENSG00000171621	SPSB1	splA/ryanodine receptor domain and SOCS box containing 1 [Source:HGNC Symbol;Acc:HGNC:30628]	1	9292880	9369532	1	protein_coding	40.777	62.8118	18.7422	-1.51881	6.30313e-12	36.5962	35.7515	46.4406	91.9188	87.6162	97.749	47.9472	55.8739	66.7117	64.949	65.2088	56.9791	15.6114	11.8377	17.0353	35.8658	19.6689	30.7774	24.5389	0	21.8849	18.9989	13.0811	15.6064
ENSG00000143341	HMCN1	hemicentin 1 [Source:HGNC Symbol;Acc:HGNC:19194]	1	185734551	186190949	1	protein_coding	180.223	285.177	75.2685	-1.51843	1.91624e-05	70.7927	69.5168	62.6948	495.202	817.752	568.022	176.348	177.161	144.411	290.724	324.328	225.17	53.6641	48.4271	37.721	38.8547	78.6756	50.0133	80.386	0	123.806	168.798	77.669	145.207
ENSG00000134259	NGF	nerve growth factor [Source:HGNC Symbol;Acc:HGNC:7808]	1	115285918	115338236	-1	protein_coding	13.678	21.3892	5.9668	-1.5182	3.70728e-08	35.9963	19.8619	30.1864	20.7024	24.7123	29.2477	14.6279	11.5836	11.7726	26.2889	20.0203	11.6704	2.92713	8.60927	3.65042	6.97391	8.28165	6.73255	5.92318	0	6.87811	8.03799	4.08784	9.49955
ENSG00000100842	EFS	embryonal Fyn-associated substrate [Source:HGNC Symbol;Acc:HGNC:16898]	14	23356402	23365752	-1	protein_coding	173.979	275.809	72.1482	-1.51798	0.000219098	22.7976	37.7377	33.2824	481.953	472.529	467.964	316.126	275.963	252.72	323.972	319.18	305.49	21.4657	20.447	8.51765	56.7876	75.57	133.689	68.5396	117.365	88.1649	116.916	53.1419	105.174
ENSG00000203805	PLPP4	phospholipid phosphatase 4 [Source:HGNC Symbol;Acc:HGNC:23531]	10	120456954	120589855	1	protein_coding	3.76452	6.41183	1.11721	-1.51722	0.00061539	1.19988	0.993097	1.54802	12.4215	9.73514	13.8542	6.50131	5.45111	9.41812	2.31961	8.0081	5.49196	0.975711	0	1.21681	1.99255	2.07041	0	1.69234	0	2.50113	1.46145	0.817568	0.678539
ENSG00000133466	C1QTNF6	C1q and TNF related 6 [Source:HGNC Symbol;Acc:HGNC:14343]	22	37180167	37199385	-1	protein_coding	199.872	301.292	98.4531	-1.51715	1.28529e-10	161.983	139.034	191.954	387.55	470.282	557.246	305.562	271.193	256.644	304.642	286.576	282.836	53.6641	50.5795	58.4067	87.672	139.753	157.734	95.617	117.365	134.436	105.225	54.7771	126.208
ENSG00000043591	ADRB1	adrenoceptor beta 1 [Source:HGNC Symbol;Acc:HGNC:285]	10	114044056	114046908	1	protein_coding	30.5562	49.983	11.1295	-1.51556	0.000266146	5.99938	11.9172	7.74009	166.448	97.3514	96.2096	29.2559	54.5111	41.5967	35.5673	29.1724	24.0273	2.92713	3.22848	2.43361	18.9292	12.4225	5.77076	21.1542	0	19.3838	17.5374	11.446	18.3206
ENSG00000163083	INHBB	inhibin subunit beta B [Source:HGNC Symbol;Acc:HGNC:6067]	2	120346143	120351808	1	protein_coding	5.89328	9.96133	1.82522	-1.51425	0.000670119	2.99969	3.97239	0	23.1867	17.2237	15.3935	8.12664	4.76972	3.13937	19.3301	13.1562	8.23794	0.975711	2.15232	0	4.98137	1.03521	1.92359	5.07701	0	0.625283	1.46145	1.63514	2.03562
ENSG00000132698	RAB25	RAB25, member RAS oncogene family [Source:HGNC Symbol;Acc:HGNC:18238]	1	156061160	156070514	1	protein_coding	3.84642	6.93138	0.761456	-1.51384	0.00182396	1.79981	4.96548	5.41807	12.4215	3.74428	31.5568	5.68865	3.40694	11.7726	0	1.71602	0.686495	1.95142	0	0	0.996273	0	0.961794	0.846168	0	1.25057	0	2.4527	0.678539
ENSG00000073067	CYP2W1	cytochrome P450 family 2 subfamily W member 1 [Source:HGNC Symbol;Acc:HGNC:20243]	7	983199	989640	1	protein_coding	24.8999	39.4924	10.3075	-1.51295	1.17554e-05	41.9957	24.8274	37.9265	58.7949	79.3788	104.676	13.8153	12.265	10.203	35.5673	26.3123	28.1463	11.7085	15.0662	9.73445	10.959	14.4929	7.69435	8.46168	0	6.25283	18.2682	4.08784	16.9635
ENSG00000123977	DAW1	dynein assembly factor with WD repeats 1 [Source:HGNC Symbol;Acc:HGNC:26383]	2	227871054	227924344	1	protein_coding	2.38848	4.6968	0.0801495	-1.51287	0.00220721	5.99938	0.993097	6.19207	9.10907	12.7306	13.0845	0	0	0.784843	2.31961	1.71602	3.43248	0	0	0	0	0	0.961794	0	0	0	0	0	0
ENSG00000172508	CARNS1	carnosine synthase 1 [Source:HGNC Symbol;Acc:HGNC:29268]	11	67414968	67425607	1	protein_coding	116.513	180.778	52.2485	-1.51269	4.07138e-08	265.773	150.951	284.061	262.507	237.388	305.562	50.3851	66.0947	47.0906	150.001	181.326	168.191	68.2998	35.5132	45.0218	37.8584	60.0419	64.4402	66.8473	0	73.7834	59.9196	43.3311	71.9251
ENSG00000099994	SUSD2	sushi domain containing 2 [Source:HGNC Symbol;Acc:HGNC:30667]	22	24181259	24189110	1	protein_coding	217.117	318.555	115.678	-1.51206	6.96096e-15	215.978	230.398	293.35	292.318	440.328	312.489	232.422	224.858	155.399	510.314	526.247	388.556	89.7654	76.4073	92.4773	96.6385	123.19	132.728	91.3862	234.73	97.5442	147.607	84.2095	121.459
ENSG00000255085	AF186192.2	zinc finger protein 154 (ZNF154) pseudogene	8	144700353	144708517	1	transcribed_unprocessed_pseudogene	14.2452	22.1334	6.35702	-1.51143	7.60217e-08	30.5968	22.8412	27.0903	16.562	20.2191	13.0845	23.5672	14.9906	12.5575	25.5157	36.6085	21.9678	11.7085	9.68543	4.86723	13.9478	3.10562	7.69435	6.76935	0	3.12642	8.03799	3.27027	4.07123
ENSG00000050405	LIMA1	LIM domain and actin binding 1 [Source:HGNC Symbol;Acc:HGNC:24636]	12	50175788	50283546	-1	protein_coding	213.593	326.039	101.148	-1.51139	4.5358e-19	340.765	248.274	403.259	385.893	413.369	509.526	297.435	256.884	295.886	248.971	304.88	207.321	97.5711	78.5596	68.1412	93.6497	159.422	120.224	93.9247	0	108.799	158.568	100.561	134.351
ENSG00000166828	SCNN1G	sodium channel epithelial 1 gamma subunit [Source:HGNC Symbol;Acc:HGNC:10602]	16	23182715	23216883	1	protein_coding	10.3295	18.7254	1.93356	-1.51056	0.00219829	2.39975	0.993097	0.774009	34.7801	79.3788	53.8774	1.62533	1.36278	2.35453	18.5569	14.8722	13.7299	0	0	0	1.99255	9.31685	2.88538	0	0	2.50113	3.65363	0.817568	2.03562
ENSG00000145242	EPHA5	EPH receptor A5 [Source:HGNC Symbol;Acc:HGNC:3389]	4	65319563	65670495	-1	protein_coding	9.70068	15.8331	3.56829	-1.51	0.000164531	5.99938	9.93097	10.0621	28.1553	37.4428	45.4109	4.87598	6.81389	9.41812	20.1033	6.29208	5.49196	4.87856	5.38079	6.08403	2.98882	2.07041	0.961794	1.69234	0	5.62755	5.11509	3.27027	4.74977
ENSG00000178401	DNAJC22	DnaJ heat shock protein family (Hsp40) member C22 [Source:HGNC Symbol;Acc:HGNC:25802]	12	49346917	49357546	1	protein_coding	31.22	48.1568	14.2833	-1.50858	8.35979e-11	60.5937	39.7239	84.367	64.5916	62.904	75.4283	25.1926	25.8928	33.7483	33.2477	33.7484	38.4437	15.6114	15.0662	13.3849	12.9516	15.5281	17.3123	19.4619	0	15.6321	16.8067	14.7162	14.9279
ENSG00000124019	FAM124B	family with sequence similarity 124 member B [Source:HGNC Symbol;Acc:HGNC:26224]	2	224378698	224402085	-1	protein_coding	8.65597	14.6293	2.6826	-1.50752	0.000748028	3.59963	12.9103	0	14.9058	10.484	13.8542	17.0659	12.9464	10.203	33.2477	25.7403	20.5949	0	3.22848	0	1.99255	2.07041	0	0.846168	0	4.37698	7.30727	4.90541	7.46393
ENSG00000164220	F2RL2	coagulation factor II thrombin receptor like 2 [Source:HGNC Symbol;Acc:HGNC:3539]	5	76615482	76623434	-1	protein_coding	39.2569	63.7765	14.7372	-1.50682	0.000227435	11.9988	11.9172	12.3841	85.294	98.8491	136.233	57.6991	40.2019	44.7361	98.97	94.9532	72.082	2.92713	1.07616	1.21681	8.96646	22.7745	19.2359	17.7695	0	26.8872	25.5754	17.1689	33.2484
ENSG00000129538	RNASE1	ribonuclease A family member 1, pancreatic [Source:HGNC Symbol;Acc:HGNC:10044]	14	20801228	20803278	-1	protein_coding	75.5413	119.807	31.2751	-1.5048	2.83431e-05	25.1974	54.6203	15.4802	102.684	77.1323	126.227	187.725	145.136	137.348	203.352	204.207	158.58	5.85427	12.9139	17.0353	26.8994	40.373	22.1213	32.1544	0	68.7811	57.7274	26.9797	64.4612
ENSG00000205885	C1RL-AS1	C1RL antisense RNA 1 [Source:HGNC Symbol;Acc:HGNC:27461]	12	7108052	7122501	1	antisense	12.9372	20.4921	5.38231	-1.50376	2.73045e-06	20.3979	8.93787	15.4802	23.1867	22.4657	36.1748	17.8786	10.2208	10.9878	26.2889	32.6044	21.2813	1.95142	1.07616	2.43361	2.98882	6.21124	7.69435	8.46168	0	9.37925	12.4224	6.54054	5.42831
ENSG00000163814	CDCP1	CUB domain containing protein 1 [Source:HGNC Symbol;Acc:HGNC:24357]	3	45082278	45146422	-1	protein_coding	14.8836	25.2486	4.51855	-1.5014	0.00109241	8.99907	8.93787	10.8361	56.3106	71.1414	66.9619	16.2533	10.9022	7.06359	11.598	15.4442	18.5354	0.975711	0	0	2.98882	0	2.88538	8.46168	0	3.12642	5.84581	20.4392	9.49955
ENSG00000179715	PCED1B	PC-esterase domain containing 1B [Source:HGNC Symbol;Acc:HGNC:28255]	12	47079603	47236662	1	protein_coding	7.34953	11.8601	2.839	-1.50105	3.451e-05	16.1983	12.9103	17.8022	13.2496	20.2191	18.4722	6.50131	9.53945	4.70906	7.73203	10.8681	4.11897	0	1.07616	1.21681	1.99255	2.07041	5.77076	3.38467	0	3.7517	3.65363	5.72298	5.42831
ENSG00000227051	C14orf132	chromosome 14 open reading frame 132 [Source:HGNC Symbol;Acc:HGNC:20346]	14	96039324	96093889	1	protein_coding	195.714	285.085	106.343	-1.50058	4.22102e-15	158.384	128.11	158.672	313.021	379.67	381.76	290.121	327.748	326.495	319.333	339.772	297.939	64.397	63.4934	73.0084	107.598	121.119	103.874	89.6938	234.73	85.6638	128.608	89.9325	113.995
ENSG00000188803	SHISA6	shisa family member 6 [Source:HGNC Symbol;Acc:HGNC:34491]	17	11241263	11564063	1	protein_coding	2.8775	4.93952	0.815483	-1.50047	0.000758295	1.19988	3.97239	2.32203	4.96859	11.2329	9.23612	4.87598	3.40694	3.92422	4.63922	4.00405	5.49196	0	0	0	1.99255	2.07041	0	0	0	0.625283	2.92291	0.817568	1.35708
ENSG00000106789	CORO2A	coronin 2A [Source:HGNC Symbol;Acc:HGNC:2255]	9	98120975	98192640	-1	protein_coding	13.2558	20.8718	5.63978	-1.5001	7.81411e-07	16.7983	10.9241	23.2203	17.39	15.726	25.3993	20.3166	25.2114	21.1908	27.8353	25.1683	21.2813	1.95142	2.15232	1.21681	4.98137	14.4929	6.73255	6.76935	0	13.1309	5.11509	1.63514	9.49955
ENSG00000109625	CPZ	carboxypeptidase Z [Source:HGNC Symbol;Acc:HGNC:2333]	4	8592660	8619759	1	protein_coding	17.2176	27.7655	6.66974	-1.49883	0.000114767	10.7989	6.95168	13.1582	60.4511	69.6437	71.5799	18.6913	13.6278	6.27875	19.3301	23.4523	19.2219	4.87856	4.30463	3.65042	16.9366	8.28165	5.77076	5.92318	0	9.37925	3.65363	5.72298	11.5352
ENSG00000134594	RAB33A	RAB33A, member RAS oncogene family [Source:HGNC Symbol;Acc:HGNC:9773]	X	130171649	130184870	1	protein_coding	47.3511	74.6679	20.0343	-1.49739	1.20438e-05	23.3976	13.9034	37.1524	176.385	136.292	125.457	33.3192	52.467	36.8876	82.7327	84.6571	93.3633	3.90285	18.2947	12.1681	29.8882	23.8097	22.1213	31.3082	0	21.8849	24.114	31.8852	21.0347
ENSG00000240694	PNMA2	PNMA family member 2 [Source:HGNC Symbol;Acc:HGNC:9159]	8	26504686	26514092	-1	protein_coding	89.8342	138.207	41.4618	-1.49713	1.29202e-10	143.985	125.13	148.61	141.605	201.442	151.626	155.219	147.861	181.299	88.1451	93.2372	80.3199	27.3199	24.7516	18.2521	38.8547	67.2884	25.9684	45.6931	0	41.2687	86.2258	46.6014	75.3178
ENSG00000171864	PRND	prion like protein doppel [Source:HGNC Symbol;Acc:HGNC:15748]	20	4721910	4728460	1	protein_coding	110.084	177.471	42.6962	-1.49692	0.000254947	53.3945	132.082	16.2542	65.4197	91.3605	63.8832	411.208	231.672	229.959	337.89	266.555	229.976	12.6842	58.1126	17.0353	12.9516	26.9154	4.80897	24.5389	0	53.1491	113.993	85.0271	103.138
ENSG00000155760	FZD7	frizzled class receptor 7 [Source:HGNC Symbol;Acc:HGNC:4045]	2	202034587	202038445	1	protein_coding	548.776	883.78	213.772	-1.49606	0.000623789	102.589	143.006	123.841	2032.98	2367.14	1941.89	492.474	495.37	399.485	866.76	779.646	860.178	31.2228	27.9801	20.6857	405.483	184.267	200.053	309.698	352.094	295.134	214.103	275.52	249.024
ENSG00000134874	DZIP1	DAZ interacting zinc finger protein 1 [Source:HGNC Symbol;Acc:HGNC:20908]	13	95578202	95644703	-1	protein_coding	166.758	253.097	80.4177	-1.49469	4.4262e-24	248.374	185.709	224.463	327.099	306.282	403.311	230.796	191.47	221.326	249.745	241.959	206.635	126.842	92.5496	105.862	74.7205	97.3094	72.1345	72.7705	0	87.5396	89.1487	61.3176	84.8174
ENSG00000115596	WNT6	Wnt family member 6 [Source:HGNC Symbol;Acc:HGNC:12785]	2	218859821	218874233	1	protein_coding	4.63989	8.70855	0.571228	-1.49393	0.00262846	4.7995	2.97929	4.64406	22.3586	33.6986	23.0903	0	0	0	3.09281	2.28803	7.55145	0	0	0	0.996273	0	0.961794	0.846168	0	1.87585	0	0.817568	1.35708
ENSG00000275620	FLJ16779	uncharacterized LOC100192386 [Source:NCBI gene;Acc:100192386]	20	63253978	63261615	1	antisense	7.52616	13.1196	1.93273	-1.49233	0.00180458	1.79981	0	1.54802	25.671	25.4611	39.2535	17.0659	10.9022	3.13937	13.1444	9.15212	10.2974	0.975711	0	0	3.98509	1.03521	8.65614	1.69234	0	3.7517	1.46145	1.63514	0
ENSG00000204959	ARHGEF34P	Rho guanine nucleotide exchange factor 34, pseudogene [Source:HGNC Symbol;Acc:HGNC:38086]	7	144272445	144286966	-1	unprocessed_pseudogene	2.14526	4.03462	0.255902	-1.49171	0.00257326	4.7995	1.98619	3.87005	14.9058	5.99085	8.46645	0.812664	1.36278	0.784843	1.54641	1.14401	2.74598	0	0	0	0	1.03521	0	0	0	0	0	0	2.03562
ENSG00000175745	NR2F1	nuclear receptor subfamily 2 group F member 1 [Source:HGNC Symbol;Acc:HGNC:7975]	5	93583224	93594615	1	protein_coding	117.082	197.116	37.0494	-1.49135	0.00153258	20.3979	14.8965	22.4463	488.578	468.784	462.576	63.3878	77.6783	86.3328	209.538	213.931	236.841	9.75711	2.15232	2.43361	15.9404	49.6899	25.9684	19.4619	0	56.2755	102.302	50.6892	109.923
ENSG00000132170	PPARG	peroxisome proliferator activated receptor gamma [Source:HGNC Symbol;Acc:HGNC:9236]	3	12287368	12434356	1	protein_coding	17.6566	28.1446	7.16863	-1.491	3.41353e-05	8.39913	8.93787	10.0621	40.5768	26.9588	60.0348	26.8179	31.3439	29.0392	27.8353	38.8965	28.8328	3.90285	2.15232	1.21681	14.9441	11.3873	2.88538	11.8464	0	17.5079	6.57654	8.17568	5.42831
ENSG00000175906	ARL4D	ADP ribosylation factor like GTPase 4D [Source:HGNC Symbol;Acc:HGNC:656]	17	43398959	43401137	1	protein_coding	107.653	165.164	50.143	-1.49072	2.59124e-10	197.98	187.695	208.983	296.459	260.602	256.302	67.4511	77.6783	120.866	109.795	104.105	94.0498	48.7856	62.4172	54.7563	53.7988	75.57	61.5548	37.2314	0	53.7743	59.1889	45.7838	48.8548
ENSG00000081248	CACNA1S	calcium voltage-gated channel subunit alpha1 S [Source:HGNC Symbol;Acc:HGNC:1397]	1	201039512	201112566	-1	protein_coding	5.58327	9.87871	1.28783	-1.49056	0.00208036	16.7983	23.8343	26.3163	2.48429	3.74428	2.30903	1.62533	3.40694	0	11.598	18.8762	7.55145	0	3.22848	1.21681	0	1.03521	0.961794	0	0	0	4.38436	3.27027	1.35708
ENSG00000154721	JAM2	junctional adhesion molecule 2 [Source:HGNC Symbol;Acc:HGNC:14686]	21	25639272	25717562	1	protein_coding	66.5014	95.0502	37.9527	-1.48968	3.18916e-10	59.3939	54.6203	53.4066	157.339	177.479	137.772	74.7651	72.9086	66.7117	103.609	85.8011	96.7958	34.1499	24.7516	20.6857	27.8956	30.021	18.2741	36.3852	117.365	26.2619	46.7665	33.5203	39.3553
ENSG00000144810	COL8A1	collagen type VIII alpha 1 chain [Source:HGNC Symbol;Acc:HGNC:2215]	3	99638475	99799226	1	protein_coding	157.482	240.153	74.8104	-1.48896	8.07308e-06	179.981	140.027	229.881	351.113	480.017	609.584	76.3904	51.1042	86.3328	224.229	201.919	251.257	33.1742	58.1126	20.6857	97.6348	87.9925	35.5864	133.695	117.365	100.671	89.1487	40.8784	82.7818
ENSG00000123560	PLP1	proteolipid protein 1 [Source:HGNC Symbol;Acc:HGNC:9086]	X	103773718	103792619	1	protein_coding	4.65934	7.5949	1.72378	-1.48782	0.000114107	4.7995	5.95858	3.09604	8.28098	9.73514	10.0058	7.31397	6.1325	3.13937	10.8248	10.8681	10.9839	1.95142	1.07616	1.21681	1.99255	2.07041	0	5.07701	0	3.7517	2.19218	0	1.35708
ENSG00000155849	ELMO1	engulfment and cell motility 1 [Source:HGNC Symbol;Acc:HGNC:16286]	7	36854361	37449249	-1	protein_coding	52.5387	81.6559	23.4215	-1.48667	3.15755e-07	27.5971	41.7101	28.6383	105.168	119.068	112.373	118.649	84.4922	106.739	80.4131	86.3731	68.6495	10.7328	10.7616	12.1681	20.9217	41.4082	19.2359	26.2312	0	31.8894	43.8436	20.4392	43.4265
ENSG00000118523	CTGF	connective tissue growth factor [Source:HGNC Symbol;Acc:HGNC:2500]	6	131948176	131951373	-1	protein_coding	1892.47	2890.68	894.268	-1.48614	1.53849e-06	1992.99	1556.18	2078.22	6604.91	7639.09	6932.48	1338.46	1146.78	1714.1	1166.76	1549.57	968.644	1325.02	831.871	677.761	924.542	1204.98	620.357	952.785	938.918	652.796	1110.7	614.811	876.673
ENSG00000175161	CADM2	cell adhesion molecule 2 [Source:HGNC Symbol;Acc:HGNC:29849]	3	84958981	86074429	1	protein_coding	3.79071	6.48354	1.09788	-1.48545	0.00128225	14.3985	8.93787	20.8983	4.96859	3.74428	3.07871	4.87598	4.76972	1.56969	5.41242	1.71602	3.43248	0	1.07616	4.86723	0	2.07041	0	0.846168	0	0	1.46145	0.817568	2.03562
ENSG00000255737	AGAP2-AS1	AGAP2 antisense RNA 1 [Source:HGNC Symbol;Acc:HGNC:48633]	12	57726271	57728356	1	antisense	3.54622	5.99753	1.09492	-1.4836	0.00059005	1.79981	0.993097	3.87005	9.10907	9.73514	7.69677	8.9393	6.81389	7.84843	4.63922	5.72007	4.80547	0	0	0	0	1.03521	0.961794	3.38467	0	1.25057	3.65363	0.817568	2.03562
ENSG00000204442	FAM155A	family with sequence similarity 155 member A [Source:HGNC Symbol;Acc:HGNC:33877]	13	107163510	107866735	-1	protein_coding	37.8589	59.5048	16.2129	-1.48252	1.48886e-05	90.5906	101.296	93.6551	73.7007	97.3514	101.597	30.0686	17.7161	27.4695	33.2477	24.0243	23.3408	27.3199	19.3709	23.1193	10.959	39.3378	11.5415	5.92318	0	6.87811	16.8067	12.2635	21.0347
ENSG00000173040	EVC2	EvC ciliary complex subunit 2 [Source:HGNC Symbol;Acc:HGNC:19747]	4	5542772	5709548	-1	protein_coding	31.5852	49.3278	13.8426	-1.48219	1.60902e-06	25.1974	15.8896	12.3841	57.1387	78.63	73.1193	62.5751	53.8297	56.5087	53.351	56.6287	46.6817	5.85427	4.30463	8.51765	11.9553	27.9506	14.4269	14.3849	0	15.0068	28.4983	15.5338	19.6776
ENSG00000145626	UGT3A1	UDP glycosyltransferase family 3 member A1 [Source:HGNC Symbol;Acc:HGNC:26625]	5	35951010	36001028	-1	protein_coding	3.81498	6.69239	0.937565	-1.4819	0.00195829	0.599938	0.993097	3.87005	18.2181	24.7123	12.3148	1.62533	3.40694	3.92422	3.09281	3.43204	4.11897	1.95142	1.07616	0	2.98882	2.07041	0.961794	0.846168	0	0.625283	0.730727	0	0
ENSG00000118271	TTR	transthyretin [Source:HGNC Symbol;Acc:HGNC:12405]	18	31557010	31599021	1	protein_coding	81.2645	143.753	18.776	-1.48175	0.00283083	363.562	765.678	349.852	2.48429	2.24657	13.8542	45.5092	64.732	109.878	2.31961	2.86004	2.05949	2.92713	15.0662	7.30084	3.98509	1.03521	2.88538	12.6925	117.365	43.1445	0	11.446	7.46393
ENSG00000102230	PCYT1B	phosphate cytidylyltransferase 1, choline, beta [Source:HGNC Symbol;Acc:HGNC:8755]	X	24558087	24672677	-1	protein_coding	41.2161	62.4503	19.9819	-1.48091	1.0107e-19	74.3923	64.5513	78.949	45.5454	56.1643	66.1922	65.8258	81.7667	62.7875	53.351	49.7646	50.1141	23.4171	31.2086	29.2034	17.9329	18.6337	20.1977	14.3849	0	15.0068	24.114	21.2568	24.4274
ENSG00000109255	NMU	neuromedin U [Source:HGNC Symbol;Acc:HGNC:7859]	4	55595229	55636698	-1	protein_coding	15.2007	24.7582	5.6433	-1.47959	0.000420185	8.39913	6.95168	10.0621	52.9982	52.42	76.198	7.31397	5.45111	11.7726	26.2889	20.0203	19.2219	7.80569	13.9901	14.6017	3.98509	4.14082	2.88538	0.846168	0	1.87585	6.57654	4.90541	6.10685
ENSG00000178033	CALHM5	calcium homeostasis modulator family member 5 [Source:HGNC Symbol;Acc:HGNC:21568]	6	116511646	116524792	1	protein_coding	21.1926	33.3489	9.03624	-1.47874	6.77013e-06	14.3985	17.8757	9.28811	47.2016	46.4291	47.72	47.1345	31.3439	34.5331	30.9281	52.0527	21.2813	1.95142	7.53311	4.86723	4.98137	15.5281	7.69435	5.07701	0	11.8804	21.1911	11.446	16.2849
ENSG00000136160	EDNRB	endothelin receptor type B [Source:HGNC Symbol;Acc:HGNC:3180]	13	77895481	77975529	-1	protein_coding	71.9125	112.871	30.9539	-1.47802	1.31175e-05	83.9913	116.192	93.6551	91.9188	127.306	122.379	114.586	97.4386	64.3571	173.197	138.998	130.434	5.85427	4.30463	6.08403	14.9441	44.5139	34.6246	18.6157	0	83.7879	51.8816	41.696	65.1398
ENSG00000165323	FAT3	FAT atypical cadherin 3 [Source:HGNC Symbol;Acc:HGNC:23112]	11	92352096	92896470	1	protein_coding	401.034	610.811	191.257	-1.47635	3.9418e-11	787.719	856.05	868.438	544.888	784.053	608.814	301.498	357.048	269.201	652.583	744.753	554.688	327.839	285.182	270.131	106.601	187.372	119.262	269.928	0	213.222	213.372	121	181.17
ENSG00000162733	DDR2	discoidin domain receptor tyrosine kinase 2 [Source:HGNC Symbol;Acc:HGNC:2731]	1	162631373	162787400	1	protein_coding	437.678	656.152	219.204	-1.47601	3.65472e-10	530.945	484.631	607.597	873.643	1289.53	1116.8	536.358	370.676	322.571	607.737	580.015	553.315	223.438	176.49	166.702	102.616	306.421	221.213	126.925	234.73	143.815	404.092	208.48	315.521
ENSG00000263761	GDF2	growth differentiation factor 2 [Source:HGNC Symbol;Acc:HGNC:4217]	10	47322490	47326270	1	protein_coding	10.5785	17.6952	3.46175	-1.47561	0.00110215	44.9953	41.7101	37.9265	9.93717	13.4794	7.69677	3.25065	2.72556	3.92422	15.4641	18.8762	12.3569	4.87856	0	14.6017	0	4.14082	2.88538	1.69234	0	1.25057	5.84581	0.817568	5.42831
ENSG00000196954	CASP4	caspase 4 [Source:HGNC Symbol;Acc:HGNC:1505]	11	104942866	104969436	-1	protein_coding	60.8413	87.143	34.5396	-1.47452	3.84632e-07	56.3942	41.7101	43.3445	175.557	138.539	150.857	81.2664	62.6878	80.054	86.5987	77.221	51.4871	15.6114	13.9901	14.6017	14.9441	48.6547	19.2359	27.0774	117.365	29.3883	48.228	25.3446	40.0338
ENSG00000163815	CLEC3B	C-type lectin domain family 3 member B [Source:HGNC Symbol;Acc:HGNC:11891]	3	45001548	45036071	1	protein_coding	5.45863	9.29025	1.62701	-1.47444	0.00127276	0.599938	1.98619	0	11.5934	8.98628	13.0845	15.4406	18.3975	14.1272	8.50523	16.0162	2.74598	0	0	1.21681	1.99255	2.07041	1.92359	3.38467	0	3.7517	2.19218	1.63514	1.35708
ENSG00000138207	RBP4	retinol binding protein 4 [Source:HGNC Symbol;Acc:HGNC:9922]	10	93591687	93601744	-1	protein_coding	2.52223	4.67887	0.365584	-1.47356	0.00286639	2.39975	15.8896	3.09604	0.828098	2.24657	16.1632	2.43799	4.08833	6.27875	0.773203	0.572007	1.37299	0	0	0	0	0	0.961794	0	0	1.25057	0	0.817568	1.35708
ENSG00000175329	ISX	intestine specific homeobox [Source:HGNC Symbol;Acc:HGNC:28084]	22	35066136	35087387	1	protein_coding	2.89323	5.2242	0.562248	-1.47318	0.00257625	8.39913	8.93787	6.19207	3.31239	2.24657	7.69677	7.31397	6.1325	11.7726	0	0	0.686495	0.975711	0	1.21681	0.996273	0	0	0.846168	0	1.25057	1.46145	0	0
ENSG00000180777	ANKRD30B	ankyrin repeat domain 30B [Source:HGNC Symbol;Acc:HGNC:24165]	18	14728272	14852738	1	protein_coding	5.59838	10.6796	0.517126	-1.47123	0.00304871	2.99969	1.98619	2.32203	35.6082	33.6986	35.4051	0	0	0	3.09281	3.43204	9.61093	0	0	1.21681	1.99255	0	0	1.69234	0	0.625283	0	0	0.678539
ENSG00000156103	MMP16	matrix metallopeptidase 16 [Source:HGNC Symbol;Acc:HGNC:7162]	8	88032009	88328025	-1	protein_coding	260.897	381.837	139.958	-1.46995	3.43206e-08	152.384	154.923	152.48	371.816	486.757	575.718	594.87	549.881	464.627	378.869	400.405	299.312	93.6683	115.149	102.212	55.7913	207.041	88.485	88.8477	352.094	145.066	192.181	60.5	178.456
ENSG00000081041	CXCL2	C-X-C motif chemokine ligand 2 [Source:HGNC Symbol;Acc:HGNC:4603]	4	74097035	74099293	-1	protein_coding	4.71729	8.2172	1.21737	-1.46978	0.00199202	0.599938	1.98619	0.774009	16.562	24.7123	21.551	2.43799	1.36278	3.92422	10.0516	5.72007	8.92444	0.975711	1.07616	0	1.99255	2.07041	0.961794	1.69234	0	3.7517	0.730727	0	1.35708
ENSG00000223865	HLA-DPB1	major histocompatibility complex, class II, DP beta 1 [Source:HGNC Symbol;Acc:HGNC:4940]	6	33075926	33087201	1	protein_coding	7.08184	11.4368	2.72693	-1.46976	7.91072e-05	4.7995	2.97929	3.87005	17.39	11.2329	14.6239	13.8153	12.265	11.7726	13.1444	14.8722	16.4759	0	1.07616	0	2.98882	3.10562	2.88538	3.38467	0	6.87811	4.38436	3.27027	4.74977
ENSG00000084674	APOB	apolipoprotein B [Source:HGNC Symbol;Acc:HGNC:603]	2	21001429	21044073	-1	protein_coding	99.3408	167.78	30.9013	-1.46938	0.00203609	192.58	414.121	184.988	28.9834	29.9543	140.851	359.197	302.537	308.443	19.3301	16.5882	15.7894	9.75711	8.60927	9.73445	5.97764	15.5281	13.4651	83.7706	0	146.942	4.38436	44.1487	28.4986
ENSG00000198758	EPS8L3	EPS8 like 3 [Source:HGNC Symbol;Acc:HGNC:21297]	1	109750080	109764027	-1	protein_coding	5.9096	10.2081	1.61111	-1.46912	0.00184253	2.99969	8.93787	2.32203	9.93717	3.74428	39.2535	13.0026	17.7161	20.4059	1.54641	0.572007	2.05949	0.975711	1.07616	0	1.99255	0	1.92359	3.38467	0	3.12642	0.730727	4.08784	2.03562
ENSG00000111348	ARHGDIB	Rho GDP dissociation inhibitor beta [Source:HGNC Symbol;Acc:HGNC:679]	12	14942017	14961728	-1	protein_coding	76.614	118.03	35.1984	-1.46893	1.04291e-07	80.3917	88.3856	53.4066	85.294	103.342	106.215	221.045	166.94	212.693	123.712	96.6692	78.2604	16.5871	36.5894	40.1546	21.918	84.8869	29.8156	14.3849	0	33.14	58.4581	33.5203	52.9261
ENSG00000142173	COL6A2	collagen type VI alpha 2 chain [Source:HGNC Symbol;Acc:HGNC:2212]	21	46098097	46132849	1	protein_coding	8452.69	13286.1	3619.3	-1.46847	0.000233829	1892.2	2214.61	1876.2	18299.3	23972.4	23359.7	17677.1	19159.3	16440.1	12672	12087.7	9782.55	825.452	746.854	643.691	3014.72	6893.44	3918.35	3429.52	3168.85	5655.69	5634.63	3472.21	6028.14
ENSG00000118137	APOA1	apolipoprotein A1 [Source:HGNC Symbol;Acc:HGNC:600]	11	116835751	116837950	-1	protein_coding	227.935	363.306	92.5637	-1.46665	0.000294458	381.561	663.389	384.683	81.1536	88.3651	221.667	552.611	809.49	939.457	79.6399	80.081	77.5739	146.357	185.099	191.039	40.8472	51.7603	37.5099	84.6168	0	126.932	49.6894	100.561	96.3526
ENSG00000135899	SP110	SP110 nuclear body protein [Source:HGNC Symbol;Acc:HGNC:5401]	2	230167293	230225729	-1	protein_coding	28.9997	44.4927	13.5068	-1.46657	9.12093e-09	50.9947	52.6341	61.1467	48.8578	38.1917	36.1748	26.0052	22.4858	22.7605	61.8562	70.9289	41.8762	19.5142	20.447	19.4689	5.97764	22.7745	7.69435	16.0772	0	18.1332	12.4224	7.35811	12.2137
ENSG00000173391	OLR1	oxidized low density lipoprotein receptor 1 [Source:HGNC Symbol;Acc:HGNC:8133]	12	10158301	10172138	-1	protein_coding	9.30504	15.379	3.23109	-1.46653	0.000759675	16.7983	8.93787	14.7062	28.9834	46.4291	32.3264	3.25065	3.40694	2.35453	9.27843	12.5842	5.49196	1.95142	1.07616	3.65042	4.98137	7.24644	0.961794	0	0	3.12642	5.84581	6.54054	3.3927
ENSG00000116745	RPE65	RPE65, retinoid isomerohydrolase [Source:HGNC Symbol;Acc:HGNC:10294]	1	68428822	68449959	-1	protein_coding	2.53478	4.53458	0.534967	-1.46589	0.00236729	7.19926	10.9241	13.1582	0.828098	2.99543	2.30903	3.25065	0.681389	3.13937	3.86601	4.00405	2.05949	0.975711	0	0	0.996273	0	0	0.846168	0	0	2.92291	0	0.678539
ENSG00000084731	KIF3C	kinesin family member 3C [Source:HGNC Symbol;Acc:HGNC:6321]	2	25926596	25982749	-1	protein_coding	135.072	196.665	73.4795	-1.4656	4.466e-32	250.174	262.178	277.869	175.557	169.242	183.953	173.91	168.303	158.538	204.126	172.746	163.386	66.3484	69.9503	54.7563	63.7615	86.9573	72.1345	72.7705	117.365	65.6547	65.7654	66.223	80.0676
ENSG00000143869	GDF7	growth differentiation factor 7 [Source:HGNC Symbol;Acc:HGNC:4222]	2	20666664	20679245	1	protein_coding	25.1326	39.9139	10.3514	-1.46512	8.39577e-05	5.99938	6.95168	4.64406	37.2644	58.4108	90.8219	52.0105	40.2019	32.1786	53.351	53.1967	43.9357	7.80569	8.60927	6.08403	12.9516	17.5985	8.65614	18.6157	0	20.0091	7.30727	5.72298	10.8566
ENSG00000162366	PDZK1IP1	PDZK1 interacting protein 1 [Source:HGNC Symbol;Acc:HGNC:16887]	1	47183593	47191044	-1	protein_coding	7.41521	14.8304	0	-1.46511	0.00248248	1.79981	0	7.74009	44.7173	38.9406	54.6471	0	0	0.784843	14.6909	5.72007	8.92444	0	0	0	0	0	0	0	0	0	0	0	0
ENSG00000183508	TENT5C	terminal nucleotidyltransferase 5C [Source:HGNC Symbol;Acc:HGNC:24712]	1	117605934	117628372	1	protein_coding	27.9885	44.1129	11.8642	-1.46415	3.62155e-05	22.7976	23.8343	37.1524	115.106	98.8491	93.9006	15.4406	25.2114	14.912	28.6085	30.8884	22.6543	10.7328	10.7616	15.8185	19.9255	9.31685	10.5797	3.38467	0	8.75396	20.4603	16.3514	16.2849
ENSG00000077942	FBLN1	fibulin 1 [Source:HGNC Symbol;Acc:HGNC:3600]	22	45502238	45601135	1	protein_coding	999.548	1511.27	487.824	-1.46307	6.35586e-08	445.754	444.907	400.937	2057.82	2890.59	2977.11	1868.31	1917.43	1660.73	1203.88	1226.38	1041.41	437.119	516.556	474.555	349.692	480.336	339.513	594.01	352.094	614.653	591.889	475.825	627.649
ENSG00000119922	IFIT2	interferon induced protein with tetratricopeptide repeats 2 [Source:HGNC Symbol;Acc:HGNC:5409]	10	89283694	89309276	1	protein_coding	33.9847	52.0676	15.9017	-1.46303	8.70621e-09	49.7948	28.7998	44.1185	45.5454	53.9177	63.1135	42.2585	36.1136	26.6847	81.9595	88.6611	63.844	9.75711	15.0662	20.6857	11.9553	34.1618	25.0066	20.308	0	21.2596	11.6916	7.35811	13.5708
ENSG00000185070	FLRT2	fibronectin leucine rich transmembrane protein 2 [Source:HGNC Symbol;Acc:HGNC:3761]	14	85530144	85654426	1	protein_coding	716.72	1088.05	345.388	-1.46217	4.93239e-10	779.919	707.085	722.925	1430.95	2033.9	1986.54	893.93	1026.85	1032.85	807.224	861.443	772.993	368.819	311.01	327.321	152.43	611.807	225.06	299.544	0	348.283	655.462	336.02	508.904
ENSG00000183090	FREM3	FRAS1 related extracellular matrix 3 [Source:HGNC Symbol;Acc:HGNC:25172]	4	143577302	143700675	-1	protein_coding	2.77889	4.98066	0.577111	-1.46211	0.00252647	5.99938	12.9103	4.64406	4.14049	4.49314	13.0845	4.06332	0.681389	3.13937	3.86601	0	2.74598	0	0	0	0.996273	0	0	2.5385	0	1.25057	1.46145	0	0.678539
ENSG00000080644	CHRNA3	cholinergic receptor nicotinic alpha 3 subunit [Source:HGNC Symbol;Acc:HGNC:1957]	15	78593052	78621295	-1	protein_coding	92.8588	133.258	52.4596	-1.46177	1.52318e-18	119.988	85.4063	80.497	130.011	169.242	133.154	156.031	142.41	113.802	158.507	162.45	147.596	39.0285	52.7318	38.9378	49.8137	67.2884	61.5548	27.0774	117.365	50.6479	46.7665	33.5203	44.7836
ENSG00000225783	MIAT	myocardial infarction associated transcript [Source:HGNC Symbol;Acc:HGNC:33425]	22	26646428	26676475	1	lincRNA	10.4531	16.7486	4.15772	-1.46155	0.000136072	4.7995	2.97929	3.87005	24.8429	35.9451	32.3264	20.3166	16.3533	16.4817	17.7837	14.3002	10.9839	1.95142	8.60927	0	7.97019	5.17603	3.84717	3.38467	0	5.62755	5.84581	4.08784	3.3927
ENSG00000143333	RGS16	regulator of G protein signaling 16 [Source:HGNC Symbol;Acc:HGNC:9997]	1	182598623	182604408	-1	protein_coding	44.4903	71.4372	17.5435	-1.45982	0.000337051	4.7995	9.93097	6.19207	182.181	109.333	133.154	51.1978	30.6625	26.6847	104.382	101.245	97.4823	4.87856	17.2185	9.73445	19.9255	27.9506	20.1977	32.1544	0	21.2596	24.8447	14.7162	17.642
ENSG00000231290	APCDD1L-DT	APCDD1L divergent transcript [Source:HGNC Symbol;Acc:HGNC:27152]	20	58515379	58619888	1	processed_transcript	7.48119	12.1862	2.77619	-1.45934	0.000421709	4.19957	3.97239	3.09604	9.10907	8.23742	10.7755	27.6306	20.4417	32.9634	7.73203	9.15212	8.92444	0.975711	1.07616	4.86723	4.98137	5.17603	1.92359	4.23084	0	4.37698	0	1.63514	4.07123
ENSG00000121966	CXCR4	C-X-C motif chemokine receptor 4 [Source:HGNC Symbol;Acc:HGNC:2561]	2	136114349	136118165	-1	protein_coding	167.825	265.005	70.6457	-1.45816	0.000136072	34.1965	86.3994	20.1242	266.647	199.196	298.635	474.596	334.562	268.416	476.293	414.133	306.863	19.5142	35.5132	24.3361	46.8248	59.0067	35.5864	90.54	0	154.445	129.339	89.1149	163.528
ENSG00000184232	OAF	out at first homolog [Source:HGNC Symbol;Acc:HGNC:28752]	11	120210767	120230332	1	protein_coding	124.125	184.418	63.8319	-1.45746	3.81276e-07	65.9932	54.6203	61.1467	172.244	155.762	196.268	317.751	344.783	338.267	171.651	170.458	164.072	33.1742	51.6556	43.805	33.8733	91.0981	77.9053	60.9241	117.365	83.1626	60.6503	34.3379	78.032
ENSG00000180332	KCTD4	potassium channel tetramerization domain containing 4 [Source:HGNC Symbol;Acc:HGNC:23227]	13	45192853	45194717	-1	protein_coding	3.79626	6.45367	1.13885	-1.4572	0.00138446	7.79919	3.97239	9.28811	14.9058	12.7306	12.3148	1.62533	3.40694	0.784843	3.86601	4.00405	2.74598	2.92713	1.07616	1.21681	1.99255	0	0	0	0	0.625283	3.65363	0.817568	1.35708
ENSG00000137936	BCAR3	BCAR3, NSP family adaptor protein [Source:HGNC Symbol;Acc:HGNC:973]	1	93561786	93847150	-1	protein_coding	113.927	174.052	53.8029	-1.45654	3.09911e-09	71.9926	58.5927	86.689	316.333	277.077	279.393	164.971	161.489	153.829	198.713	169.886	149.656	41.9556	43.0463	37.721	84.6832	70.394	75.9817	49.9239	0	62.5283	61.381	55.5946	62.4256
ENSG00000145623	OSMR	oncostatin M receptor [Source:HGNC Symbol;Acc:HGNC:8507]	5	38845858	38945596	1	protein_coding	173.568	278.459	68.6774	-1.45618	0.000523298	64.1934	54.6203	76.6269	451.313	643.268	635.753	290.934	172.391	161.678	279.899	277.424	233.408	8.7814	16.1424	7.30084	53.7988	129.401	72.1345	80.386	0	147.567	118.378	61.3176	128.922
ENSG00000163032	VSNL1	visinin like 1 [Source:HGNC Symbol;Acc:HGNC:12722]	2	17539126	17657018	1	protein_coding	127.544	197.13	57.9573	-1.45505	2.86109e-06	94.1903	90.3718	83.593	428.126	405.132	318.646	187.725	149.224	178.944	169.331	126.414	133.867	62.4455	130.215	100.995	28.8919	39.3378	49.0515	22.0004	0	27.5125	86.9565	72.7636	75.3178
ENSG00000119888	EPCAM	epithelial cell adhesion molecule [Source:HGNC Symbol;Acc:HGNC:11529]	2	47345158	47387601	1	protein_coding	60.8278	93.9098	27.7459	-1.45504	5.05043e-07	50.3948	94.3442	63.4688	94.4031	74.8857	240.139	119.462	126.057	134.993	49.485	42.9005	36.3842	14.6357	12.9139	20.6857	35.8658	28.9858	30.7774	32.1544	0	47.5215	28.4983	40.8784	40.0338
ENSG00000104447	TRPS1	transcriptional repressor GATA binding 1 [Source:HGNC Symbol;Acc:HGNC:12340]	8	115408496	115809673	-1	protein_coding	103.957	149.724	58.1899	-1.45366	5.98312e-23	119.388	118.179	134.678	153.198	184.968	178.565	167.409	164.896	138.132	143.816	156.158	137.299	60.4941	39.8179	48.6723	24.9068	86.9573	42.3189	50.7701	117.365	57.526	59.1889	49.8716	60.39
ENSG00000142669	SH3BGRL3	SH3 domain binding glutamate rich protein like 3 [Source:HGNC Symbol;Acc:HGNC:15568]	1	26279176	26281522	1	protein_coding	133.446	194.862	72.0296	-1.45353	3.04962e-16	134.386	139.034	153.254	224.414	217.917	190.11	229.171	252.114	332.774	153.867	173.318	137.986	49.7613	66.7218	58.4067	54.795	114.908	64.4402	49.0778	117.365	77.5351	65.7654	58.0473	87.5315
ENSG00000113389	NPR3	natriuretic peptide receptor 3 [Source:HGNC Symbol;Acc:HGNC:7945]	5	32689070	32791724	1	protein_coding	328.137	527.914	128.36	-1.45308	0.00127582	287.97	143.006	291.802	963.905	1879.63	1478.55	61.7624	83.8108	40.027	354.9	391.253	358.35	19.5142	26.904	17.0353	144.46	92.1333	59.6312	206.465	234.73	283.253	146.876	143.074	166.242
ENSG00000178573	MAF	MAF bZIP transcription factor [Source:HGNC Symbol;Acc:HGNC:6776]	16	79585843	79600714	-1	protein_coding	231.382	351.744	111.019	-1.45258	1.66765e-10	197.98	213.516	256.197	693.118	586.355	661.152	215.356	218.044	171.881	343.302	331.764	332.264	106.353	112.997	90.0437	150.437	133.542	112.53	131.156	0	130.684	104.494	128.358	131.637
ENSG00000136997	MYC	MYC proto-oncogene, bHLH transcription factor [Source:HGNC Symbol;Acc:HGNC:7553]	8	127735434	127741434	1	protein_coding	215.01	338.704	91.3171	-1.45211	0.000482045	95.9901	89.3787	111.457	889.377	742.866	784.301	160.095	139.003	183.653	276.033	302.592	289.701	12.6842	17.2185	15.8185	159.404	112.837	120.224	211.542	117.365	113.176	78.1878	69.4933	67.8539
ENSG00000185615	PDIA2	protein disulfide isomerase family A member 2 [Source:HGNC Symbol;Acc:HGNC:14180]	16	283152	287215	1	protein_coding	25.1354	39.9029	10.3679	-1.44828	0.000136072	20.3979	13.9034	20.1242	74.5288	83.872	91.5915	11.3773	16.3533	10.9878	31.7013	49.7646	54.2331	2.92713	5.38079	7.30084	15.9404	11.3873	13.4651	27.9235	0	17.5079	8.03799	5.72298	8.82101
ENSG00000034971	MYOC	myocilin [Source:HGNC Symbol;Acc:HGNC:7610]	1	171635417	171652683	-1	protein_coding	4.50086	7.46135	1.54037	-1.44692	0.000555721	5.39944	13.9034	7.74009	10.7653	9.73514	10.0058	2.43799	1.36278	3.92422	6.18562	9.15212	8.92444	0	1.07616	1.21681	0	2.07041	0.961794	2.5385	0	5.62755	1.46145	0.817568	2.71416
ENSG00000196154	S100A4	S100 calcium binding protein A4 [Source:HGNC Symbol;Acc:HGNC:10494]	1	153543613	153550136	-1	protein_coding	145.422	222.489	68.3552	-1.44646	7.29554e-08	389.96	408.163	369.976	67.904	83.872	90.8219	226.733	156.719	170.311	253.611	239.671	212.127	45.8584	77.4834	104.645	67.7466	64.1828	54.8222	46.5392	0	69.4064	104.494	94.8379	90.2457
ENSG00000261742	LINC00922	long intergenic non-protein coding RNA 922 [Source:HGNC Symbol;Acc:HGNC:27545]	16	65284499	65576300	-1	lincRNA	1.74165	3.41516	0.0681307	-1.44628	0.00372268	5.99938	2.97929	13.1582	6.62478	0.748857	3.07871	0.812664	0.681389	3.92422	0	2.28803	0.686495	0	0	0	0	0	0	0	0	0	0	0.817568	0
ENSG00000131386	GALNT15	polypeptide N-acetylgalactosaminyltransferase 15 [Source:HGNC Symbol;Acc:HGNC:21531]	3	16174649	16231992	1	protein_coding	2.72154	4.81882	0.624255	-1.44525	0.0027672	1.19988	0.993097	0.774009	4.96859	10.484	10.0058	4.87598	3.40694	0	7.73203	8.58011	4.80547	0	0	1.21681	0.996273	1.03521	0	0	0	1.25057	0	1.63514	1.35708
ENSG00000125787	GNRH2	gonadotropin releasing hormone 2 [Source:HGNC Symbol;Acc:HGNC:4420]	20	3043622	3045747	1	protein_coding	4.31402	7.30451	1.32353	-1.44468	0.00142107	3.59963	3.97239	1.54802	4.96859	4.49314	30.7871	4.87598	8.85806	9.41812	2.31961	8.0081	4.80547	0.975711	2.15232	0	0	0	1.92359	2.5385	0	3.7517	0.730727	2.4527	1.35708
ENSG00000166126	AMN	amnion associated transmembrane protein [Source:HGNC Symbol;Acc:HGNC:14604]	14	102922656	102933596	1	protein_coding	13.4455	21.2788	5.61209	-1.44214	0.000105907	16.1983	38.7308	17.0282	25.671	23.2146	62.3438	6.50131	19.0789	14.1272	13.9177	10.2961	8.23794	5.85427	5.38079	8.51765	5.97764	5.17603	11.5415	10.154	0	5.62755	0	5.72298	3.3927
ENSG00000183775	KCTD16	potassium channel tetramerization domain containing 16 [Source:HGNC Symbol;Acc:HGNC:29244]	5	144170832	144485686	1	protein_coding	21.9215	34.8511	8.99183	-1.44188	0.000153236	13.7986	15.8896	20.8983	81.1536	65.8994	63.1135	20.3166	10.9022	10.9878	37.1137	45.1886	32.9518	2.92713	3.22848	1.21681	15.9404	6.21124	6.73255	22.0004	0	14.3815	10.2302	15.5338	9.49955
ENSG00000172232	AZU1	azurocidin 1 [Source:HGNC Symbol;Acc:HGNC:913]	19	825097	832018	1	protein_coding	7.6459	12.5718	2.71995	-1.44171	0.000694326	5.39944	7.94478	5.41807	17.39	24.7123	22.3206	2.43799	4.76972	2.35453	19.3301	18.8762	19.9084	1.95142	0	0	1.99255	2.07041	4.80897	3.38467	0	6.25283	5.11509	1.63514	5.42831
ENSG00000126950	TMEM35A	transmembrane protein 35A [Source:HGNC Symbol;Acc:HGNC:25864]	X	101078720	101096364	1	protein_coding	33.5542	44.5665	22.5419	-1.441	1.9947e-06	58.194	34.7584	60.3727	33.1239	31.452	53.1077	42.2585	32.0253	32.1786	60.3098	57.2007	39.8167	18.5385	20.447	14.6017	0	9.31685	17.3123	10.154	117.365	12.5057	18.9989	12.2635	18.9991
ENSG00000164588	HCN1	hyperpolarization activated cyclic nucleotide gated potassium channel 1 [Source:HGNC Symbol;Acc:HGNC:4845]	5	45254950	45696498	-1	protein_coding	77.6365	119.82	35.4528	-1.43906	3.11229e-06	75.5922	75.4754	70.4348	228.555	238.885	208.582	99.145	91.3061	75.345	91.2379	89.2331	94.0498	16.5871	13.9901	15.8185	39.8509	79.7109	59.6312	18.6157	0	21.2596	59.9196	41.696	58.3544
ENSG00000225465	RFPL1S	RFPL1 antisense RNA 1 [Source:HGNC Symbol;Acc:HGNC:9978]	22	29436534	29478175	-1	antisense	2.45006	4.25948	0.640638	-1.4378	0.00194262	2.39975	3.97239	6.19207	5.79668	10.484	7.69677	1.62533	2.72556	2.35453	0.773203	2.28803	4.80547	0	0	0	0.996273	1.03521	0.961794	0	0	1.87585	1.46145	0	1.35708
ENSG00000130558	OLFM1	olfactomedin 1 [Source:HGNC Symbol;Acc:HGNC:17187]	9	135075422	135121179	1	protein_coding	110.737	163.668	57.8059	-1.43575	0.000397659	18.5981	25.8205	17.0282	436.407	298.794	313.258	88.5803	103.571	80.054	201.033	185.902	194.965	12.6842	16.1424	14.6017	86.6758	42.4434	64.4402	60.0779	234.73	58.1513	37.2671	23.7095	42.748
ENSG00000079819	EPB41L2	erythrocyte membrane protein band 4.1 like 2 [Source:HGNC Symbol;Acc:HGNC:3379]	6	130839347	131063322	-1	protein_coding	306.413	456.024	156.801	-1.43456	3.55229e-13	250.174	281.046	291.802	543.232	607.323	651.147	624.126	541.704	421.461	432.994	462.754	364.529	93.6683	97.9304	103.429	121.545	230.851	143.307	154.849	117.365	216.348	215.564	163.514	223.239
ENSG00000251209	LINC00923	long intergenic non-protein coding RNA 923 [Source:HGNC Symbol;Acc:HGNC:28088]	15	97572185	97874550	-1	lincRNA	1.57735	3.1547	0	-1.43408	0.00390335	2.39975	6.95168	6.96608	0.828098	1.49771	2.30903	0	0	1.56969	3.09281	7.43609	4.80547	0	0	0	0	0	0	0	0	0	0	0	0
ENSG00000112343	TRIM38	tripartite motif containing 38 [Source:HGNC Symbol;Acc:HGNC:10059]	6	25962802	25991226	1	protein_coding	53.4526	76.2342	30.671	-1.43403	2.52889e-05	44.9953	37.7377	46.4406	98.5436	105.589	122.379	95.0816	71.5458	63.5723	89.6915	76.077	63.1575	5.85427	2.15232	4.86723	10.959	45.5491	29.8156	24.5389	117.365	42.5192	33.6134	15.5338	35.284
ENSG00000203930	LINC00632	long intergenic non-protein coding RNA 632 [Source:HGNC Symbol;Acc:HGNC:27865]	X	140709562	140793215	1	antisense	3.07718	5.18848	0.965881	-1.43281	0.0010827	2.39975	2.97929	0.774009	6.62478	4.49314	8.46645	5.68865	5.45111	5.4939	10.0516	5.72007	4.11897	0.975711	0	1.21681	0.996273	0	0.961794	0	0	3.7517	2.19218	0.817568	0.678539
ENSG00000136244	IL6	interleukin 6 [Source:HGNC Symbol;Acc:HGNC:6018]	7	22725884	22732002	1	protein_coding	5.23259	9.73729	0.727879	-1.43264	0.00418084	0	0	1.54802	24.0148	47.178	26.9387	1.62533	2.72556	1.56969	5.41242	1.71602	4.11897	0	0	0	0.996273	0	1.92359	1.69234	0	0.625283	1.46145	0	2.03562
ENSG00000006016	CRLF1	cytokine receptor like factor 1 [Source:HGNC Symbol;Acc:HGNC:2364]	19	18572220	18607741	-1	protein_coding	11.0307	17.6809	4.38047	-1.43258	0.00023301	4.19957	5.95858	5.41807	34.7801	31.452	29.2477	10.5646	18.3975	8.63328	18.5569	25.7403	19.2219	2.92713	1.07616	1.21681	1.99255	6.21124	3.84717	10.154	0	10.0045	6.57654	2.4527	6.10685
ENSG00000114631	PODXL2	podocalyxin like 2 [Source:HGNC Symbol;Acc:HGNC:17936]	3	127629181	127672809	1	protein_coding	58.1942	88.6133	27.775	-1.43176	9.2319e-09	139.786	112.22	155.576	69.5602	123.561	93.1309	82.8917	86.5364	77.6995	54.8974	33.1764	34.3248	38.0527	29.0563	32.8538	19.9255	40.373	41.3571	24.5389	0	26.8872	32.152	15.5338	32.5699
ENSG00000280143	AP000892.3	novel transcript	11	117204967	117210292	1	TEC	4.71855	7.72247	1.71463	-1.43166	0.000620391	10.1989	7.94478	12.3841	8.28098	14.9771	13.8542	3.25065	2.04417	8.63328	3.09281	4.57606	3.43248	0	4.30463	0	2.98882	2.07041	1.92359	0	0	1.25057	2.19218	2.4527	3.3927
ENSG00000221986	MYBPHL	myosin binding protein H like [Source:HGNC Symbol;Acc:HGNC:30434]	1	109292365	109307041	-1	protein_coding	44.0687	67.4351	20.7022	-1.43039	1.12636e-07	38.996	44.6894	48.7626	133.324	127.306	96.2096	47.1345	62.0064	51.7997	64.949	41.1845	52.8601	18.5385	21.5232	29.2034	21.918	12.4225	18.2741	14.3849	0	9.37925	38.7285	33.5203	30.5343
ENSG00000121236	TRIM6	tripartite motif containing 6 [Source:HGNC Symbol;Acc:HGNC:16277]	11	5596109	5612958	1	protein_coding	30.7993	46.721	14.8776	-1.43019	1.88458e-12	42.5956	34.7584	51.8586	43.0611	41.1871	50.029	64.2004	63.3692	56.5087	40.2065	47.4766	25.4003	20.4899	15.0662	10.9513	7.97019	22.7745	9.61794	16.0772	0	15.6321	23.3833	15.5338	21.0347
ENSG00000168546	GFRA2	GDNF family receptor alpha 2 [Source:HGNC Symbol;Acc:HGNC:4244]	8	21690403	21812357	-1	protein_coding	24.1626	38.0599	10.2654	-1.42965	0.00011417	10.1989	11.9172	13.1582	40.5768	44.9314	48.4896	47.9472	82.4481	72.2056	33.2477	30.3164	21.2813	15.6114	17.2185	15.8185	0.996273	9.31685	4.80897	3.38467	0	5.00226	18.2682	13.0811	19.6776
ENSG00000167332	OR51E2	olfactory receptor family 51 subfamily E member 2 [Source:HGNC Symbol;Acc:HGNC:15195]	11	4680171	4697854	-1	protein_coding	3.90727	7.36183	0.452712	-1.42759	0.00431762	3.59963	4.96548	5.41807	19.0462	18.7214	23.86	0	0	0	2.31961	2.86004	7.55145	0	0	0	0.996273	2.07041	0	0	0	0	0.730727	1.63514	0
ENSG00000179178	TMEM125	transmembrane protein 125 [Source:HGNC Symbol;Acc:HGNC:28275]	1	43269994	43274002	1	protein_coding	4.09929	6.70839	1.4902	-1.42717	0.000606451	9.59901	4.96548	9.28811	7.45288	10.484	15.3935	4.06332	2.72556	3.13937	3.09281	6.86409	3.43248	0.975711	1.07616	0	3.98509	0	3.84717	2.5385	0	1.87585	0.730727	0.817568	2.03562
ENSG00000065485	PDIA5	protein disulfide isomerase family A member 5 [Source:HGNC Symbol;Acc:HGNC:24811]	3	123067062	123225227	1	protein_coding	140.022	211.163	68.8814	-1.42439	1.63086e-13	100.19	123.144	116.101	215.305	269.588	281.702	295.81	268.467	268.416	208.765	223.083	163.386	79.0326	74.2549	58.4067	60.7727	57.9715	91.3704	71.9243	0	99.42	86.2258	55.5946	91.6028
ENSG00000165655	ZNF503	zinc finger protein 503 [Source:HGNC Symbol;Acc:HGNC:23589]	10	75397830	75401906	-1	protein_coding	240.537	350.089	130.984	-1.42215	3.85968e-11	166.783	159.889	172.604	506.796	545.917	564.173	322.627	374.083	364.952	339.436	390.681	293.133	88.7897	93.6258	102.212	89.6646	180.126	125.033	99.8478	234.73	104.422	151.26	136.534	165.564
ENSG00000277639	AC007906.2		16	53035690	53052873	-1	protein_coding	1.56584	3.07514	0.0565449	-1.42105	0.0044791	1.19988	0.993097	2.32203	7.45288	10.484	6.15741	0.812664	0	0.784843	1.54641	1.71602	3.43248	0	0	0	0	0	0	0	0	0	0	0	0.678539
ENSG00000060718	COL11A1	collagen type XI alpha 1 chain [Source:HGNC Symbol;Acc:HGNC:2186]	1	102876467	103108872	-1	protein_coding	651.249	989.425	313.073	-1.42097	1.26449e-05	726.525	421.073	812.71	1698.43	2388.1	2439.88	412.833	382.941	263.707	756.192	809.39	761.323	670.314	459.52	396.679	172.355	178.055	139.46	216.619	234.73	216.348	455.243	219.926	397.624
ENSG00000236384	LINC00479	long intergenic non-protein coding RNA 479 [Source:HGNC Symbol;Acc:HGNC:19727]	21	41711520	41715775	-1	lincRNA	1.8862	3.68937	0.0830228	-1.41874	0.00448376	9.59901	7.94478	9.28811	1.6562	2.99543	6.15741	1.62533	0	0	0.773203	2.86004	1.37299	0	0	0	0.996273	0	0	0	0	0	0	0	0
ENSG00000128266	GNAZ	G protein subunit alpha z [Source:HGNC Symbol;Acc:HGNC:4395]	22	23070361	23125037	1	protein_coding	17.6647	27.1858	8.1436	-1.41827	2.62058e-06	19.198	13.9034	28.6383	47.2016	55.4154	41.5626	11.3773	13.6278	23.5453	21.6497	27.4563	22.6543	14.6357	12.9139	7.30084	5.97764	13.4577	4.80897	5.07701	0	5.00226	11.6916	7.35811	9.49955
ENSG00000170074	FAM153A	family with sequence similarity 153 member A [Source:HGNC Symbol;Acc:HGNC:29940]	5	177707981	177783398	-1	protein_coding	3.88222	7.04676	0.717684	-1.41781	0.0044791	1.19988	3.97239	0	6.62478	3.74428	3.07871	0.812664	0.681389	0.784843	17.7837	17.7322	28.1463	0.975711	0	1.21681	0.996273	3.10562	0.961794	0	0	0.625283	0.730727	0	0
ENSG00000164054	SHISA5	shisa family member 5 [Source:HGNC Symbol;Acc:HGNC:30376]	3	48467798	48504826	-1	protein_coding	446.282	666.541	226.023	-1.41739	1.35384e-10	449.953	418.094	494.592	812.364	847.706	838.948	585.118	615.294	618.457	721.398	875.743	720.82	80.984	99.0066	113.163	323.789	258.801	213.518	267.389	117.365	355.161	312.751	225.649	344.698
ENSG00000164176	EDIL3	EGF like repeats and discoidin domains 3 [Source:HGNC Symbol;Acc:HGNC:3173]	5	83940554	84384793	-1	protein_coding	631.64	948.628	314.653	-1.41656	2.38468e-08	926.904	702.12	937.325	990.405	1440.8	1506.26	1068.65	804.72	952.8	712.12	775.07	566.358	556.155	701.655	581.633	128.519	300.21	160.62	186.157	117.365	241.359	339.057	149.615	313.485
ENSG00000131378	RFTN1	raftlin, lipid raft linker 1 [Source:HGNC Symbol;Acc:HGNC:30278]	3	16313574	16514026	-1	protein_coding	265.95	400.338	131.562	-1.41545	1.78194e-06	155.984	156.909	168.734	814.02	765.332	761.21	205.604	235.761	267.632	439.179	441.018	392.675	66.3484	72.1026	57.1899	151.434	139.753	87.5232	162.464	117.365	159.447	186.335	172.507	206.276
ENSG00000144285	SCN1A	sodium voltage-gated channel alpha subunit 1 [Source:HGNC Symbol;Acc:HGNC:10585]	2	165984641	166149214	-1	protein_coding	18.0346	29.0716	6.99766	-1.41373	0.000824962	76.7921	64.5513	95.9772	7.45288	11.2329	9.23612	15.4406	3.40694	2.35453	27.0621	18.8762	16.4759	8.7814	9.68543	4.86723	4.98137	11.3873	8.65614	7.61551	0	7.5034	7.30727	5.72298	7.46393
ENSG00000088320	REM1	RRAD and GEM like GTPase 1 [Source:HGNC Symbol;Acc:HGNC:15922]	20	31475293	31484905	1	protein_coding	8.85684	15.0399	2.67378	-1.41355	0.00291812	1.79981	0	0.774009	16.562	13.4794	17.7026	30.8812	36.1136	33.7483	12.3712	10.8681	6.17846	0	1.07616	0	4.98137	5.17603	5.77076	4.23084	0	3.7517	4.38436	0	2.71416
ENSG00000174705	SH3PXD2B	SH3 and PX domains 2B [Source:HGNC Symbol;Acc:HGNC:29242]	5	172325000	172454523	-1	protein_coding	324.832	486.348	163.315	-1.41342	4.1002e-20	344.364	313.819	352.948	549.857	624.547	632.674	540.421	501.502	412.043	526.551	602.896	434.551	155.138	172.185	114.38	151.434	216.358	138.498	189.542	0	258.242	202.411	151.25	210.347
ENSG00000104213	PDGFRL	platelet derived growth factor receptor like [Source:HGNC Symbol;Acc:HGNC:8805]	8	17576433	17644071	1	protein_coding	49.4111	74.4822	24.3401	-1.41316	7.90471e-12	59.9938	49.6548	48.7626	70.3883	122.813	126.227	78.0157	87.2178	76.1298	67.2686	53.7687	53.5466	20.4899	36.5894	25.5529	19.9255	43.4786	23.083	18.6157	0	23.7608	30.6905	22.0743	27.8201
ENSG00000000971	CFH	complement factor H [Source:HGNC Symbol;Acc:HGNC:4883]	1	196651878	196747504	1	protein_coding	232.996	374.592	91.4005	-1.41309	0.00196097	34.1965	28.7998	30.1864	660.822	855.943	1066	332.379	316.164	289.607	314.694	346.636	219.678	12.6842	23.6755	15.8185	49.8137	144.929	52.8986	134.541	117.365	219.474	143.953	18.8041	162.849
ENSG00000162753	SLC9C2	solute carrier family 9 member C2 (putative) [Source:HGNC Symbol;Acc:HGNC:28664]	1	173500464	173603094	-1	protein_coding	3.78457	6.22375	1.34539	-1.41301	0.000723208	2.99969	3.97239	3.87005	6.62478	14.2283	12.3148	4.06332	4.08833	9.41812	4.63922	5.72007	2.74598	0	0	1.21681	2.98882	1.03521	0.961794	0.846168	0	1.87585	2.19218	1.63514	3.3927
ENSG00000167779	IGFBP6	insulin like growth factor binding protein 6 [Source:HGNC Symbol;Acc:HGNC:5475]	12	53097436	53102345	1	protein_coding	225.219	326.723	123.715	-1.41235	3.35154e-10	181.781	189.682	181.118	471.187	539.177	491.054	292.559	377.489	350.825	272.167	337.484	236.154	110.255	171.109	197.123	65.754	107.661	52.8986	114.233	234.73	126.307	101.571	80.1217	122.816
ENSG00000143632	ACTA1	actin, alpha 1, skeletal muscle [Source:HGNC Symbol;Acc:HGNC:129]	1	229431245	229434098	-1	protein_coding	560.88	899.629	222.131	-1.41159	0.0014873	1063.09	1034.81	844.444	483.609	341.479	291.708	464.844	2713.97	2540.54	291.497	466.758	258.809	519.078	620.943	758.07	67.7466	94.2037	65.402	52.4624	0	53.7743	144.684	136.534	152.671
ENSG00000079257	LXN	latexin [Source:HGNC Symbol;Acc:HGNC:13347]	3	158645822	158672693	-1	protein_coding	71.2837	109.094	33.4736	-1.41117	1.46743e-06	26.9972	38.7308	29.4124	154.854	148.274	185.492	148.717	118.562	149.905	112.888	104.677	90.6173	23.4171	45.1987	29.2034	22.9143	52.7955	25.9684	23.6927	0	46.2709	54.0738	28.6149	49.5334
ENSG00000185201	IFITM2	interferon induced transmembrane protein 2 [Source:HGNC Symbol;Acc:HGNC:5413]	11	307631	315272	1	protein_coding	300.61	439.377	161.844	-1.40939	1.01167e-11	289.77	270.122	316.57	644.26	568.382	539.543	430.712	473.565	595.696	395.107	405.553	343.248	59.5184	126.987	111.946	100.624	284.682	130.804	129.464	234.73	197.589	192.181	165.966	207.633
ENSG00000140575	IQGAP1	IQ motif containing GTPase activating protein 1 [Source:HGNC Symbol;Acc:HGNC:6110]	15	90388218	90502243	1	protein_coding	729.699	1053.61	405.788	-1.40894	2.14531e-13	785.319	574.01	771.687	1280.24	1389.88	1724.08	960.568	840.153	803.68	1189.19	1313.33	1011.21	239.049	212.003	217.808	350.688	426.505	329.895	418.853	821.554	525.863	480.087	349.102	498.048
ENSG00000158352	SHROOM4	shroom family member 4 [Source:HGNC Symbol;Acc:HGNC:29215]	X	50591647	50814302	-1	protein_coding	53.3379	82.7804	23.8955	-1.40872	3.95308e-05	29.9969	35.7515	17.8022	86.9502	92.1094	96.2096	118.649	105.615	91.8267	116.754	120.694	81.0064	11.7085	9.68543	6.08403	7.97019	40.373	14.4269	22.8465	0	37.517	47.4972	38.4257	50.2119
ENSG00000101115	SALL4	spalt like transcription factor 4 [Source:HGNC Symbol;Acc:HGNC:15924]	20	51782331	51802520	-1	protein_coding	6.86589	11.1224	2.60941	-1.40827	0.000743827	4.19957	2.97929	0	8.28098	12.7306	31.5568	14.6279	14.9906	11.7726	7.73203	10.8681	13.7299	2.92713	4.30463	2.43361	1.99255	0	3.84717	2.5385	0	3.12642	5.11509	1.63514	3.3927
ENSG00000239268	AC092691.1	novel transcript	3	117672154	117997592	-1	lincRNA	7.02369	11.4965	2.55086	-1.40819	0.000863468	4.7995	2.97929	3.09604	18.2181	20.968	21.551	13.8153	8.85806	9.41812	14.6909	8.58011	10.9839	0	1.07616	0	1.99255	3.10562	0.961794	2.5385	0	6.87811	2.92291	1.63514	9.49955
ENSG00000112414	ADGRG6	adhesion G protein-coupled receptor G6 [Source:HGNC Symbol;Acc:HGNC:13841]	6	142301854	142446266	1	protein_coding	297.545	441.434	153.656	-1.40703	1.49999e-10	535.145	458.811	526.326	482.781	678.464	809.7	290.121	292.316	289.607	303.096	339.772	291.074	268.321	220.613	223.892	86.6758	132.506	114.453	96.4632	117.365	130.059	196.565	114.46	142.493
ENSG00000138031	ADCY3	adenylate cyclase 3 [Source:HGNC Symbol;Acc:HGNC:234]	2	24819169	24919839	-1	protein_coding	73.538	112.267	34.8088	-1.4069	9.03509e-07	43.7955	49.6548	28.6383	135.808	214.173	173.177	134.902	113.111	106.739	122.166	117.261	107.78	49.7613	33.3609	27.9865	7.97019	48.6547	53.8604	33.0006	0	46.8962	44.5743	30.25	41.3909
ENSG00000144452	ABCA12	ATP binding cassette subfamily A member 12 [Source:HGNC Symbol;Acc:HGNC:14637]	2	214931542	215138428	-1	protein_coding	10.7189	18.0355	3.40232	-1.4067	0.00295336	56.3942	44.6894	58.0507	4.96859	5.99085	7.69677	3.25065	3.40694	0.784843	13.9177	9.72412	7.55145	9.75711	8.60927	8.51765	1.99255	3.10562	0.961794	1.69234	0	1.25057	0.730727	0.817568	3.3927
ENSG00000113763	UNC5A	unc-5 netrin receptor A [Source:HGNC Symbol;Acc:HGNC:12567]	5	176810477	176880898	1	protein_coding	11.6108	18.4534	4.76827	-1.40656	0.000314406	5.39944	2.97929	3.09604	14.0777	13.4794	10.7755	37.3825	51.1042	21.1908	27.0621	21.1643	13.7299	2.92713	7.53311	3.65042	3.98509	4.14082	5.77076	6.76935	0	10.6298	3.65363	4.08784	4.07123
ENSG00000162545	CAMK2N1	calcium/calmodulin dependent protein kinase II inhibitor 1 [Source:HGNC Symbol;Acc:HGNC:24190]	1	20482391	20486220	-1	protein_coding	30.7712	47.8058	13.7366	-1.4054	5.06681e-05	8.39913	13.9034	11.6101	103.512	71.8903	82.3554	49.5725	38.1578	47.8754	52.5778	45.7606	48.0547	3.90285	13.9901	10.9513	22.9143	14.4929	25.0066	22.8465	0	18.1332	7.30727	13.0811	12.2137
ENSG00000155980	KIF5A	kinesin family member 5A [Source:HGNC Symbol;Acc:HGNC:6323]	12	57549998	57586632	1	protein_coding	4.282	7.17809	1.38591	-1.40439	0.00222971	4.19957	3.97239	4.64406	16.562	17.2237	12.3148	4.06332	6.1325	7.06359	6.18562	1.71602	2.05949	0	2.15232	0	0.996273	2.07041	5.77076	1.69234	0	0	0	3.27027	0.678539
ENSG00000060982	BCAT1	branched chain amino acid transaminase 1 [Source:HGNC Symbol;Acc:HGNC:976]	12	24810022	24949459	-1	protein_coding	649.285	991.378	307.193	-1.4041	0.000117289	298.169	278.067	330.502	1469.04	1473.75	1580.92	1162.11	930.096	889.227	1193.05	1169.18	1122.42	52.6884	73.1788	51.1059	357.662	474.124	331.819	247.927	352.094	307.639	531.238	376.899	529.939
ENSG00000117385	P3H1	prolyl 3-hydroxylase 1 [Source:HGNC Symbol;Acc:HGNC:19316]	1	42746335	42767084	-1	protein_coding	822.975	1222.62	423.33	-1.40342	9.94189e-11	599.338	556.134	610.693	1169.27	1699.9	1587.07	1938.2	1993.06	1708.6	972.689	1028.47	808.005	409.799	347.599	341.923	338.733	539.342	411.648	378.237	234.73	498.351	669.346	349.102	561.152
ENSG00000146122	DAAM2	dishevelled associated activator of morphogenesis 2 [Source:HGNC Symbol;Acc:HGNC:18143]	6	39792298	39904877	1	protein_coding	135.062	203.162	66.9625	-1.40064	1.29783e-11	218.977	148.965	238.395	219.446	297.296	344.815	169.847	153.994	111.448	207.218	188.19	139.358	48.7856	49.5033	42.5882	82.6907	98.3446	61.5548	116.771	0	103.797	71.6112	49.8716	78.032
ENSG00000115828	QPCT	glutaminyl-peptide cyclotransferase [Source:HGNC Symbol;Acc:HGNC:9753]	2	37342827	37373322	1	protein_coding	16.0808	25.1833	6.97819	-1.39907	5.62295e-05	14.3985	9.93097	6.19207	30.6396	25.4611	26.169	34.9445	31.3439	30.6089	33.2477	29.7444	29.5193	3.90285	2.15232	3.65042	2.98882	7.24644	3.84717	5.92318	0	16.8826	12.4224	5.72298	18.9991
ENSG00000141404	GNAL	G protein subunit alpha L [Source:HGNC Symbol;Acc:HGNC:4388]	18	11688956	11885685	1	protein_coding	87.6576	138.932	36.3833	-1.39892	0.000711222	17.3982	14.8965	11.6101	327.927	345.972	280.162	67.4511	62.6878	46.3058	172.424	138.426	181.921	29.2713	24.7516	12.1681	32.877	23.8097	33.6628	44.8469	0	21.8849	84.0336	58.0473	71.2466
ENSG00000151790	TDO2	tryptophan 2,3-dioxygenase [Source:HGNC Symbol;Acc:HGNC:11708]	4	155854738	155920406	1	protein_coding	3.33269	5.88038	0.785002	-1.39826	0.0044791	2.39975	2.97929	3.87005	5.79668	12.7306	19.2419	5.68865	0.681389	2.35453	4.63922	4.00405	6.17846	0	0	0	0	7.24644	0	0	0	0.625283	0.730727	0.817568	0
ENSG00000167780	SOAT2	sterol O-acyltransferase 2 [Source:HGNC Symbol;Acc:HGNC:11178]	12	53103518	53124538	1	protein_coding	3.79786	6.20903	1.3867	-1.39465	0.00101132	3.59963	8.93787	6.19207	4.14049	5.99085	16.1632	10.5646	4.08833	7.84843	3.09281	1.14401	2.74598	0.975711	2.15232	2.43361	0	2.07041	0.961794	0.846168	0	1.25057	1.46145	2.4527	2.03562
ENSG00000123146	ADGRE5	adhesion G protein-coupled receptor E5 [Source:HGNC Symbol;Acc:HGNC:1711]	19	14380501	14408725	1	protein_coding	73.0573	109.611	36.5035	-1.3922	4.23249e-14	71.9926	80.4408	82.819	107.653	134.045	120.07	112.148	86.5364	76.9146	173.971	142.43	126.315	27.3199	29.0563	24.3361	34.8696	35.197	52.8986	50.7701	0	42.5192	51.8816	41.696	47.4977
ENSG00000103056	SMPD3	sphingomyelin phosphodiesterase 3 [Source:HGNC Symbol;Acc:HGNC:14240]	16	68358325	68448688	-1	protein_coding	119.31	175.742	62.8787	-1.39059	7.99323e-06	127.787	81.4339	166.412	276.585	348.218	388.687	79.641	46.3344	50.23	201.033	144.146	198.397	117.085	80.7119	66.9244	35.8658	54.8659	50.9751	30.4621	117.365	36.2664	61.381	44.9662	57.6758
ENSG00000125966	MMP24	matrix metallopeptidase 24 [Source:HGNC Symbol;Acc:HGNC:7172]	20	35226654	35277000	1	protein_coding	79.6779	123.028	36.3281	-1.3905	6.12466e-05	248.974	157.902	273.999	126.699	217.168	200.116	23.5672	37.4764	33.7483	46.3922	59.4888	50.8006	26.3442	36.5894	37.721	35.8658	40.373	19.2359	43.1546	0	46.8962	46.0358	43.3311	60.39
ENSG00000166292	TMEM100	transmembrane protein 100 [Source:HGNC Symbol;Acc:HGNC:25607]	17	55719627	55732121	-1	protein_coding	7.27289	11.3458	3.19998	-1.39016	2.40908e-05	7.19926	12.9103	10.8361	11.5934	8.23742	22.3206	14.6279	10.9022	11.7726	6.18562	8.58011	10.9839	1.95142	4.30463	4.86723	0.996273	2.07041	4.80897	2.5385	0	8.12868	4.38436	1.63514	2.71416
ENSG00000103154	NECAB2	N-terminal EF-hand calcium binding protein 2 [Source:HGNC Symbol;Acc:HGNC:23746]	16	83968632	84002776	1	protein_coding	15.8412	25.5695	6.11285	-1.38967	0.00135518	10.7989	6.95168	13.9322	85.294	56.9131	68.5012	2.43799	5.45111	7.84843	20.1033	11.4401	17.1624	0.975711	8.60927	9.73445	8.96646	10.3521	10.5797	7.61551	0	3.7517	3.65363	5.72298	3.3927
ENSG00000167105	TMEM92	transmembrane protein 92 [Source:HGNC Symbol;Acc:HGNC:26579]	17	50271406	50281485	1	protein_coding	6.86089	11.0816	2.64018	-1.38841	0.00076531	5.99938	4.96548	3.87005	15.7339	17.2237	26.169	15.4406	12.9464	10.203	4.63922	6.86409	8.92444	0	0	0	1.99255	2.07041	4.80897	8.46168	0	2.50113	2.19218	4.90541	4.74977
ENSG00000003249	DBNDD1	dysbindin domain containing 1 [Source:HGNC Symbol;Acc:HGNC:28455]	16	90004865	90020128	-1	protein_coding	45.5776	68.6248	22.5303	-1.38839	4.16091e-10	104.389	89.3787	106.039	46.3735	51.6711	51.5684	45.5092	59.9622	46.3058	73.4543	69.2129	79.6334	13.66	10.7616	24.3361	26.8994	21.7393	40.3953	28.7697	0	24.386	24.8447	37.6081	16.9635
ENSG00000186007	LEMD1	LEM domain containing 1 [Source:HGNC Symbol;Acc:HGNC:18725]	1	205381378	205457091	-1	protein_coding	2.64389	5.02207	0.265704	-1.38825	0.00566588	1.79981	2.97929	1.54802	17.39	8.23742	10.7755	0	0.681389	0	5.41242	4.57606	6.86495	0	0	0	0.996273	0	0	0	0	0	2.19218	0	0
ENSG00000164330	EBF1	EBF transcription factor 1 [Source:HGNC Symbol;Acc:HGNC:3126]	5	158695916	159099761	-1	protein_coding	16.5329	26.9921	6.07371	-1.3882	0.00179516	2.99969	3.97239	1.54802	33.952	32.9497	36.9445	47.1345	43.6089	34.5331	22.4229	37.7525	26.0868	0	2.15232	1.21681	5.97764	2.07041	3.84717	5.07701	0	9.37925	16.8067	7.35811	18.9991
ENSG00000180353	HCLS1	hematopoietic cell-specific Lyn substrate 1 [Source:HGNC Symbol;Acc:HGNC:4844]	3	121631399	121660927	-1	protein_coding	7.05803	11.4536	2.66249	-1.38757	0.00103428	1.19988	6.95168	0.774009	12.4215	12.7306	18.4722	19.5039	13.6278	21.9756	8.50523	6.86409	14.4164	1.95142	1.07616	0	3.98509	4.14082	0.961794	1.69234	0	1.87585	5.11509	5.72298	5.42831
ENSG00000239893	ZNF736P9Y	zinc finger protein 736 pseudogene 9, Y-linked [Source:HGNC Symbol;Acc:HGNC:38408]	Y	8068896	8070723	-1	processed_pseudogene	2.28822	4.49628	0.0801495	-1.38633	0.00536587	1.79981	0.993097	0.774009	14.0777	12.7306	10.0058	0	0	0.784843	3.86601	6.86409	2.05949	0	0	0	0	0	0.961794	0	0	0	0	0	0
ENSG00000163501	IHH	indian hedgehog [Source:HGNC Symbol;Acc:HGNC:5956]	2	219054420	219060467	-1	protein_coding	5.06879	8.62286	1.51472	-1.38621	0.00351332	4.19957	5.95858	3.87005	9.10907	3.74428	21.551	12.19	23.8486	14.912	0.773203	0.572007	2.74598	2.92713	3.22848	0	0.996273	1.03521	0	3.38467	0	3.7517	0	0.817568	2.03562
ENSG00000102468	HTR2A	5-hydroxytryptamine receptor 2A [Source:HGNC Symbol;Acc:HGNC:5293]	13	46831550	46897076	-1	protein_coding	11.3313	12.0579	10.6047	-1.38604	0.00578832	5.39944	1.98619	8.5141	13.2496	24.7123	35.4051	8.9393	6.81389	0.784843	16.2373	13.7282	8.92444	0	0	0	0.996273	2.07041	0	0.846168	117.365	3.7517	0.730727	0.817568	0.678539
ENSG00000182022	CHST15	carbohydrate sulfotransferase 15 [Source:HGNC Symbol;Acc:HGNC:18137]	10	124007666	124093607	-1	protein_coding	118.959	182.774	55.1441	-1.38481	3.78575e-05	50.3948	72.4961	47.9886	186.322	232.894	263.229	276.306	219.407	142.841	253.611	232.235	215.559	20.4899	27.9801	15.8185	46.8248	85.9221	34.6246	30.4621	0	104.422	100.84	69.4933	124.851
ENSG00000105717	PBX4	PBX homeobox 4 [Source:HGNC Symbol;Acc:HGNC:13403]	19	19561707	19618916	-1	protein_coding	7.77564	12.3948	3.15651	-1.38287	0.000440529	16.7983	7.94478	13.9322	14.0777	17.9726	28.478	7.31397	6.81389	2.35453	13.1444	10.2961	9.61093	1.95142	2.15232	0	1.99255	3.10562	1.92359	5.07701	0	0.625283	7.30727	8.99325	4.74977
ENSG00000114200	BCHE	butyrylcholinesterase [Source:HGNC Symbol;Acc:HGNC:983]	3	165772904	165837472	-1	protein_coding	140.487	218.589	62.3857	-1.3821	0.000316662	148.185	89.3787	161.768	388.378	593.095	667.31	136.527	98.8014	107.524	90.4647	70.9289	70.709	96.5954	156.043	111.946	15.9404	48.6547	30.7774	26.2312	0	32.5147	94.2638	55.5946	80.0676
ENSG00000079841	RIMS1	regulating synaptic membrane exocytosis 1 [Source:HGNC Symbol;Acc:HGNC:17282]	6	71886703	72403143	1	protein_coding	3.54597	6.16519	0.926756	-1.38156	0.00450939	18.5981	12.9103	15.4802	6.62478	4.49314	5.38774	0	3.40694	0.784843	3.09281	1.14401	2.05949	0.975711	0	1.21681	0.996273	2.07041	0	0	0	0.625283	2.92291	1.63514	0.678539
ENSG00000177363	LRRN4CL	LRRN4 C-terminal like [Source:HGNC Symbol;Acc:HGNC:33724]	11	62686402	62689899	-1	protein_coding	10.0998	16.2247	3.97486	-1.38152	0.000780879	7.79919	16.8826	10.0621	25.671	22.4657	43.1019	3.25065	6.81389	6.27875	23.1961	12.0122	17.1624	3.90285	0	1.21681	1.99255	4.14082	1.92359	11.0002	0	10.6298	3.65363	2.4527	6.78539
ENSG00000172296	SPTLC3	serine palmitoyltransferase long chain base subunit 3 [Source:HGNC Symbol;Acc:HGNC:16253]	20	13008979	13169103	1	protein_coding	10.9714	16.9781	4.9648	-1.38089	3.64183e-05	9.59901	16.8826	13.1582	33.1239	29.2054	23.86	21.1293	16.3533	14.1272	10.0516	4.57606	11.6704	6.82998	5.38079	12.1681	0.996273	3.10562	2.88538	4.23084	0	6.25283	6.57654	5.72298	5.42831
ENSG00000161509	GRIN2C	glutamate ionotropic receptor NMDA type subunit 2C [Source:HGNC Symbol;Acc:HGNC:4587]	17	74842023	74861504	-1	protein_coding	16.411	26.6231	6.19895	-1.37959	0.00175991	4.7995	1.98619	4.64406	81.1536	79.3788	46.1806	7.31397	8.85806	10.203	18.5569	33.7484	22.6543	1.95142	4.30463	1.21681	7.97019	4.14082	12.5033	9.30785	0	6.25283	10.9609	8.99325	6.78539
ENSG00000135185	TMEM243	transmembrane protein 243 [Source:HGNC Symbol;Acc:HGNC:21707]	7	87196160	87220587	-1	protein_coding	32.4326	48.7965	16.0687	-1.37877	2.43552e-11	34.7964	26.8136	41.7965	57.9668	51.6711	69.2709	58.5118	50.4228	63.5723	42.5262	42.9005	45.3087	13.66	12.9139	13.3849	8.96646	18.6337	24.0448	21.1542	0	20.0091	27.0369	10.6284	22.3918
ENSG00000110076	NRXN2	neurexin 2 [Source:HGNC Symbol;Acc:HGNC:8009]	11	64606174	64723188	-1	protein_coding	25.4109	40.4726	10.3492	-1.37732	0.000933979	8.99907	5.95858	8.5141	66.2478	56.1643	88.5128	30.0686	44.9717	38.4573	47.1654	48.0486	42.5627	0.975711	0	6.08403	14.9441	13.4577	12.5033	20.308	0	30.6389	5.84581	6.54054	12.8922
ENSG00000130508	PXDN	peroxidasin [Source:HGNC Symbol;Acc:HGNC:14966]	2	1631887	1744852	-1	protein_coding	3469.09	5114.6	1823.59	-1.37613	3.93403e-09	2397.35	2287.1	2481.47	4941.26	7687.76	7456.63	7795.07	6749.84	5271.79	5089.22	5257.32	3960.39	1285.01	1263.41	1014.82	1119.81	2304.37	1311.89	1969.03	1291.01	2169.11	3225.43	1904.93	3024.25
ENSG00000179542	SLITRK4	SLIT and NTRK like family member 4 [Source:HGNC Symbol;Acc:HGNC:23502]	X	143622790	143635777	-1	protein_coding	101.247	152.33	50.1628	-1.37606	9.61519e-09	80.9916	71.503	97.5252	219.446	219.415	242.448	167.409	164.215	145.981	173.971	137.282	107.78	81.9598	68.8741	47.4555	20.9217	49.6899	24.0448	49.0778	0	56.9008	78.9185	51.5068	72.6037
ENSG00000174567	GOLT1A	golgi transport 1A [Source:HGNC Symbol;Acc:HGNC:24766]	1	204198160	204214092	-1	protein_coding	2.69264	4.63203	0.753249	-1.37603	0.00397296	1.19988	3.97239	6.19207	9.10907	2.99543	12.3148	0	3.40694	7.06359	4.63922	0.572007	4.11897	0.975711	0	0	0.996273	2.07041	1.92359	0.846168	0	0	0.730727	0.817568	0.678539
ENSG00000260802	SERTM2	serine rich and transmembrane domain containing 2 [Source:HGNC Symbol;Acc:HGNC:48576]	X	111511662	111522399	1	protein_coding	28.2015	43.933	12.4699	-1.37511	0.000201509	98.9898	102.289	99.0732	9.10907	10.484	13.8542	47.1345	37.4764	37.6725	30.1549	18.3042	22.6543	18.5385	15.0662	15.8185	9.96273	10.3521	5.77076	5.92318	0	15.0068	16.076	18.8041	18.3206
ENSG00000197496	SLC2A10	solute carrier family 2 member 10 [Source:HGNC Symbol;Acc:HGNC:13444]	20	46709487	46736347	1	protein_coding	129.314	194.17	64.4577	-1.37467	1.58409e-09	106.189	110.234	97.5252	191.291	259.853	305.562	228.358	209.186	194.641	226.548	227.659	172.997	27.3199	45.1987	42.5882	51.8062	94.2037	78.8671	64.3088	0	90.666	103.032	74.3987	101.102
ENSG00000185904	LINC00839	long intergenic non-protein coding RNA 839 [Source:HGNC Symbol;Acc:HGNC:28269]	10	42475543	42495336	1	lincRNA	2.03078	3.99104	0.070514	-1.37253	0.00596166	0	0	0.774009	7.45288	9.73514	12.3148	1.62533	2.04417	0.784843	3.09281	1.14401	8.92444	0	0	0	0	0	0	0.846168	0	0	0	0	0
ENSG00000155090	KLF10	Kruppel like factor 10 [Source:HGNC Symbol;Acc:HGNC:11810]	8	102648779	102655902	-1	protein_coding	165.658	248.692	82.6232	-1.37189	5.35964e-09	145.185	131.089	157.898	348.629	346.721	339.428	257.614	260.291	327.28	231.188	221.367	217.619	36.1013	45.1987	42.5882	93.6497	149.07	85.5996	99.8478	0	148.817	108.148	83.3919	99.0667
ENSG00000117069	ST6GALNAC5	ST6 N-acetylgalactosaminide alpha-2,6-sialyltransferase 5 [Source:HGNC Symbol;Acc:HGNC:19342]	1	76867441	77065711	1	protein_coding	58.363	90.3758	26.3501	-1.37181	0.000201188	152.384	97.3235	143.966	120.902	174.484	157.784	39.0079	29.9811	60.4329	34.7941	34.3204	39.1302	43.907	52.7318	49.8891	18.9292	54.8659	19.2359	9.30785	0	7.5034	33.6134	6.54054	19.6776
ENSG00000163132	MSX1	msh homeobox 1 [Source:HGNC Symbol;Acc:HGNC:7391]	4	4859666	4863936	1	protein_coding	25.8356	39.4694	12.2018	-1.37161	6.17333e-06	71.3926	57.5996	79.723	33.1239	33.6986	41.5626	19.5039	13.6278	19.6211	31.7013	30.8884	41.1897	10.7328	5.38079	14.6017	13.9478	5.17603	24.0448	15.231	0	21.2596	11.6916	15.5338	8.82101
ENSG00000121039	RDH10	retinol dehydrogenase 10 [Source:HGNC Symbol;Acc:HGNC:19975]	8	73294612	73325281	1	protein_coding	425.727	639.034	212.421	-1.37069	6.79329e-06	606.537	458.811	753.885	1263.68	1580.09	1226.86	203.166	186.701	240.947	422.942	295.728	429.059	247.831	216.308	232.41	122.542	282.611	176.008	154.003	117.365	155.695	337.596	222.378	284.308
ENSG00000168461	RAB31	RAB31, member RAS oncogene family [Source:HGNC Symbol;Acc:HGNC:9771]	18	9708165	9862551	1	protein_coding	118.22	171.475	64.9645	-1.37027	1.09931e-07	113.388	85.4063	117.649	221.93	271.086	251.684	177.973	156.038	179.729	172.424	174.462	135.926	19.5142	34.4371	20.6857	59.7764	127.33	70.2109	36.3852	117.365	68.7811	81.1107	64.5879	79.3891
ENSG00000198945	L3MBTL3	L3MBTL3, histone methyl-lysine binding protein [Source:HGNC Symbol;Acc:HGNC:23035]	6	130013699	130141451	1	protein_coding	75.8678	112.832	38.9034	-1.37018	3.60657e-16	117.588	81.4339	113.005	141.605	142.283	167.79	69.8891	97.4386	90.257	115.207	110.397	107.093	61.4698	50.5795	43.805	35.8658	52.7955	39.4335	33.0006	0	35.6411	40.19	24.527	49.5334
ENSG00000149591	TAGLN	transgelin [Source:HGNC Symbol;Acc:HGNC:11553]	11	117199321	117204782	1	protein_coding	696.368	1031.79	360.947	-1.3698	5.46441e-08	1516.64	1309.89	1515.51	1112.96	1307.5	1052.15	741.962	1159.04	1397.81	402.839	503.366	361.783	525.908	611.258	652.208	244.087	362.322	223.136	245.389	234.73	242.61	404.823	231.372	353.519
ENSG00000171189	GRIK1	glutamate ionotropic receptor kainate type subunit 1 [Source:HGNC Symbol;Acc:HGNC:4579]	21	29536933	29940033	-1	protein_coding	9.91069	15.9938	3.82756	-1.36915	0.0017402	39.5959	12.9103	46.4406	9.93717	11.9817	13.0845	4.87598	14.3092	15.6969	10.0516	10.2961	2.74598	8.7814	2.15232	8.51765	0.996273	11.3873	0.961794	0	0	0.625283	5.84581	3.27027	3.3927
ENSG00000182156	ENPP7	ectonucleotide pyrophosphatase/phosphodiesterase 7 [Source:HGNC Symbol;Acc:HGNC:23764]	17	79730919	79742222	1	protein_coding	2.92603	5.42758	0.424483	-1.36873	0.00652795	7.19926	12.9103	3.87005	0	0.748857	3.84838	13.0026	10.2208	12.5575	0.773203	0	0	0	0	1.21681	0.996273	0	0	0.846168	0	0.625283	0.730727	0	0.678539
ENSG00000103460	TOX3	TOX high mobility group box family member 3 [Source:HGNC Symbol;Acc:HGNC:11972]	16	52438005	52547802	-1	protein_coding	5.62815	9.05375	2.20255	-1.36829	0.00119236	15.5984	23.8343	21.6723	4.14049	5.242	9.23612	6.50131	3.40694	6.27875	5.41242	4.57606	2.74598	0	4.30463	3.65042	3.98509	4.14082	0.961794	2.5385	0	3.12642	0.730727	1.63514	1.35708
ENSG00000280087	AC011481.3	TEC	19	44909375	44914968	1	TEC	1.86667	3.33414	0.39921	-1.36723	0.00535534	1.79981	0	1.54802	2.48429	5.99085	10.0058	2.43799	5.45111	3.13937	1.54641	2.86004	2.74598	0.975711	0	0	0.996273	0	0	0	0	0	1.46145	0	1.35708
ENSG00000107742	SPOCK2	SPARC (osteonectin), cwcv and kazal like domains proteoglycan 2 [Source:HGNC Symbol;Acc:HGNC:13564]	10	72059035	72089032	-1	protein_coding	540.727	839.439	242.016	-1.36711	0.000851135	423.556	282.04	529.422	1316.68	2167.19	1981.15	169.034	220.77	200.92	905.42	1034.76	842.329	39.0285	59.1887	53.5395	328.77	341.618	276.997	269.081	117.365	302.012	386.554	282.879	447.157
ENSG00000128641	MYO1B	myosin IB [Source:HGNC Symbol;Acc:HGNC:7596]	2	191245185	191425389	1	protein_coding	427.972	631.663	224.281	-1.36644	3.19382e-11	327.566	264.164	323.536	753.569	745.113	773.525	917.497	806.083	791.907	668.047	672.109	536.839	244.904	206.622	183.738	130.512	262.942	162.543	269.081	117.365	353.91	293.752	194.581	271.416
ENSG00000112812	PRSS16	serine protease 16 [Source:HGNC Symbol;Acc:HGNC:9480]	6	27247701	27256624	1	protein_coding	2.8196	4.85688	0.782318	-1.36604	0.00409168	4.7995	5.95858	8.5141	9.10907	8.98628	10.0058	1.62533	1.36278	1.56969	1.54641	3.43204	1.37299	0.975711	0	0	0	1.03521	0	1.69234	0	2.50113	0.730727	2.4527	0
ENSG00000165633	VSTM4	V-set and transmembrane domain containing 4 [Source:HGNC Symbol;Acc:HGNC:26470]	10	49014245	49115509	-1	protein_coding	135.558	194.599	76.5163	-1.36521	5.52275e-16	218.977	251.254	258.519	198.743	253.114	227.824	142.216	125.376	102.814	198.713	195.626	162.013	63.4212	57.0364	65.7075	88.6683	107.661	94.2558	63.4626	117.365	71.9076	72.3419	49.8716	66.4968
ENSG00000156113	KCNMA1	potassium calcium-activated channel subfamily M alpha 1 [Source:HGNC Symbol;Acc:HGNC:6284]	10	76869601	77638369	-1	protein_coding	20.4562	32.3609	8.55149	-1.36429	0.000729197	70.1927	34.7584	78.949	33.1239	41.1871	50.7987	8.12664	8.17667	4.70906	13.9177	18.3042	26.0868	1.95142	9.68543	3.65042	3.98509	2.07041	10.5797	13.5387	0	17.5079	16.8067	10.6284	12.2137
ENSG00000053524	MCF2L2	MCF.2 cell line derived transforming sequence-like 2 [Source:HGNC Symbol;Acc:HGNC:30319]	3	183178043	183428778	-1	protein_coding	27.904	42.5907	13.2172	-1.36289	4.81274e-06	31.7967	28.7998	33.2824	81.1536	85.3697	62.3438	31.6939	25.2114	29.824	37.8869	31.4604	32.2653	6.82998	4.30463	8.51765	7.97019	12.4225	20.1977	16.0772	0	12.5057	24.114	17.1689	28.4986
ENSG00000114113	RBP2	retinol binding protein 2 [Source:HGNC Symbol;Acc:HGNC:9920]	3	139452884	139480747	-1	protein_coding	8.50341	13.7324	3.27442	-1.36245	0.00166467	15.5984	22.8412	9.28811	3.31239	2.24657	20.0116	7.31397	20.4417	48.6603	0.773203	4.00405	10.2974	2.92713	4.30463	4.86723	0.996273	5.17603	1.92359	4.23084	0	4.37698	2.19218	4.90541	3.3927
ENSG00000164266	SPINK1	serine peptidase inhibitor, Kazal type 1 [Source:HGNC Symbol;Acc:HGNC:11244]	5	147824568	147831786	-1	protein_coding	6.71773	11.5529	1.88255	-1.36143	0.00556204	14.9984	24.8274	23.9943	4.96859	2.24657	28.478	8.9393	10.2208	15.6969	2.31961	0.572007	1.37299	7.80569	3.22848	6.08403	0	0	0	0.846168	0	0.625283	0.730727	3.27027	0
ENSG00000118785	SPP1	secreted phosphoprotein 1 [Source:HGNC Symbol;Acc:HGNC:11255]	4	87975650	87983426	1	protein_coding	11.6334	18.4224	4.84432	-1.36115	0.000515242	16.1983	14.8965	32.5084	19.0462	33.6986	34.6355	4.06332	9.53945	6.27875	29.3817	12.5842	8.23794	0.975711	1.07616	1.21681	4.98137	4.14082	3.84717	6.76935	0	11.2551	5.11509	6.54054	12.2137
ENSG00000234745	HLA-B	major histocompatibility complex, class I, B [Source:HGNC Symbol;Acc:HGNC:4932]	6	31269491	31357188	-1	protein_coding	723.877	1055.08	392.673	-1.36074	1.90408e-07	506.348	486.617	520.134	1194.12	1223.63	1393.12	811.851	844.241	684.383	1834.81	2096.98	1064.75	141.478	200.165	192.255	359.655	444.103	392.412	589.779	704.189	592.143	372.671	310.676	412.552
ENSG00000187715	KBTBD12	kelch repeat and BTB domain containing 12 [Source:HGNC Symbol;Acc:HGNC:25731]	3	127915232	127987671	1	protein_coding	4.09136	6.95129	1.23144	-1.36057	0.0042028	14.3985	19.8619	14.7062	1.6562	2.24657	2.30903	1.62533	2.72556	3.13937	8.50523	7.43609	4.80547	0	1.07616	0	1.99255	1.03521	1.92359	2.5385	0	0	1.46145	0	4.74977
ENSG00000119535	CSF3R	colony stimulating factor 3 receptor [Source:HGNC Symbol;Acc:HGNC:2439]	1	36466043	36483278	-1	protein_coding	6.09912	10.2029	1.99537	-1.36	0.00371986	4.19957	0.993097	3.87005	23.1867	29.9543	19.2419	2.43799	4.76972	0.784843	14.6909	8.0081	10.2974	1.95142	3.22848	0	3.98509	0	0.961794	1.69234	0	0.625283	5.11509	1.63514	4.74977
ENSG00000090530	P3H2	prolyl 3-hydroxylase 2 [Source:HGNC Symbol;Acc:HGNC:19317]	3	189956728	190122437	-1	protein_coding	411.616	597.171	226.06	-1.35949	4.53937e-18	574.141	587.913	539.485	719.617	819.249	900.522	538.796	569.641	468.551	503.355	486.206	458.579	186.361	167.881	156.968	171.359	312.632	191.397	158.233	234.73	241.359	293.752	296.777	301.271
ENSG00000168824	NSG1	neuronal vesicle trafficking associated 1 [Source:HGNC Symbol;Acc:HGNC:18790]	4	4348140	4419058	1	protein_coding	125.513	192.691	58.3343	-1.35887	0.00012642	248.374	193.654	294.898	311.365	272.584	284.78	94.269	102.89	102.03	149.228	136.71	121.51	4.87856	9.68543	14.6017	144.46	83.8517	93.294	60.0779	0	75.6593	83.3028	47.4189	82.7818
ENSG00000215478	CES5AP1	carboxylesterase 5A pseudogene 1 [Source:HGNC Symbol;Acc:HGNC:38516]	22	23359603	23387731	-1	transcribed_unprocessed_pseudogene	2.66187	5.32374	0	-1.35847	0.00581588	0.599938	0.993097	1.54802	19.0462	13.4794	18.4722	0	1.36278	0	2.31961	4.00405	2.05949	0	0	0	0	0	0	0	0	0	0	0	0
ENSG00000168490	PHYHIP	phytanoyl-CoA 2-hydroxylase interacting protein [Source:HGNC Symbol;Acc:HGNC:16865]	8	22219704	22232341	-1	protein_coding	22.0188	33.246	10.7917	-1.35788	5.60519e-07	45.5953	20.855	49.5366	53.8263	47.178	40.0232	19.5039	17.7161	14.1272	29.3817	33.7484	27.4598	10.7328	10.7616	14.6017	12.9516	12.4225	9.61794	21.1542	0	15.0068	5.11509	8.99325	8.14247
ENSG00000125089	SH3TC1	SH3 domain and tetratricopeptide repeats 1 [Source:HGNC Symbol;Acc:HGNC:26009]	4	8182072	8241803	1	protein_coding	97.5945	146.002	49.1865	-1.35757	5.19352e-10	76.7921	108.248	71.9829	169.76	171.488	176.256	209.667	164.896	126.36	151.548	183.614	141.418	33.1742	30.1324	34.0706	37.8584	81.7813	52.8986	58.3856	0	75.6593	69.419	36.7906	80.0676
ENSG00000100665	SERPINA4	serpin family A member 4 [Source:HGNC Symbol;Acc:HGNC:8948]	14	94561091	94569913	1	protein_coding	1.98047	3.83832	0.122621	-1.35502	0.00699154	4.19957	7.94478	3.09604	3.31239	2.99543	13.8542	2.43799	2.72556	5.4939	0	0	0	0	0	0	0	0	0	0.846168	0	0.625283	0	0	0
ENSG00000078725	BRINP1	BMP/retinoic acid inducible neural specific 1 [Source:HGNC Symbol;Acc:HGNC:2687]	9	119153458	119369467	-1	protein_coding	11.1697	17.1533	5.18609	-1.35437	3.76878e-05	12.5987	13.9034	6.96608	22.3586	37.4428	28.478	8.12664	17.7161	10.203	19.3301	14.3002	14.4164	9.75711	6.45695	6.08403	3.98509	5.17603	1.92359	5.92318	0	1.87585	9.49945	4.08784	7.46393
ENSG00000131389	SLC6A6	solute carrier family 6 member 6 [Source:HGNC Symbol;Acc:HGNC:11052]	3	14402576	14489349	1	protein_coding	126.878	195.861	57.895	-1.35422	0.000299904	33.5965	33.7653	30.9604	294.803	286.812	369.445	137.34	126.738	124.79	322.426	343.204	246.452	39.0285	26.904	30.4202	50.8099	28.9858	25.0066	121.848	0	113.802	94.2638	68.6757	94.9955
ENSG00000236296	GUSBP5	glucuronidase, beta pseudogene 5 [Source:HGNC Symbol;Acc:HGNC:42319]	4	143559472	143561460	1	transcribed_processed_pseudogene	3.78402	6.2098	1.35824	-1.35191	0.00158775	3.59963	9.93097	10.8361	7.45288	8.23742	10.7755	3.25065	2.72556	1.56969	6.18562	5.14807	4.80547	0.975711	0	0	2.98882	1.03521	0	0.846168	0	1.87585	2.19218	1.63514	4.74977
ENSG00000167460	TPM4	tropomyosin 4 [Source:HGNC Symbol;Acc:HGNC:12013]	19	16067021	16103005	1	protein_coding	1182.99	1727.7	638.282	-1.35184	4.31081e-18	1253.87	1025.87	1272.47	2442.06	2432.29	2500.68	1861	1655.78	2080.62	1463.67	1501.52	1242.56	500.54	604.801	605.97	544.961	851.974	604.006	584.702	352.094	781.604	792.839	627.075	808.819
ENSG00000131459	GFPT2	glutamine-fructose-6-phosphate transaminase 2 [Source:HGNC Symbol;Acc:HGNC:4242]	5	180300690	180353387	-1	protein_coding	99.884	153.55	46.2178	-1.35126	0.000179448	37.7961	30.786	30.9604	250.085	306.282	311.719	125.15	149.906	109.878	165.465	189.334	135.24	14.6357	16.1424	12.1681	56.7876	59.0067	51.9368	60.9241	0	67.5306	59.9196	76.8514	78.7105
ENSG00000268894	PLCE1-AS1	PLCE1 antisense RNA 1 [Source:HGNC Symbol;Acc:HGNC:45193]	10	94279277	94287478	-1	antisense	10.6922	16.7027	4.68177	-1.35123	0.000297875	37.7961	18.8688	28.6383	9.10907	20.2191	24.6297	5.68865	10.9022	9.41812	8.50523	17.7322	8.92444	12.6842	4.30463	1.21681	0.996273	8.28165	2.88538	3.38467	0	9.37925	5.84581	2.4527	4.74977
ENSG00000142871	CYR61	cysteine rich angiogenic inducer 61 [Source:HGNC Symbol;Acc:HGNC:2654]	1	85580761	85583962	1	protein_coding	2015.85	3064.53	967.163	-1.35036	0.000380027	1227.47	951.387	1194.3	9088.37	8466.58	8108.55	973.571	1109.98	1583.03	1325.27	1550.71	1195.19	1008.89	823.261	689.929	1412.72	958.601	597.274	1390.25	938.918	1204.3	849.835	855.994	875.994
ENSG00000197584	KCNMB2	potassium calcium-activated channel subfamily M regulatory beta subunit 2 [Source:HGNC Symbol;Acc:HGNC:6286]	3	178272932	178844429	1	protein_coding	2.69416	4.61243	0.775891	-1.34879	0.00512609	2.39975	2.97929	2.32203	10.7653	11.9817	7.69677	2.43799	4.08833	3.92422	3.09281	2.28803	1.37299	0	5.38079	1.21681	0	0	0	0	0	0.625283	0.730727	0	1.35708
ENSG00000096092	TMEM14A	transmembrane protein 14A [Source:HGNC Symbol;Acc:HGNC:21076]	6	52671109	52686588	1	protein_coding	57.5212	85.172	29.8703	-1.34857	7.49975e-17	91.1906	72.4961	95.2031	111.793	96.6025	126.997	82.8917	53.1483	76.1298	78.0935	74.3609	63.1575	26.3442	30.1324	42.5882	32.877	40.373	39.4335	23.6927	0	30.0136	35.0749	25.3446	32.5699
ENSG00000158555	GDPD5	glycerophosphodiester phosphodiesterase domain containing 5 [Source:HGNC Symbol;Acc:HGNC:28804]	11	75434640	75525903	-1	protein_coding	82.1111	122.977	41.2456	-1.34793	7.88263e-09	82.1915	72.4961	78.1749	132.496	159.507	193.959	119.462	103.571	80.8389	160.826	152.154	140.045	27.3199	19.3709	20.6857	46.8248	37.2674	55.784	41.4622	0	61.2777	65.7654	42.5135	76.6749
ENSG00000197903	HIST1H2BK	histone cluster 1 H2B family member k [Source:HGNC Symbol;Acc:HGNC:13954]	6	27146418	27146798	-1	protein_coding	13.546	20.5936	6.49837	-1.34426	6.21668e-07	24.5975	28.7998	30.1864	21.5305	16.4748	11.5452	17.0659	19.0789	11.7726	23.9693	26.3123	15.7894	6.82998	6.45695	2.43361	7.97019	3.10562	2.88538	11.0002	0	11.2551	8.76872	9.81082	7.46393
ENSG00000175538	KCNE3	potassium voltage-gated channel subfamily E regulatory subunit 3 [Source:HGNC Symbol;Acc:HGNC:6243]	11	74454841	74467729	-1	protein_coding	11.4836	18.7049	4.26224	-1.34393	0.00286953	1.79981	3.97239	1.54802	29.8115	17.9726	36.1748	28.4432	12.265	10.9878	44.0726	22.3083	15.1029	0	1.07616	0	2.98882	7.24644	4.80897	2.5385	0	6.25283	5.84581	8.17568	12.2137
ENSG00000157833	GAREM2	GRB2 associated regulator of MAPK1 subtype 2 [Source:HGNC Symbol;Acc:HGNC:27172]	2	26173091	26189663	1	protein_coding	44.2962	67.5333	21.059	-1.34274	4.15136e-05	26.9972	25.8205	21.6723	101.856	134.794	116.221	62.5751	42.2461	51.7997	73.4543	82.941	70.0225	4.87856	6.45695	14.6017	34.8696	33.1266	36.5482	31.3082	0	31.8894	19.7296	19.6216	19.6776
ENSG00000101542	CDH20	cadherin 20 [Source:HGNC Symbol;Acc:HGNC:1760]	18	61333582	61555773	1	protein_coding	6.13813	9.92182	2.35444	-1.34269	0.00187132	3.59963	3.97239	2.32203	25.671	21.7168	13.8542	9.75196	11.5836	11.7726	1.54641	9.15212	4.11897	3.90285	2.15232	0	3.98509	4.14082	0	1.69234	0	4.37698	3.65363	1.63514	2.71416
ENSG00000184898	RBM43	RNA binding motif protein 43 [Source:HGNC Symbol;Acc:HGNC:24790]	2	151247940	151261879	-1	protein_coding	44.0025	65.6175	22.3875	-1.34251	5.7102e-10	46.7952	32.7722	47.9886	89.4345	84.6208	112.373	63.3878	56.5553	47.8754	82.7327	61.7768	61.0981	18.5385	22.5993	17.0353	28.8919	34.1618	32.701	27.9235	0	30.6389	25.5754	12.2635	18.3206
ENSG00000196542	SPTSSB	serine palmitoyltransferase small subunit B [Source:HGNC Symbol;Acc:HGNC:24045]	3	161344792	161372880	-1	protein_coding	4.58408	7.60714	1.56101	-1.34214	0.0042991	3.59963	1.98619	2.32203	19.8743	19.4703	13.0845	6.50131	4.08833	4.70906	3.86601	6.29208	5.49196	4.87856	2.15232	7.30084	0	0	0	0	0	0.625283	1.46145	1.63514	0.678539
ENSG00000153064	BANK1	B cell scaffold protein with ankyrin repeats 1 [Source:HGNC Symbol;Acc:HGNC:18233]	4	101411286	102074812	1	protein_coding	1.97768	3.50602	0.449336	-1.34176	0.00667857	7.19926	5.95858	6.19207	0.828098	0	2.30903	4.06332	0.681389	3.13937	2.31961	4.57606	4.80547	0	1.07616	0	0	1.03521	1.92359	0	0	0	0	0	1.35708
ENSG00000197329	PELI1	pellino E3 ubiquitin protein ligase 1 [Source:HGNC Symbol;Acc:HGNC:8827]	2	64092652	64144454	-1	protein_coding	123.348	184.212	62.4837	-1.34109	9.88681e-09	114.588	93.3511	113.779	301.427	253.114	308.64	125.963	135.596	147.551	227.322	212.787	176.429	41.9556	55.9602	27.9865	60.7727	80.7461	60.593	95.617	0	103.172	88.4179	57.2298	77.3535
ENSG00000142632	ARHGEF19	Rho guanine nucleotide exchange factor 19 [Source:HGNC Symbol;Acc:HGNC:26604]	1	16197854	16212609	-1	protein_coding	30.1311	45.3299	14.9322	-1.34095	3.94627e-07	26.3973	23.8343	30.1864	62.1073	55.4154	80.8161	47.1345	40.2019	39.2422	61.8562	41.7565	35.0112	7.80569	8.60927	10.9513	13.9478	35.197	23.083	13.5387	0	13.7562	24.8447	9.81082	17.642
ENSG00000109089	CDR2L	cerebellar degeneration related protein 2 like [Source:HGNC Symbol;Acc:HGNC:29999]	17	74987632	75005800	1	protein_coding	131.126	193.945	68.3078	-1.3401	2.24693e-18	127.187	130.096	122.293	245.117	228.401	224.746	195.852	211.912	243.301	205.672	208.783	183.981	67.3241	67.798	51.1059	64.7578	94.2037	57.7076	99.0017	0	75.034	86.2258	82.5744	73.9608
ENSG00000163362	INAVA	innate immunity activator [Source:HGNC Symbol;Acc:HGNC:25599]	1	200891048	200915735	1	protein_coding	6.74341	10.7047	2.78211	-1.33874	0.000957411	1.79981	9.93097	3.87005	15.7339	21.7168	30.0174	8.12664	6.81389	3.92422	6.95883	8.58011	10.9839	0.975711	1.07616	1.21681	2.98882	4.14082	5.77076	5.07701	0	2.50113	3.65363	3.27027	2.71416
ENSG00000152208	GRID2	glutamate ionotropic receptor delta type subunit 2 [Source:HGNC Symbol;Acc:HGNC:4576]	4	92303622	93810157	1	protein_coding	7.58644	11.6285	3.54443	-1.33855	3.87331e-05	12.5987	18.8688	13.9322	8.28098	15.726	9.23612	13.0026	10.9022	8.63328	13.1444	9.72412	5.49196	1.95142	1.07616	1.21681	5.97764	9.31685	6.73255	2.5385	0	1.87585	2.19218	4.90541	4.74977
ENSG00000182107	TMEM30B	transmembrane protein 30B [Source:HGNC Symbol;Acc:HGNC:27254]	14	61277370	61281840	-1	protein_coding	3.17548	5.35384	0.997123	-1.33825	0.00413082	4.19957	5.95858	6.96608	1.6562	0.748857	16.1632	4.87598	8.85806	7.06359	3.86601	1.14401	2.74598	0.975711	1.07616	0	0.996273	0	0	0.846168	0	0.625283	1.46145	3.27027	2.71416
ENSG00000169744	LDB2	LIM domain binding 2 [Source:HGNC Symbol;Acc:HGNC:6533]	4	16501541	16898809	-1	protein_coding	94.8522	148.615	41.089	-1.33785	0.00132841	14.9984	41.7101	17.0282	175.557	136.292	220.128	263.303	208.505	175.805	191.754	185.902	152.402	3.90285	8.60927	6.08403	18.9292	54.8659	37.5099	40.6161	0	85.6638	87.6872	47.4189	101.781
ENSG00000182118	FAM89A	family with sequence similarity 89 member A [Source:HGNC Symbol;Acc:HGNC:25057]	1	231018958	231040246	-1	protein_coding	28.1911	42.8261	13.5561	-1.33621	1.91791e-05	15.5984	16.8826	9.28811	77.0131	76.3834	73.889	39.0079	42.9275	52.5845	40.2065	40.6125	29.5193	4.87856	12.9139	10.9513	13.9478	21.7393	20.1977	13.5387	0	12.5057	18.2682	18.8041	14.9279
ENSG00000116678	LEPR	leptin receptor [Source:HGNC Symbol;Acc:HGNC:6554]	1	65420652	65641559	1	protein_coding	247.362	368.515	126.208	-1.33601	3.43353e-05	250.774	157.902	287.157	573.872	760.839	715.799	151.155	172.391	131.854	430.674	382.673	407.092	47.8099	43.0463	46.2386	173.352	91.0981	159.658	222.542	117.365	269.497	107.417	117.73	118.744
ENSG00000002587	HS3ST1	heparan sulfate-glucosamine 3-sulfotransferase 1 [Source:HGNC Symbol;Acc:HGNC:5194]	4	11393150	11429765	-1	protein_coding	16.5142	25.3691	7.65935	-1.33556	9.93266e-05	10.7989	8.93787	12.3841	47.2016	56.9131	33.8658	17.0659	22.4858	25.8998	25.5157	23.4523	19.9084	4.87856	2.15232	7.30084	8.96646	18.6337	2.88538	7.61551	0	8.12868	16.8067	5.72298	8.82101
ENSG00000119283	TRIM67	tripartite motif containing 67 [Source:HGNC Symbol;Acc:HGNC:31859]	1	231162112	231221556	1	protein_coding	4.65102	7.60539	1.69665	-1.33519	0.0026335	1.19988	2.97929	2.32203	11.5934	14.2283	14.6239	4.87598	11.5836	4.70906	8.50523	9.15212	5.49196	1.95142	0	1.21681	0.996273	4.14082	0	0	0	1.25057	2.92291	2.4527	5.42831
ENSG00000152953	STK32B	serine/threonine kinase 32B [Source:HGNC Symbol;Acc:HGNC:14217]	4	5051442	5500998	1	protein_coding	4.59905	7.37183	1.82627	-1.33465	0.000897685	1.19988	1.98619	6.96608	7.45288	6.73971	8.46645	10.5646	6.81389	10.203	8.50523	8.58011	10.9839	0	2.15232	0	0.996273	1.03521	1.92359	2.5385	0	3.12642	5.11509	1.63514	3.3927
ENSG00000115604	IL18R1	interleukin 18 receptor 1 [Source:HGNC Symbol;Acc:HGNC:5988]	2	102311529	102398775	1	protein_coding	18.5461	28.9309	8.16136	-1.33437	0.000651671	6.59932	4.96548	8.5141	52.9982	58.4108	80.8161	31.6939	12.9464	27.4695	27.0621	20.5923	15.1029	5.85427	3.22848	7.30084	5.97764	21.7393	14.4269	5.07701	0	6.25283	8.76872	9.81082	9.49955
ENSG00000133110	POSTN	periostin [Source:HGNC Symbol;Acc:HGNC:16953]	13	37562583	37598844	-1	protein_coding	1739.12	2608.49	869.745	-1.33303	0.000167493	613.737	881.87	569.671	1703.4	2501.93	3063.31	6134.8	4655.93	3621.27	2775.02	2691.29	2089.69	338.572	377.732	386.944	458.286	1461.71	730.001	1102.56	938.918	1699.52	1305.08	476.642	1160.98
ENSG00000071909	MYO3B	myosin IIIB [Source:HGNC Symbol;Acc:HGNC:15576]	2	170178145	170655171	1	protein_coding	2.72674	4.55196	0.901528	-1.33249	0.0030637	9.59901	6.95168	4.64406	2.48429	1.49771	2.30903	6.50131	6.1325	7.06359	3.09281	2.28803	2.05949	0.975711	0	0	0.996273	1.03521	0.961794	0	0	3.12642	0.730727	1.63514	1.35708
ENSG00000167757	KLK11	kallikrein related peptidase 11 [Source:HGNC Symbol;Acc:HGNC:6359]	19	51022216	51028039	-1	protein_coding	6.43979	12.8796	0	-1.33056	0.00606849	1.19988	1.98619	0.774009	39.7487	40.4383	47.72	0	0	0	5.41242	9.72412	7.55145	0	0	0	0	0	0	0	0	0	0	0	0
ENSG00000158747	NBL1	NBL1, DAN family BMP antagonist [Source:HGNC Symbol;Acc:HGNC:7650]	1	19596979	19658456	1	protein_coding	73.6652	108.974	38.3564	-1.33035	0.0014246	14.3985	11.9172	16.2542	192.947	131.05	193.189	118.649	124.694	103.599	153.867	126.986	120.137	5.85427	6.45695	6.08403	36.8621	32.0914	22.1213	60.0779	117.365	106.923	24.8447	17.1689	24.4274
ENSG00000153993	SEMA3D	semaphorin 3D [Source:HGNC Symbol;Acc:HGNC:10726]	7	84995553	85186855	-1	protein_coding	237.744	353.749	121.739	-1.33031	3.97853e-08	244.775	224.44	228.333	407.424	529.442	531.847	477.846	398.613	454.424	292.271	251.683	203.889	202.948	196.937	172.787	58.7801	211.182	71.1727	85.463	0	153.82	132.992	66.223	108.566
ENSG00000229224	AC105398.1	novel transcript	2	29096843	29097525	-1	antisense	1.51653	2.84076	0.192302	-1.32958	0.00846083	1.19988	0	1.54802	6.62478	8.23742	4.61806	0.812664	0.681389	2.35453	3.09281	2.86004	2.05949	0	0	0	0	0	0	0.846168	0	0	1.46145	0	0
ENSG00000146386	ABRACL	ABRA C-terminal like [Source:HGNC Symbol;Acc:HGNC:21230]	6	139028682	139043302	1	protein_coding	58.966	87.4077	30.5242	-1.32917	1.27991e-11	125.387	72.4961	126.164	105.168	93.6071	139.312	70.7017	74.2714	76.9146	54.1242	57.2007	53.5466	28.2956	37.6655	42.5882	20.9217	37.2674	33.6628	24.5389	0	33.7653	39.4592	33.5203	34.6055
ENSG00000255690	TRIL	TLR4 interactor with leucine rich repeats [Source:HGNC Symbol;Acc:HGNC:22200]	7	28953358	28958292	-1	protein_coding	261.71	378.417	145.003	-1.3289	2.69397e-07	148.185	161.875	188.084	366.019	584.857	521.841	524.981	535.572	437.943	409.797	342.632	319.22	66.3484	64.5695	75.442	152.43	280.541	161.581	118.464	234.73	186.96	162.952	107.101	128.922
ENSG00000100427	MLC1	megalencephalic leukoencephalopathy with subcortical cysts 1 [Source:HGNC Symbol;Acc:HGNC:17082]	22	50059391	50085902	-1	protein_coding	3.0793	5.52346	0.635136	-1.32814	0.0083434	0.599938	0.993097	0.774009	13.2496	14.2283	18.4722	3.25065	0.681389	0.784843	3.86601	4.57606	4.80547	0	1.07616	0	0	4.14082	0.961794	0	0	0.625283	0	0.817568	0
ENSG00000182870	GALNT9	polypeptide N-acetylgalactosaminyltransferase 9 [Source:HGNC Symbol;Acc:HGNC:4131]	12	132196372	132329349	-1	protein_coding	33.0553	44.4397	21.6709	-1.32723	0.000972052	38.996	21.8481	61.1467	96.8874	116.073	92.3612	10.5646	6.81389	5.4939	24.7425	27.4563	30.8923	8.7814	9.68543	18.2521	16.9366	8.28165	18.2741	11.8464	117.365	9.37925	12.4224	13.8987	14.9279
ENSG00000081923	ATP8B1	ATPase phospholipid transporting 8B1 [Source:HGNC Symbol;Acc:HGNC:3706]	18	57646426	57803315	-1	protein_coding	84.7423	126.823	42.6614	-1.32692	3.25631e-07	50.3948	54.6203	41.0225	143.261	128.803	169.329	141.403	145.136	121.651	195.62	189.906	140.731	40.9799	33.3609	37.721	32.877	41.4082	35.5864	49.0778	0	92.5419	67.2269	34.3379	46.8192
ENSG00000205562	AL049775.1		14	85524432	85529988	-1	lincRNA	5.77986	9.06039	2.49933	-1.3269	0.000514887	10.1989	7.94478	4.64406	8.28098	8.98628	10.7755	10.5646	12.9464	21.1908	5.41242	2.28803	5.49196	2.92713	4.30463	2.43361	2.98882	3.10562	0.961794	0	0	2.50113	4.38436	1.63514	4.74977
ENSG00000147065	MSN	moesin [Source:HGNC Symbol;Acc:HGNC:7373]	X	65588377	65741931	1	protein_coding	1611.64	2336.33	886.961	-1.32637	1.7681e-30	2093.18	2029.89	2048.8	2357.59	2443.52	2581.5	2517.63	2367.15	2272.12	2516	2642.67	2165.89	698.609	756.539	681.412	687.428	1103.53	779.053	883.4	469.459	1020.46	1272.2	1005.61	1285.83
ENSG00000081277	PKP1	plakophilin 1 [Source:HGNC Symbol;Acc:HGNC:9023]	1	201283452	201332993	1	protein_coding	8.6078	13.9985	3.21708	-1.32627	0.00330236	8.39913	1.98619	10.8361	9.93717	9.73514	20.0116	8.12664	1.36278	2.35453	37.1137	32.0324	26.0868	0	0	1.21681	3.98509	3.10562	4.80897	5.92318	0	4.37698	7.30727	2.4527	5.42831
ENSG00000160867	FGFR4	fibroblast growth factor receptor 4 [Source:HGNC Symbol;Acc:HGNC:3691]	5	177086886	177098144	1	protein_coding	10.6664	16.4766	4.85625	-1.32568	0.000165643	10.7989	18.8688	13.1582	16.562	11.2329	46.1806	13.8153	19.0789	11.7726	10.0516	16.5882	9.61093	10.7328	2.15232	3.65042	0.996273	6.21124	5.77076	6.76935	0	10.0045	4.38436	0.817568	6.78539
ENSG00000118640	VAMP8	vesicle associated membrane protein 8 [Source:HGNC Symbol;Acc:HGNC:12647]	2	85561562	85582031	1	protein_coding	11.0421	16.8928	5.19138	-1.32451	3.57813e-05	19.198	20.855	31.7344	25.671	13.4794	28.478	13.0026	8.17667	10.9878	9.27843	14.3002	7.55145	0.975711	5.38079	3.65042	6.97391	5.17603	7.69435	3.38467	0	6.25283	7.30727	7.35811	8.14247
ENSG00000067715	SYT1	synaptotagmin 1 [Source:HGNC Symbol;Acc:HGNC:11509]	12	78863993	79452008	1	protein_coding	60.4205	91.1075	29.7335	-1.32399	9.1047e-06	31.1968	38.7308	32.5084	105.168	108.584	96.2096	172.285	118.562	117.726	92.0111	93.8092	86.4984	19.5142	20.447	9.73445	25.9031	57.9715	25.0066	25.385	0	23.1355	51.1509	40.8784	57.6758
ENSG00000182511	FES	FES proto-oncogene, tyrosine kinase [Source:HGNC Symbol;Acc:HGNC:3657]	15	90883695	90895776	1	protein_coding	24.6882	37.8066	11.5697	-1.32381	0.000119318	7.79919	10.9241	14.7062	51.342	54.6665	56.1864	48.7598	45.6531	34.5331	46.3922	49.7646	32.9518	2.92713	6.45695	7.30084	11.9553	12.4225	21.1595	5.07701	0	11.2551	20.4603	14.7162	25.1059
ENSG00000011028	MRC2	mannose receptor C type 2 [Source:HGNC Symbol;Acc:HGNC:16875]	17	62627401	62693597	1	protein_coding	2882.3	4322.69	1441.91	-1.32141	0.000206767	1067.89	1150.01	994.602	5765.21	8849.24	7325.01	5002.76	5640.54	4312.71	3966.53	4380.43	3417.37	535.666	422.93	423.449	1142.73	2460.68	1789.9	1410.56	821.554	2032.8	2391.67	1647.4	2223.57
ENSG00000132470	ITGB4	integrin subunit beta 4 [Source:HGNC Symbol;Acc:HGNC:6158]	17	75721328	75757818	1	protein_coding	68.5022	97.3488	39.6557	-1.32122	8.61149e-05	86.991	57.5996	117.649	107.653	225.406	224.746	42.2585	47.0158	28.2544	64.949	88.0891	77.5739	6.82998	10.7616	14.6017	37.8584	43.4786	45.2043	49.9239	117.365	40.6434	35.0749	40.8784	33.2484
ENSG00000171502	COL24A1	collagen type XXIV alpha 1 chain [Source:HGNC Symbol;Acc:HGNC:20821]	1	85729233	86156943	-1	protein_coding	8.11221	12.5732	3.65118	-1.32111	0.000375606	8.39913	4.96548	10.0621	11.5934	18.7214	13.8542	16.2533	13.6278	18.8362	12.3712	16.0162	6.17846	9.75711	2.15232	4.86723	1.99255	5.17603	1.92359	0.846168	0	1.87585	11.6916	0.817568	2.71416
ENSG00000172965	MIR4435-2HG	MIR4435-2 host gene [Source:HGNC Symbol;Acc:HGNC:35163]	2	111036776	111523376	-1	lincRNA	28.3628	35.8816	20.844	-1.31944	5.38086e-05	47.3951	40.717	54.9547	43.0611	52.42	43.1019	33.3192	29.2997	24.3301	23.1961	18.8762	19.9084	15.6114	15.0662	23.1193	1.99255	13.4577	5.77076	9.30785	117.365	8.75396	15.3453	11.446	12.8922
ENSG00000138801	PAPSS1	3'-phosphoadenosine 5'-phosphosulfate synthase 1 [Source:HGNC Symbol;Acc:HGNC:8603]	4	107590276	107720452	-1	protein_coding	267.115	374.016	160.215	-1.31902	1.97278e-14	248.974	217.488	291.802	489.406	506.976	517.993	445.34	391.117	406.549	340.209	346.064	286.268	83.9112	110.844	104.645	126.527	203.936	175.046	136.233	352.094	166.325	164.414	143.892	154.707
ENSG00000267466	AC021683.1	novel transcript	17	77563368	77568695	-1	lincRNA	11.3953	17.7831	5.00754	-1.31847	0.000713363	25.7973	42.7032	27.0903	10.7653	18.7214	20.7813	6.50131	4.76972	2.35453	21.6497	20.5923	11.6704	2.92713	4.30463	2.43361	5.97764	11.3873	6.73255	0.846168	0	3.7517	9.49945	4.08784	8.14247
ENSG00000053108	FSTL4	follistatin like 4 [Source:HGNC Symbol;Acc:HGNC:21389]	5	133196455	133612564	-1	protein_coding	5.10091	9.08229	1.11952	-1.31764	0.00902154	0	0.993097	0	21.5305	36.694	8.46645	5.68865	6.81389	6.27875	10.0516	6.29208	6.17846	0	0	1.21681	0.996273	2.07041	0	0	0	0	4.38436	4.08784	0.678539
ENSG00000130988	RGN	regucalcin [Source:HGNC Symbol;Acc:HGNC:9989]	X	47078355	47093314	1	protein_coding	24.9095	38.485	11.3339	-1.31757	0.000570817	68.9929	110.234	96.7512	7.45288	15.726	29.2477	25.1926	17.0347	16.4817	22.4229	30.3164	21.9678	17.5628	12.9139	23.1193	8.96646	10.3521	12.5033	4.23084	0	3.12642	15.3453	16.3514	11.5352
ENSG00000230699	AL645608.2	novel transcript	1	911435	914948	1	lincRNA	16.548	25.7735	7.32245	-1.317	0.000715325	8.99907	2.97929	15.4802	38.9206	56.9131	57.7258	21.1293	23.8486	19.6211	20.8765	19.4482	23.3408	0	8.60927	1.21681	7.97019	11.3873	8.65614	10.154	0	10.6298	10.2302	4.08784	14.9279
ENSG00000218227	AC136632.1	ribosomal protein L19 (RPL19) pseudogene	5	178055604	178056194	1	processed_pseudogene	6.23649	10.2451	2.22792	-1.31684	0.00464394	4.7995	4.96548	1.54802	5.79668	9.73514	7.69677	0.812664	2.72556	5.4939	20.1033	29.7444	29.5193	0.975711	5.38079	2.43361	0	1.03521	3.84717	1.69234	0	4.37698	0.730727	4.90541	1.35708
ENSG00000181885	CLDN7	claudin 7 [Source:HGNC Symbol;Acc:HGNC:2049]	17	7259903	7263983	-1	protein_coding	11.7289	18.3631	5.09474	-1.31643	0.000694326	8.99907	30.786	11.6101	10.7653	9.73514	31.5568	34.1319	26.5742	21.9756	12.3712	10.8681	10.9839	0.975711	4.30463	0	3.98509	6.21124	2.88538	14.3849	0	12.5057	9.49945	1.63514	4.74977
ENSG00000172367	PDZD3	PDZ domain containing 3 [Source:HGNC Symbol;Acc:HGNC:19891]	11	119185457	119190223	1	protein_coding	2.82448	4.96019	0.688771	-1.31609	0.00807149	8.99907	9.93097	6.96608	4.14049	3.74428	16.1632	3.25065	2.04417	3.13937	0	1.14401	0	0.975711	1.07616	0	0	0	0.961794	2.5385	0	0.625283	0.730727	0	1.35708
ENSG00000022355	GABRA1	gamma-aminobutyric acid type A receptor alpha1 subunit [Source:HGNC Symbol;Acc:HGNC:4075]	5	161847063	161899981	1	protein_coding	3.7009	7.11047	0.291334	-1.31586	0.00871032	2.39975	0	1.54802	14.9058	22.4657	30.0174	1.62533	0	0	6.18562	3.43204	2.74598	0	0	0	0	0	0	0	0	0.625283	2.19218	0	0.678539
ENSG00000100362	PVALB	parvalbumin [Source:HGNC Symbol;Acc:HGNC:9704]	22	36800684	36819479	-1	protein_coding	1.92092	3.84184	0	-1.31562	0.00804067	6.59932	0.993097	6.19207	8.28098	8.98628	7.69677	0	0	0	2.31961	2.28803	2.74598	0	0	0	0	0	0	0	0	0	0	0	0
ENSG00000149043	SYT8	synaptotagmin 8 [Source:HGNC Symbol;Acc:HGNC:19264]	11	1828307	1837521	1	protein_coding	1.93187	3.39371	0.47004	-1.31542	0.00739453	1.19988	0.993097	1.54802	3.31239	0.748857	8.46645	5.68865	6.1325	4.70906	2.31961	2.86004	2.74598	0	0	0	0	0	1.92359	0.846168	0	0	2.19218	0	0.678539
ENSG00000132481	TRIM47	tripartite motif containing 47 [Source:HGNC Symbol;Acc:HGNC:19020]	17	75874161	75878575	-1	protein_coding	58.0639	86.7733	29.3545	-1.31527	4.64184e-07	28.797	30.786	33.2824	117.59	111.58	112.373	96.707	110.385	124.79	78.0935	106.965	89.9308	21.4657	26.904	25.5529	24.9068	40.373	26.9302	33.8467	0	36.2664	40.19	22.8919	52.9261
ENSG00000187398	LUZP2	leucine zipper protein 2 [Source:HGNC Symbol;Acc:HGNC:23206]	11	24496970	25082631	1	protein_coding	12.7323	19.5021	5.96242	-1.3152	0.000245216	10.1989	7.94478	9.28811	15.7339	25.4611	20.7813	32.5065	32.7067	21.9756	19.3301	18.8762	19.2219	10.7328	12.9139	12.1681	0.996273	7.24644	2.88538	0.846168	0	3.12642	13.1531	4.08784	3.3927
[truncated: 2,442 more rows]

## Sheet: source_publication
CRISPLD1 – a novel conserved target in the transition to human heart failure
[truncated: 14 more rows]
