# Supplementary material for: CRISPLD1: a novel conserved target in the transition to human heart failure
Source: Basic Res Cardiol. 2020 Mar 7;115(3):27. doi: 10.1007/s00395-020-0784-4 (PMC7060963; doi:10.1007/s00395-020-0784-4)
Supplement: Supplementary file 5 — Supplementary file11 (XLSX 209 kb) [file 395_2020_784_MOESM5_ESM.xlsx]

## Sheet: ClueGO_CRISPLD1-KO_down NodeAtt
GOID	Ontology Source	GOTerm	GOLevels	GOGroups	Nr. Genes	% Associated Genes	Term PValue	Term PValue Corrected with Bonferroni step down	Group PValue	Group PValue Corrected with Bonferroni step down	Associated Genes Found	All Associated Genes	OverViewTerm
http-//reactome.org/PathwayBrowser/#/R-HSA-1059683:0000	REACTOME_Pathways_01.03.2017	Interleukin-6 signaling	[-1]	[Group62]	39	41.0526	7.76923e-13	7.17877e-10	{Group62=7.769231044621485E-13}	{Group62=4.816923247665321E-11}	[BST2, CLCF1, CRLF1, EBI3, EGR1, GBP2, HLA-A, HLA-B, HLA-C, HLA-E, HLA-G, IFI27, IFI35, IFI6, IFIT2, IFIT3, IFITM1, IFITM2, IFITM3, IL11, IL27RA, IL6, IL6ST, IRF7, ISG15, ISG20, LIF, MX1, OAS1, OAS2, OAS3, OSMR, PSMB8, PTPN6, RNASEL, SOCS1, SOCS3, USP18, XAF1]	[ADAR, BST2, CBL, CLCF1, CNTF, CNTFR, CRLF1, CTF1, EBI3, EGR1, GBP2, HLA-A, HLA-B, HLA-C, HLA-E, HLA-F, HLA-G, IFI27, IFI35, IFI6, IFIT1, IFIT2, IFIT3, IFITM1, IFITM2, IFITM3, IFNA1, IFNA10, IFNA13, IFNA14, IFNA16, IFNA17, IFNA2, IFNA21, IFNA4, IFNA5, IFNA6, IFNA7, IFNA8, IFNAR1, IFNB1, IFNG, IFNGR1, IFNGR2, IL11, IL11RA, IL12A, IL12RB2, IL27, IL27RA, IL6, IL6R, IL6ST, IP6K2, IRF1, IRF2, IRF3, IR…	TRUE
http-//reactome.org/PathwayBrowser/#/R-HSA-109581:0001	REACTOME_Pathways_01.03.2017	Apoptosis	[-1]	[Group63]	396	15.3369	6.96611e-08	6.21377e-05	{Group63=6.966111200099321E-8}	{Group63=3.065088928043701E-6}	[ACKR3, ACKR4, ACTB, ACTG1, ADAM12, ADCY3, ADCY7, ADCYAP1, ADGRE5, ADM2, ADRA2A, ADRA2C, ADRB1, AGRN, AGTR1, AKR1B10, AKR1C1, AKT3, ALDH1A1, ALDH1A2, ALDH1A3, AMOTL1, ANGPT1, ANXA1, APLNR, APOA1, APOB, APOC3, APOE, AR, ARAP3, ARHGAP18, ARHGAP22, ARHGAP24, ARHGDIA, ARHGDIB, ARHGDIG, ARHGEF19, ARHGEF25, ARHGEF5, ARPC1B, ATP6V0A4, ATP6V1B1, AXL, B4GALT1, BCL2L1, BDKRB1, BDKRB2, BIRC3, BMP2, BOC, BTK…	[AATF, ABCA4, ABHD12, ABHD6, ABI1, ABI2, ABL1, ABR, ACIN1, ACKR1, ACKR3, ACKR4, ACTB, ACTG1, ACTN2, ACTR2, ACTR3, ACVR1B, ACVR1C, ACVR2A, ACVR2B, ADAM10, ADAM12, ADAM17, ADCY1, ADCY10, ADCY2, ADCY3, ADCY4, ADCY5, ADCY6, ADCY7, ADCY8, ADCY9, ADCYAP1, ADCYAP1R1, ADD1, ADGRE1, ADGRE2, ADGRE3, ADGRE5, ADH1A, ADH1C, ADH4, ADM, ADM2, ADORA1, ADORA2A, ADORA2B, ADORA3, ADRA1A, ADRA1B, ADRA1D, ADRA2A, ADR…	TRUE
http-//reactome.org/PathwayBrowser/#/R-HSA-111885:0035	REACTOME_Pathways_01.03.2017	Opioid Signalling	[-1]	[Group71]	114	21.3084	8.13961e-10	7.37448e-07	{Group71=8.139605395709235E-10}	{Group71=4.232594805768802E-8}	[ACE, ACHE, ACTN1, ACTN4, ADCY3, ADCY7, ADCYAP1, ADM2, ADRA2A, ADRA2C, ADRB1, AKT3, ANPEP, APOA1, ATP6AP2, BCHE, CALM1, CAP1, CD9, CDX2, CLEC3B, COL1A1, COL1A2, CPB1, CPE, CSF2RB, DPP4, ECM1, ENDOD1, ENPEP, F2R, F2RL2, F8, FFAR1, FGB, FGG, FN1, FYN, GCGR, GLP2R, GNAI2, GNAL, GNAO1, GNAZ, GNB4, GNG11, GNG2, GNG8, GPBAR1, GPR176, HTR7, IGF1, IL2RB, INHBB, ISL1, ISLR, ITIH3, ITPR1, ITPR2, JAK3, KIF5…	[A1BG, ABCC4, ABHD12, ABHD6, ACE, ACE2, ACHE, ACTN1, ACTN2, ACTN4, ADCY1, ADCY2, ADCY3, ADCY4, ADCY5, ADCY6, ADCY7, ADCY8, ADCY9, ADCYAP1, ADCYAP1R1, ADM, ADM2, ADORA2A, ADORA2B, ADRA2A, ADRA2B, ADRA2C, ADRB1, ADRB2, ADRB3, AGT, AHCYL1, AHSG, AKT1, AKT2, AKT3, ALB, ALDOA, ANPEP, ANXA5, APBB1IP, APLP2, APOA1, APOH, APOOL, APP, ARRB1, ARRB2, ATP6AP2, AVP, AVPR2, BCAR1, BCHE, BRPF3, C9orf3, CALCA, C…	TRUE
http-//reactome.org/PathwayBrowser/#/R-HSA-112040:0043	REACTOME_Pathways_01.03.2017	G-protein mediated events	[-1]	[Group71]	114	21.3084	8.13961e-10	7.37448e-07	{Group71=8.139605395709235E-10}	{Group71=4.232594805768802E-8}	[ACE, ACHE, ACTN1, ACTN4, ADCY3, ADCY7, ADCYAP1, ADM2, ADRA2A, ADRA2C, ADRB1, AKT3, ANPEP, APOA1, ATP6AP2, BCHE, CALM1, CAP1, CD9, CDX2, CLEC3B, COL1A1, COL1A2, CPB1, CPE, CSF2RB, DPP4, ECM1, ENDOD1, ENPEP, F2R, F2RL2, F8, FFAR1, FGB, FGG, FN1, FYN, GCGR, GLP2R, GNAI2, GNAL, GNAO1, GNAZ, GNB4, GNG11, GNG2, GNG8, GPBAR1, GPR176, HTR7, IGF1, IL2RB, INHBB, ISL1, ISLR, ITIH3, ITPR1, ITPR2, JAK3, KIF5…	[A1BG, ABCC4, ABHD12, ABHD6, ACE, ACE2, ACHE, ACTN1, ACTN2, ACTN4, ADCY1, ADCY2, ADCY3, ADCY4, ADCY5, ADCY6, ADCY7, ADCY8, ADCY9, ADCYAP1, ADCYAP1R1, ADM, ADM2, ADORA2A, ADORA2B, ADRA2A, ADRA2B, ADRA2C, ADRB1, ADRB2, ADRB3, AGT, AHCYL1, AHSG, AKT1, AKT2, AKT3, ALB, ALDOA, ANPEP, ANXA5, APBB1IP, APLP2, APOA1, APOH, APOOL, APP, ARRB1, ARRB2, ATP6AP2, AVP, AVPR2, BCAR1, BCHE, BRPF3, C9orf3, CALCA, C…	FALSE
http-//reactome.org/PathwayBrowser/#/R-HSA-112043:0044	REACTOME_Pathways_01.03.2017	PLC beta mediated events	[-1]	[Group71]	114	21.3084	8.13961e-10	7.37448e-07	{Group71=8.139605395709235E-10}	{Group71=4.232594805768802E-8}	[ACE, ACHE, ACTN1, ACTN4, ADCY3, ADCY7, ADCYAP1, ADM2, ADRA2A, ADRA2C, ADRB1, AKT3, ANPEP, APOA1, ATP6AP2, BCHE, CALM1, CAP1, CD9, CDX2, CLEC3B, COL1A1, COL1A2, CPB1, CPE, CSF2RB, DPP4, ECM1, ENDOD1, ENPEP, F2R, F2RL2, F8, FFAR1, FGB, FGG, FN1, FYN, GCGR, GLP2R, GNAI2, GNAL, GNAO1, GNAZ, GNB4, GNG11, GNG2, GNG8, GPBAR1, GPR176, HTR7, IGF1, IL2RB, INHBB, ISL1, ISLR, ITIH3, ITPR1, ITPR2, JAK3, KIF5…	[A1BG, ABCC4, ABHD12, ABHD6, ACE, ACE2, ACHE, ACTN1, ACTN2, ACTN4, ADCY1, ADCY2, ADCY3, ADCY4, ADCY5, ADCY6, ADCY7, ADCY8, ADCY9, ADCYAP1, ADCYAP1R1, ADM, ADM2, ADORA2A, ADORA2B, ADRA2A, ADRA2B, ADRA2C, ADRB1, ADRB2, ADRB3, AGT, AHCYL1, AHSG, AKT1, AKT2, AKT3, ALB, ALDOA, ANPEP, ANXA5, APBB1IP, APLP2, APOA1, APOH, APOOL, APP, ARRB1, ARRB2, ATP6AP2, AVP, AVPR2, BCAR1, BCHE, BRPF3, C9orf3, CALCA, C…	FALSE
http-//reactome.org/PathwayBrowser/#/R-HSA-112314:0053	REACTOME_Pathways_01.03.2017	Neurotransmitter Receptor Binding And Downstream Transmission In The Postsynaptic Cell	[-1]	[Group66, Group72]	84	24.6334	1.18008e-10	1.07977e-07	{Group66=1.6192322863877904E-14, Group72=7.025617390940955E-10}	{Group66=1.0525009861520637E-12, Group72=3.723577217198706E-8}	[ACHE, ADCY3, ADCY7, APBA1, APBA2, BCHE, BEGAIN, CACNA2D3, CACNB3, CACNB4, CACNG4, CALM1, CAMK2G, CHRNA3, CHRNB4, COMT, EPB41L1, EPB41L2, GABRA1, GABRA2, GABRB2, GABRG3, GAD1, GNAI2, GNAL, GNB4, GNG11, GNG2, GNG8, GRIA4, GRIK1, GRIK2, GRIK3, GRIN2A, GRIN2C, GRIN2D, GRIP1, HCN1, KCNA1, KCNA5, KCNB1, KCNC1, KCNC3, KCND1, KCND2, KCND3, KCNF1, KCNG1, KCNH8, KCNK1, KCNK13, KCNK3, KCNMA1, KCNMB1, KCNMB…	[ABAT, ABCC8, ABCC9, ACHE, ACTN2, ADCY1, ADCY2, ADCY3, ADCY4, ADCY5, ADCY6, ADCY7, ADCY8, ADCY9, AKAP5, AKAP9, ALDH2, ALDH5A1, AP2A1, APBA1, APBA2, APBA3, ARHGEF9, ARL6IP5, BCHE, BEGAIN, BRAF, CACFD1, CACNA1A, CACNA1B, CACNA1E, CACNA2D1, CACNA2D2, CACNA2D3, CACNB1, CACNB2, CACNB3, CACNB4, CACNG2, CACNG3, CACNG4, CACNG8, CALM1, CALM2, CALM3, CAMK2A, CAMK2B, CAMK2D, CAMK2G, CAMK4, CAMKK1, CASK, CHA…	TRUE
http-//reactome.org/PathwayBrowser/#/R-HSA-112315:0054	REACTOME_Pathways_01.03.2017	Transmission across Chemical Synapses	[-1]	[Group66, Group72]	84	24.6334	1.18008e-10	1.07977e-07	{Group66=1.6192322863877904E-14, Group72=7.025617390940955E-10}	{Group66=1.0525009861520637E-12, Group72=3.723577217198706E-8}	[ACHE, ADCY3, ADCY7, APBA1, APBA2, BCHE, BEGAIN, CACNA2D3, CACNB3, CACNB4, CACNG4, CALM1, CAMK2G, CHRNA3, CHRNB4, COMT, EPB41L1, EPB41L2, GABRA1, GABRA2, GABRB2, GABRG3, GAD1, GNAI2, GNAL, GNB4, GNG11, GNG2, GNG8, GRIA4, GRIK1, GRIK2, GRIK3, GRIN2A, GRIN2C, GRIN2D, GRIP1, HCN1, KCNA1, KCNA5, KCNB1, KCNC1, KCNC3, KCND1, KCND2, KCND3, KCNF1, KCNG1, KCNH8, KCNK1, KCNK13, KCNK3, KCNMA1, KCNMB1, KCNMB…	[ABAT, ABCC8, ABCC9, ACHE, ACTN2, ADCY1, ADCY2, ADCY3, ADCY4, ADCY5, ADCY6, ADCY7, ADCY8, ADCY9, AKAP5, AKAP9, ALDH2, ALDH5A1, AP2A1, APBA1, APBA2, APBA3, ARHGEF9, ARL6IP5, BCHE, BEGAIN, BRAF, CACFD1, CACNA1A, CACNA1B, CACNA1E, CACNA2D1, CACNA2D2, CACNA2D3, CACNB1, CACNB2, CACNB3, CACNB4, CACNG2, CACNG3, CACNG4, CACNG8, CALM1, CALM2, CALM3, CAMK2A, CAMK2B, CAMK2D, CAMK2G, CAMK4, CAMKK1, CASK, CHA…	FALSE
http-//reactome.org/PathwayBrowser/#/R-HSA-112316:0055	REACTOME_Pathways_01.03.2017	Neuronal System	[-1]	[Group66, Group72]	84	24.6334	1.18008e-10	1.07977e-07	{Group66=1.6192322863877904E-14, Group72=7.025617390940955E-10}	{Group66=1.0525009861520637E-12, Group72=3.723577217198706E-8}	[ACHE, ADCY3, ADCY7, APBA1, APBA2, BCHE, BEGAIN, CACNA2D3, CACNB3, CACNB4, CACNG4, CALM1, CAMK2G, CHRNA3, CHRNB4, COMT, EPB41L1, EPB41L2, GABRA1, GABRA2, GABRB2, GABRG3, GAD1, GNAI2, GNAL, GNB4, GNG11, GNG2, GNG8, GRIA4, GRIK1, GRIK2, GRIK3, GRIN2A, GRIN2C, GRIN2D, GRIP1, HCN1, KCNA1, KCNA5, KCNB1, KCNC1, KCNC3, KCND1, KCND2, KCND3, KCNF1, KCNG1, KCNH8, KCNK1, KCNK13, KCNK3, KCNMA1, KCNMB1, KCNMB…	[ABAT, ABCC8, ABCC9, ACHE, ACTN2, ADCY1, ADCY2, ADCY3, ADCY4, ADCY5, ADCY6, ADCY7, ADCY8, ADCY9, AKAP5, AKAP9, ALDH2, ALDH5A1, AP2A1, APBA1, APBA2, APBA3, ARHGEF9, ARL6IP5, BCHE, BEGAIN, BRAF, CACFD1, CACNA1A, CACNA1B, CACNA1E, CACNA2D1, CACNA2D2, CACNA2D3, CACNB1, CACNB2, CACNB3, CACNB4, CACNG2, CACNG3, CACNG4, CACNG8, CALM1, CALM2, CALM3, CAMK2A, CAMK2B, CAMK2D, CAMK2G, CAMK4, CAMKK1, CASK, CHA…	FALSE
http-//reactome.org/PathwayBrowser/#/R-HSA-112399:0058	REACTOME_Pathways_01.03.2017	IRS-mediated signalling	[-1]	[Group74]	490	15.5556	1.09345e-10	1.00269e-07	{Group74=1.1535996190903022E-8}	{Group74=5.30655824781539E-7}	[ABCA12, ABCA6, ABCB1, ABCC2, ABCC3, ABCC6, ACTB, ACTG1, ADAM12, ADCY3, ADCY7, ADCYAP1, ADGRE5, AGRN, AGTR1, AKT3, ALOX15, ANGPT1, ANPEP, ANXA1, ANXA2, AOC1, AP1M2, AP1S1, APOA1, APOB, AR, ARHGEF25, ARPC1B, ATP6AP2, ATP6V0A4, ATP6V1B1, AXL, AZU1, B2M, B4GALT1, BCL2L1, BDKRB1, BDKRB2, BIRC3, BOC, BST1, BST2, BTK, C1R, C1S, C2, C3, C4B, CACNA1S, CACNB3, CACNB4, CALM1, CAMK2G, CAP1, CARD11, CASP1, C…	[A1BG, AAAS, ABCA10, ABCA12, ABCA13, ABCA2, ABCA3, ABCA4, ABCA5, ABCA6, ABCA7, ABCA8, ABCA9, ABCB1, ABCB10, ABCB4, ABCB5, ABCB6, ABCB7, ABCB8, ABCB9, ABCC1, ABCC10, ABCC11, ABCC2, ABCC3, ABCC4, ABCC5, ABCC6, ABCC8, ABCC9, ABCD1, ABCD2, ABCD3, ABCE1, ABCF1, ABCG1, ABCG4, ABCG5, ABCG8, ABHD12, ABHD6, ABI1, ABI2, ABL1, ACAA1, ACD, ACLY, ACPP, ACTB, ACTG1, ACTL6A, ACTN2, ACTR10, ACTR1A, ACTR1B, ACTR2…	TRUE
http-//reactome.org/PathwayBrowser/#/R-HSA-112412:0061	REACTOME_Pathways_01.03.2017	SOS-mediated signalling	[-1]	[Group74]	490	15.5556	1.09345e-10	1.00269e-07	{Group74=1.1535996190903022E-8}	{Group74=5.30655824781539E-7}	[ABCA12, ABCA6, ABCB1, ABCC2, ABCC3, ABCC6, ACTB, ACTG1, ADAM12, ADCY3, ADCY7, ADCYAP1, ADGRE5, AGRN, AGTR1, AKT3, ALOX15, ANGPT1, ANPEP, ANXA1, ANXA2, AOC1, AP1M2, AP1S1, APOA1, APOB, AR, ARHGEF25, ARPC1B, ATP6AP2, ATP6V0A4, ATP6V1B1, AXL, AZU1, B2M, B4GALT1, BCL2L1, BDKRB1, BDKRB2, BIRC3, BOC, BST1, BST2, BTK, C1R, C1S, C2, C3, C4B, CACNA1S, CACNB3, CACNB4, CALM1, CAMK2G, CAP1, CARD11, CASP1, C…	[A1BG, AAAS, ABCA10, ABCA12, ABCA13, ABCA2, ABCA3, ABCA4, ABCA5, ABCA6, ABCA7, ABCA8, ABCA9, ABCB1, ABCB10, ABCB4, ABCB5, ABCB6, ABCB7, ABCB8, ABCB9, ABCC1, ABCC10, ABCC11, ABCC2, ABCC3, ABCC4, ABCC5, ABCC6, ABCC8, ABCC9, ABCD1, ABCD2, ABCD3, ABCE1, ABCF1, ABCG1, ABCG4, ABCG5, ABCG8, ABHD12, ABHD6, ABI1, ABI2, ABL1, ACAA1, ACD, ACLY, ACPP, ACTB, ACTG1, ACTL6A, ACTN2, ACTR10, ACTR1A, ACTR1B, ACTR2…	FALSE
http-//reactome.org/PathwayBrowser/#/R-HSA-114516:0069	REACTOME_Pathways_01.03.2017	Disinhibition of SNARE formation	[-1]	[Group71]	36	27.2727	2.30798e-06	0.0019664	{Group71=8.139605395709235E-10}	{Group71=4.232594805768802E-8}	[ACTN1, ACTN4, APOA1, CALM1, CAP1, CD9, CLEC3B, ECM1, ENDOD1, F8, FGB, FGG, FN1, IGF1, ISLR, ITIH3, PECAM1, PRKCB, PRKCG, RARRES2, SCG3, SERPINA1, SERPINA4, SERPING1, SPARC, STXBP2, SYTL4, TAGLN2, TF, TGFB1, TGFB2, TGFB3, THBS1, TIMP1, TMSB4X, VWF]	[A1BG, ABCC4, ACTN1, ACTN2, ACTN4, AHSG, ALB, ALDOA, ANXA5, APLP2, APOA1, APOH, APOOL, APP, BRPF3, CALM1, CALM2, CALM3, CALU, CAP1, CD109, CD36, CD63, CD9, CDC37L1, CFD, CFL1, CHID1, CLEC3B, CLU, CTSW, CYB5R1, ECM1, EGF, ENDOD1, F13A1, F5, F8, FAM3C, FAM49B, FERMT3, FGA, FGB, FGG, FLNA, FN1, GAS6, GTPBP2, HABP4, HGF, HRG, HSPA5, IGF1, IGF2, ISLR, ITGA2B, ITGB3, ITIH3, ITIH4, KNG1, LAMP2, LEFTY2, …	FALSE
http-//reactome.org/PathwayBrowser/#/R-HSA-114608:0071	REACTOME_Pathways_01.03.2017	Platelet degranulation	[-1]	[Group71]	34	26.7717	6.04612e-06	0.00509083	{Group71=8.139605395709235E-10}	{Group71=4.232594805768802E-8}	[ACTN1, ACTN4, APOA1, CALM1, CAP1, CD9, CLEC3B, ECM1, ENDOD1, F8, FGB, FGG, FN1, IGF1, ISLR, ITIH3, PECAM1, RARRES2, SCG3, SERPINA1, SERPINA4, SERPING1, SPARC, STXBP2, SYTL4, TAGLN2, TF, TGFB1, TGFB2, TGFB3, THBS1, TIMP1, TMSB4X, VWF]	[A1BG, ABCC4, ACTN1, ACTN2, ACTN4, AHSG, ALB, ALDOA, ANXA5, APLP2, APOA1, APOH, APOOL, APP, BRPF3, CALM1, CALM2, CALM3, CALU, CAP1, CD109, CD36, CD63, CD9, CDC37L1, CFD, CFL1, CHID1, CLEC3B, CLU, CTSW, CYB5R1, ECM1, EGF, ENDOD1, F13A1, F5, F8, FAM3C, FAM49B, FERMT3, FGA, FGB, FGG, FLNA, FN1, GAS6, GTPBP2, HABP4, HGF, HRG, HSPA5, IGF1, IGF2, ISLR, ITGA2B, ITGB3, ITIH3, ITIH4, KNG1, LAMP2, LEFTY2, …	FALSE
http-//reactome.org/PathwayBrowser/#/R-HSA-1168372:0072	REACTOME_Pathways_01.03.2017	Downstream signaling events of B Cell Receptor (BCR)	[-1]	[Group74]	490	15.5556	1.09345e-10	1.00269e-07	{Group74=1.1535996190903022E-8}	{Group74=5.30655824781539E-7}	[ABCA12, ABCA6, ABCB1, ABCC2, ABCC3, ABCC6, ACTB, ACTG1, ADAM12, ADCY3, ADCY7, ADCYAP1, ADGRE5, AGRN, AGTR1, AKT3, ALOX15, ANGPT1, ANPEP, ANXA1, ANXA2, AOC1, AP1M2, AP1S1, APOA1, APOB, AR, ARHGEF25, ARPC1B, ATP6AP2, ATP6V0A4, ATP6V1B1, AXL, AZU1, B2M, B4GALT1, BCL2L1, BDKRB1, BDKRB2, BIRC3, BOC, BST1, BST2, BTK, C1R, C1S, C2, C3, C4B, CACNA1S, CACNB3, CACNB4, CALM1, CAMK2G, CAP1, CARD11, CASP1, C…	[A1BG, AAAS, ABCA10, ABCA12, ABCA13, ABCA2, ABCA3, ABCA4, ABCA5, ABCA6, ABCA7, ABCA8, ABCA9, ABCB1, ABCB10, ABCB4, ABCB5, ABCB6, ABCB7, ABCB8, ABCB9, ABCC1, ABCC10, ABCC11, ABCC2, ABCC3, ABCC4, ABCC5, ABCC6, ABCC8, ABCC9, ABCD1, ABCD2, ABCD3, ABCE1, ABCF1, ABCG1, ABCG4, ABCG5, ABCG8, ABHD12, ABHD6, ABI1, ABI2, ABL1, ACAA1, ACD, ACLY, ACPP, ACTB, ACTG1, ACTL6A, ACTN2, ACTR10, ACTR1A, ACTR1B, ACTR2…	FALSE
http-//reactome.org/PathwayBrowser/#/R-HSA-1169091:0073	REACTOME_Pathways_01.03.2017	Activation of NF-kappaB in B cells	[-1]	[Group74]	490	15.5556	1.09345e-10	1.00269e-07	{Group74=1.1535996190903022E-8}	{Group74=5.30655824781539E-7}	[ABCA12, ABCA6, ABCB1, ABCC2, ABCC3, ABCC6, ACTB, ACTG1, ADAM12, ADCY3, ADCY7, ADCYAP1, ADGRE5, AGRN, AGTR1, AKT3, ALOX15, ANGPT1, ANPEP, ANXA1, ANXA2, AOC1, AP1M2, AP1S1, APOA1, APOB, AR, ARHGEF25, ARPC1B, ATP6AP2, ATP6V0A4, ATP6V1B1, AXL, AZU1, B2M, B4GALT1, BCL2L1, BDKRB1, BDKRB2, BIRC3, BOC, BST1, BST2, BTK, C1R, C1S, C2, C3, C4B, CACNA1S, CACNB3, CACNB4, CALM1, CAMK2G, CAP1, CARD11, CASP1, C…	[A1BG, AAAS, ABCA10, ABCA12, ABCA13, ABCA2, ABCA3, ABCA4, ABCA5, ABCA6, ABCA7, ABCA8, ABCA9, ABCB1, ABCB10, ABCB4, ABCB5, ABCB6, ABCB7, ABCB8, ABCB9, ABCC1, ABCC10, ABCC11, ABCC2, ABCC3, ABCC4, ABCC5, ABCC6, ABCC8, ABCC9, ABCD1, ABCD2, ABCD3, ABCE1, ABCF1, ABCG1, ABCG4, ABCG5, ABCG8, ABHD12, ABHD6, ABI1, ABI2, ABL1, ACAA1, ACD, ACLY, ACPP, ACTB, ACTG1, ACTL6A, ACTN2, ACTR10, ACTR1A, ACTR1B, ACTR2…	FALSE
http-//reactome.org/PathwayBrowser/#/R-HSA-1221632:0080	REACTOME_Pathways_01.03.2017	Meiotic synapsis	[-1]	[Group53]	26	4.22764	1.34309e-11	1.23967e-08	{Group53=1.3430910477712917E-11}	{Group53=7.924237181850621E-10}	[AKT3, CDKN1C, CDKN2A, CDKN2B, CETN2, EHHADH, H2AFJ, HAUS7, HIST1H2BK, HIST1H4I, HSPA2, MYC, NEK6, OPTN, PHLDA1, PPP2R1B, PRKCB, PSMB8, PSMD10, RAB8A, REC8, SKP2, TUBA1C, TUBB2B, TUBB3, TUBB4A]	[AAAS, ACD, ACTR1A, AHCTF1, AJUBA, AKAP9, AKT1, AKT2, AKT3, ALMS1, ANAPC1, ANAPC10, ANAPC11, ANAPC15, ANAPC16, ANAPC2, ANAPC4, ANAPC5, ANAPC7, ANKLE2, APITD1-CORT, ARPP19, ATM, ATR, ATRIP, AURKA, AURKB, B9D2, BABAM1, BANF1, BARD1, BIRC5, BLM, BLZF1, BORA, BRCA1, BRCA2, BRCC3, BRE, BRIP1, BTRC, BUB1, BUB1B, BUB3, CCNA1, CCNA2, CCNB1, CCNB2, CCND1, CCND2, CCND3, CCNE1, CCNE2, CCNH, CCP110, CDC14A, …	TRUE
http-//reactome.org/PathwayBrowser/#/R-HSA-1234174:0089	REACTOME_Pathways_01.03.2017	Regulation of Hypoxia-inducible Factor (HIF) by oxygen	[-1]	[Group74]	490	15.5556	1.09345e-10	1.00269e-07	{Group74=1.1535996190903022E-8}	{Group74=5.30655824781539E-7}	[ABCA12, ABCA6, ABCB1, ABCC2, ABCC3, ABCC6, ACTB, ACTG1, ADAM12, ADCY3, ADCY7, ADCYAP1, ADGRE5, AGRN, AGTR1, AKT3, ALOX15, ANGPT1, ANPEP, ANXA1, ANXA2, AOC1, AP1M2, AP1S1, APOA1, APOB, AR, ARHGEF25, ARPC1B, ATP6AP2, ATP6V0A4, ATP6V1B1, AXL, AZU1, B2M, B4GALT1, BCL2L1, BDKRB1, BDKRB2, BIRC3, BOC, BST1, BST2, BTK, C1R, C1S, C2, C3, C4B, CACNA1S, CACNB3, CACNB4, CALM1, CAMK2G, CAP1, CARD11, CASP1, C…	[A1BG, AAAS, ABCA10, ABCA12, ABCA13, ABCA2, ABCA3, ABCA4, ABCA5, ABCA6, ABCA7, ABCA8, ABCA9, ABCB1, ABCB10, ABCB4, ABCB5, ABCB6, ABCB7, ABCB8, ABCB9, ABCC1, ABCC10, ABCC11, ABCC2, ABCC3, ABCC4, ABCC5, ABCC6, ABCC8, ABCC9, ABCD1, ABCD2, ABCD3, ABCE1, ABCF1, ABCG1, ABCG4, ABCG5, ABCG8, ABHD12, ABHD6, ABI1, ABI2, ABL1, ACAA1, ACD, ACLY, ACPP, ACTB, ACTG1, ACTL6A, ACTN2, ACTR10, ACTR1A, ACTR1B, ACTR2…	FALSE
http-//reactome.org/PathwayBrowser/#/R-HSA-1234176:0090	REACTOME_Pathways_01.03.2017	Oxygen-dependent proline hydroxylation of Hypoxia-inducible Factor Alpha	[-1]	[Group74]	490	15.5556	1.09345e-10	1.00269e-07	{Group74=1.1535996190903022E-8}	{Group74=5.30655824781539E-7}	[ABCA12, ABCA6, ABCB1, ABCC2, ABCC3, ABCC6, ACTB, ACTG1, ADAM12, ADCY3, ADCY7, ADCYAP1, ADGRE5, AGRN, AGTR1, AKT3, ALOX15, ANGPT1, ANPEP, ANXA1, ANXA2, AOC1, AP1M2, AP1S1, APOA1, APOB, AR, ARHGEF25, ARPC1B, ATP6AP2, ATP6V0A4, ATP6V1B1, AXL, AZU1, B2M, B4GALT1, BCL2L1, BDKRB1, BDKRB2, BIRC3, BOC, BST1, BST2, BTK, C1R, C1S, C2, C3, C4B, CACNA1S, CACNB3, CACNB4, CALM1, CAMK2G, CAP1, CARD11, CASP1, C…	[A1BG, AAAS, ABCA10, ABCA12, ABCA13, ABCA2, ABCA3, ABCA4, ABCA5, ABCA6, ABCA7, ABCA8, ABCA9, ABCB1, ABCB10, ABCB4, ABCB5, ABCB6, ABCB7, ABCB8, ABCB9, ABCC1, ABCC10, ABCC11, ABCC2, ABCC3, ABCC4, ABCC5, ABCC6, ABCC8, ABCC9, ABCD1, ABCD2, ABCD3, ABCE1, ABCF1, ABCG1, ABCG4, ABCG5, ABCG8, ABHD12, ABHD6, ABI1, ABI2, ABL1, ACAA1, ACD, ACLY, ACPP, ACTB, ACTG1, ACTL6A, ACTN2, ACTR10, ACTR1A, ACTR1B, ACTR2…	FALSE
http-//reactome.org/PathwayBrowser/#/R-HSA-1236974:0094	REACTOME_Pathways_01.03.2017	ER-Phagosome pathway	[-1]	[Group74]	490	15.5556	1.09345e-10	1.00269e-07	{Group74=1.1535996190903022E-8}	{Group74=5.30655824781539E-7}	[ABCA12, ABCA6, ABCB1, ABCC2, ABCC3, ABCC6, ACTB, ACTG1, ADAM12, ADCY3, ADCY7, ADCYAP1, ADGRE5, AGRN, AGTR1, AKT3, ALOX15, ANGPT1, ANPEP, ANXA1, ANXA2, AOC1, AP1M2, AP1S1, APOA1, APOB, AR, ARHGEF25, ARPC1B, ATP6AP2, ATP6V0A4, ATP6V1B1, AXL, AZU1, B2M, B4GALT1, BCL2L1, BDKRB1, BDKRB2, BIRC3, BOC, BST1, BST2, BTK, C1R, C1S, C2, C3, C4B, CACNA1S, CACNB3, CACNB4, CALM1, CAMK2G, CAP1, CARD11, CASP1, C…	[A1BG, AAAS, ABCA10, ABCA12, ABCA13, ABCA2, ABCA3, ABCA4, ABCA5, ABCA6, ABCA7, ABCA8, ABCA9, ABCB1, ABCB10, ABCB4, ABCB5, ABCB6, ABCB7, ABCB8, ABCB9, ABCC1, ABCC10, ABCC11, ABCC2, ABCC3, ABCC4, ABCC5, ABCC6, ABCC8, ABCC9, ABCD1, ABCD2, ABCD3, ABCE1, ABCF1, ABCG1, ABCG4, ABCG5, ABCG8, ABHD12, ABHD6, ABI1, ABI2, ABL1, ACAA1, ACD, ACLY, ACPP, ACTB, ACTG1, ACTL6A, ACTN2, ACTR10, ACTR1A, ACTR1B, ACTR2…	FALSE
http-//reactome.org/PathwayBrowser/#/R-HSA-1236975:0095	REACTOME_Pathways_01.03.2017	Antigen processing-Cross presentation	[-1]	[Group74]	490	15.5556	1.09345e-10	1.00269e-07	{Group74=1.1535996190903022E-8}	{Group74=5.30655824781539E-7}	[ABCA12, ABCA6, ABCB1, ABCC2, ABCC3, ABCC6, ACTB, ACTG1, ADAM12, ADCY3, ADCY7, ADCYAP1, ADGRE5, AGRN, AGTR1, AKT3, ALOX15, ANGPT1, ANPEP, ANXA1, ANXA2, AOC1, AP1M2, AP1S1, APOA1, APOB, AR, ARHGEF25, ARPC1B, ATP6AP2, ATP6V0A4, ATP6V1B1, AXL, AZU1, B2M, B4GALT1, BCL2L1, BDKRB1, BDKRB2, BIRC3, BOC, BST1, BST2, BTK, C1R, C1S, C2, C3, C4B, CACNA1S, CACNB3, CACNB4, CALM1, CAMK2G, CAP1, CARD11, CASP1, C…	[A1BG, AAAS, ABCA10, ABCA12, ABCA13, ABCA2, ABCA3, ABCA4, ABCA5, ABCA6, ABCA7, ABCA8, ABCA9, ABCB1, ABCB10, ABCB4, ABCB5, ABCB6, ABCB7, ABCB8, ABCB9, ABCC1, ABCC10, ABCC11, ABCC2, ABCC3, ABCC4, ABCC5, ABCC6, ABCC8, ABCC9, ABCD1, ABCD2, ABCD3, ABCE1, ABCF1, ABCG1, ABCG4, ABCG5, ABCG8, ABHD12, ABHD6, ABI1, ABI2, ABL1, ACAA1, ACD, ACLY, ACPP, ACTB, ACTG1, ACTL6A, ACTN2, ACTR10, ACTR1A, ACTR1B, ACTR2…	FALSE
http-//reactome.org/PathwayBrowser/#/R-HSA-1236978:0097	REACTOME_Pathways_01.03.2017	Cross-presentation of soluble exogenous antigens (endosomes)	[-1]	[Group74]	490	15.5556	1.09345e-10	1.00269e-07	{Group74=1.1535996190903022E-8}	{Group74=5.30655824781539E-7}	[ABCA12, ABCA6, ABCB1, ABCC2, ABCC3, ABCC6, ACTB, ACTG1, ADAM12, ADCY3, ADCY7, ADCYAP1, ADGRE5, AGRN, AGTR1, AKT3, ALOX15, ANGPT1, ANPEP, ANXA1, ANXA2, AOC1, AP1M2, AP1S1, APOA1, APOB, AR, ARHGEF25, ARPC1B, ATP6AP2, ATP6V0A4, ATP6V1B1, AXL, AZU1, B2M, B4GALT1, BCL2L1, BDKRB1, BDKRB2, BIRC3, BOC, BST1, BST2, BTK, C1R, C1S, C2, C3, C4B, CACNA1S, CACNB3, CACNB4, CALM1, CAMK2G, CAP1, CARD11, CASP1, C…	[A1BG, AAAS, ABCA10, ABCA12, ABCA13, ABCA2, ABCA3, ABCA4, ABCA5, ABCA6, ABCA7, ABCA8, ABCA9, ABCB1, ABCB10, ABCB4, ABCB5, ABCB6, ABCB7, ABCB8, ABCB9, ABCC1, ABCC10, ABCC11, ABCC2, ABCC3, ABCC4, ABCC5, ABCC6, ABCC8, ABCC9, ABCD1, ABCD2, ABCD3, ABCE1, ABCF1, ABCG1, ABCG4, ABCG5, ABCG8, ABHD12, ABHD6, ABI1, ABI2, ABL1, ACAA1, ACD, ACLY, ACPP, ACTB, ACTG1, ACTL6A, ACTN2, ACTR10, ACTR1A, ACTR1B, ACTR2…	FALSE
WP:98	WikiPathways_01.03.2017	Prostaglandin Synthesis and Regulation	[-1]	[Group35]	15	50	4.08957e-07	0.000358655	{Group35=4.089565418233864E-7}	{Group35=1.3086609338348365E-5}	[ANXA1, ANXA2, EDN1, EDNRA, EDNRB, HSD11B1, PLA2G4A, PTGER2, PTGER4, PTGFR, PTGIR, PTGIS, PTGS1, S100A10, S100A6]	[ANXA1, ANXA2, ANXA3, ANXA4, ANXA5, ANXA6, CYP11A1, EDN1, EDNRA, EDNRB, HPGD, HSD11B1, HSD11B2, PLA2G4A, PRL, PTGDR, PTGDS, PTGER1, PTGER2, PTGER3, PTGER4, PTGFR, PTGIR, PTGIS, PTGS1, PTGS2, S100A10, S100A6, SCGB1A1, TBXAS1]	TRUE
http-//reactome.org/PathwayBrowser/#/R-HSA-1266738:0109	REACTOME_Pathways_01.03.2017	Developmental Biology	[-1]	[Group68]	183	17.2642	2.98141e-07	0.000262364	{Group68=6.694306347993046E-9}	{Group68=3.146323983556732E-7}	[ABLIM2, ACTB, ACTG1, AGRN, AKT3, ANGPT1, ARHGEF28, ARPC1B, CACNA1S, CACNB3, CACNB4, CACNG4, CALM1, CAMK2G, CAP1, CAPNS1, CDON, CEBPD, CNTN6, COL3A1, COL4A1, COL4A4, COL4A5, COL5A1, COL5A2, COL5A3, COL6A1, COL6A2, COL6A3, COL6A6, COL9A2, COL9A3, CRMP1, CSF2RB, CTNNA2, DCC, DCX, DOK1, DOK4, DOK5, DOK6, DPPA4, DPYSL2, DPYSL3, DSC1, DSC2, DSC3, DSG2, DUSP1, DUSP6, EBF1, EFNB1, EFNB2, EGFR, EGR2, EHH…	[ABL1, ABL2, ABLIM1, ABLIM2, ABLIM3, ACTB, ACTG1, ACTN2, ACTR2, ACTR3, ACVR1B, ACVR1C, ACVR2A, ACVR2B, ADAM10, ADAM11, ADAM22, ADAM23, ADIPOQ, ADIRF, AGAP2, AGRN, AJUBA, AKAP9, AKT1, AKT2, AKT3, ALCAM, ANGPT1, ANGPTL4, ANK1, ANK2, ANK3, AP2A1, AP2A2, AP2B1, AP2M1, AP2S1, APBB1IP, APH1A, APH1B, ARAF, ARHGAP35, ARHGAP39, ARHGEF11, ARHGEF12, ARHGEF28, ARHGEF7, ARPC1A, ARPC1B, ARPC2, ARPC3, ARPC4, AR…	FALSE
http-//reactome.org/PathwayBrowser/#/R-HSA-1280215:0111	REACTOME_Pathways_01.03.2017	Cytokine Signaling in Immune system	[-1]	[Group74]	490	15.5556	1.09345e-10	1.00269e-07	{Group74=1.1535996190903022E-8}	{Group74=5.30655824781539E-7}	[ABCA12, ABCA6, ABCB1, ABCC2, ABCC3, ABCC6, ACTB, ACTG1, ADAM12, ADCY3, ADCY7, ADCYAP1, ADGRE5, AGRN, AGTR1, AKT3, ALOX15, ANGPT1, ANPEP, ANXA1, ANXA2, AOC1, AP1M2, AP1S1, APOA1, APOB, AR, ARHGEF25, ARPC1B, ATP6AP2, ATP6V0A4, ATP6V1B1, AXL, AZU1, B2M, B4GALT1, BCL2L1, BDKRB1, BDKRB2, BIRC3, BOC, BST1, BST2, BTK, C1R, C1S, C2, C3, C4B, CACNA1S, CACNB3, CACNB4, CALM1, CAMK2G, CAP1, CARD11, CASP1, C…	[A1BG, AAAS, ABCA10, ABCA12, ABCA13, ABCA2, ABCA3, ABCA4, ABCA5, ABCA6, ABCA7, ABCA8, ABCA9, ABCB1, ABCB10, ABCB4, ABCB5, ABCB6, ABCB7, ABCB8, ABCB9, ABCC1, ABCC10, ABCC11, ABCC2, ABCC3, ABCC4, ABCC5, ABCC6, ABCC8, ABCC9, ABCD1, ABCD2, ABCD3, ABCE1, ABCF1, ABCG1, ABCG4, ABCG5, ABCG8, ABHD12, ABHD6, ABI1, ABI2, ABL1, ACAA1, ACD, ACLY, ACPP, ACTB, ACTG1, ACTL6A, ACTN2, ACTR10, ACTR1A, ACTR1B, ACTR2…	FALSE
http-//reactome.org/PathwayBrowser/#/R-HSA-1280218:0112	REACTOME_Pathways_01.03.2017	Adaptive Immune System	[-1]	[Group74]	483	14.6098	9.32702e-07	0.000804922	{Group74=1.1535996190903022E-8}	{Group74=5.30655824781539E-7}	[ACE, ACHE, ACTB, ACTG1, ADAMTS10, ADAMTS12, ADAMTS16, ADAMTS17, ADAMTS18, ADAMTS4, ADAMTS5, ADAMTS7, ADAMTSL3, ADCY3, ADCY7, ADGRE5, ADGRF5, ADRA2A, ADRA2C, AKT3, ALOX15, ANGPT1, ANPEP, ANXA1, ANXA2, AOC1, AP1M2, AP1S1, APOA1, APOB, AR, ARF3, ARF4, ARPC1B, ARSI, ART4, ASGR1, ATP6AP2, ATP6V0A4, ATP6V1B1, AZU1, B2M, B3GLCT, B3GNT3, B3GNT5, B3GNT9, B4GALT1, BCHE, BCL2L1, BET1L, BIRC3, BST1, BST2, B…	[A1BG, A4GNT, AAAS, ABCA13, ABCA3, ABI1, ABI2, ABL1, ACAA1, ACADVL, ACE, ACE2, ACHE, ACLY, ACO2, ACPP, ACTB, ACTG1, ACTL6A, ACTN2, ACTR10, ACTR1A, ACTR1B, ACTR2, ACTR3, ACTR5, ACTR8, ADA2, ADAM10, ADAM17, ADAM8, ADAMTS1, ADAMTS10, ADAMTS12, ADAMTS13, ADAMTS14, ADAMTS15, ADAMTS16, ADAMTS17, ADAMTS18, ADAMTS19, ADAMTS2, ADAMTS20, ADAMTS3, ADAMTS4, ADAMTS5, ADAMTS6, ADAMTS7, ADAMTS8, ADAMTS9, ADAMTS…	FALSE
http-//reactome.org/PathwayBrowser/#/R-HSA-1433557:0163	REACTOME_Pathways_01.03.2017	Signaling by SCF-KIT	[-1]	[Group74]	490	15.5556	1.09345e-10	1.00269e-07	{Group74=1.1535996190903022E-8}	{Group74=5.30655824781539E-7}	[ABCA12, ABCA6, ABCB1, ABCC2, ABCC3, ABCC6, ACTB, ACTG1, ADAM12, ADCY3, ADCY7, ADCYAP1, ADGRE5, AGRN, AGTR1, AKT3, ALOX15, ANGPT1, ANPEP, ANXA1, ANXA2, AOC1, AP1M2, AP1S1, APOA1, APOB, AR, ARHGEF25, ARPC1B, ATP6AP2, ATP6V0A4, ATP6V1B1, AXL, AZU1, B2M, B4GALT1, BCL2L1, BDKRB1, BDKRB2, BIRC3, BOC, BST1, BST2, BTK, C1R, C1S, C2, C3, C4B, CACNA1S, CACNB3, CACNB4, CALM1, CAMK2G, CAP1, CARD11, CASP1, C…	[A1BG, AAAS, ABCA10, ABCA12, ABCA13, ABCA2, ABCA3, ABCA4, ABCA5, ABCA6, ABCA7, ABCA8, ABCA9, ABCB1, ABCB10, ABCB4, ABCB5, ABCB6, ABCB7, ABCB8, ABCB9, ABCC1, ABCC10, ABCC11, ABCC2, ABCC3, ABCC4, ABCC5, ABCC6, ABCC8, ABCC9, ABCD1, ABCD2, ABCD3, ABCE1, ABCF1, ABCG1, ABCG4, ABCG5, ABCG8, ABHD12, ABHD6, ABI1, ABI2, ABL1, ACAA1, ACD, ACLY, ACPP, ACTB, ACTG1, ACTL6A, ACTN2, ACTR10, ACTR1A, ACTR1B, ACTR2…	FALSE
http-//reactome.org/PathwayBrowser/#/R-HSA-1442490:0166	REACTOME_Pathways_01.03.2017	Collagen degradation	[-1]	[Group73]	97	44.9074	9.63814e-34	9.04057e-31	{Group73=4.069892127261006E-25}	{Group73=2.930322331627924E-23}	[AGRN, ASPN, BCAN, BGN, CACNA1S, CACNB3, CACNB4, CD44, CDH1, COL11A1, COL14A1, COL15A1, COL1A1, COL1A2, COL22A1, COL24A1, COL26A1, COL27A1, COL3A1, COL4A1, COL4A4, COL4A5, COL5A1, COL5A2, COL5A3, COL6A1, COL6A2, COL6A3, COL6A6, COL8A1, COL8A2, COL9A2, COL9A3, COMP, CRTAP, CTSK, CTSS, DCN, F11R, FBN1, FGB, FGG, FMOD, FN1, GDNF, GFRA2, HAPLN1, ICAM1, ICAM2, ICAM5, ITGA1, ITGA10, ITGA11, ITGA2, ITGA…	[ADAM10, ADAM17, ADAM9, ADAMTS14, ADAMTS2, ADAMTS3, AGRN, APP, ARTN, ASPN, BCAN, BGN, BMP1, BSG, CACNA1C, CACNA1D, CACNA1G, CACNA1H, CACNA1I, CACNA1S, CACNB1, CACNB2, CACNB3, CACNB4, CD151, CD44, CD47, CDH1, CNTN2, COL10A1, COL11A1, COL11A2, COL12A1, COL13A1, COL14A1, COL15A1, COL16A1, COL17A1, COL18A1, COL19A1, COL1A1, COL1A2, COL20A1, COL21A1, COL22A1, COL23A1, COL24A1, COL25A1, COL26A1, COL27A…	FALSE
http-//reactome.org/PathwayBrowser/#/R-HSA-1474228:0173	REACTOME_Pathways_01.03.2017	Degradation of the extracellular matrix	[-1]	[Group73]	124	42.6117	6.06537e-40	5.70145e-37	{Group73=4.069892127261006E-25}	{Group73=2.930322331627924E-23}	[ACTN1, ADAMTS16, ADAMTS18, ADAMTS4, ADAMTS5, AGRN, ASPN, BCAN, BGN, BMP2, BMP4, CAPN2, CAPN5, CAPN6, CAPN8, CAPNS1, CD44, CDH1, COL11A1, COL14A1, COL15A1, COL1A1, COL1A2, COL22A1, COL24A1, COL26A1, COL27A1, COL3A1, COL4A1, COL4A4, COL4A5, COL5A1, COL5A2, COL5A3, COL6A1, COL6A2, COL6A3, COL6A6, COL8A1, COL8A2, COL9A2, COL9A3, COMP, CRTAP, CTSK, CTSS, DCN, DDR2, EFEMP1, ELN, EMILIN1, EMILIN3, F11R…	[ACTN1, ADAM10, ADAM15, ADAM17, ADAM8, ADAM9, ADAMTS1, ADAMTS14, ADAMTS16, ADAMTS18, ADAMTS2, ADAMTS3, ADAMTS4, ADAMTS5, ADAMTS8, ADAMTS9, AGRN, APP, ASPN, BCAN, BGN, BMP1, BMP10, BMP2, BMP4, BMP7, BSG, CAPN1, CAPN10, CAPN11, CAPN12, CAPN13, CAPN14, CAPN15, CAPN2, CAPN3, CAPN5, CAPN6, CAPN7, CAPN8, CAPN9, CAPNS1, CAPNS2, CASK, CASP3, CAST, CD151, CD44, CD47, CDH1, CEACAM1, CEACAM6, CEACAM8, CMA1,…	TRUE
http-//reactome.org/PathwayBrowser/#/R-HSA-1474244:0174	REACTOME_Pathways_01.03.2017	Extracellular matrix organization	[-1]	[Group73]	124	42.6117	6.06537e-40	5.70145e-37	{Group73=4.069892127261006E-25}	{Group73=2.930322331627924E-23}	[ACTN1, ADAMTS16, ADAMTS18, ADAMTS4, ADAMTS5, AGRN, ASPN, BCAN, BGN, BMP2, BMP4, CAPN2, CAPN5, CAPN6, CAPN8, CAPNS1, CD44, CDH1, COL11A1, COL14A1, COL15A1, COL1A1, COL1A2, COL22A1, COL24A1, COL26A1, COL27A1, COL3A1, COL4A1, COL4A4, COL4A5, COL5A1, COL5A2, COL5A3, COL6A1, COL6A2, COL6A3, COL6A6, COL8A1, COL8A2, COL9A2, COL9A3, COMP, CRTAP, CTSK, CTSS, DCN, DDR2, EFEMP1, ELN, EMILIN1, EMILIN3, F11R…	[ACTN1, ADAM10, ADAM15, ADAM17, ADAM8, ADAM9, ADAMTS1, ADAMTS14, ADAMTS16, ADAMTS18, ADAMTS2, ADAMTS3, ADAMTS4, ADAMTS5, ADAMTS8, ADAMTS9, AGRN, APP, ASPN, BCAN, BGN, BMP1, BMP10, BMP2, BMP4, BMP7, BSG, CAPN1, CAPN10, CAPN11, CAPN12, CAPN13, CAPN14, CAPN15, CAPN2, CAPN3, CAPN5, CAPN6, CAPN7, CAPN8, CAPN9, CAPNS1, CAPNS2, CASK, CASP3, CAST, CD151, CD44, CD47, CDH1, CEACAM1, CEACAM6, CEACAM8, CMA1,…	FALSE
http-//reactome.org/PathwayBrowser/#/R-HSA-1474290:0175	REACTOME_Pathways_01.03.2017	Collagen formation	[-1]	[Group73]	97	44.9074	9.63814e-34	9.04057e-31	{Group73=4.069892127261006E-25}	{Group73=2.930322331627924E-23}	[AGRN, ASPN, BCAN, BGN, CACNA1S, CACNB3, CACNB4, CD44, CDH1, COL11A1, COL14A1, COL15A1, COL1A1, COL1A2, COL22A1, COL24A1, COL26A1, COL27A1, COL3A1, COL4A1, COL4A4, COL4A5, COL5A1, COL5A2, COL5A3, COL6A1, COL6A2, COL6A3, COL6A6, COL8A1, COL8A2, COL9A2, COL9A3, COMP, CRTAP, CTSK, CTSS, DCN, F11R, FBN1, FGB, FGG, FMOD, FN1, GDNF, GFRA2, HAPLN1, ICAM1, ICAM2, ICAM5, ITGA1, ITGA10, ITGA11, ITGA2, ITGA…	[ADAM10, ADAM17, ADAM9, ADAMTS14, ADAMTS2, ADAMTS3, AGRN, APP, ARTN, ASPN, BCAN, BGN, BMP1, BSG, CACNA1C, CACNA1D, CACNA1G, CACNA1H, CACNA1I, CACNA1S, CACNB1, CACNB2, CACNB3, CACNB4, CD151, CD44, CD47, CDH1, CNTN2, COL10A1, COL11A1, COL11A2, COL12A1, COL13A1, COL14A1, COL15A1, COL16A1, COL17A1, COL18A1, COL19A1, COL1A1, COL1A2, COL20A1, COL21A1, COL22A1, COL23A1, COL24A1, COL25A1, COL26A1, COL27A…	FALSE
http-//reactome.org/PathwayBrowser/#/R-HSA-1500620:0201	REACTOME_Pathways_01.03.2017	Meiosis	[-1]	[Group53]	26	4.22764	1.34309e-11	1.23967e-08	{Group53=1.3430910477712917E-11}	{Group53=7.924237181850621E-10}	[AKT3, CDKN1C, CDKN2A, CDKN2B, CETN2, EHHADH, H2AFJ, HAUS7, HIST1H2BK, HIST1H4I, HSPA2, MYC, NEK6, OPTN, PHLDA1, PPP2R1B, PRKCB, PSMB8, PSMD10, RAB8A, REC8, SKP2, TUBA1C, TUBB2B, TUBB3, TUBB4A]	[AAAS, ACD, ACTR1A, AHCTF1, AJUBA, AKAP9, AKT1, AKT2, AKT3, ALMS1, ANAPC1, ANAPC10, ANAPC11, ANAPC15, ANAPC16, ANAPC2, ANAPC4, ANAPC5, ANAPC7, ANKLE2, APITD1-CORT, ARPP19, ATM, ATR, ATRIP, AURKA, AURKB, B9D2, BABAM1, BANF1, BARD1, BIRC5, BLM, BLZF1, BORA, BRCA1, BRCA2, BRCC3, BRE, BRIP1, BTRC, BUB1, BUB1B, BUB3, CCNA1, CCNA2, CCNB1, CCNB2, CCND1, CCND2, CCND3, CCNE1, CCNE2, CCNH, CCP110, CDC14A, …	FALSE
http-//reactome.org/PathwayBrowser/#/R-HSA-1500931:0202	REACTOME_Pathways_01.03.2017	Cell-Cell communication	[-1]	[Group60]	37	27.8195	6.78372e-07	0.000588827	{Group60=6.783723129344798E-7}	{Group60=1.9672797075099914E-5}	[ACTB, ACTG1, ACTN1, ACTN4, ANG, CADM2, CADM3, CDH1, CDH11, CDH13, CDH17, CDH6, CDH7, CLDN1, CLDN11, CLDN15, CLDN3, CLDN4, CLDN5, CLDN7, DCC, F11R, FYN, IQGAP1, ITGA6, ITGB4, KIRREL2, KRT5, LAMA3, LAMB3, LAMC2, MAPK11, PARD6A, PTK2B, PTPN6, SFTPD, SKAP2]	[ACTB, ACTG1, ACTN1, ACTN2, ACTN3, ACTN4, ANG, ARHGEF6, CADM1, CADM2, CADM3, CASK, CD151, CD2AP, CD47, CDH1, CDH10, CDH11, CDH12, CDH13, CDH15, CDH17, CDH18, CDH2, CDH24, CDH3, CDH4, CDH5, CDH6, CDH7, CDH8, CDH9, CLDN1, CLDN10, CLDN11, CLDN12, CLDN14, CLDN15, CLDN16, CLDN17, CLDN18, CLDN19, CLDN2, CLDN20, CLDN22, CLDN23, CLDN3, CLDN4, CLDN5, CLDN6, CLDN7, CLDN8, CLDN9, COL17A1, CRB3, CTNNA1, CTNN…	TRUE
http-//reactome.org/PathwayBrowser/#/R-HSA-1566948:0212	REACTOME_Pathways_01.03.2017	Elastic fibre formation	[-1]	[Group48]	23	51.1111	1.86678e-10	1.70251e-07	{Group48=1.8667842947969678E-10}	{Group48=1.0080635191903626E-8}	[BMP2, BMP4, EFEMP1, ELN, EMILIN1, EMILIN3, FBLN1, FBLN2, FBLN5, FBN1, FBN3, FN1, ITGA8, ITGB5, ITGB6, LOX, LOXL1, LOXL2, MFAP5, TGFB1, TGFB2, TGFB3, VTN]	[BMP10, BMP2, BMP4, BMP7, EFEMP1, EFEMP2, ELN, EMILIN1, EMILIN2, EMILIN3, FBLN1, FBLN2, FBLN5, FBN1, FBN2, FBN3, FN1, FURIN, GDF5, ITGA5, ITGA8, ITGAV, ITGB1, ITGB3, ITGB5, ITGB6, ITGB8, LOX, LOXL1, LOXL2, LOXL3, LOXL4, LTBP1, LTBP2, LTBP3, LTBP4, MFAP1, MFAP2, MFAP3, MFAP4, MFAP5, TGFB1, TGFB2, TGFB3, VTN]	TRUE
http-//reactome.org/PathwayBrowser/#/R-HSA-159227:0224	REACTOME_Pathways_01.03.2017	Transport of the SLBP independent Mature mRNA	[-1]	[Group69]	12	4.44444	2.74407e-05	0.0226111	{Group69=2.744068575886571E-5}	{Group69=1.6464411455319427E-4}	[CAMK2G, H2AFJ, HIST1H2BK, HIST1H4I, HSPA12B, HSPA2, NEK6, PPP2R1B, PRKCB, RCC1, RPP25, SLC45A3]	[AAAS, AKT1S1, ALYREF, ARPP19, ATM, ATR, BAG1, BAG2, BAG3, BAG4, BAG5, BANF1, BLZF1, C14orf166, C2orf49, CAMK2A, CAMK2B, CAMK2D, CAMK2G, CCAR2, CCNB1, CCNB2, CDK1, CLP1, CNEP1R1, CPSF1, CPSF2, CPSF3, CPSF4, CREBBP, CRYAB, CSTF2, CTDNEP1, DDX1, DNAJB1, DNAJB6, DNAJC2, DNAJC7, EEF1A1, EIF4E, ELAC2, EMD, ENSA, EP300, FAM98B, FGF21, FIP1L1, FKBP4, G6PC, G6PC2, G6PC3, GCK, GCKR, GOLGA2, GORASP1, GORAS…	TRUE
http-//reactome.org/PathwayBrowser/#/R-HSA-159230:0225	REACTOME_Pathways_01.03.2017	Transport of the SLBP Dependant Mature mRNA	[-1]	[Group69]	12	4.44444	2.74407e-05	0.0226111	{Group69=2.744068575886571E-5}	{Group69=1.6464411455319427E-4}	[CAMK2G, H2AFJ, HIST1H2BK, HIST1H4I, HSPA12B, HSPA2, NEK6, PPP2R1B, PRKCB, RCC1, RPP25, SLC45A3]	[AAAS, AKT1S1, ALYREF, ARPP19, ATM, ATR, BAG1, BAG2, BAG3, BAG4, BAG5, BANF1, BLZF1, C14orf166, C2orf49, CAMK2A, CAMK2B, CAMK2D, CAMK2G, CCAR2, CCNB1, CCNB2, CDK1, CLP1, CNEP1R1, CPSF1, CPSF2, CPSF3, CPSF4, CREBBP, CRYAB, CSTF2, CTDNEP1, DDX1, DNAJB1, DNAJB6, DNAJC2, DNAJC7, EEF1A1, EIF4E, ELAC2, EMD, ENSA, EP300, FAM98B, FGF21, FIP1L1, FKBP4, G6PC, G6PC2, G6PC3, GCK, GCKR, GOLGA2, GORASP1, GORAS…	FALSE
http-//reactome.org/PathwayBrowser/#/R-HSA-159231:0226	REACTOME_Pathways_01.03.2017	Transport of Mature mRNA Derived from an Intronless Transcript	[-1]	[Group69]	12	4.44444	2.74407e-05	0.0226111	{Group69=2.744068575886571E-5}	{Group69=1.6464411455319427E-4}	[CAMK2G, H2AFJ, HIST1H2BK, HIST1H4I, HSPA12B, HSPA2, NEK6, PPP2R1B, PRKCB, RCC1, RPP25, SLC45A3]	[AAAS, AKT1S1, ALYREF, ARPP19, ATM, ATR, BAG1, BAG2, BAG3, BAG4, BAG5, BANF1, BLZF1, C14orf166, C2orf49, CAMK2A, CAMK2B, CAMK2D, CAMK2G, CCAR2, CCNB1, CCNB2, CDK1, CLP1, CNEP1R1, CPSF1, CPSF2, CPSF3, CPSF4, CREBBP, CRYAB, CSTF2, CTDNEP1, DDX1, DNAJB1, DNAJB6, DNAJC2, DNAJC7, EEF1A1, EIF4E, ELAC2, EMD, ENSA, EP300, FAM98B, FGF21, FIP1L1, FKBP4, G6PC, G6PC2, G6PC3, GCK, GCKR, GOLGA2, GORASP1, GORAS…	FALSE
http-//reactome.org/PathwayBrowser/#/R-HSA-159234:0227	REACTOME_Pathways_01.03.2017	Transport of Mature mRNAs Derived from Intronless Transcripts	[-1]	[Group69]	12	4.44444	2.74407e-05	0.0226111	{Group69=2.744068575886571E-5}	{Group69=1.6464411455319427E-4}	[CAMK2G, H2AFJ, HIST1H2BK, HIST1H4I, HSPA12B, HSPA2, NEK6, PPP2R1B, PRKCB, RCC1, RPP25, SLC45A3]	[AAAS, AKT1S1, ALYREF, ARPP19, ATM, ATR, BAG1, BAG2, BAG3, BAG4, BAG5, BANF1, BLZF1, C14orf166, C2orf49, CAMK2A, CAMK2B, CAMK2D, CAMK2G, CCAR2, CCNB1, CCNB2, CDK1, CLP1, CNEP1R1, CPSF1, CPSF2, CPSF3, CPSF4, CREBBP, CRYAB, CSTF2, CTDNEP1, DDX1, DNAJB1, DNAJB6, DNAJC2, DNAJC7, EEF1A1, EIF4E, ELAC2, EMD, ENSA, EP300, FAM98B, FGF21, FIP1L1, FKBP4, G6PC, G6PC2, G6PC3, GCK, GCKR, GOLGA2, GORASP1, GORAS…	FALSE
http-//reactome.org/PathwayBrowser/#/R-HSA-162582:0242	REACTOME_Pathways_01.03.2017	Signal Transduction	[-1]	[Group63]	396	15.3369	6.96611e-08	6.21377e-05	{Group63=6.966111200099321E-8}	{Group63=3.065088928043701E-6}	[ACKR3, ACKR4, ACTB, ACTG1, ADAM12, ADCY3, ADCY7, ADCYAP1, ADGRE5, ADM2, ADRA2A, ADRA2C, ADRB1, AGRN, AGTR1, AKR1B10, AKR1C1, AKT3, ALDH1A1, ALDH1A2, ALDH1A3, AMOTL1, ANGPT1, ANXA1, APLNR, APOA1, APOB, APOC3, APOE, AR, ARAP3, ARHGAP18, ARHGAP22, ARHGAP24, ARHGDIA, ARHGDIB, ARHGDIG, ARHGEF19, ARHGEF25, ARHGEF5, ARPC1B, ATP6V0A4, ATP6V1B1, AXL, B4GALT1, BCL2L1, BDKRB1, BDKRB2, BIRC3, BMP2, BOC, BTK…	[AATF, ABCA4, ABHD12, ABHD6, ABI1, ABI2, ABL1, ABR, ACIN1, ACKR1, ACKR3, ACKR4, ACTB, ACTG1, ACTN2, ACTR2, ACTR3, ACVR1B, ACVR1C, ACVR2A, ACVR2B, ADAM10, ADAM12, ADAM17, ADCY1, ADCY10, ADCY2, ADCY3, ADCY4, ADCY5, ADCY6, ADCY7, ADCY8, ADCY9, ADCYAP1, ADCYAP1R1, ADD1, ADGRE1, ADGRE2, ADGRE3, ADGRE5, ADH1A, ADH1C, ADH4, ADM, ADM2, ADORA1, ADORA2A, ADORA2B, ADORA3, ADRA1A, ADRA1B, ADRA1D, ADRA2A, ADR…	FALSE
http-//reactome.org/PathwayBrowser/#/R-HSA-162587:0244	REACTOME_Pathways_01.03.2017	HIV Life Cycle	[-1]	[Group65]	19	5.08021	5.75475e-06	0.00485126	{Group65=5.754753290245437E-6}	{Group65=9.783080593417243E-5}	[AP1M2, AP1S1, B2M, CALM1, CD9, CDH1, CHMP4C, CXCR4, ELMO1, FYN, ISG15, PDZD3, PSMB8, PSMD10, RCC1, SH3GL1, STX1B, SYT1, TGFB1]	[AAAS, AP1B1, AP1G1, AP1M1, AP1M2, AP1S1, AP1S2, AP1S3, AP2A1, AP2A2, AP2B1, AP2M1, AP2S1, ARF1, ATP6V1H, B2M, BANF1, BTRC, CALM1, CALM2, CALM3, CALR, CANX, CBL, CBLL1, CCNH, CCNK, CCNT1, CCNT2, CCR5, CD28, CD4, CD8B, CD9, CDH1, CDK7, CDK9, CHMP2A, CHMP2B, CHMP3, CHMP4A, CHMP4B, CHMP4C, CHMP5, CHMP6, CHMP7, CLTA, CLTC, CPSF4, CTDP1, CTNNB1, CTNND1, CUL5, CXCR4, DNAJC3, DOCK2, EEF2, EIF2AK2, ELL, …	TRUE
http-//reactome.org/PathwayBrowser/#/R-HSA-162588:0245	REACTOME_Pathways_01.03.2017	Budding and maturation of HIV virion	[-1]	[Group65]	19	5.08021	5.75475e-06	0.00485126	{Group65=5.754753290245437E-6}	{Group65=9.783080593417243E-5}	[AP1M2, AP1S1, B2M, CALM1, CD9, CDH1, CHMP4C, CXCR4, ELMO1, FYN, ISG15, PDZD3, PSMB8, PSMD10, RCC1, SH3GL1, STX1B, SYT1, TGFB1]	[AAAS, AP1B1, AP1G1, AP1M1, AP1M2, AP1S1, AP1S2, AP1S3, AP2A1, AP2A2, AP2B1, AP2M1, AP2S1, ARF1, ATP6V1H, B2M, BANF1, BTRC, CALM1, CALM2, CALM3, CALR, CANX, CBL, CBLL1, CCNH, CCNK, CCNT1, CCNT2, CCR5, CD28, CD4, CD8B, CD9, CDH1, CDK7, CDK9, CHMP2A, CHMP2B, CHMP3, CHMP4A, CHMP4B, CHMP4C, CHMP5, CHMP6, CHMP7, CLTA, CLTC, CPSF4, CTDP1, CTNNB1, CTNND1, CUL5, CXCR4, DNAJC3, DOCK2, EEF2, EIF2AK2, ELL, …	FALSE
http-//reactome.org/PathwayBrowser/#/R-HSA-162599:0249	REACTOME_Pathways_01.03.2017	Late Phase of HIV Life Cycle	[-1]	[Group65]	19	5.08021	5.75475e-06	0.00485126	{Group65=5.754753290245437E-6}	{Group65=9.783080593417243E-5}	[AP1M2, AP1S1, B2M, CALM1, CD9, CDH1, CHMP4C, CXCR4, ELMO1, FYN, ISG15, PDZD3, PSMB8, PSMD10, RCC1, SH3GL1, STX1B, SYT1, TGFB1]	[AAAS, AP1B1, AP1G1, AP1M1, AP1M2, AP1S1, AP1S2, AP1S3, AP2A1, AP2A2, AP2B1, AP2M1, AP2S1, ARF1, ATP6V1H, B2M, BANF1, BTRC, CALM1, CALM2, CALM3, CALR, CANX, CBL, CBLL1, CCNH, CCNK, CCNT1, CCNT2, CCR5, CD28, CD4, CD8B, CD9, CDH1, CDK7, CDK9, CHMP2A, CHMP2B, CHMP3, CHMP4A, CHMP4B, CHMP4C, CHMP5, CHMP6, CHMP7, CLTA, CLTC, CPSF4, CTDP1, CTNNB1, CTNND1, CUL5, CXCR4, DNAJC3, DOCK2, EEF2, EIF2AK2, ELL, …	FALSE
http-//reactome.org/PathwayBrowser/#/R-HSA-162906:0254	REACTOME_Pathways_01.03.2017	HIV Infection	[-1]	[Group65]	19	5.08021	5.75475e-06	0.00485126	{Group65=5.754753290245437E-6}	{Group65=9.783080593417243E-5}	[AP1M2, AP1S1, B2M, CALM1, CD9, CDH1, CHMP4C, CXCR4, ELMO1, FYN, ISG15, PDZD3, PSMB8, PSMD10, RCC1, SH3GL1, STX1B, SYT1, TGFB1]	[AAAS, AP1B1, AP1G1, AP1M1, AP1M2, AP1S1, AP1S2, AP1S3, AP2A1, AP2A2, AP2B1, AP2M1, AP2S1, ARF1, ATP6V1H, B2M, BANF1, BTRC, CALM1, CALM2, CALM3, CALR, CANX, CBL, CBLL1, CCNH, CCNK, CCNT1, CCNT2, CCR5, CD28, CD4, CD8B, CD9, CDH1, CDK7, CDK9, CHMP2A, CHMP2B, CHMP3, CHMP4A, CHMP4B, CHMP4C, CHMP5, CHMP6, CHMP7, CLTA, CLTC, CPSF4, CTDP1, CTNNB1, CTNND1, CUL5, CXCR4, DNAJC3, DOCK2, EEF2, EIF2AK2, ELL, …	FALSE
http-//reactome.org/PathwayBrowser/#/R-HSA-162909:0255	REACTOME_Pathways_01.03.2017	Host Interactions of HIV factors	[-1]	[Group74]	490	15.5556	1.09345e-10	1.00269e-07	{Group74=1.1535996190903022E-8}	{Group74=5.30655824781539E-7}	[ABCA12, ABCA6, ABCB1, ABCC2, ABCC3, ABCC6, ACTB, ACTG1, ADAM12, ADCY3, ADCY7, ADCYAP1, ADGRE5, AGRN, AGTR1, AKT3, ALOX15, ANGPT1, ANPEP, ANXA1, ANXA2, AOC1, AP1M2, AP1S1, APOA1, APOB, AR, ARHGEF25, ARPC1B, ATP6AP2, ATP6V0A4, ATP6V1B1, AXL, AZU1, B2M, B4GALT1, BCL2L1, BDKRB1, BDKRB2, BIRC3, BOC, BST1, BST2, BTK, C1R, C1S, C2, C3, C4B, CACNA1S, CACNB3, CACNB4, CALM1, CAMK2G, CAP1, CARD11, CASP1, C…	[A1BG, AAAS, ABCA10, ABCA12, ABCA13, ABCA2, ABCA3, ABCA4, ABCA5, ABCA6, ABCA7, ABCA8, ABCA9, ABCB1, ABCB10, ABCB4, ABCB5, ABCB6, ABCB7, ABCB8, ABCB9, ABCC1, ABCC10, ABCC11, ABCC2, ABCC3, ABCC4, ABCC5, ABCC6, ABCC8, ABCC9, ABCD1, ABCD2, ABCD3, ABCE1, ABCF1, ABCG1, ABCG4, ABCG5, ABCG8, ABHD12, ABHD6, ABI1, ABI2, ABL1, ACAA1, ACD, ACLY, ACPP, ACTB, ACTG1, ACTL6A, ACTN2, ACTR10, ACTR1A, ACTR1B, ACTR2…	FALSE
http-//reactome.org/PathwayBrowser/#/R-HSA-1630316:0256	REACTOME_Pathways_01.03.2017	Glycosaminoglycan metabolism	[-1]	[Group70]	39	31.9672	4.91337e-09	4.42694e-06	{Group70=2.10335511245983E-14}	{Group70=1.3461472719742912E-12}	[AGRN, B3GAT1, B3GNT3, B4GALT1, BCAN, BGN, CD44, CEMIP, CHPF, CHST1, CHST14, CHST15, CHST2, CHSY1, CHSY3, CSGALNACT1, CSPG4, DCN, EXT1, FMOD, GPC3, GPC6, HAS1, HAS2, HEXB, HPSE, HS3ST1, HS3ST3A1, HS6ST1, LUM, LYVE1, OGN, OMD, PAPSS1, PAPSS2, PRELP, SDC2, UST, XYLT1]	[ABCC5, AGRN, ARSB, B3GALT6, B3GAT1, B3GAT2, B3GAT3, B3GNT2, B3GNT3, B3GNT4, B3GNT7, B4GALT1, B4GALT2, B4GALT3, B4GALT4, B4GALT5, B4GALT6, B4GALT7, B4GAT1, BCAN, BGN, CD44, CEMIP, CHP1, CHPF, CHPF2, CHST1, CHST11, CHST12, CHST13, CHST14, CHST15, CHST2, CHST3, CHST5, CHST6, CHST7, CHSY1, CHSY3, CSGALNACT1, CSGALNACT2, CSPG4, CSPG5, DCN, DSE, DSEL, EXT1, EXT2, FMOD, GALNS, GLB1, GLB1L, GLCE, GNS, G…	FALSE
http-//reactome.org/PathwayBrowser/#/R-HSA-1638074:0272	REACTOME_Pathways_01.03.2017	Keratan sulfate/keratin metabolism	[-1]	[Group54]	29	33.3333	1.62214e-07	0.000143722	{Group54=1.6221428169597085E-7}	{Group54=6.164142704446893E-6}	[B3GNT3, B3GNT5, B3GNT9, B4GALT1, CHST1, CHST2, CHST4, FMOD, GALNT10, GALNT12, GALNT15, GALNT2, GALNT5, GALNT7, GALNT8, GALNT9, GCNT1, GCNT4, HEXB, LUM, MUC1, MUC13, MUC16, MUC17, MUC3A, OGN, OMD, PRELP, ST6GALNAC3]	[A4GNT, B3GNT2, B3GNT3, B3GNT4, B3GNT5, B3GNT6, B3GNT7, B3GNT8, B3GNT9, B3GNTL1, B4GALT1, B4GALT2, B4GALT3, B4GALT4, B4GALT5, B4GALT6, B4GAT1, C1GALT1, C1GALT1C1, CHST1, CHST2, CHST4, CHST5, CHST6, FMOD, GALNS, GALNT1, GALNT10, GALNT11, GALNT12, GALNT13, GALNT14, GALNT15, GALNT16, GALNT18, GALNT2, GALNT3, GALNT4, GALNT5, GALNT6, GALNT7, GALNT8, GALNT9, GALNTL5, GALNTL6, GCNT1, GCNT3, GCNT4, GCNT7…	TRUE
http-//reactome.org/PathwayBrowser/#/R-HSA-1638091:0273	REACTOME_Pathways_01.03.2017	Heparan sulfate/heparin (HS-GAG) metabolism	[-1]	[Group70]	90	26.0116	6.58177e-13	6.08814e-10	{Group70=2.10335511245983E-14}	{Group70=1.3461472719742912E-12}	[ACTN1, AGRN, AKR1B10, AKR1C1, ALDH1L2, AMN, AOX1, APOA1, APOB, APOC3, APOE, B3GAT1, BCAN, BGN, BST1, CALM1, CD38, CHPF, CHST14, CHST15, CHSY1, CHSY3, COL11A1, COL1A1, COL1A2, COL3A1, COL4A1, COL4A4, COL4A5, COL5A1, COL5A2, COL5A3, CSGALNACT1, CSPG4, DCN, DDR2, DHRS9, ENPP2, EXT1, FASN, FMOD, FN1, GPC3, GPC6, GUCA1A, HEXB, HPSE, HS3ST1, HS3ST3A1, HS6ST1, ITGA2, ITGA6, ITGB4, ITGB5, LAMA3, LAMB1, …	[AASDHPPT, ABCA4, ABCC1, ABCD4, ACACA, ACACB, ACP5, ACTN1, AGRN, AKR1B10, AKR1C1, AKR1C3, AKR1C4, ALDH1L1, ALDH1L2, AMN, AOX1, APOA1, APOA2, APOB, APOC2, APOC3, APOE, APOM, ARSB, B3GALT6, B3GAT1, B3GAT2, B3GAT3, B4GALT7, BCAN, BCO1, BCO2, BGN, BST1, BTD, CALM1, CALM2, CALM3, CAMKMT, CASK, CD320, CD38, CHPF, CHPF2, CHST11, CHST12, CHST13, CHST14, CHST15, CHST3, CHST7, CHSY1, CHSY3, CHURC1-FNTB, CL…	TRUE
http-//reactome.org/PathwayBrowser/#/R-HSA-1640170:0275	REACTOME_Pathways_01.03.2017	Cell Cycle	[-1]	[Group53]	26	4.22764	1.34309e-11	1.23967e-08	{Group53=1.3430910477712917E-11}	{Group53=7.924237181850621E-10}	[AKT3, CDKN1C, CDKN2A, CDKN2B, CETN2, EHHADH, H2AFJ, HAUS7, HIST1H2BK, HIST1H4I, HSPA2, MYC, NEK6, OPTN, PHLDA1, PPP2R1B, PRKCB, PSMB8, PSMD10, RAB8A, REC8, SKP2, TUBA1C, TUBB2B, TUBB3, TUBB4A]	[AAAS, ACD, ACTR1A, AHCTF1, AJUBA, AKAP9, AKT1, AKT2, AKT3, ALMS1, ANAPC1, ANAPC10, ANAPC11, ANAPC15, ANAPC16, ANAPC2, ANAPC4, ANAPC5, ANAPC7, ANKLE2, APITD1-CORT, ARPP19, ATM, ATR, ATRIP, AURKA, AURKB, B9D2, BABAM1, BANF1, BARD1, BIRC5, BLM, BLZF1, BORA, BRCA1, BRCA2, BRCC3, BRE, BRIP1, BTRC, BUB1, BUB1B, BUB3, CCNA1, CCNA2, CCNB1, CCNB2, CCND1, CCND2, CCND3, CCNE1, CCNE2, CCNH, CCP110, CDC14A, …	FALSE
http-//reactome.org/PathwayBrowser/#/R-HSA-1650814:0288	REACTOME_Pathways_01.03.2017	Collagen biosynthesis and modifying enzymes	[-1]	[Group73]	97	44.9074	9.63814e-34	9.04057e-31	{Group73=4.069892127261006E-25}	{Group73=2.930322331627924E-23}	[AGRN, ASPN, BCAN, BGN, CACNA1S, CACNB3, CACNB4, CD44, CDH1, COL11A1, COL14A1, COL15A1, COL1A1, COL1A2, COL22A1, COL24A1, COL26A1, COL27A1, COL3A1, COL4A1, COL4A4, COL4A5, COL5A1, COL5A2, COL5A3, COL6A1, COL6A2, COL6A3, COL6A6, COL8A1, COL8A2, COL9A2, COL9A3, COMP, CRTAP, CTSK, CTSS, DCN, F11R, FBN1, FGB, FGG, FMOD, FN1, GDNF, GFRA2, HAPLN1, ICAM1, ICAM2, ICAM5, ITGA1, ITGA10, ITGA11, ITGA2, ITGA…	[ADAM10, ADAM17, ADAM9, ADAMTS14, ADAMTS2, ADAMTS3, AGRN, APP, ARTN, ASPN, BCAN, BGN, BMP1, BSG, CACNA1C, CACNA1D, CACNA1G, CACNA1H, CACNA1I, CACNA1S, CACNB1, CACNB2, CACNB3, CACNB4, CD151, CD44, CD47, CDH1, CNTN2, COL10A1, COL11A1, COL11A2, COL12A1, COL13A1, COL14A1, COL15A1, COL16A1, COL17A1, COL18A1, COL19A1, COL1A1, COL1A2, COL20A1, COL21A1, COL22A1, COL23A1, COL24A1, COL25A1, COL26A1, COL27A…	FALSE
WP:289	WikiPathways_01.03.2017	Myometrial Relaxation and Contraction Pathways	[-1]	[Group29]	38	24.0506	2.25809e-05	0.018697	{Group29=2.2580948825919063E-5}	{Group29=2.0322853943327156E-4}	[ACKR3, ACTA1, ACTA2, ACTB, ACTG1, ADCY3, ADCY7, CACNB3, CALM1, CAMK2G, CNN1, CNN2, FOS, GNB4, GNG11, GNG2, GNG8, IGFBP2, IGFBP3, IGFBP6, IL1B, IL6, ITPR1, ITPR2, LPAR1, PLCD1, PRKCB, PRKCG, RAMP2, RGS10, RGS11, RGS14, RGS16, RGS2, RGS4, RGS5, RGS6, RGS9]	[ACKR3, ACTA1, ACTA2, ACTB, ACTC1, ACTG1, ADCY1, ADCY2, ADCY3, ADCY4, ADCY5, ADCY6, ADCY7, ADCY8, ADCY9, ADM, ARRB1, ARRB2, ATF1, ATF2, ATF3, ATF4, ATF5, ATF6B, ATP2A2, ATP2A3, CACNB3, CALCA, CALD1, CALM1, CALM2, CALM3, CAMK2A, CAMK2B, CAMK2D, CAMK2G, CNN1, CNN2, CORIN, CRCP, CREB1, CREB3, CRH, CRHR1, DGKZ, ETS2, FLJ10038, FOS, GABPA, GABPB1, GJA1, GNAQ, GNAS, GNB1, GNB2, GNB3, GNB4, GNB5, GNG11,…	TRUE
WP:306	WikiPathways_01.03.2017	Focal Adhesion	[-1]	[Group67, Group73]	56	28.5714	3.29597e-10	2.99933e-07	{Group67=3.111483445886633E-12, Group73=4.069892127261006E-25}	{Group67=1.8980049019908463E-10, Group73=2.930322331627924E-23}	[ACTB, ACTG1, ACTN1, AKT3, BIRC3, CAV3, COL11A1, COL1A1, COL1A2, COL3A1, COL4A1, COL4A4, COL5A1, COL5A2, COL5A3, COL6A2, COMP, EGFR, FN1, FYN, IGF1, ITGA10, ITGA11, ITGA2, ITGA4, ITGA6, ITGA8, ITGB4, ITGB5, ITGB6, LAMA3, LAMB1, LAMB3, LAMC2, LAMC3, MAP2K6, MYLK, PAK3, PDGFC, PDGFRA, PDGFRB, PELO, PGF, PIK3CD, RAC2, RHOB, SHC1, SPP1, THBS1, THBS2, THBS3, TNC, TNK1, TNXB, VTN, VWF]	[ACTB, ACTG1, ACTN1, AKT1, AKT2, AKT3, ARAF, ARHGAP5, BAD, BCAR1, BCL2, BIRC2, BIRC3, BLK, BRAF, BUB1B-PAK6, CAPN1, CAV1, CAV2, CAV3, CCND1, CCND2, CCND3, CDC42, CHAD, COL11A1, COL11A2, COL1A1, COL1A2, COL2A1, COL3A1, COL4A1, COL4A2, COL4A4, COL4A6, COL5A1, COL5A2, COL5A3, COL6A2, COMP, CRK, CTNNB1, DIAPH1, DOCK1, EGF, EGFR, ELK1, ERBB2, FARP2, FGR, FLNA, FLT1, FN1, FYN, GRB2, GSK3B, HCK, HGF, HR…	FALSE
http-//reactome.org/PathwayBrowser/#/R-HSA-167044:0315	REACTOME_Pathways_01.03.2017	Signalling to RAS	[-1]	[Group74]	490	15.5556	1.09345e-10	1.00269e-07	{Group74=1.1535996190903022E-8}	{Group74=5.30655824781539E-7}	[ABCA12, ABCA6, ABCB1, ABCC2, ABCC3, ABCC6, ACTB, ACTG1, ADAM12, ADCY3, ADCY7, ADCYAP1, ADGRE5, AGRN, AGTR1, AKT3, ALOX15, ANGPT1, ANPEP, ANXA1, ANXA2, AOC1, AP1M2, AP1S1, APOA1, APOB, AR, ARHGEF25, ARPC1B, ATP6AP2, ATP6V0A4, ATP6V1B1, AXL, AZU1, B2M, B4GALT1, BCL2L1, BDKRB1, BDKRB2, BIRC3, BOC, BST1, BST2, BTK, C1R, C1S, C2, C3, C4B, CACNA1S, CACNB3, CACNB4, CALM1, CAMK2G, CAP1, CARD11, CASP1, C…	[A1BG, AAAS, ABCA10, ABCA12, ABCA13, ABCA2, ABCA3, ABCA4, ABCA5, ABCA6, ABCA7, ABCA8, ABCA9, ABCB1, ABCB10, ABCB4, ABCB5, ABCB6, ABCB7, ABCB8, ABCB9, ABCC1, ABCC10, ABCC11, ABCC2, ABCC3, ABCC4, ABCC5, ABCC6, ABCC8, ABCC9, ABCD1, ABCD2, ABCD3, ABCE1, ABCF1, ABCG1, ABCG4, ABCG5, ABCG8, ABHD12, ABHD6, ABI1, ABI2, ABL1, ACAA1, ACD, ACLY, ACPP, ACTB, ACTG1, ACTL6A, ACTN2, ACTR10, ACTR1A, ACTR1B, ACTR2…	FALSE
http-//reactome.org/PathwayBrowser/#/R-HSA-168249:0342	REACTOME_Pathways_01.03.2017	Innate Immune System	[-1]	[Group74]	490	15.5556	1.09345e-10	1.00269e-07	{Group74=1.1535996190903022E-8}	{Group74=5.30655824781539E-7}	[ABCA12, ABCA6, ABCB1, ABCC2, ABCC3, ABCC6, ACTB, ACTG1, ADAM12, ADCY3, ADCY7, ADCYAP1, ADGRE5, AGRN, AGTR1, AKT3, ALOX15, ANGPT1, ANPEP, ANXA1, ANXA2, AOC1, AP1M2, AP1S1, APOA1, APOB, AR, ARHGEF25, ARPC1B, ATP6AP2, ATP6V0A4, ATP6V1B1, AXL, AZU1, B2M, B4GALT1, BCL2L1, BDKRB1, BDKRB2, BIRC3, BOC, BST1, BST2, BTK, C1R, C1S, C2, C3, C4B, CACNA1S, CACNB3, CACNB4, CALM1, CAMK2G, CAP1, CARD11, CASP1, C…	[A1BG, AAAS, ABCA10, ABCA12, ABCA13, ABCA2, ABCA3, ABCA4, ABCA5, ABCA6, ABCA7, ABCA8, ABCA9, ABCB1, ABCB10, ABCB4, ABCB5, ABCB6, ABCB7, ABCB8, ABCB9, ABCC1, ABCC10, ABCC11, ABCC2, ABCC3, ABCC4, ABCC5, ABCC6, ABCC8, ABCC9, ABCD1, ABCD2, ABCD3, ABCE1, ABCF1, ABCG1, ABCG4, ABCG5, ABCG8, ABHD12, ABHD6, ABI1, ABI2, ABL1, ACAA1, ACD, ACLY, ACPP, ACTB, ACTG1, ACTL6A, ACTN2, ACTR10, ACTR1A, ACTR1B, ACTR2…	FALSE
http-//reactome.org/PathwayBrowser/#/R-HSA-168256:0346	REACTOME_Pathways_01.03.2017	Immune System	[-1]	[Group74]	483	14.6098	9.32702e-07	0.000804922	{Group74=1.1535996190903022E-8}	{Group74=5.30655824781539E-7}	[ACE, ACHE, ACTB, ACTG1, ADAMTS10, ADAMTS12, ADAMTS16, ADAMTS17, ADAMTS18, ADAMTS4, ADAMTS5, ADAMTS7, ADAMTSL3, ADCY3, ADCY7, ADGRE5, ADGRF5, ADRA2A, ADRA2C, AKT3, ALOX15, ANGPT1, ANPEP, ANXA1, ANXA2, AOC1, AP1M2, AP1S1, APOA1, APOB, AR, ARF3, ARF4, ARPC1B, ARSI, ART4, ASGR1, ATP6AP2, ATP6V0A4, ATP6V1B1, AZU1, B2M, B3GLCT, B3GNT3, B3GNT5, B3GNT9, B4GALT1, BCHE, BCL2L1, BET1L, BIRC3, BST1, BST2, B…	[A1BG, A4GNT, AAAS, ABCA13, ABCA3, ABI1, ABI2, ABL1, ACAA1, ACADVL, ACE, ACE2, ACHE, ACLY, ACO2, ACPP, ACTB, ACTG1, ACTL6A, ACTN2, ACTR10, ACTR1A, ACTR1B, ACTR2, ACTR3, ACTR5, ACTR8, ADA2, ADAM10, ADAM17, ADAM8, ADAMTS1, ADAMTS10, ADAMTS12, ADAMTS13, ADAMTS14, ADAMTS15, ADAMTS16, ADAMTS17, ADAMTS18, ADAMTS19, ADAMTS2, ADAMTS20, ADAMTS3, ADAMTS4, ADAMTS5, ADAMTS6, ADAMTS7, ADAMTS8, ADAMTS9, ADAMTS…	FALSE
http-//reactome.org/PathwayBrowser/#/R-HSA-168271:0348	REACTOME_Pathways_01.03.2017	Transport of Ribonucleoproteins into the Host Nucleus	[-1]	[Group69]	12	4.44444	2.74407e-05	0.0226111	{Group69=2.744068575886571E-5}	{Group69=1.6464411455319427E-4}	[CAMK2G, H2AFJ, HIST1H2BK, HIST1H4I, HSPA12B, HSPA2, NEK6, PPP2R1B, PRKCB, RCC1, RPP25, SLC45A3]	[AAAS, AKT1S1, ALYREF, ARPP19, ATM, ATR, BAG1, BAG2, BAG3, BAG4, BAG5, BANF1, BLZF1, C14orf166, C2orf49, CAMK2A, CAMK2B, CAMK2D, CAMK2G, CCAR2, CCNB1, CCNB2, CDK1, CLP1, CNEP1R1, CPSF1, CPSF2, CPSF3, CPSF4, CREBBP, CRYAB, CSTF2, CTDNEP1, DDX1, DNAJB1, DNAJB6, DNAJC2, DNAJC7, EEF1A1, EIF4E, ELAC2, EMD, ENSA, EP300, FAM98B, FGF21, FIP1L1, FKBP4, G6PC, G6PC2, G6PC3, GCK, GCKR, GOLGA2, GORASP1, GORAS…	FALSE
http-//reactome.org/PathwayBrowser/#/R-HSA-168325:0356	REACTOME_Pathways_01.03.2017	Viral Messenger RNA Synthesis	[-1]	[Group69]	12	4.44444	2.74407e-05	0.0226111	{Group69=2.744068575886571E-5}	{Group69=1.6464411455319427E-4}	[CAMK2G, H2AFJ, HIST1H2BK, HIST1H4I, HSPA12B, HSPA2, NEK6, PPP2R1B, PRKCB, RCC1, RPP25, SLC45A3]	[AAAS, AKT1S1, ALYREF, ARPP19, ATM, ATR, BAG1, BAG2, BAG3, BAG4, BAG5, BANF1, BLZF1, C14orf166, C2orf49, CAMK2A, CAMK2B, CAMK2D, CAMK2G, CCAR2, CCNB1, CCNB2, CDK1, CLP1, CNEP1R1, CPSF1, CPSF2, CPSF3, CPSF4, CREBBP, CRYAB, CSTF2, CTDNEP1, DDX1, DNAJB1, DNAJB6, DNAJC2, DNAJC7, EEF1A1, EIF4E, ELAC2, EMD, ENSA, EP300, FAM98B, FGF21, FIP1L1, FKBP4, G6PC, G6PC2, G6PC3, GCK, GCKR, GOLGA2, GORASP1, GORAS…	FALSE
http-//reactome.org/PathwayBrowser/#/R-HSA-169893:0365	REACTOME_Pathways_01.03.2017	Prolonged ERK activation events	[-1]	[Group74]	490	15.5556	1.09345e-10	1.00269e-07	{Group74=1.1535996190903022E-8}	{Group74=5.30655824781539E-7}	[ABCA12, ABCA6, ABCB1, ABCC2, ABCC3, ABCC6, ACTB, ACTG1, ADAM12, ADCY3, ADCY7, ADCYAP1, ADGRE5, AGRN, AGTR1, AKT3, ALOX15, ANGPT1, ANPEP, ANXA1, ANXA2, AOC1, AP1M2, AP1S1, APOA1, APOB, AR, ARHGEF25, ARPC1B, ATP6AP2, ATP6V0A4, ATP6V1B1, AXL, AZU1, B2M, B4GALT1, BCL2L1, BDKRB1, BDKRB2, BIRC3, BOC, BST1, BST2, BTK, C1R, C1S, C2, C3, C4B, CACNA1S, CACNB3, CACNB4, CALM1, CAMK2G, CAP1, CARD11, CASP1, C…	[A1BG, AAAS, ABCA10, ABCA12, ABCA13, ABCA2, ABCA3, ABCA4, ABCA5, ABCA6, ABCA7, ABCA8, ABCA9, ABCB1, ABCB10, ABCB4, ABCB5, ABCB6, ABCB7, ABCB8, ABCB9, ABCC1, ABCC10, ABCC11, ABCC2, ABCC3, ABCC4, ABCC5, ABCC6, ABCC8, ABCC9, ABCD1, ABCD2, ABCD3, ABCE1, ABCF1, ABCG1, ABCG4, ABCG5, ABCG8, ABHD12, ABHD6, ABI1, ABI2, ABL1, ACAA1, ACD, ACLY, ACPP, ACTB, ACTG1, ACTL6A, ACTN2, ACTR10, ACTR1A, ACTR1B, ACTR2…	FALSE
http-//reactome.org/PathwayBrowser/#/R-HSA-169911:0366	REACTOME_Pathways_01.03.2017	Regulation of Apoptosis	[-1]	[Group63]	396	15.3369	6.96611e-08	6.21377e-05	{Group63=6.966111200099321E-8}	{Group63=3.065088928043701E-6}	[ACKR3, ACKR4, ACTB, ACTG1, ADAM12, ADCY3, ADCY7, ADCYAP1, ADGRE5, ADM2, ADRA2A, ADRA2C, ADRB1, AGRN, AGTR1, AKR1B10, AKR1C1, AKT3, ALDH1A1, ALDH1A2, ALDH1A3, AMOTL1, ANGPT1, ANXA1, APLNR, APOA1, APOB, APOC3, APOE, AR, ARAP3, ARHGAP18, ARHGAP22, ARHGAP24, ARHGDIA, ARHGDIB, ARHGDIG, ARHGEF19, ARHGEF25, ARHGEF5, ARPC1B, ATP6V0A4, ATP6V1B1, AXL, B4GALT1, BCL2L1, BDKRB1, BDKRB2, BIRC3, BMP2, BOC, BTK…	[AATF, ABCA4, ABHD12, ABHD6, ABI1, ABI2, ABL1, ABR, ACIN1, ACKR1, ACKR3, ACKR4, ACTB, ACTG1, ACTN2, ACTR2, ACTR3, ACVR1B, ACVR1C, ACVR2A, ACVR2B, ADAM10, ADAM12, ADAM17, ADCY1, ADCY10, ADCY2, ADCY3, ADCY4, ADCY5, ADCY6, ADCY7, ADCY8, ADCY9, ADCYAP1, ADCYAP1R1, ADD1, ADGRE1, ADGRE2, ADGRE3, ADGRE5, ADH1A, ADH1C, ADH4, ADM, ADM2, ADORA1, ADORA2A, ADORA2B, ADORA3, ADRA1A, ADRA1B, ADRA1D, ADRA2A, ADR…	FALSE
http-//reactome.org/PathwayBrowser/#/R-HSA-170670:0369	REACTOME_Pathways_01.03.2017	Adenylate cyclase inhibitory pathway	[-1]	[Group71]	114	21.3084	8.13961e-10	7.37448e-07	{Group71=8.139605395709235E-10}	{Group71=4.232594805768802E-8}	[ACE, ACHE, ACTN1, ACTN4, ADCY3, ADCY7, ADCYAP1, ADM2, ADRA2A, ADRA2C, ADRB1, AKT3, ANPEP, APOA1, ATP6AP2, BCHE, CALM1, CAP1, CD9, CDX2, CLEC3B, COL1A1, COL1A2, CPB1, CPE, CSF2RB, DPP4, ECM1, ENDOD1, ENPEP, F2R, F2RL2, F8, FFAR1, FGB, FGG, FN1, FYN, GCGR, GLP2R, GNAI2, GNAL, GNAO1, GNAZ, GNB4, GNG11, GNG2, GNG8, GPBAR1, GPR176, HTR7, IGF1, IL2RB, INHBB, ISL1, ISLR, ITIH3, ITPR1, ITPR2, JAK3, KIF5…	[A1BG, ABCC4, ABHD12, ABHD6, ACE, ACE2, ACHE, ACTN1, ACTN2, ACTN4, ADCY1, ADCY2, ADCY3, ADCY4, ADCY5, ADCY6, ADCY7, ADCY8, ADCY9, ADCYAP1, ADCYAP1R1, ADM, ADM2, ADORA2A, ADORA2B, ADRA2A, ADRA2B, ADRA2C, ADRB1, ADRB2, ADRB3, AGT, AHCYL1, AHSG, AKT1, AKT2, AKT3, ALB, ALDOA, ANPEP, ANXA5, APBB1IP, APLP2, APOA1, APOH, APOOL, APP, ARRB1, ARRB2, ATP6AP2, AVP, AVPR2, BCAR1, BCHE, BRPF3, C9orf3, CALCA, C…	FALSE
http-//reactome.org/PathwayBrowser/#/R-HSA-170822:0370	REACTOME_Pathways_01.03.2017	Regulation of Glucokinase by Glucokinase Regulatory Protein	[-1]	[Group69]	12	4.44444	2.74407e-05	0.0226111	{Group69=2.744068575886571E-5}	{Group69=1.6464411455319427E-4}	[CAMK2G, H2AFJ, HIST1H2BK, HIST1H4I, HSPA12B, HSPA2, NEK6, PPP2R1B, PRKCB, RCC1, RPP25, SLC45A3]	[AAAS, AKT1S1, ALYREF, ARPP19, ATM, ATR, BAG1, BAG2, BAG3, BAG4, BAG5, BANF1, BLZF1, C14orf166, C2orf49, CAMK2A, CAMK2B, CAMK2D, CAMK2G, CCAR2, CCNB1, CCNB2, CDK1, CLP1, CNEP1R1, CPSF1, CPSF2, CPSF3, CPSF4, CREBBP, CRYAB, CSTF2, CTDNEP1, DDX1, DNAJB1, DNAJB6, DNAJC2, DNAJC7, EEF1A1, EIF4E, ELAC2, EMD, ENSA, EP300, FAM98B, FGF21, FIP1L1, FKBP4, G6PC, G6PC2, G6PC3, GCK, GCKR, GOLGA2, GORASP1, GORAS…	FALSE
http-//reactome.org/PathwayBrowser/#/R-HSA-170968:0372	REACTOME_Pathways_01.03.2017	Frs2-mediated activation	[-1]	[Group74]	490	15.5556	1.09345e-10	1.00269e-07	{Group74=1.1535996190903022E-8}	{Group74=5.30655824781539E-7}	[ABCA12, ABCA6, ABCB1, ABCC2, ABCC3, ABCC6, ACTB, ACTG1, ADAM12, ADCY3, ADCY7, ADCYAP1, ADGRE5, AGRN, AGTR1, AKT3, ALOX15, ANGPT1, ANPEP, ANXA1, ANXA2, AOC1, AP1M2, AP1S1, APOA1, APOB, AR, ARHGEF25, ARPC1B, ATP6AP2, ATP6V0A4, ATP6V1B1, AXL, AZU1, B2M, B4GALT1, BCL2L1, BDKRB1, BDKRB2, BIRC3, BOC, BST1, BST2, BTK, C1R, C1S, C2, C3, C4B, CACNA1S, CACNB3, CACNB4, CALM1, CAMK2G, CAP1, CARD11, CASP1, C…	[A1BG, AAAS, ABCA10, ABCA12, ABCA13, ABCA2, ABCA3, ABCA4, ABCA5, ABCA6, ABCA7, ABCA8, ABCA9, ABCB1, ABCB10, ABCB4, ABCB5, ABCB6, ABCB7, ABCB8, ABCB9, ABCC1, ABCC10, ABCC11, ABCC2, ABCC3, ABCC4, ABCC5, ABCC6, ABCC8, ABCC9, ABCD1, ABCD2, ABCD3, ABCE1, ABCF1, ABCG1, ABCG4, ABCG5, ABCG8, ABHD12, ABHD6, ABI1, ABI2, ABL1, ACAA1, ACD, ACLY, ACPP, ACTB, ACTG1, ACTL6A, ACTN2, ACTR10, ACTR1A, ACTR1B, ACTR2…	FALSE
http-//reactome.org/PathwayBrowser/#/R-HSA-170984:0373	REACTOME_Pathways_01.03.2017	ARMS-mediated activation	[-1]	[Group74]	490	15.5556	1.09345e-10	1.00269e-07	{Group74=1.1535996190903022E-8}	{Group74=5.30655824781539E-7}	[ABCA12, ABCA6, ABCB1, ABCC2, ABCC3, ABCC6, ACTB, ACTG1, ADAM12, ADCY3, ADCY7, ADCYAP1, ADGRE5, AGRN, AGTR1, AKT3, ALOX15, ANGPT1, ANPEP, ANXA1, ANXA2, AOC1, AP1M2, AP1S1, APOA1, APOB, AR, ARHGEF25, ARPC1B, ATP6AP2, ATP6V0A4, ATP6V1B1, AXL, AZU1, B2M, B4GALT1, BCL2L1, BDKRB1, BDKRB2, BIRC3, BOC, BST1, BST2, BTK, C1R, C1S, C2, C3, C4B, CACNA1S, CACNB3, CACNB4, CALM1, CAMK2G, CAP1, CARD11, CASP1, C…	[A1BG, AAAS, ABCA10, ABCA12, ABCA13, ABCA2, ABCA3, ABCA4, ABCA5, ABCA6, ABCA7, ABCA8, ABCA9, ABCB1, ABCB10, ABCB4, ABCB5, ABCB6, ABCB7, ABCB8, ABCB9, ABCC1, ABCC10, ABCC11, ABCC2, ABCC3, ABCC4, ABCC5, ABCC6, ABCC8, ABCC9, ABCD1, ABCD2, ABCD3, ABCE1, ABCF1, ABCG1, ABCG4, ABCG5, ABCG8, ABHD12, ABHD6, ABI1, ABI2, ABL1, ACAA1, ACD, ACLY, ACPP, ACTB, ACTG1, ACTL6A, ACTN2, ACTR10, ACTR1A, ACTR1B, ACTR2…	FALSE
http-//reactome.org/PathwayBrowser/#/R-HSA-174113:0385	REACTOME_Pathways_01.03.2017	SCF-beta-TrCP mediated degradation of Emi1	[-1]	[Group74]	490	15.5556	1.09345e-10	1.00269e-07	{Group74=1.1535996190903022E-8}	{Group74=5.30655824781539E-7}	[ABCA12, ABCA6, ABCB1, ABCC2, ABCC3, ABCC6, ACTB, ACTG1, ADAM12, ADCY3, ADCY7, ADCYAP1, ADGRE5, AGRN, AGTR1, AKT3, ALOX15, ANGPT1, ANPEP, ANXA1, ANXA2, AOC1, AP1M2, AP1S1, APOA1, APOB, AR, ARHGEF25, ARPC1B, ATP6AP2, ATP6V0A4, ATP6V1B1, AXL, AZU1, B2M, B4GALT1, BCL2L1, BDKRB1, BDKRB2, BIRC3, BOC, BST1, BST2, BTK, C1R, C1S, C2, C3, C4B, CACNA1S, CACNB3, CACNB4, CALM1, CAMK2G, CAP1, CARD11, CASP1, C…	[A1BG, AAAS, ABCA10, ABCA12, ABCA13, ABCA2, ABCA3, ABCA4, ABCA5, ABCA6, ABCA7, ABCA8, ABCA9, ABCB1, ABCB10, ABCB4, ABCB5, ABCB6, ABCB7, ABCB8, ABCB9, ABCC1, ABCC10, ABCC11, ABCC2, ABCC3, ABCC4, ABCC5, ABCC6, ABCC8, ABCC9, ABCD1, ABCD2, ABCD3, ABCE1, ABCF1, ABCG1, ABCG4, ABCG5, ABCG8, ABHD12, ABHD6, ABI1, ABI2, ABL1, ACAA1, ACD, ACLY, ACPP, ACTB, ACTG1, ACTL6A, ACTN2, ACTR10, ACTR1A, ACTR1B, ACTR2…	FALSE
http-//reactome.org/PathwayBrowser/#/R-HSA-174143:0386	REACTOME_Pathways_01.03.2017	APC/C-mediated degradation of cell cycle proteins	[-1]	[Group74]	490	15.5556	1.09345e-10	1.00269e-07	{Group74=1.1535996190903022E-8}	{Group74=5.30655824781539E-7}	[ABCA12, ABCA6, ABCB1, ABCC2, ABCC3, ABCC6, ACTB, ACTG1, ADAM12, ADCY3, ADCY7, ADCYAP1, ADGRE5, AGRN, AGTR1, AKT3, ALOX15, ANGPT1, ANPEP, ANXA1, ANXA2, AOC1, AP1M2, AP1S1, APOA1, APOB, AR, ARHGEF25, ARPC1B, ATP6AP2, ATP6V0A4, ATP6V1B1, AXL, AZU1, B2M, B4GALT1, BCL2L1, BDKRB1, BDKRB2, BIRC3, BOC, BST1, BST2, BTK, C1R, C1S, C2, C3, C4B, CACNA1S, CACNB3, CACNB4, CALM1, CAMK2G, CAP1, CARD11, CASP1, C…	[A1BG, AAAS, ABCA10, ABCA12, ABCA13, ABCA2, ABCA3, ABCA4, ABCA5, ABCA6, ABCA7, ABCA8, ABCA9, ABCB1, ABCB10, ABCB4, ABCB5, ABCB6, ABCB7, ABCB8, ABCB9, ABCC1, ABCC10, ABCC11, ABCC2, ABCC3, ABCC4, ABCC5, ABCC6, ABCC8, ABCC9, ABCD1, ABCD2, ABCD3, ABCE1, ABCF1, ABCG1, ABCG4, ABCG5, ABCG8, ABHD12, ABHD6, ABI1, ABI2, ABL1, ACAA1, ACD, ACLY, ACPP, ACTB, ACTG1, ACTL6A, ACTN2, ACTR10, ACTR1A, ACTR1B, ACTR2…	FALSE
http-//reactome.org/PathwayBrowser/#/R-HSA-174154:0387	REACTOME_Pathways_01.03.2017	APC/C:Cdc20 mediated degradation of Securin	[-1]	[Group74]	490	15.5556	1.09345e-10	1.00269e-07	{Group74=1.1535996190903022E-8}	{Group74=5.30655824781539E-7}	[ABCA12, ABCA6, ABCB1, ABCC2, ABCC3, ABCC6, ACTB, ACTG1, ADAM12, ADCY3, ADCY7, ADCYAP1, ADGRE5, AGRN, AGTR1, AKT3, ALOX15, ANGPT1, ANPEP, ANXA1, ANXA2, AOC1, AP1M2, AP1S1, APOA1, APOB, AR, ARHGEF25, ARPC1B, ATP6AP2, ATP6V0A4, ATP6V1B1, AXL, AZU1, B2M, B4GALT1, BCL2L1, BDKRB1, BDKRB2, BIRC3, BOC, BST1, BST2, BTK, C1R, C1S, C2, C3, C4B, CACNA1S, CACNB3, CACNB4, CALM1, CAMK2G, CAP1, CARD11, CASP1, C…	[A1BG, AAAS, ABCA10, ABCA12, ABCA13, ABCA2, ABCA3, ABCA4, ABCA5, ABCA6, ABCA7, ABCA8, ABCA9, ABCB1, ABCB10, ABCB4, ABCB5, ABCB6, ABCB7, ABCB8, ABCB9, ABCC1, ABCC10, ABCC11, ABCC2, ABCC3, ABCC4, ABCC5, ABCC6, ABCC8, ABCC9, ABCD1, ABCD2, ABCD3, ABCE1, ABCF1, ABCG1, ABCG4, ABCG5, ABCG8, ABHD12, ABHD6, ABI1, ABI2, ABL1, ACAA1, ACD, ACLY, ACPP, ACTB, ACTG1, ACTL6A, ACTN2, ACTR10, ACTR1A, ACTR1B, ACTR2…	FALSE
http-//reactome.org/PathwayBrowser/#/R-HSA-174178:0388	REACTOME_Pathways_01.03.2017	APC/C:Cdh1 mediated degradation of Cdc20 and other APC/C:Cdh1 targeted proteins in late mitosis/early G1	[-1]	[Group74]	490	15.5556	1.09345e-10	1.00269e-07	{Group74=1.1535996190903022E-8}	{Group74=5.30655824781539E-7}	[ABCA12, ABCA6, ABCB1, ABCC2, ABCC3, ABCC6, ACTB, ACTG1, ADAM12, ADCY3, ADCY7, ADCYAP1, ADGRE5, AGRN, AGTR1, AKT3, ALOX15, ANGPT1, ANPEP, ANXA1, ANXA2, AOC1, AP1M2, AP1S1, APOA1, APOB, AR, ARHGEF25, ARPC1B, ATP6AP2, ATP6V0A4, ATP6V1B1, AXL, AZU1, B2M, B4GALT1, BCL2L1, BDKRB1, BDKRB2, BIRC3, BOC, BST1, BST2, BTK, C1R, C1S, C2, C3, C4B, CACNA1S, CACNB3, CACNB4, CALM1, CAMK2G, CAP1, CARD11, CASP1, C…	[A1BG, AAAS, ABCA10, ABCA12, ABCA13, ABCA2, ABCA3, ABCA4, ABCA5, ABCA6, ABCA7, ABCA8, ABCA9, ABCB1, ABCB10, ABCB4, ABCB5, ABCB6, ABCB7, ABCB8, ABCB9, ABCC1, ABCC10, ABCC11, ABCC2, ABCC3, ABCC4, ABCC5, ABCC6, ABCC8, ABCC9, ABCD1, ABCD2, ABCD3, ABCE1, ABCF1, ABCG1, ABCG4, ABCG5, ABCG8, ABHD12, ABHD6, ABI1, ABI2, ABL1, ACAA1, ACD, ACLY, ACPP, ACTB, ACTG1, ACTL6A, ACTN2, ACTR10, ACTR1A, ACTR1B, ACTR2…	FALSE
http-//reactome.org/PathwayBrowser/#/R-HSA-174184:0389	REACTOME_Pathways_01.03.2017	Cdc20:Phospho-APC/C mediated degradation of Cyclin A	[-1]	[Group74]	490	15.5556	1.09345e-10	1.00269e-07	{Group74=1.1535996190903022E-8}	{Group74=5.30655824781539E-7}	[ABCA12, ABCA6, ABCB1, ABCC2, ABCC3, ABCC6, ACTB, ACTG1, ADAM12, ADCY3, ADCY7, ADCYAP1, ADGRE5, AGRN, AGTR1, AKT3, ALOX15, ANGPT1, ANPEP, ANXA1, ANXA2, AOC1, AP1M2, AP1S1, APOA1, APOB, AR, ARHGEF25, ARPC1B, ATP6AP2, ATP6V0A4, ATP6V1B1, AXL, AZU1, B2M, B4GALT1, BCL2L1, BDKRB1, BDKRB2, BIRC3, BOC, BST1, BST2, BTK, C1R, C1S, C2, C3, C4B, CACNA1S, CACNB3, CACNB4, CALM1, CAMK2G, CAP1, CARD11, CASP1, C…	[A1BG, AAAS, ABCA10, ABCA12, ABCA13, ABCA2, ABCA3, ABCA4, ABCA5, ABCA6, ABCA7, ABCA8, ABCA9, ABCB1, ABCB10, ABCB4, ABCB5, ABCB6, ABCB7, ABCB8, ABCB9, ABCC1, ABCC10, ABCC11, ABCC2, ABCC3, ABCC4, ABCC5, ABCC6, ABCC8, ABCC9, ABCD1, ABCD2, ABCD3, ABCE1, ABCF1, ABCG1, ABCG4, ABCG5, ABCG8, ABHD12, ABHD6, ABI1, ABI2, ABL1, ACAA1, ACD, ACLY, ACPP, ACTB, ACTG1, ACTL6A, ACTN2, ACTR10, ACTR1A, ACTR1B, ACTR2…	FALSE
http-//reactome.org/PathwayBrowser/#/R-HSA-174490:0397	REACTOME_Pathways_01.03.2017	Membrane binding and targetting of GAG proteins	[-1]	[Group65]	19	5.08021	5.75475e-06	0.00485126	{Group65=5.754753290245437E-6}	{Group65=9.783080593417243E-5}	[AP1M2, AP1S1, B2M, CALM1, CD9, CDH1, CHMP4C, CXCR4, ELMO1, FYN, ISG15, PDZD3, PSMB8, PSMD10, RCC1, SH3GL1, STX1B, SYT1, TGFB1]	[AAAS, AP1B1, AP1G1, AP1M1, AP1M2, AP1S1, AP1S2, AP1S3, AP2A1, AP2A2, AP2B1, AP2M1, AP2S1, ARF1, ATP6V1H, B2M, BANF1, BTRC, CALM1, CALM2, CALM3, CALR, CANX, CBL, CBLL1, CCNH, CCNK, CCNT1, CCNT2, CCR5, CD28, CD4, CD8B, CD9, CDH1, CDK7, CDK9, CHMP2A, CHMP2B, CHMP3, CHMP4A, CHMP4B, CHMP4C, CHMP5, CHMP6, CHMP7, CLTA, CLTC, CPSF4, CTDP1, CTNNB1, CTNND1, CUL5, CXCR4, DNAJC3, DOCK2, EEF2, EIF2AK2, ELL, …	FALSE
http-//reactome.org/PathwayBrowser/#/R-HSA-174495:0398	REACTOME_Pathways_01.03.2017	Synthesis And Processing Of GAG, GAGPOL Polyproteins	[-1]	[Group65]	19	5.08021	5.75475e-06	0.00485126	{Group65=5.754753290245437E-6}	{Group65=9.783080593417243E-5}	[AP1M2, AP1S1, B2M, CALM1, CD9, CDH1, CHMP4C, CXCR4, ELMO1, FYN, ISG15, PDZD3, PSMB8, PSMD10, RCC1, SH3GL1, STX1B, SYT1, TGFB1]	[AAAS, AP1B1, AP1G1, AP1M1, AP1M2, AP1S1, AP1S2, AP1S3, AP2A1, AP2A2, AP2B1, AP2M1, AP2S1, ARF1, ATP6V1H, B2M, BANF1, BTRC, CALM1, CALM2, CALM3, CALR, CANX, CBL, CBLL1, CCNH, CCNK, CCNT1, CCNT2, CCR5, CD28, CD4, CD8B, CD9, CDH1, CDK7, CDK9, CHMP2A, CHMP2B, CHMP3, CHMP4A, CHMP4B, CHMP4C, CHMP5, CHMP6, CHMP7, CLTA, CLTC, CPSF4, CTDP1, CTNNB1, CTNND1, CUL5, CXCR4, DNAJC3, DOCK2, EEF2, EIF2AK2, ELL, …	FALSE
http-//reactome.org/PathwayBrowser/#/R-HSA-175474:0402	REACTOME_Pathways_01.03.2017	Assembly Of The HIV Virion	[-1]	[Group65]	19	5.08021	5.75475e-06	0.00485126	{Group65=5.754753290245437E-6}	{Group65=9.783080593417243E-5}	[AP1M2, AP1S1, B2M, CALM1, CD9, CDH1, CHMP4C, CXCR4, ELMO1, FYN, ISG15, PDZD3, PSMB8, PSMD10, RCC1, SH3GL1, STX1B, SYT1, TGFB1]	[AAAS, AP1B1, AP1G1, AP1M1, AP1M2, AP1S1, AP1S2, AP1S3, AP2A1, AP2A2, AP2B1, AP2M1, AP2S1, ARF1, ATP6V1H, B2M, BANF1, BTRC, CALM1, CALM2, CALM3, CALR, CANX, CBL, CBLL1, CCNH, CCNK, CCNT1, CCNT2, CCR5, CD28, CD4, CD8B, CD9, CDH1, CDK7, CDK9, CHMP2A, CHMP2B, CHMP3, CHMP4A, CHMP4B, CHMP4C, CHMP5, CHMP6, CHMP7, CLTA, CLTC, CPSF4, CTDP1, CTNNB1, CTNND1, CUL5, CXCR4, DNAJC3, DOCK2, EEF2, EIF2AK2, ELL, …	FALSE
http-//reactome.org/PathwayBrowser/#/R-HSA-176033:0404	REACTOME_Pathways_01.03.2017	Interactions of Vpr with host cellular proteins	[-1]	[Group69]	12	4.44444	2.74407e-05	0.0226111	{Group69=2.744068575886571E-5}	{Group69=1.6464411455319427E-4}	[CAMK2G, H2AFJ, HIST1H2BK, HIST1H4I, HSPA12B, HSPA2, NEK6, PPP2R1B, PRKCB, RCC1, RPP25, SLC45A3]	[AAAS, AKT1S1, ALYREF, ARPP19, ATM, ATR, BAG1, BAG2, BAG3, BAG4, BAG5, BANF1, BLZF1, C14orf166, C2orf49, CAMK2A, CAMK2B, CAMK2D, CAMK2G, CCAR2, CCNB1, CCNB2, CDK1, CLP1, CNEP1R1, CPSF1, CPSF2, CPSF3, CPSF4, CREBBP, CRYAB, CSTF2, CTDNEP1, DDX1, DNAJB1, DNAJB6, DNAJC2, DNAJC7, EEF1A1, EIF4E, ELAC2, EMD, ENSA, EP300, FAM98B, FGF21, FIP1L1, FKBP4, G6PC, G6PC2, G6PC3, GCK, GCKR, GOLGA2, GORASP1, GORAS…	FALSE
http-//reactome.org/PathwayBrowser/#/R-HSA-176408:0408	REACTOME_Pathways_01.03.2017	Regulation of APC/C activators between G1/S and early anaphase	[-1]	[Group74]	490	15.5556	1.09345e-10	1.00269e-07	{Group74=1.1535996190903022E-8}	{Group74=5.30655824781539E-7}	[ABCA12, ABCA6, ABCB1, ABCC2, ABCC3, ABCC6, ACTB, ACTG1, ADAM12, ADCY3, ADCY7, ADCYAP1, ADGRE5, AGRN, AGTR1, AKT3, ALOX15, ANGPT1, ANPEP, ANXA1, ANXA2, AOC1, AP1M2, AP1S1, APOA1, APOB, AR, ARHGEF25, ARPC1B, ATP6AP2, ATP6V0A4, ATP6V1B1, AXL, AZU1, B2M, B4GALT1, BCL2L1, BDKRB1, BDKRB2, BIRC3, BOC, BST1, BST2, BTK, C1R, C1S, C2, C3, C4B, CACNA1S, CACNB3, CACNB4, CALM1, CAMK2G, CAP1, CARD11, CASP1, C…	[A1BG, AAAS, ABCA10, ABCA12, ABCA13, ABCA2, ABCA3, ABCA4, ABCA5, ABCA6, ABCA7, ABCA8, ABCA9, ABCB1, ABCB10, ABCB4, ABCB5, ABCB6, ABCB7, ABCB8, ABCB9, ABCC1, ABCC10, ABCC11, ABCC2, ABCC3, ABCC4, ABCC5, ABCC6, ABCC8, ABCC9, ABCD1, ABCD2, ABCD3, ABCE1, ABCF1, ABCG1, ABCG4, ABCG5, ABCG8, ABHD12, ABHD6, ABI1, ABI2, ABL1, ACAA1, ACD, ACLY, ACPP, ACTB, ACTG1, ACTL6A, ACTN2, ACTR10, ACTR1A, ACTR1B, ACTR2…	FALSE
http-//reactome.org/PathwayBrowser/#/R-HSA-176409:0409	REACTOME_Pathways_01.03.2017	APC/C:Cdc20 mediated degradation of mitotic proteins	[-1]	[Group74]	490	15.5556	1.09345e-10	1.00269e-07	{Group74=1.1535996190903022E-8}	{Group74=5.30655824781539E-7}	[ABCA12, ABCA6, ABCB1, ABCC2, ABCC3, ABCC6, ACTB, ACTG1, ADAM12, ADCY3, ADCY7, ADCYAP1, ADGRE5, AGRN, AGTR1, AKT3, ALOX15, ANGPT1, ANPEP, ANXA1, ANXA2, AOC1, AP1M2, AP1S1, APOA1, APOB, AR, ARHGEF25, ARPC1B, ATP6AP2, ATP6V0A4, ATP6V1B1, AXL, AZU1, B2M, B4GALT1, BCL2L1, BDKRB1, BDKRB2, BIRC3, BOC, BST1, BST2, BTK, C1R, C1S, C2, C3, C4B, CACNA1S, CACNB3, CACNB4, CALM1, CAMK2G, CAP1, CARD11, CASP1, C…	[A1BG, AAAS, ABCA10, ABCA12, ABCA13, ABCA2, ABCA3, ABCA4, ABCA5, ABCA6, ABCA7, ABCA8, ABCA9, ABCB1, ABCB10, ABCB4, ABCB5, ABCB6, ABCB7, ABCB8, ABCB9, ABCC1, ABCC10, ABCC11, ABCC2, ABCC3, ABCC4, ABCC5, ABCC6, ABCC8, ABCC9, ABCD1, ABCD2, ABCD3, ABCE1, ABCF1, ABCG1, ABCG4, ABCG5, ABCG8, ABHD12, ABHD6, ABI1, ABI2, ABL1, ACAA1, ACD, ACLY, ACPP, ACTB, ACTG1, ACTL6A, ACTN2, ACTR10, ACTR1A, ACTR1B, ACTR2…	FALSE
http-//reactome.org/PathwayBrowser/#/R-HSA-176814:0412	REACTOME_Pathways_01.03.2017	Activation of APC/C and APC/C:Cdc20 mediated degradation of mitotic proteins	[-1]	[Group74]	490	15.5556	1.09345e-10	1.00269e-07	{Group74=1.1535996190903022E-8}	{Group74=5.30655824781539E-7}	[ABCA12, ABCA6, ABCB1, ABCC2, ABCC3, ABCC6, ACTB, ACTG1, ADAM12, ADCY3, ADCY7, ADCYAP1, ADGRE5, AGRN, AGTR1, AKT3, ALOX15, ANGPT1, ANPEP, ANXA1, ANXA2, AOC1, AP1M2, AP1S1, APOA1, APOB, AR, ARHGEF25, ARPC1B, ATP6AP2, ATP6V0A4, ATP6V1B1, AXL, AZU1, B2M, B4GALT1, BCL2L1, BDKRB1, BDKRB2, BIRC3, BOC, BST1, BST2, BTK, C1R, C1S, C2, C3, C4B, CACNA1S, CACNB3, CACNB4, CALM1, CAMK2G, CAP1, CARD11, CASP1, C…	[A1BG, AAAS, ABCA10, ABCA12, ABCA13, ABCA2, ABCA3, ABCA4, ABCA5, ABCA6, ABCA7, ABCA8, ABCA9, ABCB1, ABCB10, ABCB4, ABCB5, ABCB6, ABCB7, ABCB8, ABCB9, ABCC1, ABCC10, ABCC11, ABCC2, ABCC3, ABCC4, ABCC5, ABCC6, ABCC8, ABCC9, ABCD1, ABCD2, ABCD3, ABCE1, ABCF1, ABCG1, ABCG4, ABCG5, ABCG8, ABHD12, ABHD6, ABI1, ABI2, ABL1, ACAA1, ACD, ACLY, ACPP, ACTB, ACTG1, ACTL6A, ACTN2, ACTR10, ACTR1A, ACTR1B, ACTR2…	FALSE
http-//reactome.org/PathwayBrowser/#/R-HSA-177929:0420	REACTOME_Pathways_01.03.2017	Signaling by EGFR	[-1]	[Group74]	490	15.5556	1.09345e-10	1.00269e-07	{Group74=1.1535996190903022E-8}	{Group74=5.30655824781539E-7}	[ABCA12, ABCA6, ABCB1, ABCC2, ABCC3, ABCC6, ACTB, ACTG1, ADAM12, ADCY3, ADCY7, ADCYAP1, ADGRE5, AGRN, AGTR1, AKT3, ALOX15, ANGPT1, ANPEP, ANXA1, ANXA2, AOC1, AP1M2, AP1S1, APOA1, APOB, AR, ARHGEF25, ARPC1B, ATP6AP2, ATP6V0A4, ATP6V1B1, AXL, AZU1, B2M, B4GALT1, BCL2L1, BDKRB1, BDKRB2, BIRC3, BOC, BST1, BST2, BTK, C1R, C1S, C2, C3, C4B, CACNA1S, CACNB3, CACNB4, CALM1, CAMK2G, CAP1, CARD11, CASP1, C…	[A1BG, AAAS, ABCA10, ABCA12, ABCA13, ABCA2, ABCA3, ABCA4, ABCA5, ABCA6, ABCA7, ABCA8, ABCA9, ABCB1, ABCB10, ABCB4, ABCB5, ABCB6, ABCB7, ABCB8, ABCB9, ABCC1, ABCC10, ABCC11, ABCC2, ABCC3, ABCC4, ABCC5, ABCC6, ABCC8, ABCC9, ABCD1, ABCD2, ABCD3, ABCE1, ABCF1, ABCG1, ABCG4, ABCG5, ABCG8, ABHD12, ABHD6, ABI1, ABI2, ABL1, ACAA1, ACD, ACLY, ACPP, ACTB, ACTG1, ACTL6A, ACTN2, ACTR10, ACTR1A, ACTR1B, ACTR2…	FALSE
http-//reactome.org/PathwayBrowser/#/R-HSA-1793185:0421	REACTOME_Pathways_01.03.2017	Chondroitin sulfate/dermatan sulfate metabolism	[-1]	[Group70]	90	26.0116	6.58177e-13	6.08814e-10	{Group70=2.10335511245983E-14}	{Group70=1.3461472719742912E-12}	[ACTN1, AGRN, AKR1B10, AKR1C1, ALDH1L2, AMN, AOX1, APOA1, APOB, APOC3, APOE, B3GAT1, BCAN, BGN, BST1, CALM1, CD38, CHPF, CHST14, CHST15, CHSY1, CHSY3, COL11A1, COL1A1, COL1A2, COL3A1, COL4A1, COL4A4, COL4A5, COL5A1, COL5A2, COL5A3, CSGALNACT1, CSPG4, DCN, DDR2, DHRS9, ENPP2, EXT1, FASN, FMOD, FN1, GPC3, GPC6, GUCA1A, HEXB, HPSE, HS3ST1, HS3ST3A1, HS6ST1, ITGA2, ITGA6, ITGB4, ITGB5, LAMA3, LAMB1, …	[AASDHPPT, ABCA4, ABCC1, ABCD4, ACACA, ACACB, ACP5, ACTN1, AGRN, AKR1B10, AKR1C1, AKR1C3, AKR1C4, ALDH1L1, ALDH1L2, AMN, AOX1, APOA1, APOA2, APOB, APOC2, APOC3, APOE, APOM, ARSB, B3GALT6, B3GAT1, B3GAT2, B3GAT3, B4GALT7, BCAN, BCO1, BCO2, BGN, BST1, BTD, CALM1, CALM2, CALM3, CAMKMT, CASK, CD320, CD38, CHPF, CHPF2, CHST11, CHST12, CHST13, CHST14, CHST15, CHST3, CHST7, CHSY1, CHSY3, CHURC1-FNTB, CL…	FALSE
http-//reactome.org/PathwayBrowser/#/R-HSA-179419:0423	REACTOME_Pathways_01.03.2017	APC:Cdc20 mediated degradation of cell cycle proteins prior to satisfation of the cell cycle checkpoint	[-1]	[Group74]	490	15.5556	1.09345e-10	1.00269e-07	{Group74=1.1535996190903022E-8}	{Group74=5.30655824781539E-7}	[ABCA12, ABCA6, ABCB1, ABCC2, ABCC3, ABCC6, ACTB, ACTG1, ADAM12, ADCY3, ADCY7, ADCYAP1, ADGRE5, AGRN, AGTR1, AKT3, ALOX15, ANGPT1, ANPEP, ANXA1, ANXA2, AOC1, AP1M2, AP1S1, APOA1, APOB, AR, ARHGEF25, ARPC1B, ATP6AP2, ATP6V0A4, ATP6V1B1, AXL, AZU1, B2M, B4GALT1, BCL2L1, BDKRB1, BDKRB2, BIRC3, BOC, BST1, BST2, BTK, C1R, C1S, C2, C3, C4B, CACNA1S, CACNB3, CACNB4, CALM1, CAMK2G, CAP1, CARD11, CASP1, C…	[A1BG, AAAS, ABCA10, ABCA12, ABCA13, ABCA2, ABCA3, ABCA4, ABCA5, ABCA6, ABCA7, ABCA8, ABCA9, ABCB1, ABCB10, ABCB4, ABCB5, ABCB6, ABCB7, ABCB8, ABCB9, ABCC1, ABCC10, ABCC11, ABCC2, ABCC3, ABCC4, ABCC5, ABCC6, ABCC8, ABCC9, ABCD1, ABCD2, ABCD3, ABCE1, ABCF1, ABCG1, ABCG4, ABCG5, ABCG8, ABHD12, ABHD6, ABI1, ABI2, ABL1, ACAA1, ACD, ACLY, ACPP, ACTB, ACTG1, ACTL6A, ACTN2, ACTR10, ACTR1A, ACTR1B, ACTR2…	FALSE
http-//reactome.org/PathwayBrowser/#/R-HSA-179812:0424	REACTOME_Pathways_01.03.2017	GRB2 events in EGFR signaling	[-1]	[Group74]	490	15.5556	1.09345e-10	1.00269e-07	{Group74=1.1535996190903022E-8}	{Group74=5.30655824781539E-7}	[ABCA12, ABCA6, ABCB1, ABCC2, ABCC3, ABCC6, ACTB, ACTG1, ADAM12, ADCY3, ADCY7, ADCYAP1, ADGRE5, AGRN, AGTR1, AKT3, ALOX15, ANGPT1, ANPEP, ANXA1, ANXA2, AOC1, AP1M2, AP1S1, APOA1, APOB, AR, ARHGEF25, ARPC1B, ATP6AP2, ATP6V0A4, ATP6V1B1, AXL, AZU1, B2M, B4GALT1, BCL2L1, BDKRB1, BDKRB2, BIRC3, BOC, BST1, BST2, BTK, C1R, C1S, C2, C3, C4B, CACNA1S, CACNB3, CACNB4, CALM1, CAMK2G, CAP1, CARD11, CASP1, C…	[A1BG, AAAS, ABCA10, ABCA12, ABCA13, ABCA2, ABCA3, ABCA4, ABCA5, ABCA6, ABCA7, ABCA8, ABCA9, ABCB1, ABCB10, ABCB4, ABCB5, ABCB6, ABCB7, ABCB8, ABCB9, ABCC1, ABCC10, ABCC11, ABCC2, ABCC3, ABCC4, ABCC5, ABCC6, ABCC8, ABCC9, ABCD1, ABCD2, ABCD3, ABCE1, ABCF1, ABCG1, ABCG4, ABCG5, ABCG8, ABHD12, ABHD6, ABI1, ABI2, ABL1, ACAA1, ACD, ACLY, ACPP, ACTB, ACTG1, ACTL6A, ACTN2, ACTR10, ACTR1A, ACTR1B, ACTR2…	FALSE
http-//reactome.org/PathwayBrowser/#/R-HSA-180336:0428	REACTOME_Pathways_01.03.2017	SHC1 events in EGFR signaling	[-1]	[Group74]	490	15.5556	1.09345e-10	1.00269e-07	{Group74=1.1535996190903022E-8}	{Group74=5.30655824781539E-7}	[ABCA12, ABCA6, ABCB1, ABCC2, ABCC3, ABCC6, ACTB, ACTG1, ADAM12, ADCY3, ADCY7, ADCYAP1, ADGRE5, AGRN, AGTR1, AKT3, ALOX15, ANGPT1, ANPEP, ANXA1, ANXA2, AOC1, AP1M2, AP1S1, APOA1, APOB, AR, ARHGEF25, ARPC1B, ATP6AP2, ATP6V0A4, ATP6V1B1, AXL, AZU1, B2M, B4GALT1, BCL2L1, BDKRB1, BDKRB2, BIRC3, BOC, BST1, BST2, BTK, C1R, C1S, C2, C3, C4B, CACNA1S, CACNB3, CACNB4, CALM1, CAMK2G, CAP1, CARD11, CASP1, C…	[A1BG, AAAS, ABCA10, ABCA12, ABCA13, ABCA2, ABCA3, ABCA4, ABCA5, ABCA6, ABCA7, ABCA8, ABCA9, ABCB1, ABCB10, ABCB4, ABCB5, ABCB6, ABCB7, ABCB8, ABCB9, ABCC1, ABCC10, ABCC11, ABCC2, ABCC3, ABCC4, ABCC5, ABCC6, ABCC8, ABCC9, ABCD1, ABCD2, ABCD3, ABCE1, ABCF1, ABCG1, ABCG4, ABCG5, ABCG8, ABHD12, ABHD6, ABI1, ABI2, ABL1, ACAA1, ACD, ACLY, ACPP, ACTB, ACTG1, ACTL6A, ACTN2, ACTR10, ACTR1A, ACTR1B, ACTR2…	FALSE
http-//reactome.org/PathwayBrowser/#/R-HSA-180534:0429	REACTOME_Pathways_01.03.2017	Vpu mediated degradation of CD4	[-1]	[Group74]	490	15.5556	1.09345e-10	1.00269e-07	{Group74=1.1535996190903022E-8}	{Group74=5.30655824781539E-7}	[ABCA12, ABCA6, ABCB1, ABCC2, ABCC3, ABCC6, ACTB, ACTG1, ADAM12, ADCY3, ADCY7, ADCYAP1, ADGRE5, AGRN, AGTR1, AKT3, ALOX15, ANGPT1, ANPEP, ANXA1, ANXA2, AOC1, AP1M2, AP1S1, APOA1, APOB, AR, ARHGEF25, ARPC1B, ATP6AP2, ATP6V0A4, ATP6V1B1, AXL, AZU1, B2M, B4GALT1, BCL2L1, BDKRB1, BDKRB2, BIRC3, BOC, BST1, BST2, BTK, C1R, C1S, C2, C3, C4B, CACNA1S, CACNB3, CACNB4, CALM1, CAMK2G, CAP1, CARD11, CASP1, C…	[A1BG, AAAS, ABCA10, ABCA12, ABCA13, ABCA2, ABCA3, ABCA4, ABCA5, ABCA6, ABCA7, ABCA8, ABCA9, ABCB1, ABCB10, ABCB4, ABCB5, ABCB6, ABCB7, ABCB8, ABCB9, ABCC1, ABCC10, ABCC11, ABCC2, ABCC3, ABCC4, ABCC5, ABCC6, ABCC8, ABCC9, ABCD1, ABCD2, ABCD3, ABCE1, ABCF1, ABCG1, ABCG4, ABCG5, ABCG8, ABHD12, ABHD6, ABI1, ABI2, ABL1, ACAA1, ACD, ACLY, ACPP, ACTB, ACTG1, ACTL6A, ACTN2, ACTR10, ACTR1A, ACTR1B, ACTR2…	FALSE
http-//reactome.org/PathwayBrowser/#/R-HSA-180585:0430	REACTOME_Pathways_01.03.2017	Vif-mediated degradation of APOBEC3G	[-1]	[Group74]	490	15.5556	1.09345e-10	1.00269e-07	{Group74=1.1535996190903022E-8}	{Group74=5.30655824781539E-7}	[ABCA12, ABCA6, ABCB1, ABCC2, ABCC3, ABCC6, ACTB, ACTG1, ADAM12, ADCY3, ADCY7, ADCYAP1, ADGRE5, AGRN, AGTR1, AKT3, ALOX15, ANGPT1, ANPEP, ANXA1, ANXA2, AOC1, AP1M2, AP1S1, APOA1, APOB, AR, ARHGEF25, ARPC1B, ATP6AP2, ATP6V0A4, ATP6V1B1, AXL, AZU1, B2M, B4GALT1, BCL2L1, BDKRB1, BDKRB2, BIRC3, BOC, BST1, BST2, BTK, C1R, C1S, C2, C3, C4B, CACNA1S, CACNB3, CACNB4, CALM1, CAMK2G, CAP1, CARD11, CASP1, C…	[A1BG, AAAS, ABCA10, ABCA12, ABCA13, ABCA2, ABCA3, ABCA4, ABCA5, ABCA6, ABCA7, ABCA8, ABCA9, ABCB1, ABCB10, ABCB4, ABCB5, ABCB6, ABCB7, ABCB8, ABCB9, ABCC1, ABCC10, ABCC11, ABCC2, ABCC3, ABCC4, ABCC5, ABCC6, ABCC8, ABCC9, ABCD1, ABCD2, ABCD3, ABCE1, ABCF1, ABCG1, ABCG4, ABCG5, ABCG8, ABHD12, ABHD6, ABI1, ABI2, ABL1, ACAA1, ACD, ACLY, ACPP, ACTB, ACTG1, ACTL6A, ACTN2, ACTR10, ACTR1A, ACTR1B, ACTR2…	FALSE
http-//reactome.org/PathwayBrowser/#/R-HSA-180746:0432	REACTOME_Pathways_01.03.2017	Nuclear import of Rev protein	[-1]	[Group69]	12	4.44444	2.74407e-05	0.0226111	{Group69=2.744068575886571E-5}	{Group69=1.6464411455319427E-4}	[CAMK2G, H2AFJ, HIST1H2BK, HIST1H4I, HSPA12B, HSPA2, NEK6, PPP2R1B, PRKCB, RCC1, RPP25, SLC45A3]	[AAAS, AKT1S1, ALYREF, ARPP19, ATM, ATR, BAG1, BAG2, BAG3, BAG4, BAG5, BANF1, BLZF1, C14orf166, C2orf49, CAMK2A, CAMK2B, CAMK2D, CAMK2G, CCAR2, CCNB1, CCNB2, CDK1, CLP1, CNEP1R1, CPSF1, CPSF2, CPSF3, CPSF4, CREBBP, CRYAB, CSTF2, CTDNEP1, DDX1, DNAJB1, DNAJB6, DNAJC2, DNAJC7, EEF1A1, EIF4E, ELAC2, EMD, ENSA, EP300, FAM98B, FGF21, FIP1L1, FKBP4, G6PC, G6PC2, G6PC3, GCK, GCKR, GOLGA2, GORASP1, GORAS…	FALSE
http-//reactome.org/PathwayBrowser/#/R-HSA-180910:0435	REACTOME_Pathways_01.03.2017	Vpr-mediated nuclear import of PICs	[-1]	[Group69]	12	4.44444	2.74407e-05	0.0226111	{Group69=2.744068575886571E-5}	{Group69=1.6464411455319427E-4}	[CAMK2G, H2AFJ, HIST1H2BK, HIST1H4I, HSPA12B, HSPA2, NEK6, PPP2R1B, PRKCB, RCC1, RPP25, SLC45A3]	[AAAS, AKT1S1, ALYREF, ARPP19, ATM, ATR, BAG1, BAG2, BAG3, BAG4, BAG5, BANF1, BLZF1, C14orf166, C2orf49, CAMK2A, CAMK2B, CAMK2D, CAMK2G, CCAR2, CCNB1, CCNB2, CDK1, CLP1, CNEP1R1, CPSF1, CPSF2, CPSF3, CPSF4, CREBBP, CRYAB, CSTF2, CTDNEP1, DDX1, DNAJB1, DNAJB6, DNAJC2, DNAJC7, EEF1A1, EIF4E, ELAC2, EMD, ENSA, EP300, FAM98B, FGF21, FIP1L1, FKBP4, G6PC, G6PC2, G6PC3, GCK, GCKR, GOLGA2, GORASP1, GORAS…	FALSE
WP:453	WikiPathways_01.03.2017	Inflammatory Response Pathway	[-1]	[Group33]	15	45.4545	1.9189e-06	0.00163874	{Group33=1.9189048278294013E-6}	{Group33=4.221590621224683E-5}	[CD40, COL1A1, COL1A2, COL3A1, FN1, IL2RB, IL4R, LAMB1, LAMC2, THBS1, THBS3, TNFRSF1A, TNFRSF1B, VTN, ZAP70]	[CD28, CD40, CD40LG, CD80, CD86, COL1A1, COL1A2, COL3A1, FN1, IFNG, IL2, IL2RA, IL2RB, IL2RG, IL4, IL4R, IL5, IL5RA, LAMA5, LAMB1, LAMB2, LAMC1, LAMC2, LCK, MIR3606, MIR4758, MIR7846, THBS1, THBS3, TNFRSF1A, TNFRSF1B, VTN, ZAP70]	TRUE
http-//reactome.org/PathwayBrowser/#/R-HSA-186763:0458	REACTOME_Pathways_01.03.2017	Downstream signal transduction	[-1]	[Group74]	490	15.5556	1.09345e-10	1.00269e-07	{Group74=1.1535996190903022E-8}	{Group74=5.30655824781539E-7}	[ABCA12, ABCA6, ABCB1, ABCC2, ABCC3, ABCC6, ACTB, ACTG1, ADAM12, ADCY3, ADCY7, ADCYAP1, ADGRE5, AGRN, AGTR1, AKT3, ALOX15, ANGPT1, ANPEP, ANXA1, ANXA2, AOC1, AP1M2, AP1S1, APOA1, APOB, AR, ARHGEF25, ARPC1B, ATP6AP2, ATP6V0A4, ATP6V1B1, AXL, AZU1, B2M, B4GALT1, BCL2L1, BDKRB1, BDKRB2, BIRC3, BOC, BST1, BST2, BTK, C1R, C1S, C2, C3, C4B, CACNA1S, CACNB3, CACNB4, CALM1, CAMK2G, CAP1, CARD11, CASP1, C…	[A1BG, AAAS, ABCA10, ABCA12, ABCA13, ABCA2, ABCA3, ABCA4, ABCA5, ABCA6, ABCA7, ABCA8, ABCA9, ABCB1, ABCB10, ABCB4, ABCB5, ABCB6, ABCB7, ABCB8, ABCB9, ABCC1, ABCC10, ABCC11, ABCC2, ABCC3, ABCC4, ABCC5, ABCC6, ABCC8, ABCC9, ABCD1, ABCD2, ABCD3, ABCE1, ABCF1, ABCG1, ABCG4, ABCG5, ABCG8, ABHD12, ABHD6, ABI1, ABI2, ABL1, ACAA1, ACD, ACLY, ACPP, ACTB, ACTG1, ACTL6A, ACTN2, ACTR10, ACTR1A, ACTR1B, ACTR2…	FALSE
http-//reactome.org/PathwayBrowser/#/R-HSA-186797:0459	REACTOME_Pathways_01.03.2017	Signaling by PDGF	[-1]	[Group74]	490	15.5556	1.09345e-10	1.00269e-07	{Group74=1.1535996190903022E-8}	{Group74=5.30655824781539E-7}	[ABCA12, ABCA6, ABCB1, ABCC2, ABCC3, ABCC6, ACTB, ACTG1, ADAM12, ADCY3, ADCY7, ADCYAP1, ADGRE5, AGRN, AGTR1, AKT3, ALOX15, ANGPT1, ANPEP, ANXA1, ANXA2, AOC1, AP1M2, AP1S1, APOA1, APOB, AR, ARHGEF25, ARPC1B, ATP6AP2, ATP6V0A4, ATP6V1B1, AXL, AZU1, B2M, B4GALT1, BCL2L1, BDKRB1, BDKRB2, BIRC3, BOC, BST1, BST2, BTK, C1R, C1S, C2, C3, C4B, CACNA1S, CACNB3, CACNB4, CALM1, CAMK2G, CAP1, CARD11, CASP1, C…	[A1BG, AAAS, ABCA10, ABCA12, ABCA13, ABCA2, ABCA3, ABCA4, ABCA5, ABCA6, ABCA7, ABCA8, ABCA9, ABCB1, ABCB10, ABCB4, ABCB5, ABCB6, ABCB7, ABCB8, ABCB9, ABCC1, ABCC10, ABCC11, ABCC2, ABCC3, ABCC4, ABCC5, ABCC6, ABCC8, ABCC9, ABCD1, ABCD2, ABCD3, ABCE1, ABCF1, ABCG1, ABCG4, ABCG5, ABCG8, ABHD12, ABHD6, ABI1, ABI2, ABL1, ACAA1, ACD, ACLY, ACPP, ACTB, ACTG1, ACTL6A, ACTN2, ACTR10, ACTR1A, ACTR1B, ACTR2…	FALSE
http-//reactome.org/PathwayBrowser/#/R-HSA-187037:0462	REACTOME_Pathways_01.03.2017	NGF signalling via TRKA from the plasma membrane	[-1]	[Group74]	490	15.5556	1.09345e-10	1.00269e-07	{Group74=1.1535996190903022E-8}	{Group74=5.30655824781539E-7}	[ABCA12, ABCA6, ABCB1, ABCC2, ABCC3, ABCC6, ACTB, ACTG1, ADAM12, ADCY3, ADCY7, ADCYAP1, ADGRE5, AGRN, AGTR1, AKT3, ALOX15, ANGPT1, ANPEP, ANXA1, ANXA2, AOC1, AP1M2, AP1S1, APOA1, APOB, AR, ARHGEF25, ARPC1B, ATP6AP2, ATP6V0A4, ATP6V1B1, AXL, AZU1, B2M, B4GALT1, BCL2L1, BDKRB1, BDKRB2, BIRC3, BOC, BST1, BST2, BTK, C1R, C1S, C2, C3, C4B, CACNA1S, CACNB3, CACNB4, CALM1, CAMK2G, CAP1, CARD11, CASP1, C…	[A1BG, AAAS, ABCA10, ABCA12, ABCA13, ABCA2, ABCA3, ABCA4, ABCA5, ABCA6, ABCA7, ABCA8, ABCA9, ABCB1, ABCB10, ABCB4, ABCB5, ABCB6, ABCB7, ABCB8, ABCB9, ABCC1, ABCC10, ABCC11, ABCC2, ABCC3, ABCC4, ABCC5, ABCC6, ABCC8, ABCC9, ABCD1, ABCD2, ABCD3, ABCE1, ABCF1, ABCG1, ABCG4, ABCG5, ABCG8, ABHD12, ABHD6, ABI1, ABI2, ABL1, ACAA1, ACD, ACLY, ACPP, ACTB, ACTG1, ACTL6A, ACTN2, ACTR10, ACTR1A, ACTR1B, ACTR2…	FALSE
http-//reactome.org/PathwayBrowser/#/R-HSA-187687:0465	REACTOME_Pathways_01.03.2017	Signalling to ERKs	[-1]	[Group74]	490	15.5556	1.09345e-10	1.00269e-07	{Group74=1.1535996190903022E-8}	{Group74=5.30655824781539E-7}	[ABCA12, ABCA6, ABCB1, ABCC2, ABCC3, ABCC6, ACTB, ACTG1, ADAM12, ADCY3, ADCY7, ADCYAP1, ADGRE5, AGRN, AGTR1, AKT3, ALOX15, ANGPT1, ANPEP, ANXA1, ANXA2, AOC1, AP1M2, AP1S1, APOA1, APOB, AR, ARHGEF25, ARPC1B, ATP6AP2, ATP6V0A4, ATP6V1B1, AXL, AZU1, B2M, B4GALT1, BCL2L1, BDKRB1, BDKRB2, BIRC3, BOC, BST1, BST2, BTK, C1R, C1S, C2, C3, C4B, CACNA1S, CACNB3, CACNB4, CALM1, CAMK2G, CAP1, CARD11, CASP1, C…	[A1BG, AAAS, ABCA10, ABCA12, ABCA13, ABCA2, ABCA3, ABCA4, ABCA5, ABCA6, ABCA7, ABCA8, ABCA9, ABCB1, ABCB10, ABCB4, ABCB5, ABCB6, ABCB7, ABCB8, ABCB9, ABCC1, ABCC10, ABCC11, ABCC2, ABCC3, ABCC4, ABCC5, ABCC6, ABCC8, ABCC9, ABCD1, ABCD2, ABCD3, ABCE1, ABCF1, ABCG1, ABCG4, ABCG5, ABCG8, ABHD12, ABHD6, ABI1, ABI2, ABL1, ACAA1, ACD, ACLY, ACPP, ACTB, ACTG1, ACTL6A, ACTN2, ACTR10, ACTR1A, ACTR1B, ACTR2…	FALSE
http-//reactome.org/PathwayBrowser/#/R-HSA-187706:0466	REACTOME_Pathways_01.03.2017	Signalling to p38 via RIT and RIN	[-1]	[Group74]	490	15.5556	1.09345e-10	1.00269e-07	{Group74=1.1535996190903022E-8}	{Group74=5.30655824781539E-7}	[ABCA12, ABCA6, ABCB1, ABCC2, ABCC3, ABCC6, ACTB, ACTG1, ADAM12, ADCY3, ADCY7, ADCYAP1, ADGRE5, AGRN, AGTR1, AKT3, ALOX15, ANGPT1, ANPEP, ANXA1, ANXA2, AOC1, AP1M2, AP1S1, APOA1, APOB, AR, ARHGEF25, ARPC1B, ATP6AP2, ATP6V0A4, ATP6V1B1, AXL, AZU1, B2M, B4GALT1, BCL2L1, BDKRB1, BDKRB2, BIRC3, BOC, BST1, BST2, BTK, C1R, C1S, C2, C3, C4B, CACNA1S, CACNB3, CACNB4, CALM1, CAMK2G, CAP1, CARD11, CASP1, C…	[A1BG, AAAS, ABCA10, ABCA12, ABCA13, ABCA2, ABCA3, ABCA4, ABCA5, ABCA6, ABCA7, ABCA8, ABCA9, ABCB1, ABCB10, ABCB4, ABCB5, ABCB6, ABCB7, ABCB8, ABCB9, ABCC1, ABCC10, ABCC11, ABCC2, ABCC3, ABCC4, ABCC5, ABCC6, ABCC8, ABCC9, ABCD1, ABCD2, ABCD3, ABCE1, ABCF1, ABCG1, ABCG4, ABCG5, ABCG8, ABHD12, ABHD6, ABI1, ABI2, ABL1, ACAA1, ACD, ACLY, ACPP, ACTB, ACTG1, ACTL6A, ACTN2, ACTR10, ACTR1A, ACTR1B, ACTR2…	FALSE
WP:474	WikiPathways_01.03.2017	Endochondral Ossification	[-1]	[Group34]	21	32.3077	1.3945e-05	0.0116302	{Group34=1.394502832944166E-5}	{Group34=1.812853682827416E-4}	[ADAMTS4, ADAMTS5, BMP6, CALM1, CDKN1C, DDR2, FGFR3, FRZB, GLI3, IGF1, IHH, MEF2C, MGP, MMP9, PLAT, PTHLH, SERPINH1, SOX9, SPP1, TGFB1, TGFB2]	[ACAN, ADAMTS1, ADAMTS4, ADAMTS5, AKT1, ALPL, BMP6, BMP7, BMPR1A, CAB39, CALM1, CALM2, CDKN1C, CHST11, COL10A1, COL2A1, CST5, CTSV, DDR2, ENPP1, FGF18, FGF2, FGFR1, FGFR3, FRZB, GH1, GHR, GLI3, HDAC4, HMGCS1, IFT88, IGF1, IGF1R, IGF2, IHH, KIF3A, MEF2C, MGP, MIR6073, MMP13, MMP9, NKX3-2, PLAT, PLAU, PRKACA, PTCH1, PTH, PTH1R, PTHLH, RUNX2, RUNX3, SCIN, SERPINH1, SLC38A2, SOX5, SOX6, SOX9, SPP1, S…	TRUE
http-//reactome.org/PathwayBrowser/#/R-HSA-194138:0519	REACTOME_Pathways_01.03.2017	Signaling by VEGF	[-1]	[Group74]	490	15.5556	1.09345e-10	1.00269e-07	{Group74=1.1535996190903022E-8}	{Group74=5.30655824781539E-7}	[ABCA12, ABCA6, ABCB1, ABCC2, ABCC3, ABCC6, ACTB, ACTG1, ADAM12, ADCY3, ADCY7, ADCYAP1, ADGRE5, AGRN, AGTR1, AKT3, ALOX15, ANGPT1, ANPEP, ANXA1, ANXA2, AOC1, AP1M2, AP1S1, APOA1, APOB, AR, ARHGEF25, ARPC1B, ATP6AP2, ATP6V0A4, ATP6V1B1, AXL, AZU1, B2M, B4GALT1, BCL2L1, BDKRB1, BDKRB2, BIRC3, BOC, BST1, BST2, BTK, C1R, C1S, C2, C3, C4B, CACNA1S, CACNB3, CACNB4, CALM1, CAMK2G, CAP1, CARD11, CASP1, C…	[A1BG, AAAS, ABCA10, ABCA12, ABCA13, ABCA2, ABCA3, ABCA4, ABCA5, ABCA6, ABCA7, ABCA8, ABCA9, ABCB1, ABCB10, ABCB4, ABCB5, ABCB6, ABCB7, ABCB8, ABCB9, ABCC1, ABCC10, ABCC11, ABCC2, ABCC3, ABCC4, ABCC5, ABCC6, ABCC8, ABCC9, ABCD1, ABCD2, ABCD3, ABCE1, ABCF1, ABCG1, ABCG4, ABCG5, ABCG8, ABHD12, ABHD6, ABI1, ABI2, ABL1, ACAA1, ACD, ACLY, ACPP, ACTB, ACTG1, ACTL6A, ACTN2, ACTR10, ACTR1A, ACTR1B, ACTR2…	FALSE
http-//reactome.org/PathwayBrowser/#/R-HSA-194315:0523	REACTOME_Pathways_01.03.2017	Signaling by Rho GTPases	[-1]	[Group63]	396	15.3369	6.96611e-08	6.21377e-05	{Group63=6.966111200099321E-8}	{Group63=3.065088928043701E-6}	[ACKR3, ACKR4, ACTB, ACTG1, ADAM12, ADCY3, ADCY7, ADCYAP1, ADGRE5, ADM2, ADRA2A, ADRA2C, ADRB1, AGRN, AGTR1, AKR1B10, AKR1C1, AKT3, ALDH1A1, ALDH1A2, ALDH1A3, AMOTL1, ANGPT1, ANXA1, APLNR, APOA1, APOB, APOC3, APOE, AR, ARAP3, ARHGAP18, ARHGAP22, ARHGAP24, ARHGDIA, ARHGDIB, ARHGDIG, ARHGEF19, ARHGEF25, ARHGEF5, ARPC1B, ATP6V0A4, ATP6V1B1, AXL, B4GALT1, BCL2L1, BDKRB1, BDKRB2, BIRC3, BMP2, BOC, BTK…	[AATF, ABCA4, ABHD12, ABHD6, ABI1, ABI2, ABL1, ABR, ACIN1, ACKR1, ACKR3, ACKR4, ACTB, ACTG1, ACTN2, ACTR2, ACTR3, ACVR1B, ACVR1C, ACVR2A, ACVR2B, ADAM10, ADAM12, ADAM17, ADCY1, ADCY10, ADCY2, ADCY3, ADCY4, ADCY5, ADCY6, ADCY7, ADCY8, ADCY9, ADCYAP1, ADCYAP1R1, ADD1, ADGRE1, ADGRE2, ADGRE3, ADGRE5, ADH1A, ADH1C, ADH4, ADM, ADM2, ADORA1, ADORA2A, ADORA2B, ADORA3, ADRA1A, ADRA1B, ADRA1D, ADRA2A, ADR…	FALSE
http-//reactome.org/PathwayBrowser/#/R-HSA-194840:0525	REACTOME_Pathways_01.03.2017	Rho GTPase cycle	[-1]	[Group63]	396	15.3369	6.96611e-08	6.21377e-05	{Group63=6.966111200099321E-8}	{Group63=3.065088928043701E-6}	[ACKR3, ACKR4, ACTB, ACTG1, ADAM12, ADCY3, ADCY7, ADCYAP1, ADGRE5, ADM2, ADRA2A, ADRA2C, ADRB1, AGRN, AGTR1, AKR1B10, AKR1C1, AKT3, ALDH1A1, ALDH1A2, ALDH1A3, AMOTL1, ANGPT1, ANXA1, APLNR, APOA1, APOB, APOC3, APOE, AR, ARAP3, ARHGAP18, ARHGAP22, ARHGAP24, ARHGDIA, ARHGDIB, ARHGDIG, ARHGEF19, ARHGEF25, ARHGEF5, ARPC1B, ATP6V0A4, ATP6V1B1, AXL, B4GALT1, BCL2L1, BDKRB1, BDKRB2, BIRC3, BMP2, BOC, BTK…	[AATF, ABCA4, ABHD12, ABHD6, ABI1, ABI2, ABL1, ABR, ACIN1, ACKR1, ACKR3, ACKR4, ACTB, ACTG1, ACTN2, ACTR2, ACTR3, ACVR1B, ACVR1C, ACVR2A, ACVR2B, ADAM10, ADAM12, ADAM17, ADCY1, ADCY10, ADCY2, ADCY3, ADCY4, ADCY5, ADCY6, ADCY7, ADCY8, ADCY9, ADCYAP1, ADCYAP1R1, ADD1, ADGRE1, ADGRE2, ADGRE3, ADGRE5, ADH1A, ADH1C, ADH4, ADM, ADM2, ADORA1, ADORA2A, ADORA2B, ADORA3, ADRA1A, ADRA1B, ADRA1D, ADRA2A, ADR…	FALSE
http-//reactome.org/PathwayBrowser/#/R-HSA-195253:0526	REACTOME_Pathways_01.03.2017	Degradation of beta-catenin by the destruction complex	[-1]	[Group74]	490	15.5556	1.09345e-10	1.00269e-07	{Group74=1.1535996190903022E-8}	{Group74=5.30655824781539E-7}	[ABCA12, ABCA6, ABCB1, ABCC2, ABCC3, ABCC6, ACTB, ACTG1, ADAM12, ADCY3, ADCY7, ADCYAP1, ADGRE5, AGRN, AGTR1, AKT3, ALOX15, ANGPT1, ANPEP, ANXA1, ANXA2, AOC1, AP1M2, AP1S1, APOA1, APOB, AR, ARHGEF25, ARPC1B, ATP6AP2, ATP6V0A4, ATP6V1B1, AXL, AZU1, B2M, B4GALT1, BCL2L1, BDKRB1, BDKRB2, BIRC3, BOC, BST1, BST2, BTK, C1R, C1S, C2, C3, C4B, CACNA1S, CACNB3, CACNB4, CALM1, CAMK2G, CAP1, CARD11, CASP1, C…	[A1BG, AAAS, ABCA10, ABCA12, ABCA13, ABCA2, ABCA3, ABCA4, ABCA5, ABCA6, ABCA7, ABCA8, ABCA9, ABCB1, ABCB10, ABCB4, ABCB5, ABCB6, ABCB7, ABCB8, ABCB9, ABCC1, ABCC10, ABCC11, ABCC2, ABCC3, ABCC4, ABCC5, ABCC6, ABCC8, ABCC9, ABCD1, ABCD2, ABCD3, ABCE1, ABCF1, ABCG1, ABCG4, ABCG5, ABCG8, ABHD12, ABHD6, ABI1, ABI2, ABL1, ACAA1, ACD, ACLY, ACPP, ACTB, ACTG1, ACTL6A, ACTN2, ACTR10, ACTR1A, ACTR1B, ACTR2…	FALSE
http-//reactome.org/PathwayBrowser/#/R-HSA-195721:0529	REACTOME_Pathways_01.03.2017	Signaling by Wnt	[-1]	[Group74]	490	15.5556	1.09345e-10	1.00269e-07	{Group74=1.1535996190903022E-8}	{Group74=5.30655824781539E-7}	[ABCA12, ABCA6, ABCB1, ABCC2, ABCC3, ABCC6, ACTB, ACTG1, ADAM12, ADCY3, ADCY7, ADCYAP1, ADGRE5, AGRN, AGTR1, AKT3, ALOX15, ANGPT1, ANPEP, ANXA1, ANXA2, AOC1, AP1M2, AP1S1, APOA1, APOB, AR, ARHGEF25, ARPC1B, ATP6AP2, ATP6V0A4, ATP6V1B1, AXL, AZU1, B2M, B4GALT1, BCL2L1, BDKRB1, BDKRB2, BIRC3, BOC, BST1, BST2, BTK, C1R, C1S, C2, C3, C4B, CACNA1S, CACNB3, CACNB4, CALM1, CAMK2G, CAP1, CARD11, CASP1, C…	[A1BG, AAAS, ABCA10, ABCA12, ABCA13, ABCA2, ABCA3, ABCA4, ABCA5, ABCA6, ABCA7, ABCA8, ABCA9, ABCB1, ABCB10, ABCB4, ABCB5, ABCB6, ABCB7, ABCB8, ABCB9, ABCC1, ABCC10, ABCC11, ABCC2, ABCC3, ABCC4, ABCC5, ABCC6, ABCC8, ABCC9, ABCD1, ABCD2, ABCD3, ABCE1, ABCF1, ABCG1, ABCG4, ABCG5, ABCG8, ABHD12, ABHD6, ABI1, ABI2, ABL1, ACAA1, ACD, ACLY, ACPP, ACTB, ACTG1, ACTL6A, ACTN2, ACTR10, ACTR1A, ACTR1B, ACTR2…	FALSE
http-//reactome.org/PathwayBrowser/#/R-HSA-196854:0546	REACTOME_Pathways_01.03.2017	Metabolism of vitamins and cofactors	[-1]	[Group70]	90	26.0116	6.58177e-13	6.08814e-10	{Group70=2.10335511245983E-14}	{Group70=1.3461472719742912E-12}	[ACTN1, AGRN, AKR1B10, AKR1C1, ALDH1L2, AMN, AOX1, APOA1, APOB, APOC3, APOE, B3GAT1, BCAN, BGN, BST1, CALM1, CD38, CHPF, CHST14, CHST15, CHSY1, CHSY3, COL11A1, COL1A1, COL1A2, COL3A1, COL4A1, COL4A4, COL4A5, COL5A1, COL5A2, COL5A3, CSGALNACT1, CSPG4, DCN, DDR2, DHRS9, ENPP2, EXT1, FASN, FMOD, FN1, GPC3, GPC6, GUCA1A, HEXB, HPSE, HS3ST1, HS3ST3A1, HS6ST1, ITGA2, ITGA6, ITGB4, ITGB5, LAMA3, LAMB1, …	[AASDHPPT, ABCA4, ABCC1, ABCD4, ACACA, ACACB, ACP5, ACTN1, AGRN, AKR1B10, AKR1C1, AKR1C3, AKR1C4, ALDH1L1, ALDH1L2, AMN, AOX1, APOA1, APOA2, APOB, APOC2, APOC3, APOE, APOM, ARSB, B3GALT6, B3GAT1, B3GAT2, B3GAT3, B4GALT7, BCAN, BCO1, BCO2, BGN, BST1, BTD, CALM1, CALM2, CALM3, CAMKMT, CASK, CD320, CD38, CHPF, CHPF2, CHST11, CHST12, CHST13, CHST14, CHST15, CHST3, CHST7, CHSY1, CHSY3, CHURC1-FNTB, CL…	FALSE
http-//reactome.org/PathwayBrowser/#/R-HSA-1971475:0547	REACTOME_Pathways_01.03.2017	A tetrasaccharide linker sequence is required for GAG synthesis	[-1]	[Group70]	90	26.0116	6.58177e-13	6.08814e-10	{Group70=2.10335511245983E-14}	{Group70=1.3461472719742912E-12}	[ACTN1, AGRN, AKR1B10, AKR1C1, ALDH1L2, AMN, AOX1, APOA1, APOB, APOC3, APOE, B3GAT1, BCAN, BGN, BST1, CALM1, CD38, CHPF, CHST14, CHST15, CHSY1, CHSY3, COL11A1, COL1A1, COL1A2, COL3A1, COL4A1, COL4A4, COL4A5, COL5A1, COL5A2, COL5A3, CSGALNACT1, CSPG4, DCN, DDR2, DHRS9, ENPP2, EXT1, FASN, FMOD, FN1, GPC3, GPC6, GUCA1A, HEXB, HPSE, HS3ST1, HS3ST3A1, HS6ST1, ITGA2, ITGA6, ITGB4, ITGB5, LAMA3, LAMB1, …	[AASDHPPT, ABCA4, ABCC1, ABCD4, ACACA, ACACB, ACP5, ACTN1, AGRN, AKR1B10, AKR1C1, AKR1C3, AKR1C4, ALDH1L1, ALDH1L2, AMN, AOX1, APOA1, APOA2, APOB, APOC2, APOC3, APOE, APOM, ARSB, B3GALT6, B3GAT1, B3GAT2, B3GAT3, B4GALT7, BCAN, BCO1, BCO2, BGN, BST1, BTD, CALM1, CALM2, CALM3, CAMKMT, CASK, CD320, CD38, CHPF, CHPF2, CHST11, CHST12, CHST13, CHST14, CHST15, CHST3, CHST7, CHSY1, CHSY3, CHURC1-FNTB, CL…	FALSE
WP:558	WikiPathways_01.03.2017	Complement and Coagulation Cascades	[-1]	[Group49]	22	37.2881	5.62205e-07	0.00048968	{Group49=1.4851584193250933E-7}	{Group49=5.940633677300373E-6}	[BDKRB1, C1R, C1S, C2, C3, C4B, CFB, CFH, CFI, F10, F2R, F7, F8, FGB, LMAN1, PLAT, PLAUR, SERPINA1, SERPING1, TFPI, THBD, VWF]	[BDKRB1, C1QA, C1QB, C1QC, C1R, C1S, C2, C3, C3AR1, C4B, C5AR1, C6, C7, C8G, C9, CD46, CD55, CFB, CFD, CFH, CFI, CLTC, CLU, CPB2, CR1, CR2, F10, F12, F13B, F2, F2R, F3, F5, F7, F8, F9, FGB, KLKB1, KNG1, LMAN1, MASP1, MASP2, MIR6843, PLAT, PLAU, PLAUR, PLG, PROC, PROS1, SERPINA1, SERPINA5, SERPINC1, SERPIND1, SERPINE1, SERPINF2, SERPING1, TFPI, THBD, VWF]	FALSE
http-//reactome.org/PathwayBrowser/#/R-HSA-201681:0570	REACTOME_Pathways_01.03.2017	TCF dependent signaling in response to WNT	[-1]	[Group74]	490	15.5556	1.09345e-10	1.00269e-07	{Group74=1.1535996190903022E-8}	{Group74=5.30655824781539E-7}	[ABCA12, ABCA6, ABCB1, ABCC2, ABCC3, ABCC6, ACTB, ACTG1, ADAM12, ADCY3, ADCY7, ADCYAP1, ADGRE5, AGRN, AGTR1, AKT3, ALOX15, ANGPT1, ANPEP, ANXA1, ANXA2, AOC1, AP1M2, AP1S1, APOA1, APOB, AR, ARHGEF25, ARPC1B, ATP6AP2, ATP6V0A4, ATP6V1B1, AXL, AZU1, B2M, B4GALT1, BCL2L1, BDKRB1, BDKRB2, BIRC3, BOC, BST1, BST2, BTK, C1R, C1S, C2, C3, C4B, CACNA1S, CACNB3, CACNB4, CALM1, CAMK2G, CAP1, CARD11, CASP1, C…	[A1BG, AAAS, ABCA10, ABCA12, ABCA13, ABCA2, ABCA3, ABCA4, ABCA5, ABCA6, ABCA7, ABCA8, ABCA9, ABCB1, ABCB10, ABCB4, ABCB5, ABCB6, ABCB7, ABCB8, ABCB9, ABCC1, ABCC10, ABCC11, ABCC2, ABCC3, ABCC4, ABCC5, ABCC6, ABCC8, ABCC9, ABCD1, ABCD2, ABCD3, ABCE1, ABCF1, ABCG1, ABCG4, ABCG5, ABCG8, ABHD12, ABHD6, ABI1, ABI2, ABL1, ACAA1, ACD, ACLY, ACPP, ACTB, ACTG1, ACTL6A, ACTN2, ACTR10, ACTR1A, ACTR1B, ACTR2…	FALSE
http-//reactome.org/PathwayBrowser/#/R-HSA-202040:0573	REACTOME_Pathways_01.03.2017	G-protein activation	[-1]	[Group71]	114	21.3084	8.13961e-10	7.37448e-07	{Group71=8.139605395709235E-10}	{Group71=4.232594805768802E-8}	[ACE, ACHE, ACTN1, ACTN4, ADCY3, ADCY7, ADCYAP1, ADM2, ADRA2A, ADRA2C, ADRB1, AKT3, ANPEP, APOA1, ATP6AP2, BCHE, CALM1, CAP1, CD9, CDX2, CLEC3B, COL1A1, COL1A2, CPB1, CPE, CSF2RB, DPP4, ECM1, ENDOD1, ENPEP, F2R, F2RL2, F8, FFAR1, FGB, FGG, FN1, FYN, GCGR, GLP2R, GNAI2, GNAL, GNAO1, GNAZ, GNB4, GNG11, GNG2, GNG8, GPBAR1, GPR176, HTR7, IGF1, IL2RB, INHBB, ISL1, ISLR, ITIH3, ITPR1, ITPR2, JAK3, KIF5…	[A1BG, ABCC4, ABHD12, ABHD6, ACE, ACE2, ACHE, ACTN1, ACTN2, ACTN4, ADCY1, ADCY2, ADCY3, ADCY4, ADCY5, ADCY6, ADCY7, ADCY8, ADCY9, ADCYAP1, ADCYAP1R1, ADM, ADM2, ADORA2A, ADORA2B, ADRA2A, ADRA2B, ADRA2C, ADRB1, ADRB2, ADRB3, AGT, AHCYL1, AHSG, AKT1, AKT2, AKT3, ALB, ALDOA, ANPEP, ANXA5, APBB1IP, APLP2, APOA1, APOH, APOOL, APP, ARRB1, ARRB2, ATP6AP2, AVP, AVPR2, BCAR1, BCHE, BRPF3, C9orf3, CALCA, C…	FALSE
http-//reactome.org/PathwayBrowser/#/R-HSA-202131:0574	REACTOME_Pathways_01.03.2017	Metabolism of nitric oxide	[-1]	[Group68]	44	26.506	4.09292e-07	0.00035854	{Group68=6.694306347993046E-9}	{Group68=3.146323983556732E-7}	[ABLIM2, ACTB, ACTG1, ACTN1, ACTN4, ARHGEF28, ARPC1B, CALM1, CYGB, DCC, DDAH2, EFNB1, EFNB2, EPHA10, EPHA4, EPHA5, EPHB1, EPHB2, EPHB4, EPHB6, FYN, IQGAP1, KIRREL2, LIMK1, MMP2, MMP9, MYH10, MYH11, MYH14, MYH9, MYO10, NGEF, NTN4, PAK3, RGMA, SDC2, SHB, SLIT2, SLIT3, TRPC4, UNC5A, UNC5B, UNC5C, YES1]	[ABLIM1, ABLIM2, ABLIM3, ACTB, ACTG1, ACTN1, ACTN2, ACTN3, ACTN4, ACTR2, ACTR3, ADAM10, AGAP2, AKT1, AP2A1, AP2A2, AP2B1, AP2M1, AP2S1, APH1A, APH1B, ARHGEF28, ARHGEF7, ARPC1A, ARPC1B, ARPC2, ARPC3, ARPC4, ARPC5, CALM1, CALM2, CALM3, CASK, CAV1, CD2AP, CDC42, CFL1, CLTA, CLTB, CLTC, CLTCL1, CYGB, DCC, DDAH1, DDAH2, DHFR, DNM1, DNM2, DOCK1, EFNA1, EFNA2, EFNA3, EFNA4, EFNA5, EFNB1, EFNB2, EFNB3, E…	FALSE
http-//reactome.org/PathwayBrowser/#/R-HSA-2022090:0575	REACTOME_Pathways_01.03.2017	Assembly of collagen fibrils and other multimeric structures	[-1]	[Group73]	97	44.9074	9.63814e-34	9.04057e-31	{Group73=4.069892127261006E-25}	{Group73=2.930322331627924E-23}	[AGRN, ASPN, BCAN, BGN, CACNA1S, CACNB3, CACNB4, CD44, CDH1, COL11A1, COL14A1, COL15A1, COL1A1, COL1A2, COL22A1, COL24A1, COL26A1, COL27A1, COL3A1, COL4A1, COL4A4, COL4A5, COL5A1, COL5A2, COL5A3, COL6A1, COL6A2, COL6A3, COL6A6, COL8A1, COL8A2, COL9A2, COL9A3, COMP, CRTAP, CTSK, CTSS, DCN, F11R, FBN1, FGB, FGG, FMOD, FN1, GDNF, GFRA2, HAPLN1, ICAM1, ICAM2, ICAM5, ITGA1, ITGA10, ITGA11, ITGA2, ITGA…	[ADAM10, ADAM17, ADAM9, ADAMTS14, ADAMTS2, ADAMTS3, AGRN, APP, ARTN, ASPN, BCAN, BGN, BMP1, BSG, CACNA1C, CACNA1D, CACNA1G, CACNA1H, CACNA1I, CACNA1S, CACNB1, CACNB2, CACNB3, CACNB4, CD151, CD44, CD47, CDH1, CNTN2, COL10A1, COL11A1, COL11A2, COL12A1, COL13A1, COL14A1, COL15A1, COL16A1, COL17A1, COL18A1, COL19A1, COL1A1, COL1A2, COL20A1, COL21A1, COL22A1, COL23A1, COL24A1, COL25A1, COL26A1, COL27A…	FALSE
http-//reactome.org/PathwayBrowser/#/R-HSA-2022854:0577	REACTOME_Pathways_01.03.2017	Keratan sulfate biosynthesis	[-1]	[Group54]	29	33.3333	1.62214e-07	0.000143722	{Group54=1.6221428169597085E-7}	{Group54=6.164142704446893E-6}	[B3GNT3, B3GNT5, B3GNT9, B4GALT1, CHST1, CHST2, CHST4, FMOD, GALNT10, GALNT12, GALNT15, GALNT2, GALNT5, GALNT7, GALNT8, GALNT9, GCNT1, GCNT4, HEXB, LUM, MUC1, MUC13, MUC16, MUC17, MUC3A, OGN, OMD, PRELP, ST6GALNAC3]	[A4GNT, B3GNT2, B3GNT3, B3GNT4, B3GNT5, B3GNT6, B3GNT7, B3GNT8, B3GNT9, B3GNTL1, B4GALT1, B4GALT2, B4GALT3, B4GALT4, B4GALT5, B4GALT6, B4GAT1, C1GALT1, C1GALT1C1, CHST1, CHST2, CHST4, CHST5, CHST6, FMOD, GALNS, GALNT1, GALNT10, GALNT11, GALNT12, GALNT13, GALNT14, GALNT15, GALNT16, GALNT18, GALNT2, GALNT3, GALNT4, GALNT5, GALNT6, GALNT7, GALNT8, GALNT9, GALNTL5, GALNTL6, GCNT1, GCNT3, GCNT4, GCNT7…	FALSE
http-//reactome.org/PathwayBrowser/#/R-HSA-2022928:0581	REACTOME_Pathways_01.03.2017	HS-GAG biosynthesis	[-1]	[Group70]	90	26.0116	6.58177e-13	6.08814e-10	{Group70=2.10335511245983E-14}	{Group70=1.3461472719742912E-12}	[ACTN1, AGRN, AKR1B10, AKR1C1, ALDH1L2, AMN, AOX1, APOA1, APOB, APOC3, APOE, B3GAT1, BCAN, BGN, BST1, CALM1, CD38, CHPF, CHST14, CHST15, CHSY1, CHSY3, COL11A1, COL1A1, COL1A2, COL3A1, COL4A1, COL4A4, COL4A5, COL5A1, COL5A2, COL5A3, CSGALNACT1, CSPG4, DCN, DDR2, DHRS9, ENPP2, EXT1, FASN, FMOD, FN1, GPC3, GPC6, GUCA1A, HEXB, HPSE, HS3ST1, HS3ST3A1, HS6ST1, ITGA2, ITGA6, ITGB4, ITGB5, LAMA3, LAMB1, …	[AASDHPPT, ABCA4, ABCC1, ABCD4, ACACA, ACACB, ACP5, ACTN1, AGRN, AKR1B10, AKR1C1, AKR1C3, AKR1C4, ALDH1L1, ALDH1L2, AMN, AOX1, APOA1, APOA2, APOB, APOC2, APOC3, APOE, APOM, ARSB, B3GALT6, B3GAT1, B3GAT2, B3GAT3, B4GALT7, BCAN, BCO1, BCO2, BGN, BST1, BTD, CALM1, CALM2, CALM3, CAMKMT, CASK, CD320, CD38, CHPF, CHPF2, CHST11, CHST12, CHST13, CHST14, CHST15, CHST3, CHST7, CHSY1, CHSY3, CHURC1-FNTB, CL…	FALSE
http-//reactome.org/PathwayBrowser/#/R-HSA-202403:0583	REACTOME_Pathways_01.03.2017	TCR signaling	[-1]	[Group74]	490	15.5556	1.09345e-10	1.00269e-07	{Group74=1.1535996190903022E-8}	{Group74=5.30655824781539E-7}	[ABCA12, ABCA6, ABCB1, ABCC2, ABCC3, ABCC6, ACTB, ACTG1, ADAM12, ADCY3, ADCY7, ADCYAP1, ADGRE5, AGRN, AGTR1, AKT3, ALOX15, ANGPT1, ANPEP, ANXA1, ANXA2, AOC1, AP1M2, AP1S1, APOA1, APOB, AR, ARHGEF25, ARPC1B, ATP6AP2, ATP6V0A4, ATP6V1B1, AXL, AZU1, B2M, B4GALT1, BCL2L1, BDKRB1, BDKRB2, BIRC3, BOC, BST1, BST2, BTK, C1R, C1S, C2, C3, C4B, CACNA1S, CACNB3, CACNB4, CALM1, CAMK2G, CAP1, CARD11, CASP1, C…	[A1BG, AAAS, ABCA10, ABCA12, ABCA13, ABCA2, ABCA3, ABCA4, ABCA5, ABCA6, ABCA7, ABCA8, ABCA9, ABCB1, ABCB10, ABCB4, ABCB5, ABCB6, ABCB7, ABCB8, ABCB9, ABCC1, ABCC10, ABCC11, ABCC2, ABCC3, ABCC4, ABCC5, ABCC6, ABCC8, ABCC9, ABCD1, ABCD2, ABCD3, ABCE1, ABCF1, ABCG1, ABCG4, ABCG5, ABCG8, ABHD12, ABHD6, ABI1, ABI2, ABL1, ACAA1, ACD, ACLY, ACPP, ACTB, ACTG1, ACTL6A, ACTN2, ACTR10, ACTR1A, ACTR1B, ACTR2…	FALSE
http-//reactome.org/PathwayBrowser/#/R-HSA-2024096:0584	REACTOME_Pathways_01.03.2017	HS-GAG degradation	[-1]	[Group70]	90	26.0116	6.58177e-13	6.08814e-10	{Group70=2.10335511245983E-14}	{Group70=1.3461472719742912E-12}	[ACTN1, AGRN, AKR1B10, AKR1C1, ALDH1L2, AMN, AOX1, APOA1, APOB, APOC3, APOE, B3GAT1, BCAN, BGN, BST1, CALM1, CD38, CHPF, CHST14, CHST15, CHSY1, CHSY3, COL11A1, COL1A1, COL1A2, COL3A1, COL4A1, COL4A4, COL4A5, COL5A1, COL5A2, COL5A3, CSGALNACT1, CSPG4, DCN, DDR2, DHRS9, ENPP2, EXT1, FASN, FMOD, FN1, GPC3, GPC6, GUCA1A, HEXB, HPSE, HS3ST1, HS3ST3A1, HS6ST1, ITGA2, ITGA6, ITGB4, ITGB5, LAMA3, LAMB1, …	[AASDHPPT, ABCA4, ABCC1, ABCD4, ACACA, ACACB, ACP5, ACTN1, AGRN, AKR1B10, AKR1C1, AKR1C3, AKR1C4, ALDH1L1, ALDH1L2, AMN, AOX1, APOA1, APOA2, APOB, APOC2, APOC3, APOE, APOM, ARSB, B3GALT6, B3GAT1, B3GAT2, B3GAT3, B4GALT7, BCAN, BCO1, BCO2, BGN, BST1, BTD, CALM1, CALM2, CALM3, CAMKMT, CASK, CD320, CD38, CHPF, CHPF2, CHST11, CHST12, CHST13, CHST14, CHST15, CHST3, CHST7, CHSY1, CHSY3, CHURC1-FNTB, CL…	FALSE
http-//reactome.org/PathwayBrowser/#/R-HSA-202424:0586	REACTOME_Pathways_01.03.2017	Downstream TCR signaling	[-1]	[Group74]	490	15.5556	1.09345e-10	1.00269e-07	{Group74=1.1535996190903022E-8}	{Group74=5.30655824781539E-7}	[ABCA12, ABCA6, ABCB1, ABCC2, ABCC3, ABCC6, ACTB, ACTG1, ADAM12, ADCY3, ADCY7, ADCYAP1, ADGRE5, AGRN, AGTR1, AKT3, ALOX15, ANGPT1, ANPEP, ANXA1, ANXA2, AOC1, AP1M2, AP1S1, APOA1, APOB, AR, ARHGEF25, ARPC1B, ATP6AP2, ATP6V0A4, ATP6V1B1, AXL, AZU1, B2M, B4GALT1, BCL2L1, BDKRB1, BDKRB2, BIRC3, BOC, BST1, BST2, BTK, C1R, C1S, C2, C3, C4B, CACNA1S, CACNB3, CACNB4, CALM1, CAMK2G, CAP1, CARD11, CASP1, C…	[A1BG, AAAS, ABCA10, ABCA12, ABCA13, ABCA2, ABCA3, ABCA4, ABCA5, ABCA6, ABCA7, ABCA8, ABCA9, ABCB1, ABCB10, ABCB4, ABCB5, ABCB6, ABCB7, ABCB8, ABCB9, ABCC1, ABCC10, ABCC11, ABCC2, ABCC3, ABCC4, ABCC5, ABCC6, ABCC8, ABCC9, ABCD1, ABCD2, ABCD3, ABCE1, ABCF1, ABCG1, ABCG4, ABCG5, ABCG8, ABHD12, ABHD6, ABI1, ABI2, ABL1, ACAA1, ACD, ACLY, ACPP, ACTB, ACTG1, ACTL6A, ACTN2, ACTR10, ACTR1A, ACTR1B, ACTR2…	FALSE
http-//reactome.org/PathwayBrowser/#/R-HSA-203641:0602	REACTOME_Pathways_01.03.2017	NOSTRIN mediated eNOS trafficking	[-1]	[Group68]	44	26.506	4.09292e-07	0.00035854	{Group68=6.694306347993046E-9}	{Group68=3.146323983556732E-7}	[ABLIM2, ACTB, ACTG1, ACTN1, ACTN4, ARHGEF28, ARPC1B, CALM1, CYGB, DCC, DDAH2, EFNB1, EFNB2, EPHA10, EPHA4, EPHA5, EPHB1, EPHB2, EPHB4, EPHB6, FYN, IQGAP1, KIRREL2, LIMK1, MMP2, MMP9, MYH10, MYH11, MYH14, MYH9, MYO10, NGEF, NTN4, PAK3, RGMA, SDC2, SHB, SLIT2, SLIT3, TRPC4, UNC5A, UNC5B, UNC5C, YES1]	[ABLIM1, ABLIM2, ABLIM3, ACTB, ACTG1, ACTN1, ACTN2, ACTN3, ACTN4, ACTR2, ACTR3, ADAM10, AGAP2, AKT1, AP2A1, AP2A2, AP2B1, AP2M1, AP2S1, APH1A, APH1B, ARHGEF28, ARHGEF7, ARPC1A, ARPC1B, ARPC2, ARPC3, ARPC4, ARPC5, CALM1, CALM2, CALM3, CASK, CAV1, CD2AP, CDC42, CFL1, CLTA, CLTB, CLTC, CLTCL1, CYGB, DCC, DDAH1, DDAH2, DHFR, DNM1, DNM2, DOCK1, EFNA1, EFNA2, EFNA3, EFNA4, EFNA5, EFNB1, EFNB2, EFNB3, E…	FALSE
http-//reactome.org/PathwayBrowser/#/R-HSA-203765:0604	REACTOME_Pathways_01.03.2017	eNOS activation and regulation	[-1]	[Group68]	44	26.506	4.09292e-07	0.00035854	{Group68=6.694306347993046E-9}	{Group68=3.146323983556732E-7}	[ABLIM2, ACTB, ACTG1, ACTN1, ACTN4, ARHGEF28, ARPC1B, CALM1, CYGB, DCC, DDAH2, EFNB1, EFNB2, EPHA10, EPHA4, EPHA5, EPHB1, EPHB2, EPHB4, EPHB6, FYN, IQGAP1, KIRREL2, LIMK1, MMP2, MMP9, MYH10, MYH11, MYH14, MYH9, MYO10, NGEF, NTN4, PAK3, RGMA, SDC2, SHB, SLIT2, SLIT3, TRPC4, UNC5A, UNC5B, UNC5C, YES1]	[ABLIM1, ABLIM2, ABLIM3, ACTB, ACTG1, ACTN1, ACTN2, ACTN3, ACTN4, ACTR2, ACTR3, ADAM10, AGAP2, AKT1, AP2A1, AP2A2, AP2B1, AP2M1, AP2S1, APH1A, APH1B, ARHGEF28, ARHGEF7, ARPC1A, ARPC1B, ARPC2, ARPC3, ARPC4, ARPC5, CALM1, CALM2, CALM3, CASK, CAV1, CD2AP, CDC42, CFL1, CLTA, CLTB, CLTC, CLTCL1, CYGB, DCC, DDAH1, DDAH2, DHFR, DNM1, DNM2, DOCK1, EFNA1, EFNA2, EFNA3, EFNA4, EFNA5, EFNB1, EFNB2, EFNB3, E…	FALSE
http-//reactome.org/PathwayBrowser/#/R-HSA-211728:0637	REACTOME_Pathways_01.03.2017	Regulation of PAK-2p34 activity by PS-GAP/RHG10	[-1]	[Group63]	396	15.3369	6.96611e-08	6.21377e-05	{Group63=6.966111200099321E-8}	{Group63=3.065088928043701E-6}	[ACKR3, ACKR4, ACTB, ACTG1, ADAM12, ADCY3, ADCY7, ADCYAP1, ADGRE5, ADM2, ADRA2A, ADRA2C, ADRB1, AGRN, AGTR1, AKR1B10, AKR1C1, AKT3, ALDH1A1, ALDH1A2, ALDH1A3, AMOTL1, ANGPT1, ANXA1, APLNR, APOA1, APOB, APOC3, APOE, AR, ARAP3, ARHGAP18, ARHGAP22, ARHGAP24, ARHGDIA, ARHGDIB, ARHGDIG, ARHGEF19, ARHGEF25, ARHGEF5, ARPC1B, ATP6V0A4, ATP6V1B1, AXL, B4GALT1, BCL2L1, BDKRB1, BDKRB2, BIRC3, BMP2, BOC, BTK…	[AATF, ABCA4, ABHD12, ABHD6, ABI1, ABI2, ABL1, ABR, ACIN1, ACKR1, ACKR3, ACKR4, ACTB, ACTG1, ACTN2, ACTR2, ACTR3, ACVR1B, ACVR1C, ACVR2A, ACVR2B, ADAM10, ADAM12, ADAM17, ADCY1, ADCY10, ADCY2, ADCY3, ADCY4, ADCY5, ADCY6, ADCY7, ADCY8, ADCY9, ADCYAP1, ADCYAP1R1, ADD1, ADGRE1, ADGRE2, ADGRE3, ADGRE5, ADH1A, ADH1C, ADH4, ADM, ADM2, ADORA1, ADORA2A, ADORA2B, ADORA3, ADRA1A, ADRA1B, ADRA1D, ADRA2A, ADR…	FALSE
http-//reactome.org/PathwayBrowser/#/R-HSA-211733:0638	REACTOME_Pathways_01.03.2017	Regulation of activated PAK-2p34 by proteasome mediated degradation	[-1]	[Group74]	490	15.5556	1.09345e-10	1.00269e-07	{Group74=1.1535996190903022E-8}	{Group74=5.30655824781539E-7}	[ABCA12, ABCA6, ABCB1, ABCC2, ABCC3, ABCC6, ACTB, ACTG1, ADAM12, ADCY3, ADCY7, ADCYAP1, ADGRE5, AGRN, AGTR1, AKT3, ALOX15, ANGPT1, ANPEP, ANXA1, ANXA2, AOC1, AP1M2, AP1S1, APOA1, APOB, AR, ARHGEF25, ARPC1B, ATP6AP2, ATP6V0A4, ATP6V1B1, AXL, AZU1, B2M, B4GALT1, BCL2L1, BDKRB1, BDKRB2, BIRC3, BOC, BST1, BST2, BTK, C1R, C1S, C2, C3, C4B, CACNA1S, CACNB3, CACNB4, CALM1, CAMK2G, CAP1, CARD11, CASP1, C…	[A1BG, AAAS, ABCA10, ABCA12, ABCA13, ABCA2, ABCA3, ABCA4, ABCA5, ABCA6, ABCA7, ABCA8, ABCA9, ABCB1, ABCB10, ABCB4, ABCB5, ABCB6, ABCB7, ABCB8, ABCB9, ABCC1, ABCC10, ABCC11, ABCC2, ABCC3, ABCC4, ABCC5, ABCC6, ABCC8, ABCC9, ABCD1, ABCD2, ABCD3, ABCE1, ABCF1, ABCG1, ABCG4, ABCG5, ABCG8, ABHD12, ABHD6, ABI1, ABI2, ABL1, ACAA1, ACD, ACLY, ACPP, ACTB, ACTG1, ACTL6A, ACTN2, ACTR10, ACTR1A, ACTR1B, ACTR2…	FALSE
http-//reactome.org/PathwayBrowser/#/R-HSA-2129379:0659	REACTOME_Pathways_01.03.2017	Molecules associated with elastic fibres	[-1]	[Group48]	23	51.1111	1.86678e-10	1.70251e-07	{Group48=1.8667842947969678E-10}	{Group48=1.0080635191903626E-8}	[BMP2, BMP4, EFEMP1, ELN, EMILIN1, EMILIN3, FBLN1, FBLN2, FBLN5, FBN1, FBN3, FN1, ITGA8, ITGB5, ITGB6, LOX, LOXL1, LOXL2, MFAP5, TGFB1, TGFB2, TGFB3, VTN]	[BMP10, BMP2, BMP4, BMP7, EFEMP1, EFEMP2, ELN, EMILIN1, EMILIN2, EMILIN3, FBLN1, FBLN2, FBLN5, FBN1, FBN2, FBN3, FN1, FURIN, GDF5, ITGA5, ITGA8, ITGAV, ITGB1, ITGB3, ITGB5, ITGB6, ITGB8, LOX, LOXL1, LOXL2, LOXL3, LOXL4, LTBP1, LTBP2, LTBP3, LTBP4, MFAP1, MFAP2, MFAP3, MFAP4, MFAP5, TGFB1, TGFB2, TGFB3, VTN]	FALSE
http-//reactome.org/PathwayBrowser/#/R-HSA-2142845:0671	REACTOME_Pathways_01.03.2017	Hyaluronan metabolism	[-1]	[Group70]	39	31.9672	4.91337e-09	4.42694e-06	{Group70=2.10335511245983E-14}	{Group70=1.3461472719742912E-12}	[AGRN, B3GAT1, B3GNT3, B4GALT1, BCAN, BGN, CD44, CEMIP, CHPF, CHST1, CHST14, CHST15, CHST2, CHSY1, CHSY3, CSGALNACT1, CSPG4, DCN, EXT1, FMOD, GPC3, GPC6, HAS1, HAS2, HEXB, HPSE, HS3ST1, HS3ST3A1, HS6ST1, LUM, LYVE1, OGN, OMD, PAPSS1, PAPSS2, PRELP, SDC2, UST, XYLT1]	[ABCC5, AGRN, ARSB, B3GALT6, B3GAT1, B3GAT2, B3GAT3, B3GNT2, B3GNT3, B3GNT4, B3GNT7, B4GALT1, B4GALT2, B4GALT3, B4GALT4, B4GALT5, B4GALT6, B4GALT7, B4GAT1, BCAN, BGN, CD44, CEMIP, CHP1, CHPF, CHPF2, CHST1, CHST11, CHST12, CHST13, CHST14, CHST15, CHST2, CHST3, CHST5, CHST6, CHST7, CHSY1, CHSY3, CSGALNACT1, CSGALNACT2, CSPG4, CSPG5, DCN, DSE, DSEL, EXT1, EXT2, FMOD, GALNS, GLB1, GLB1L, GLCE, GNS, G…	FALSE
http-//reactome.org/PathwayBrowser/#/R-HSA-2142850:0672	REACTOME_Pathways_01.03.2017	Hyaluronan biosynthesis and export	[-1]	[Group70]	39	31.9672	4.91337e-09	4.42694e-06	{Group70=2.10335511245983E-14}	{Group70=1.3461472719742912E-12}	[AGRN, B3GAT1, B3GNT3, B4GALT1, BCAN, BGN, CD44, CEMIP, CHPF, CHST1, CHST14, CHST15, CHST2, CHSY1, CHSY3, CSGALNACT1, CSPG4, DCN, EXT1, FMOD, GPC3, GPC6, HAS1, HAS2, HEXB, HPSE, HS3ST1, HS3ST3A1, HS6ST1, LUM, LYVE1, OGN, OMD, PAPSS1, PAPSS2, PRELP, SDC2, UST, XYLT1]	[ABCC5, AGRN, ARSB, B3GALT6, B3GAT1, B3GAT2, B3GAT3, B3GNT2, B3GNT3, B3GNT4, B3GNT7, B4GALT1, B4GALT2, B4GALT3, B4GALT4, B4GALT5, B4GALT6, B4GALT7, B4GAT1, BCAN, BGN, CD44, CEMIP, CHP1, CHPF, CHPF2, CHST1, CHST11, CHST12, CHST13, CHST14, CHST15, CHST2, CHST3, CHST5, CHST6, CHST7, CHSY1, CHSY3, CSGALNACT1, CSGALNACT2, CSPG4, CSPG5, DCN, DSE, DSEL, EXT1, EXT2, FMOD, GALNS, GLB1, GLB1L, GLCE, GNS, G…	FALSE
http-//reactome.org/PathwayBrowser/#/R-HSA-216083:0675	REACTOME_Pathways_01.03.2017	Integrin cell surface interactions	[-1]	[Group73]	97	44.9074	9.63814e-34	9.04057e-31	{Group73=4.069892127261006E-25}	{Group73=2.930322331627924E-23}	[AGRN, ASPN, BCAN, BGN, CACNA1S, CACNB3, CACNB4, CD44, CDH1, COL11A1, COL14A1, COL15A1, COL1A1, COL1A2, COL22A1, COL24A1, COL26A1, COL27A1, COL3A1, COL4A1, COL4A4, COL4A5, COL5A1, COL5A2, COL5A3, COL6A1, COL6A2, COL6A3, COL6A6, COL8A1, COL8A2, COL9A2, COL9A3, COMP, CRTAP, CTSK, CTSS, DCN, F11R, FBN1, FGB, FGG, FMOD, FN1, GDNF, GFRA2, HAPLN1, ICAM1, ICAM2, ICAM5, ITGA1, ITGA10, ITGA11, ITGA2, ITGA…	[ADAM10, ADAM17, ADAM9, ADAMTS14, ADAMTS2, ADAMTS3, AGRN, APP, ARTN, ASPN, BCAN, BGN, BMP1, BSG, CACNA1C, CACNA1D, CACNA1G, CACNA1H, CACNA1I, CACNA1S, CACNB1, CACNB2, CACNB3, CACNB4, CD151, CD44, CD47, CDH1, CNTN2, COL10A1, COL11A1, COL11A2, COL12A1, COL13A1, COL14A1, COL15A1, COL16A1, COL17A1, COL18A1, COL19A1, COL1A1, COL1A2, COL20A1, COL21A1, COL22A1, COL23A1, COL24A1, COL25A1, COL26A1, COL27A…	FALSE
http-//reactome.org/PathwayBrowser/#/R-HSA-2172127:0682	REACTOME_Pathways_01.03.2017	DAP12 interactions	[-1]	[Group74]	490	15.5556	1.09345e-10	1.00269e-07	{Group74=1.1535996190903022E-8}	{Group74=5.30655824781539E-7}	[ABCA12, ABCA6, ABCB1, ABCC2, ABCC3, ABCC6, ACTB, ACTG1, ADAM12, ADCY3, ADCY7, ADCYAP1, ADGRE5, AGRN, AGTR1, AKT3, ALOX15, ANGPT1, ANPEP, ANXA1, ANXA2, AOC1, AP1M2, AP1S1, APOA1, APOB, AR, ARHGEF25, ARPC1B, ATP6AP2, ATP6V0A4, ATP6V1B1, AXL, AZU1, B2M, B4GALT1, BCL2L1, BDKRB1, BDKRB2, BIRC3, BOC, BST1, BST2, BTK, C1R, C1S, C2, C3, C4B, CACNA1S, CACNB3, CACNB4, CALM1, CAMK2G, CAP1, CARD11, CASP1, C…	[A1BG, AAAS, ABCA10, ABCA12, ABCA13, ABCA2, ABCA3, ABCA4, ABCA5, ABCA6, ABCA7, ABCA8, ABCA9, ABCB1, ABCB10, ABCB4, ABCB5, ABCB6, ABCB7, ABCB8, ABCB9, ABCC1, ABCC10, ABCC11, ABCC2, ABCC3, ABCC4, ABCC5, ABCC6, ABCC8, ABCC9, ABCD1, ABCD2, ABCD3, ABCE1, ABCF1, ABCG1, ABCG4, ABCG5, ABCG8, ABHD12, ABHD6, ABI1, ABI2, ABL1, ACAA1, ACD, ACLY, ACPP, ACTB, ACTG1, ACTL6A, ACTN2, ACTR10, ACTR1A, ACTR1B, ACTR2…	FALSE
http-//reactome.org/PathwayBrowser/#/R-HSA-2187338:0693	REACTOME_Pathways_01.03.2017	Visual phototransduction	[-1]	[Group70]	90	26.0116	6.58177e-13	6.08814e-10	{Group70=2.10335511245983E-14}	{Group70=1.3461472719742912E-12}	[ACTN1, AGRN, AKR1B10, AKR1C1, ALDH1L2, AMN, AOX1, APOA1, APOB, APOC3, APOE, B3GAT1, BCAN, BGN, BST1, CALM1, CD38, CHPF, CHST14, CHST15, CHSY1, CHSY3, COL11A1, COL1A1, COL1A2, COL3A1, COL4A1, COL4A4, COL4A5, COL5A1, COL5A2, COL5A3, CSGALNACT1, CSPG4, DCN, DDR2, DHRS9, ENPP2, EXT1, FASN, FMOD, FN1, GPC3, GPC6, GUCA1A, HEXB, HPSE, HS3ST1, HS3ST3A1, HS6ST1, ITGA2, ITGA6, ITGB4, ITGB5, LAMA3, LAMB1, …	[AASDHPPT, ABCA4, ABCC1, ABCD4, ACACA, ACACB, ACP5, ACTN1, AGRN, AKR1B10, AKR1C1, AKR1C3, AKR1C4, ALDH1L1, ALDH1L2, AMN, AOX1, APOA1, APOA2, APOB, APOC2, APOC3, APOE, APOM, ARSB, B3GALT6, B3GAT1, B3GAT2, B3GAT3, B4GALT7, BCAN, BCO1, BCO2, BGN, BST1, BTD, CALM1, CALM2, CALM3, CAMKMT, CASK, CD320, CD38, CHPF, CHPF2, CHST11, CHST12, CHST13, CHST14, CHST15, CHST3, CHST7, CHSY1, CHSY3, CHURC1-FNTB, CL…	FALSE
http-//reactome.org/PathwayBrowser/#/R-HSA-2214320:0695	REACTOME_Pathways_01.03.2017	Anchoring fibril formation	[-1]	[Group67]	12	57.1429	9.32246e-07	0.000805461	{Group67=3.111483445886633E-12}	{Group67=1.8980049019908463E-10}	[COL1A1, COL1A2, COL4A1, COL4A4, COL4A5, LAMA3, LAMB3, LAMC2, LOX, LOXL1, LOXL2, PCOLCE]	[BMP1, COL1A1, COL1A2, COL4A1, COL4A2, COL4A3, COL4A4, COL4A5, COL4A6, COL7A1, LAMA3, LAMB3, LAMC2, LOX, LOXL1, LOXL2, LOXL3, LOXL4, PCOLCE, TLL1, TLL2]	FALSE
http-//reactome.org/PathwayBrowser/#/R-HSA-2243919:0698	REACTOME_Pathways_01.03.2017	Crosslinking of collagen fibrils	[-1]	[Group67]	12	57.1429	9.32246e-07	0.000805461	{Group67=3.111483445886633E-12}	{Group67=1.8980049019908463E-10}	[COL1A1, COL1A2, COL4A1, COL4A4, COL4A5, LAMA3, LAMB3, LAMC2, LOX, LOXL1, LOXL2, PCOLCE]	[BMP1, COL1A1, COL1A2, COL4A1, COL4A2, COL4A3, COL4A4, COL4A5, COL4A6, COL7A1, LAMA3, LAMB3, LAMC2, LOX, LOXL1, LOXL2, LOXL3, LOXL4, PCOLCE, TLL1, TLL2]	FALSE
http-//reactome.org/PathwayBrowser/#/R-HSA-2262749:0699	REACTOME_Pathways_01.03.2017	Cellular response to hypoxia	[-1]	[Group74]	490	15.5556	1.09345e-10	1.00269e-07	{Group74=1.1535996190903022E-8}	{Group74=5.30655824781539E-7}	[ABCA12, ABCA6, ABCB1, ABCC2, ABCC3, ABCC6, ACTB, ACTG1, ADAM12, ADCY3, ADCY7, ADCYAP1, ADGRE5, AGRN, AGTR1, AKT3, ALOX15, ANGPT1, ANPEP, ANXA1, ANXA2, AOC1, AP1M2, AP1S1, APOA1, APOB, AR, ARHGEF25, ARPC1B, ATP6AP2, ATP6V0A4, ATP6V1B1, AXL, AZU1, B2M, B4GALT1, BCL2L1, BDKRB1, BDKRB2, BIRC3, BOC, BST1, BST2, BTK, C1R, C1S, C2, C3, C4B, CACNA1S, CACNB3, CACNB4, CALM1, CAMK2G, CAP1, CARD11, CASP1, C…	[A1BG, AAAS, ABCA10, ABCA12, ABCA13, ABCA2, ABCA3, ABCA4, ABCA5, ABCA6, ABCA7, ABCA8, ABCA9, ABCB1, ABCB10, ABCB4, ABCB5, ABCB6, ABCB7, ABCB8, ABCB9, ABCC1, ABCC10, ABCC11, ABCC2, ABCC3, ABCC4, ABCC5, ABCC6, ABCC8, ABCC9, ABCD1, ABCD2, ABCD3, ABCE1, ABCF1, ABCG1, ABCG4, ABCG5, ABCG8, ABHD12, ABHD6, ABI1, ABI2, ABL1, ACAA1, ACD, ACLY, ACPP, ACTB, ACTG1, ACTL6A, ACTN2, ACTR10, ACTR1A, ACTR1B, ACTR2…	FALSE
http-//reactome.org/PathwayBrowser/#/R-HSA-2262752:0700	REACTOME_Pathways_01.03.2017	Cellular responses to stress	[-1]	[Group74]	490	15.5556	1.09345e-10	1.00269e-07	{Group74=1.1535996190903022E-8}	{Group74=5.30655824781539E-7}	[ABCA12, ABCA6, ABCB1, ABCC2, ABCC3, ABCC6, ACTB, ACTG1, ADAM12, ADCY3, ADCY7, ADCYAP1, ADGRE5, AGRN, AGTR1, AKT3, ALOX15, ANGPT1, ANPEP, ANXA1, ANXA2, AOC1, AP1M2, AP1S1, APOA1, APOB, AR, ARHGEF25, ARPC1B, ATP6AP2, ATP6V0A4, ATP6V1B1, AXL, AZU1, B2M, B4GALT1, BCL2L1, BDKRB1, BDKRB2, BIRC3, BOC, BST1, BST2, BTK, C1R, C1S, C2, C3, C4B, CACNA1S, CACNB3, CACNB4, CALM1, CAMK2G, CAP1, CARD11, CASP1, C…	[A1BG, AAAS, ABCA10, ABCA12, ABCA13, ABCA2, ABCA3, ABCA4, ABCA5, ABCA6, ABCA7, ABCA8, ABCA9, ABCB1, ABCB10, ABCB4, ABCB5, ABCB6, ABCB7, ABCB8, ABCB9, ABCC1, ABCC10, ABCC11, ABCC2, ABCC3, ABCC4, ABCC5, ABCC6, ABCC8, ABCC9, ABCD1, ABCD2, ABCD3, ABCE1, ABCF1, ABCG1, ABCG4, ABCG5, ABCG8, ABHD12, ABHD6, ABI1, ABI2, ABL1, ACAA1, ACD, ACLY, ACPP, ACTB, ACTG1, ACTL6A, ACTN2, ACTR10, ACTR1A, ACTR1B, ACTR2…	FALSE
http-//reactome.org/PathwayBrowser/#/R-HSA-2404192:0704	REACTOME_Pathways_01.03.2017	Signaling by Type 1 Insulin-like Growth Factor 1 Receptor (IGF1R)	[-1]	[Group74]	490	15.5556	1.09345e-10	1.00269e-07	{Group74=1.1535996190903022E-8}	{Group74=5.30655824781539E-7}	[ABCA12, ABCA6, ABCB1, ABCC2, ABCC3, ABCC6, ACTB, ACTG1, ADAM12, ADCY3, ADCY7, ADCYAP1, ADGRE5, AGRN, AGTR1, AKT3, ALOX15, ANGPT1, ANPEP, ANXA1, ANXA2, AOC1, AP1M2, AP1S1, APOA1, APOB, AR, ARHGEF25, ARPC1B, ATP6AP2, ATP6V0A4, ATP6V1B1, AXL, AZU1, B2M, B4GALT1, BCL2L1, BDKRB1, BDKRB2, BIRC3, BOC, BST1, BST2, BTK, C1R, C1S, C2, C3, C4B, CACNA1S, CACNB3, CACNB4, CALM1, CAMK2G, CAP1, CARD11, CASP1, C…	[A1BG, AAAS, ABCA10, ABCA12, ABCA13, ABCA2, ABCA3, ABCA4, ABCA5, ABCA6, ABCA7, ABCA8, ABCA9, ABCB1, ABCB10, ABCB4, ABCB5, ABCB6, ABCB7, ABCB8, ABCB9, ABCC1, ABCC10, ABCC11, ABCC2, ABCC3, ABCC4, ABCC5, ABCC6, ABCC8, ABCC9, ABCD1, ABCD2, ABCD3, ABCE1, ABCF1, ABCG1, ABCG4, ABCG5, ABCG8, ABHD12, ABHD6, ABI1, ABI2, ABL1, ACAA1, ACD, ACLY, ACPP, ACTB, ACTG1, ACTL6A, ACTN2, ACTR10, ACTR1A, ACTR1B, ACTR2…	FALSE
http-//reactome.org/PathwayBrowser/#/R-HSA-2424491:0711	REACTOME_Pathways_01.03.2017	DAP12 signaling	[-1]	[Group74]	490	15.5556	1.09345e-10	1.00269e-07	{Group74=1.1535996190903022E-8}	{Group74=5.30655824781539E-7}	[ABCA12, ABCA6, ABCB1, ABCC2, ABCC3, ABCC6, ACTB, ACTG1, ADAM12, ADCY3, ADCY7, ADCYAP1, ADGRE5, AGRN, AGTR1, AKT3, ALOX15, ANGPT1, ANPEP, ANXA1, ANXA2, AOC1, AP1M2, AP1S1, APOA1, APOB, AR, ARHGEF25, ARPC1B, ATP6AP2, ATP6V0A4, ATP6V1B1, AXL, AZU1, B2M, B4GALT1, BCL2L1, BDKRB1, BDKRB2, BIRC3, BOC, BST1, BST2, BTK, C1R, C1S, C2, C3, C4B, CACNA1S, CACNB3, CACNB4, CALM1, CAMK2G, CAP1, CARD11, CASP1, C…	[A1BG, AAAS, ABCA10, ABCA12, ABCA13, ABCA2, ABCA3, ABCA4, ABCA5, ABCA6, ABCA7, ABCA8, ABCA9, ABCB1, ABCB10, ABCB4, ABCB5, ABCB6, ABCB7, ABCB8, ABCB9, ABCC1, ABCC10, ABCC11, ABCC2, ABCC3, ABCC4, ABCC5, ABCC6, ABCC8, ABCC9, ABCD1, ABCD2, ABCD3, ABCE1, ABCF1, ABCG1, ABCG4, ABCG5, ABCG8, ABHD12, ABHD6, ABI1, ABI2, ABL1, ACAA1, ACD, ACLY, ACPP, ACTB, ACTG1, ACTL6A, ACTN2, ACTR10, ACTR1A, ACTR1B, ACTR2…	FALSE
http-//reactome.org/PathwayBrowser/#/R-HSA-2428924:0713	REACTOME_Pathways_01.03.2017	IGF1R signaling cascade	[-1]	[Group74]	490	15.5556	1.09345e-10	1.00269e-07	{Group74=1.1535996190903022E-8}	{Group74=5.30655824781539E-7}	[ABCA12, ABCA6, ABCB1, ABCC2, ABCC3, ABCC6, ACTB, ACTG1, ADAM12, ADCY3, ADCY7, ADCYAP1, ADGRE5, AGRN, AGTR1, AKT3, ALOX15, ANGPT1, ANPEP, ANXA1, ANXA2, AOC1, AP1M2, AP1S1, APOA1, APOB, AR, ARHGEF25, ARPC1B, ATP6AP2, ATP6V0A4, ATP6V1B1, AXL, AZU1, B2M, B4GALT1, BCL2L1, BDKRB1, BDKRB2, BIRC3, BOC, BST1, BST2, BTK, C1R, C1S, C2, C3, C4B, CACNA1S, CACNB3, CACNB4, CALM1, CAMK2G, CAP1, CARD11, CASP1, C…	[A1BG, AAAS, ABCA10, ABCA12, ABCA13, ABCA2, ABCA3, ABCA4, ABCA5, ABCA6, ABCA7, ABCA8, ABCA9, ABCB1, ABCB10, ABCB4, ABCB5, ABCB6, ABCB7, ABCB8, ABCB9, ABCC1, ABCC10, ABCC11, ABCC2, ABCC3, ABCC4, ABCC5, ABCC6, ABCC8, ABCC9, ABCD1, ABCD2, ABCD3, ABCE1, ABCF1, ABCG1, ABCG4, ABCG5, ABCG8, ABHD12, ABHD6, ABI1, ABI2, ABL1, ACAA1, ACD, ACLY, ACPP, ACTB, ACTG1, ACTL6A, ACTN2, ACTR10, ACTR1A, ACTR1B, ACTR2…	FALSE
http-//reactome.org/PathwayBrowser/#/R-HSA-2428928:0714	REACTOME_Pathways_01.03.2017	IRS-related events triggered by IGF1R	[-1]	[Group74]	490	15.5556	1.09345e-10	1.00269e-07	{Group74=1.1535996190903022E-8}	{Group74=5.30655824781539E-7}	[ABCA12, ABCA6, ABCB1, ABCC2, ABCC3, ABCC6, ACTB, ACTG1, ADAM12, ADCY3, ADCY7, ADCYAP1, ADGRE5, AGRN, AGTR1, AKT3, ALOX15, ANGPT1, ANPEP, ANXA1, ANXA2, AOC1, AP1M2, AP1S1, APOA1, APOB, AR, ARHGEF25, ARPC1B, ATP6AP2, ATP6V0A4, ATP6V1B1, AXL, AZU1, B2M, B4GALT1, BCL2L1, BDKRB1, BDKRB2, BIRC3, BOC, BST1, BST2, BTK, C1R, C1S, C2, C3, C4B, CACNA1S, CACNB3, CACNB4, CALM1, CAMK2G, CAP1, CARD11, CASP1, C…	[A1BG, AAAS, ABCA10, ABCA12, ABCA13, ABCA2, ABCA3, ABCA4, ABCA5, ABCA6, ABCA7, ABCA8, ABCA9, ABCB1, ABCB10, ABCB4, ABCB5, ABCB6, ABCB7, ABCB8, ABCB9, ABCC1, ABCC10, ABCC11, ABCC2, ABCC3, ABCC4, ABCC5, ABCC6, ABCC8, ABCC9, ABCD1, ABCD2, ABCD3, ABCE1, ABCF1, ABCG1, ABCG4, ABCG5, ABCG8, ABHD12, ABHD6, ABI1, ABI2, ABL1, ACAA1, ACD, ACLY, ACPP, ACTB, ACTG1, ACTL6A, ACTN2, ACTR10, ACTR1A, ACTR1B, ACTR2…	FALSE
http-//reactome.org/PathwayBrowser/#/R-HSA-2454202:0718	REACTOME_Pathways_01.03.2017	Fc epsilon receptor (FCERI) signaling	[-1]	[Group74]	490	15.5556	1.09345e-10	1.00269e-07	{Group74=1.1535996190903022E-8}	{Group74=5.30655824781539E-7}	[ABCA12, ABCA6, ABCB1, ABCC2, ABCC3, ABCC6, ACTB, ACTG1, ADAM12, ADCY3, ADCY7, ADCYAP1, ADGRE5, AGRN, AGTR1, AKT3, ALOX15, ANGPT1, ANPEP, ANXA1, ANXA2, AOC1, AP1M2, AP1S1, APOA1, APOB, AR, ARHGEF25, ARPC1B, ATP6AP2, ATP6V0A4, ATP6V1B1, AXL, AZU1, B2M, B4GALT1, BCL2L1, BDKRB1, BDKRB2, BIRC3, BOC, BST1, BST2, BTK, C1R, C1S, C2, C3, C4B, CACNA1S, CACNB3, CACNB4, CALM1, CAMK2G, CAP1, CARD11, CASP1, C…	[A1BG, AAAS, ABCA10, ABCA12, ABCA13, ABCA2, ABCA3, ABCA4, ABCA5, ABCA6, ABCA7, ABCA8, ABCA9, ABCB1, ABCB10, ABCB4, ABCB5, ABCB6, ABCB7, ABCB8, ABCB9, ABCC1, ABCC10, ABCC11, ABCC2, ABCC3, ABCC4, ABCC5, ABCC6, ABCC8, ABCC9, ABCD1, ABCD2, ABCD3, ABCE1, ABCF1, ABCG1, ABCG4, ABCG5, ABCG8, ABHD12, ABHD6, ABI1, ABI2, ABL1, ACAA1, ACD, ACLY, ACPP, ACTB, ACTG1, ACTL6A, ACTN2, ACTR10, ACTR1A, ACTR1B, ACTR2…	FALSE
http-//reactome.org/PathwayBrowser/#/R-HSA-2467813:0721	REACTOME_Pathways_01.03.2017	Separation of Sister Chromatids	[-1]	[Group74]	490	15.5556	1.09345e-10	1.00269e-07	{Group74=1.1535996190903022E-8}	{Group74=5.30655824781539E-7}	[ABCA12, ABCA6, ABCB1, ABCC2, ABCC3, ABCC6, ACTB, ACTG1, ADAM12, ADCY3, ADCY7, ADCYAP1, ADGRE5, AGRN, AGTR1, AKT3, ALOX15, ANGPT1, ANPEP, ANXA1, ANXA2, AOC1, AP1M2, AP1S1, APOA1, APOB, AR, ARHGEF25, ARPC1B, ATP6AP2, ATP6V0A4, ATP6V1B1, AXL, AZU1, B2M, B4GALT1, BCL2L1, BDKRB1, BDKRB2, BIRC3, BOC, BST1, BST2, BTK, C1R, C1S, C2, C3, C4B, CACNA1S, CACNB3, CACNB4, CALM1, CAMK2G, CAP1, CARD11, CASP1, C…	[A1BG, AAAS, ABCA10, ABCA12, ABCA13, ABCA2, ABCA3, ABCA4, ABCA5, ABCA6, ABCA7, ABCA8, ABCA9, ABCB1, ABCB10, ABCB4, ABCB5, ABCB6, ABCB7, ABCB8, ABCB9, ABCC1, ABCC10, ABCC11, ABCC2, ABCC3, ABCC4, ABCC5, ABCC6, ABCC8, ABCC9, ABCD1, ABCD2, ABCD3, ABCE1, ABCF1, ABCG1, ABCG4, ABCG5, ABCG8, ABHD12, ABHD6, ABI1, ABI2, ABL1, ACAA1, ACD, ACLY, ACPP, ACTB, ACTG1, ACTL6A, ACTN2, ACTR10, ACTR1A, ACTR1B, ACTR2…	FALSE
http-//reactome.org/PathwayBrowser/#/R-HSA-2555396:0732	REACTOME_Pathways_01.03.2017	Mitotic Metaphase and Anaphase	[-1]	[Group74]	490	15.5556	1.09345e-10	1.00269e-07	{Group74=1.1535996190903022E-8}	{Group74=5.30655824781539E-7}	[ABCA12, ABCA6, ABCB1, ABCC2, ABCC3, ABCC6, ACTB, ACTG1, ADAM12, ADCY3, ADCY7, ADCYAP1, ADGRE5, AGRN, AGTR1, AKT3, ALOX15, ANGPT1, ANPEP, ANXA1, ANXA2, AOC1, AP1M2, AP1S1, APOA1, APOB, AR, ARHGEF25, ARPC1B, ATP6AP2, ATP6V0A4, ATP6V1B1, AXL, AZU1, B2M, B4GALT1, BCL2L1, BDKRB1, BDKRB2, BIRC3, BOC, BST1, BST2, BTK, C1R, C1S, C2, C3, C4B, CACNA1S, CACNB3, CACNB4, CALM1, CAMK2G, CAP1, CARD11, CASP1, C…	[A1BG, AAAS, ABCA10, ABCA12, ABCA13, ABCA2, ABCA3, ABCA4, ABCA5, ABCA6, ABCA7, ABCA8, ABCA9, ABCB1, ABCB10, ABCB4, ABCB5, ABCB6, ABCB7, ABCB8, ABCB9, ABCC1, ABCC10, ABCC11, ABCC2, ABCC3, ABCC4, ABCC5, ABCC6, ABCC8, ABCC9, ABCD1, ABCD2, ABCD3, ABCE1, ABCF1, ABCG1, ABCG4, ABCG5, ABCG8, ABHD12, ABHD6, ABI1, ABI2, ABL1, ACAA1, ACD, ACLY, ACPP, ACTB, ACTG1, ACTL6A, ACTN2, ACTR10, ACTR1A, ACTR1B, ACTR2…	FALSE
http-//reactome.org/PathwayBrowser/#/R-HSA-2586552:0742	REACTOME_Pathways_01.03.2017	Signaling by Leptin	[-1]	[Group74]	490	15.5556	1.09345e-10	1.00269e-07	{Group74=1.1535996190903022E-8}	{Group74=5.30655824781539E-7}	[ABCA12, ABCA6, ABCB1, ABCC2, ABCC3, ABCC6, ACTB, ACTG1, ADAM12, ADCY3, ADCY7, ADCYAP1, ADGRE5, AGRN, AGTR1, AKT3, ALOX15, ANGPT1, ANPEP, ANXA1, ANXA2, AOC1, AP1M2, AP1S1, APOA1, APOB, AR, ARHGEF25, ARPC1B, ATP6AP2, ATP6V0A4, ATP6V1B1, AXL, AZU1, B2M, B4GALT1, BCL2L1, BDKRB1, BDKRB2, BIRC3, BOC, BST1, BST2, BTK, C1R, C1S, C2, C3, C4B, CACNA1S, CACNB3, CACNB4, CALM1, CAMK2G, CAP1, CARD11, CASP1, C…	[A1BG, AAAS, ABCA10, ABCA12, ABCA13, ABCA2, ABCA3, ABCA4, ABCA5, ABCA6, ABCA7, ABCA8, ABCA9, ABCB1, ABCB10, ABCB4, ABCB5, ABCB6, ABCB7, ABCB8, ABCB9, ABCC1, ABCC10, ABCC11, ABCC2, ABCC3, ABCC4, ABCC5, ABCC6, ABCC8, ABCC9, ABCD1, ABCD2, ABCD3, ABCE1, ABCF1, ABCG1, ABCG4, ABCG5, ABCG8, ABHD12, ABHD6, ABI1, ABI2, ABL1, ACAA1, ACD, ACLY, ACPP, ACTB, ACTG1, ACTL6A, ACTN2, ACTR10, ACTR1A, ACTR1B, ACTR2…	FALSE
http-//reactome.org/PathwayBrowser/#/R-HSA-2682334:0755	REACTOME_Pathways_01.03.2017	EPH-Ephrin signaling	[-1]	[Group68]	44	26.506	4.09292e-07	0.00035854	{Group68=6.694306347993046E-9}	{Group68=3.146323983556732E-7}	[ABLIM2, ACTB, ACTG1, ACTN1, ACTN4, ARHGEF28, ARPC1B, CALM1, CYGB, DCC, DDAH2, EFNB1, EFNB2, EPHA10, EPHA4, EPHA5, EPHB1, EPHB2, EPHB4, EPHB6, FYN, IQGAP1, KIRREL2, LIMK1, MMP2, MMP9, MYH10, MYH11, MYH14, MYH9, MYO10, NGEF, NTN4, PAK3, RGMA, SDC2, SHB, SLIT2, SLIT3, TRPC4, UNC5A, UNC5B, UNC5C, YES1]	[ABLIM1, ABLIM2, ABLIM3, ACTB, ACTG1, ACTN1, ACTN2, ACTN3, ACTN4, ACTR2, ACTR3, ADAM10, AGAP2, AKT1, AP2A1, AP2A2, AP2B1, AP2M1, AP2S1, APH1A, APH1B, ARHGEF28, ARHGEF7, ARPC1A, ARPC1B, ARPC2, ARPC3, ARPC4, ARPC5, CALM1, CALM2, CALM3, CASK, CAV1, CD2AP, CDC42, CFL1, CLTA, CLTB, CLTC, CLTCL1, CYGB, DCC, DDAH1, DDAH2, DHFR, DNM1, DNM2, DOCK1, EFNA1, EFNA2, EFNA3, EFNA4, EFNA5, EFNB1, EFNB2, EFNB3, E…	FALSE
http-//reactome.org/PathwayBrowser/#/R-HSA-2871796:0760	REACTOME_Pathways_01.03.2017	FCERI mediated MAPK activation	[-1]	[Group74]	490	15.5556	1.09345e-10	1.00269e-07	{Group74=1.1535996190903022E-8}	{Group74=5.30655824781539E-7}	[ABCA12, ABCA6, ABCB1, ABCC2, ABCC3, ABCC6, ACTB, ACTG1, ADAM12, ADCY3, ADCY7, ADCYAP1, ADGRE5, AGRN, AGTR1, AKT3, ALOX15, ANGPT1, ANPEP, ANXA1, ANXA2, AOC1, AP1M2, AP1S1, APOA1, APOB, AR, ARHGEF25, ARPC1B, ATP6AP2, ATP6V0A4, ATP6V1B1, AXL, AZU1, B2M, B4GALT1, BCL2L1, BDKRB1, BDKRB2, BIRC3, BOC, BST1, BST2, BTK, C1R, C1S, C2, C3, C4B, CACNA1S, CACNB3, CACNB4, CALM1, CAMK2G, CAP1, CARD11, CASP1, C…	[A1BG, AAAS, ABCA10, ABCA12, ABCA13, ABCA2, ABCA3, ABCA4, ABCA5, ABCA6, ABCA7, ABCA8, ABCA9, ABCB1, ABCB10, ABCB4, ABCB5, ABCB6, ABCB7, ABCB8, ABCB9, ABCC1, ABCC10, ABCC11, ABCC2, ABCC3, ABCC4, ABCC5, ABCC6, ABCC8, ABCC9, ABCD1, ABCD2, ABCD3, ABCE1, ABCF1, ABCG1, ABCG4, ABCG5, ABCG8, ABHD12, ABHD6, ABI1, ABI2, ABL1, ACAA1, ACD, ACLY, ACPP, ACTB, ACTG1, ACTL6A, ACTN2, ACTR10, ACTR1A, ACTR1B, ACTR2…	FALSE
http-//reactome.org/PathwayBrowser/#/R-HSA-2871837:0762	REACTOME_Pathways_01.03.2017	FCERI mediated NF-kB activation	[-1]	[Group74]	490	15.5556	1.09345e-10	1.00269e-07	{Group74=1.1535996190903022E-8}	{Group74=5.30655824781539E-7}	[ABCA12, ABCA6, ABCB1, ABCC2, ABCC3, ABCC6, ACTB, ACTG1, ADAM12, ADCY3, ADCY7, ADCYAP1, ADGRE5, AGRN, AGTR1, AKT3, ALOX15, ANGPT1, ANPEP, ANXA1, ANXA2, AOC1, AP1M2, AP1S1, APOA1, APOB, AR, ARHGEF25, ARPC1B, ATP6AP2, ATP6V0A4, ATP6V1B1, AXL, AZU1, B2M, B4GALT1, BCL2L1, BDKRB1, BDKRB2, BIRC3, BOC, BST1, BST2, BTK, C1R, C1S, C2, C3, C4B, CACNA1S, CACNB3, CACNB4, CALM1, CAMK2G, CAP1, CARD11, CASP1, C…	[A1BG, AAAS, ABCA10, ABCA12, ABCA13, ABCA2, ABCA3, ABCA4, ABCA5, ABCA6, ABCA7, ABCA8, ABCA9, ABCB1, ABCB10, ABCB4, ABCB5, ABCB6, ABCB7, ABCB8, ABCB9, ABCC1, ABCC10, ABCC11, ABCC2, ABCC3, ABCC4, ABCC5, ABCC6, ABCC8, ABCC9, ABCD1, ABCD2, ABCD3, ABCE1, ABCF1, ABCG1, ABCG4, ABCG5, ABCG8, ABHD12, ABHD6, ABI1, ABI2, ABL1, ACAA1, ACD, ACLY, ACPP, ACTB, ACTG1, ACTL6A, ACTN2, ACTR10, ACTR1A, ACTR1B, ACTR2…	FALSE
http-//reactome.org/PathwayBrowser/#/R-HSA-2980736:0769	REACTOME_Pathways_01.03.2017	Peptide hormone metabolism	[-1]	[Group71]	114	21.3084	8.13961e-10	7.37448e-07	{Group71=8.139605395709235E-10}	{Group71=4.232594805768802E-8}	[ACE, ACHE, ACTN1, ACTN4, ADCY3, ADCY7, ADCYAP1, ADM2, ADRA2A, ADRA2C, ADRB1, AKT3, ANPEP, APOA1, ATP6AP2, BCHE, CALM1, CAP1, CD9, CDX2, CLEC3B, COL1A1, COL1A2, CPB1, CPE, CSF2RB, DPP4, ECM1, ENDOD1, ENPEP, F2R, F2RL2, F8, FFAR1, FGB, FGG, FN1, FYN, GCGR, GLP2R, GNAI2, GNAL, GNAO1, GNAZ, GNB4, GNG11, GNG2, GNG8, GPBAR1, GPR176, HTR7, IGF1, IL2RB, INHBB, ISL1, ISLR, ITIH3, ITPR1, ITPR2, JAK3, KIF5…	[A1BG, ABCC4, ABHD12, ABHD6, ACE, ACE2, ACHE, ACTN1, ACTN2, ACTN4, ADCY1, ADCY2, ADCY3, ADCY4, ADCY5, ADCY6, ADCY7, ADCY8, ADCY9, ADCYAP1, ADCYAP1R1, ADM, ADM2, ADORA2A, ADORA2B, ADRA2A, ADRA2B, ADRA2C, ADRB1, ADRB2, ADRB3, AGT, AHCYL1, AHSG, AKT1, AKT2, AKT3, ALB, ALDOA, ANPEP, ANXA5, APBB1IP, APLP2, APOA1, APOH, APOOL, APP, ARRB1, ARRB2, ATP6AP2, AVP, AVPR2, BCAR1, BCHE, BRPF3, C9orf3, CALCA, C…	FALSE
http-//reactome.org/PathwayBrowser/#/R-HSA-2980766:0770	REACTOME_Pathways_01.03.2017	Nuclear Envelope Breakdown	[-1]	[Group69]	12	4.44444	2.74407e-05	0.0226111	{Group69=2.744068575886571E-5}	{Group69=1.6464411455319427E-4}	[CAMK2G, H2AFJ, HIST1H2BK, HIST1H4I, HSPA12B, HSPA2, NEK6, PPP2R1B, PRKCB, RCC1, RPP25, SLC45A3]	[AAAS, AKT1S1, ALYREF, ARPP19, ATM, ATR, BAG1, BAG2, BAG3, BAG4, BAG5, BANF1, BLZF1, C14orf166, C2orf49, CAMK2A, CAMK2B, CAMK2D, CAMK2G, CCAR2, CCNB1, CCNB2, CDK1, CLP1, CNEP1R1, CPSF1, CPSF2, CPSF3, CPSF4, CREBBP, CRYAB, CSTF2, CTDNEP1, DDX1, DNAJB1, DNAJB6, DNAJC2, DNAJC7, EEF1A1, EIF4E, ELAC2, EMD, ENSA, EP300, FAM98B, FGF21, FIP1L1, FKBP4, G6PC, G6PC2, G6PC3, GCK, GCKR, GOLGA2, GORASP1, GORAS…	FALSE
http-//reactome.org/PathwayBrowser/#/R-HSA-3000157:0776	REACTOME_Pathways_01.03.2017	Laminin interactions	[-1]	[Group67, Group73]	24	42.8571	6.99743e-09	6.28369e-06	{Group67=3.111483445886633E-12, Group73=4.069892127261006E-25}	{Group67=1.8980049019908463E-10, Group73=2.930322331627924E-23}	[COL11A1, COL1A1, COL1A2, COL24A1, COL27A1, COL3A1, COL4A1, COL4A4, COL4A5, COL5A1, COL5A2, COL5A3, FN1, ITGA1, ITGA2, ITGA6, ITGB4, LAMA3, LAMB1, LAMB3, LAMC2, LAMC3, NID1, TNS3]	[COL11A1, COL11A2, COL18A1, COL1A1, COL1A2, COL24A1, COL27A1, COL2A1, COL3A1, COL4A1, COL4A2, COL4A3, COL4A4, COL4A5, COL4A6, COL5A1, COL5A2, COL5A3, COL7A1, CRK, CRKL, DOCK7, FN1, GAB1, HGF, HSPG2, ITGA1, ITGA2, ITGA3, ITGA6, ITGA7, ITGAV, ITGB1, ITGB4, LAMA1, LAMA2, LAMA3, LAMA4, LAMA5, LAMB1, LAMB2, LAMB3, LAMC1, LAMC2, LAMC3, MET, NID1, NID2, PTK2, RAC1, RAP1A, RAP1B, RAPGEF1, SRC, TNS3, TNS4]	FALSE
http-//reactome.org/PathwayBrowser/#/R-HSA-3000170:0777	REACTOME_Pathways_01.03.2017	Syndecan interactions	[-1]	[Group67]	17	62.963	5.70752e-10	5.18243e-07	{Group67=3.111483445886633E-12}	{Group67=1.8980049019908463E-10}	[ACTN1, COL1A1, COL1A2, COL3A1, COL5A1, COL5A2, COL5A3, FN1, ITGA2, ITGA6, ITGB4, ITGB5, SDC2, TGFB1, THBS1, TNC, VTN]	[ACTN1, CASK, COL1A1, COL1A2, COL3A1, COL5A1, COL5A2, COL5A3, FGF2, FN1, ITGA2, ITGA6, ITGAV, ITGB1, ITGB3, ITGB4, ITGB5, PRKCA, SDC1, SDC2, SDC3, SDC4, TGFB1, THBS1, TNC, TRAPPC4, VTN]	FALSE
http-//reactome.org/PathwayBrowser/#/R-HSA-3000171:0778	REACTOME_Pathways_01.03.2017	Non-integrin membrane-ECM interactions	[-1]	[Group70]	90	26.0116	6.58177e-13	6.08814e-10	{Group70=2.10335511245983E-14}	{Group70=1.3461472719742912E-12}	[ACTN1, AGRN, AKR1B10, AKR1C1, ALDH1L2, AMN, AOX1, APOA1, APOB, APOC3, APOE, B3GAT1, BCAN, BGN, BST1, CALM1, CD38, CHPF, CHST14, CHST15, CHSY1, CHSY3, COL11A1, COL1A1, COL1A2, COL3A1, COL4A1, COL4A4, COL4A5, COL5A1, COL5A2, COL5A3, CSGALNACT1, CSPG4, DCN, DDR2, DHRS9, ENPP2, EXT1, FASN, FMOD, FN1, GPC3, GPC6, GUCA1A, HEXB, HPSE, HS3ST1, HS3ST3A1, HS6ST1, ITGA2, ITGA6, ITGB4, ITGB5, LAMA3, LAMB1, …	[AASDHPPT, ABCA4, ABCC1, ABCD4, ACACA, ACACB, ACP5, ACTN1, AGRN, AKR1B10, AKR1C1, AKR1C3, AKR1C4, ALDH1L1, ALDH1L2, AMN, AOX1, APOA1, APOA2, APOB, APOC2, APOC3, APOE, APOM, ARSB, B3GALT6, B3GAT1, B3GAT2, B3GAT3, B4GALT7, BCAN, BCO1, BCO2, BGN, BST1, BTD, CALM1, CALM2, CALM3, CAMKMT, CASK, CD320, CD38, CHPF, CHPF2, CHST11, CHST12, CHST13, CHST14, CHST15, CHST3, CHST7, CHSY1, CHSY3, CHURC1-FNTB, CL…	FALSE
http-//reactome.org/PathwayBrowser/#/R-HSA-3000178:0779	REACTOME_Pathways_01.03.2017	ECM proteoglycans	[-1]	[Group73]	97	44.9074	9.63814e-34	9.04057e-31	{Group73=4.069892127261006E-25}	{Group73=2.930322331627924E-23}	[AGRN, ASPN, BCAN, BGN, CACNA1S, CACNB3, CACNB4, CD44, CDH1, COL11A1, COL14A1, COL15A1, COL1A1, COL1A2, COL22A1, COL24A1, COL26A1, COL27A1, COL3A1, COL4A1, COL4A4, COL4A5, COL5A1, COL5A2, COL5A3, COL6A1, COL6A2, COL6A3, COL6A6, COL8A1, COL8A2, COL9A2, COL9A3, COMP, CRTAP, CTSK, CTSS, DCN, F11R, FBN1, FGB, FGG, FMOD, FN1, GDNF, GFRA2, HAPLN1, ICAM1, ICAM2, ICAM5, ITGA1, ITGA10, ITGA11, ITGA2, ITGA…	[ADAM10, ADAM17, ADAM9, ADAMTS14, ADAMTS2, ADAMTS3, AGRN, APP, ARTN, ASPN, BCAN, BGN, BMP1, BSG, CACNA1C, CACNA1D, CACNA1G, CACNA1H, CACNA1I, CACNA1S, CACNB1, CACNB2, CACNB3, CACNB4, CD151, CD44, CD47, CDH1, CNTN2, COL10A1, COL11A1, COL11A2, COL12A1, COL13A1, COL14A1, COL15A1, COL16A1, COL17A1, COL18A1, COL19A1, COL1A1, COL1A2, COL20A1, COL21A1, COL22A1, COL23A1, COL24A1, COL25A1, COL26A1, COL27A…	FALSE
http-//reactome.org/PathwayBrowser/#/R-HSA-3301854:0810	REACTOME_Pathways_01.03.2017	Nuclear Pore Complex (NPC) Disassembly	[-1]	[Group69]	12	4.44444	2.74407e-05	0.0226111	{Group69=2.744068575886571E-5}	{Group69=1.6464411455319427E-4}	[CAMK2G, H2AFJ, HIST1H2BK, HIST1H4I, HSPA12B, HSPA2, NEK6, PPP2R1B, PRKCB, RCC1, RPP25, SLC45A3]	[AAAS, AKT1S1, ALYREF, ARPP19, ATM, ATR, BAG1, BAG2, BAG3, BAG4, BAG5, BANF1, BLZF1, C14orf166, C2orf49, CAMK2A, CAMK2B, CAMK2D, CAMK2G, CCAR2, CCNB1, CCNB2, CDK1, CLP1, CNEP1R1, CPSF1, CPSF2, CPSF3, CPSF4, CREBBP, CRYAB, CSTF2, CTDNEP1, DDX1, DNAJB1, DNAJB6, DNAJC2, DNAJC7, EEF1A1, EIF4E, ELAC2, EMD, ENSA, EP300, FAM98B, FGF21, FIP1L1, FKBP4, G6PC, G6PC2, G6PC3, GCK, GCKR, GOLGA2, GORASP1, GORAS…	FALSE
http-//reactome.org/PathwayBrowser/#/R-HSA-3371453:0831	REACTOME_Pathways_01.03.2017	Regulation of HSF1-mediated heat shock response	[-1]	[Group69]	12	4.44444	2.74407e-05	0.0226111	{Group69=2.744068575886571E-5}	{Group69=1.6464411455319427E-4}	[CAMK2G, H2AFJ, HIST1H2BK, HIST1H4I, HSPA12B, HSPA2, NEK6, PPP2R1B, PRKCB, RCC1, RPP25, SLC45A3]	[AAAS, AKT1S1, ALYREF, ARPP19, ATM, ATR, BAG1, BAG2, BAG3, BAG4, BAG5, BANF1, BLZF1, C14orf166, C2orf49, CAMK2A, CAMK2B, CAMK2D, CAMK2G, CCAR2, CCNB1, CCNB2, CDK1, CLP1, CNEP1R1, CPSF1, CPSF2, CPSF3, CPSF4, CREBBP, CRYAB, CSTF2, CTDNEP1, DDX1, DNAJB1, DNAJB6, DNAJC2, DNAJC7, EEF1A1, EIF4E, ELAC2, EMD, ENSA, EP300, FAM98B, FGF21, FIP1L1, FKBP4, G6PC, G6PC2, G6PC3, GCK, GCKR, GOLGA2, GORASP1, GORAS…	FALSE
http-//reactome.org/PathwayBrowser/#/R-HSA-3371556:0833	REACTOME_Pathways_01.03.2017	Cellular response to heat stress	[-1]	[Group69]	12	4.44444	2.74407e-05	0.0226111	{Group69=2.744068575886571E-5}	{Group69=1.6464411455319427E-4}	[CAMK2G, H2AFJ, HIST1H2BK, HIST1H4I, HSPA12B, HSPA2, NEK6, PPP2R1B, PRKCB, RCC1, RPP25, SLC45A3]	[AAAS, AKT1S1, ALYREF, ARPP19, ATM, ATR, BAG1, BAG2, BAG3, BAG4, BAG5, BANF1, BLZF1, C14orf166, C2orf49, CAMK2A, CAMK2B, CAMK2D, CAMK2G, CCAR2, CCNB1, CCNB2, CDK1, CLP1, CNEP1R1, CPSF1, CPSF2, CPSF3, CPSF4, CREBBP, CRYAB, CSTF2, CTDNEP1, DDX1, DNAJB1, DNAJB6, DNAJC2, DNAJC7, EEF1A1, EIF4E, ELAC2, EMD, ENSA, EP300, FAM98B, FGF21, FIP1L1, FKBP4, G6PC, G6PC2, G6PC3, GCK, GCKR, GOLGA2, GORASP1, GORAS…	FALSE
http-//reactome.org/PathwayBrowser/#/R-HSA-349425:0837	REACTOME_Pathways_01.03.2017	Autodegradation of the E3 ubiquitin ligase COP1	[-1]	[Group74]	490	15.5556	1.09345e-10	1.00269e-07	{Group74=1.1535996190903022E-8}	{Group74=5.30655824781539E-7}	[ABCA12, ABCA6, ABCB1, ABCC2, ABCC3, ABCC6, ACTB, ACTG1, ADAM12, ADCY3, ADCY7, ADCYAP1, ADGRE5, AGRN, AGTR1, AKT3, ALOX15, ANGPT1, ANPEP, ANXA1, ANXA2, AOC1, AP1M2, AP1S1, APOA1, APOB, AR, ARHGEF25, ARPC1B, ATP6AP2, ATP6V0A4, ATP6V1B1, AXL, AZU1, B2M, B4GALT1, BCL2L1, BDKRB1, BDKRB2, BIRC3, BOC, BST1, BST2, BTK, C1R, C1S, C2, C3, C4B, CACNA1S, CACNB3, CACNB4, CALM1, CAMK2G, CAP1, CARD11, CASP1, C…	[A1BG, AAAS, ABCA10, ABCA12, ABCA13, ABCA2, ABCA3, ABCA4, ABCA5, ABCA6, ABCA7, ABCA8, ABCA9, ABCB1, ABCB10, ABCB4, ABCB5, ABCB6, ABCB7, ABCB8, ABCB9, ABCC1, ABCC10, ABCC11, ABCC2, ABCC3, ABCC4, ABCC5, ABCC6, ABCC8, ABCC9, ABCD1, ABCD2, ABCD3, ABCE1, ABCF1, ABCG1, ABCG4, ABCG5, ABCG8, ABHD12, ABHD6, ABI1, ABI2, ABL1, ACAA1, ACD, ACLY, ACPP, ACTB, ACTG1, ACTL6A, ACTN2, ACTR10, ACTR1A, ACTR1B, ACTR2…	FALSE
http-//reactome.org/PathwayBrowser/#/R-HSA-350562:0839	REACTOME_Pathways_01.03.2017	Regulation of ornithine decarboxylase (ODC)	[-1]	[Group74]	490	15.5556	1.09345e-10	1.00269e-07	{Group74=1.1535996190903022E-8}	{Group74=5.30655824781539E-7}	[ABCA12, ABCA6, ABCB1, ABCC2, ABCC3, ABCC6, ACTB, ACTG1, ADAM12, ADCY3, ADCY7, ADCYAP1, ADGRE5, AGRN, AGTR1, AKT3, ALOX15, ANGPT1, ANPEP, ANXA1, ANXA2, AOC1, AP1M2, AP1S1, APOA1, APOB, AR, ARHGEF25, ARPC1B, ATP6AP2, ATP6V0A4, ATP6V1B1, AXL, AZU1, B2M, B4GALT1, BCL2L1, BDKRB1, BDKRB2, BIRC3, BOC, BST1, BST2, BTK, C1R, C1S, C2, C3, C4B, CACNA1S, CACNB3, CACNB4, CALM1, CAMK2G, CAP1, CARD11, CASP1, C…	[A1BG, AAAS, ABCA10, ABCA12, ABCA13, ABCA2, ABCA3, ABCA4, ABCA5, ABCA6, ABCA7, ABCA8, ABCA9, ABCB1, ABCB10, ABCB4, ABCB5, ABCB6, ABCB7, ABCB8, ABCB9, ABCC1, ABCC10, ABCC11, ABCC2, ABCC3, ABCC4, ABCC5, ABCC6, ABCC8, ABCC9, ABCD1, ABCD2, ABCD3, ABCE1, ABCF1, ABCG1, ABCG4, ABCG5, ABCG8, ABHD12, ABHD6, ABI1, ABI2, ABL1, ACAA1, ACD, ACLY, ACPP, ACTB, ACTG1, ACTL6A, ACTN2, ACTR10, ACTR1A, ACTR1B, ACTR2…	FALSE
http-//reactome.org/PathwayBrowser/#/R-HSA-351202:0843	REACTOME_Pathways_01.03.2017	Metabolism of polyamines	[-1]	[Group74]	490	15.5556	1.09345e-10	1.00269e-07	{Group74=1.1535996190903022E-8}	{Group74=5.30655824781539E-7}	[ABCA12, ABCA6, ABCB1, ABCC2, ABCC3, ABCC6, ACTB, ACTG1, ADAM12, ADCY3, ADCY7, ADCYAP1, ADGRE5, AGRN, AGTR1, AKT3, ALOX15, ANGPT1, ANPEP, ANXA1, ANXA2, AOC1, AP1M2, AP1S1, APOA1, APOB, AR, ARHGEF25, ARPC1B, ATP6AP2, ATP6V0A4, ATP6V1B1, AXL, AZU1, B2M, B4GALT1, BCL2L1, BDKRB1, BDKRB2, BIRC3, BOC, BST1, BST2, BTK, C1R, C1S, C2, C3, C4B, CACNA1S, CACNB3, CACNB4, CALM1, CAMK2G, CAP1, CARD11, CASP1, C…	[A1BG, AAAS, ABCA10, ABCA12, ABCA13, ABCA2, ABCA3, ABCA4, ABCA5, ABCA6, ABCA7, ABCA8, ABCA9, ABCB1, ABCB10, ABCB4, ABCB5, ABCB6, ABCB7, ABCB8, ABCB9, ABCC1, ABCC10, ABCC11, ABCC2, ABCC3, ABCC4, ABCC5, ABCC6, ABCC8, ABCC9, ABCD1, ABCD2, ABCD3, ABCE1, ABCF1, ABCG1, ABCG4, ABCG5, ABCG8, ABHD12, ABHD6, ABI1, ABI2, ABL1, ACAA1, ACD, ACLY, ACPP, ACTB, ACTG1, ACTL6A, ACTN2, ACTR10, ACTR1A, ACTR1B, ACTR2…	FALSE
http-//reactome.org/PathwayBrowser/#/R-HSA-3560782:0849	REACTOME_Pathways_01.03.2017	Diseases associated with glycosaminoglycan metabolism	[-1]	[Group70]	90	26.0116	6.58177e-13	6.08814e-10	{Group70=2.10335511245983E-14}	{Group70=1.3461472719742912E-12}	[ACTN1, AGRN, AKR1B10, AKR1C1, ALDH1L2, AMN, AOX1, APOA1, APOB, APOC3, APOE, B3GAT1, BCAN, BGN, BST1, CALM1, CD38, CHPF, CHST14, CHST15, CHSY1, CHSY3, COL11A1, COL1A1, COL1A2, COL3A1, COL4A1, COL4A4, COL4A5, COL5A1, COL5A2, COL5A3, CSGALNACT1, CSPG4, DCN, DDR2, DHRS9, ENPP2, EXT1, FASN, FMOD, FN1, GPC3, GPC6, GUCA1A, HEXB, HPSE, HS3ST1, HS3ST3A1, HS6ST1, ITGA2, ITGA6, ITGB4, ITGB5, LAMA3, LAMB1, …	[AASDHPPT, ABCA4, ABCC1, ABCD4, ACACA, ACACB, ACP5, ACTN1, AGRN, AKR1B10, AKR1C1, AKR1C3, AKR1C4, ALDH1L1, ALDH1L2, AMN, AOX1, APOA1, APOA2, APOB, APOC2, APOC3, APOE, APOM, ARSB, B3GALT6, B3GAT1, B3GAT2, B3GAT3, B4GALT7, BCAN, BCO1, BCO2, BGN, BST1, BTD, CALM1, CALM2, CALM3, CAMKMT, CASK, CD320, CD38, CHPF, CHPF2, CHST11, CHST12, CHST13, CHST14, CHST15, CHST3, CHST7, CHSY1, CHSY3, CHURC1-FNTB, CL…	FALSE
http-//reactome.org/PathwayBrowser/#/R-HSA-3560783:0850	REACTOME_Pathways_01.03.2017	Defective B4GALT7 causes EDS, progeroid type	[-1]	[Group70]	90	26.0116	6.58177e-13	6.08814e-10	{Group70=2.10335511245983E-14}	{Group70=1.3461472719742912E-12}	[ACTN1, AGRN, AKR1B10, AKR1C1, ALDH1L2, AMN, AOX1, APOA1, APOB, APOC3, APOE, B3GAT1, BCAN, BGN, BST1, CALM1, CD38, CHPF, CHST14, CHST15, CHSY1, CHSY3, COL11A1, COL1A1, COL1A2, COL3A1, COL4A1, COL4A4, COL4A5, COL5A1, COL5A2, COL5A3, CSGALNACT1, CSPG4, DCN, DDR2, DHRS9, ENPP2, EXT1, FASN, FMOD, FN1, GPC3, GPC6, GUCA1A, HEXB, HPSE, HS3ST1, HS3ST3A1, HS6ST1, ITGA2, ITGA6, ITGB4, ITGB5, LAMA3, LAMB1, …	[AASDHPPT, ABCA4, ABCC1, ABCD4, ACACA, ACACB, ACP5, ACTN1, AGRN, AKR1B10, AKR1C1, AKR1C3, AKR1C4, ALDH1L1, ALDH1L2, AMN, AOX1, APOA1, APOA2, APOB, APOC2, APOC3, APOE, APOM, ARSB, B3GALT6, B3GAT1, B3GAT2, B3GAT3, B4GALT7, BCAN, BCO1, BCO2, BGN, BST1, BTD, CALM1, CALM2, CALM3, CAMKMT, CASK, CD320, CD38, CHPF, CHPF2, CHST11, CHST12, CHST13, CHST14, CHST15, CHST3, CHST7, CHSY1, CHSY3, CHURC1-FNTB, CL…	FALSE
http-//reactome.org/PathwayBrowser/#/R-HSA-3560801:0851	REACTOME_Pathways_01.03.2017	Defective B3GAT3 causes JDSSDHD	[-1]	[Group70]	90	26.0116	6.58177e-13	6.08814e-10	{Group70=2.10335511245983E-14}	{Group70=1.3461472719742912E-12}	[ACTN1, AGRN, AKR1B10, AKR1C1, ALDH1L2, AMN, AOX1, APOA1, APOB, APOC3, APOE, B3GAT1, BCAN, BGN, BST1, CALM1, CD38, CHPF, CHST14, CHST15, CHSY1, CHSY3, COL11A1, COL1A1, COL1A2, COL3A1, COL4A1, COL4A4, COL4A5, COL5A1, COL5A2, COL5A3, CSGALNACT1, CSPG4, DCN, DDR2, DHRS9, ENPP2, EXT1, FASN, FMOD, FN1, GPC3, GPC6, GUCA1A, HEXB, HPSE, HS3ST1, HS3ST3A1, HS6ST1, ITGA2, ITGA6, ITGB4, ITGB5, LAMA3, LAMB1, …	[AASDHPPT, ABCA4, ABCC1, ABCD4, ACACA, ACACB, ACP5, ACTN1, AGRN, AKR1B10, AKR1C1, AKR1C3, AKR1C4, ALDH1L1, ALDH1L2, AMN, AOX1, APOA1, APOA2, APOB, APOC2, APOC3, APOE, APOM, ARSB, B3GALT6, B3GAT1, B3GAT2, B3GAT3, B4GALT7, BCAN, BCO1, BCO2, BGN, BST1, BTD, CALM1, CALM2, CALM3, CAMKMT, CASK, CD320, CD38, CHPF, CHPF2, CHST11, CHST12, CHST13, CHST14, CHST15, CHST3, CHST7, CHSY1, CHSY3, CHURC1-FNTB, CL…	FALSE
http-//reactome.org/PathwayBrowser/#/R-HSA-3656237:0859	REACTOME_Pathways_01.03.2017	Defective EXT2 causes exostoses 2	[-1]	[Group70]	90	26.0116	6.58177e-13	6.08814e-10	{Group70=2.10335511245983E-14}	{Group70=1.3461472719742912E-12}	[ACTN1, AGRN, AKR1B10, AKR1C1, ALDH1L2, AMN, AOX1, APOA1, APOB, APOC3, APOE, B3GAT1, BCAN, BGN, BST1, CALM1, CD38, CHPF, CHST14, CHST15, CHSY1, CHSY3, COL11A1, COL1A1, COL1A2, COL3A1, COL4A1, COL4A4, COL4A5, COL5A1, COL5A2, COL5A3, CSGALNACT1, CSPG4, DCN, DDR2, DHRS9, ENPP2, EXT1, FASN, FMOD, FN1, GPC3, GPC6, GUCA1A, HEXB, HPSE, HS3ST1, HS3ST3A1, HS6ST1, ITGA2, ITGA6, ITGB4, ITGB5, LAMA3, LAMB1, …	[AASDHPPT, ABCA4, ABCC1, ABCD4, ACACA, ACACB, ACP5, ACTN1, AGRN, AKR1B10, AKR1C1, AKR1C3, AKR1C4, ALDH1L1, ALDH1L2, AMN, AOX1, APOA1, APOA2, APOB, APOC2, APOC3, APOE, APOM, ARSB, B3GALT6, B3GAT1, B3GAT2, B3GAT3, B4GALT7, BCAN, BCO1, BCO2, BGN, BST1, BTD, CALM1, CALM2, CALM3, CAMKMT, CASK, CD320, CD38, CHPF, CHPF2, CHST11, CHST12, CHST13, CHST14, CHST15, CHST3, CHST7, CHSY1, CHSY3, CHURC1-FNTB, CL…	FALSE
http-//reactome.org/PathwayBrowser/#/R-HSA-3656253:0862	REACTOME_Pathways_01.03.2017	Defective EXT1 causes exostoses 1, TRPS2 and CHDS	[-1]	[Group70]	90	26.0116	6.58177e-13	6.08814e-10	{Group70=2.10335511245983E-14}	{Group70=1.3461472719742912E-12}	[ACTN1, AGRN, AKR1B10, AKR1C1, ALDH1L2, AMN, AOX1, APOA1, APOB, APOC3, APOE, B3GAT1, BCAN, BGN, BST1, CALM1, CD38, CHPF, CHST14, CHST15, CHSY1, CHSY3, COL11A1, COL1A1, COL1A2, COL3A1, COL4A1, COL4A4, COL4A5, COL5A1, COL5A2, COL5A3, CSGALNACT1, CSPG4, DCN, DDR2, DHRS9, ENPP2, EXT1, FASN, FMOD, FN1, GPC3, GPC6, GUCA1A, HEXB, HPSE, HS3ST1, HS3ST3A1, HS6ST1, ITGA2, ITGA6, ITGB4, ITGB5, LAMA3, LAMB1, …	[AASDHPPT, ABCA4, ABCC1, ABCD4, ACACA, ACACB, ACP5, ACTN1, AGRN, AKR1B10, AKR1C1, AKR1C3, AKR1C4, ALDH1L1, ALDH1L2, AMN, AOX1, APOA1, APOA2, APOB, APOC2, APOC3, APOE, APOM, ARSB, B3GALT6, B3GAT1, B3GAT2, B3GAT3, B4GALT7, BCAN, BCO1, BCO2, BGN, BST1, BTD, CALM1, CALM2, CALM3, CAMKMT, CASK, CD320, CD38, CHPF, CHPF2, CHST11, CHST12, CHST13, CHST14, CHST15, CHST3, CHST7, CHSY1, CHSY3, CHURC1-FNTB, CL…	FALSE
http-//reactome.org/PathwayBrowser/#/R-HSA-3700989:0866	REACTOME_Pathways_01.03.2017	Transcriptional Regulation by TP53	[-1]	[Group61]	22	5.44554	8.97791e-06	0.00752349	{Group61=8.977914512761365E-6}	{Group61=1.256908031786591E-4}	[AKT3, BNIP3L, CASP1, CASP10, CDKN2A, FAS, FOS, G6PD, IGFBP3, MAP2K6, MAPK11, PLK2, PLK3, PMAIP1, POU4F1, PPP2R1B, PRDM1, PRELID1, RGCC, SESN3, SGK1, TNKS1BP1]	[AGO1, AGO2, AGO3, AGO4, AIFM2, AKT1, AKT2, AKT3, APAF1, ARID3A, ATF2, ATM, ATR, ATRIP, AURKA, AURKB, BANP, BARD1, BAX, BBC3, BCL2L14, BCL6, BID, BIRC5, BLM, BNIP3L, BRCA1, BRD1, BRD7, BRIP1, BRPF1, BRPF3, BTG2, CARM1, CASP1, CASP10, CASP2, CASP6, CCNA1, CCNA2, CCNB1, CCNE1, CCNE2, CCNG1, CCNH, CCNK, CCNT1, CCNT2, CDC25C, CDK1, CDK12, CDK13, CDK2, CDK5, CDK5R1, CDK7, CDK9, CDKN1A, CDKN1B, CDKN2A,…	TRUE
http-//reactome.org/PathwayBrowser/#/R-HSA-373076:0869	REACTOME_Pathways_01.03.2017	Class A/1 (Rhodopsin-like receptors)	[-1]	[Group64]	65	20.1863	2.81486e-05	0.0231382	{Group64=3.566343527160193E-9}	{Group64=1.7475083283084946E-7}	[ACKR3, ACKR4, ADRA2A, ADRA2C, ADRB1, AGTR1, ANXA1, APLNR, BDKRB1, BDKRB2, C3, CCKAR, CHRM1, CNR1, CXCL1, CXCL10, CXCL16, CXCL2, CXCL3, CXCL5, CXCL6, CXCR4, CYSLTR1, CYSLTR2, DRD2, EDN1, EDN2, EDN3, EDNRA, EDNRB, F2R, F2RL1, F2RL2, FFAR1, GNRH2, GPBAR1, GPR143, HTR2A, HTR7, LPAR1, LPAR2, LPAR4, LPAR5, LPAR6, LTB4R, MCHR1, NMU, NPY, NTSR1, OXER1, P2RY6, PLPPR2, PLPPR3, PTGDR2, PTGER2, PTGER4, PTGF…	[ACKR1, ACKR3, ACKR4, ADORA1, ADORA2A, ADORA2B, ADORA3, ADRA1A, ADRA1B, ADRA1D, ADRA2A, ADRA2B, ADRA2C, ADRB1, ADRB2, ADRB3, AGT, AGTR1, AGTR2, ANXA1, APLN, APLNR, APP, AVP, AVPR1A, AVPR1B, AVPR2, BDKRB1, BDKRB2, BRS3, C3, C3AR1, C5, C5AR1, C5AR2, CCK, CCKAR, CCKBR, CCL1, CCL13, CCL16, CCL19, CCL20, CCL21, CCL25, CCL27, CCL28, CCL5, CCR1, CCR10, CCR2, CCR3, CCR4, CCR5, CCR6, CCR7, CCR8, CCR9, CCR…	FALSE
http-//reactome.org/PathwayBrowser/#/R-HSA-373080:0870	REACTOME_Pathways_01.03.2017	Class B/2 (Secretin family receptors)	[-1]	[Group64]	88	19.5122	4.65144e-06	0.00393512	{Group64=3.566343527160193E-9}	{Group64=1.7475083283084946E-7}	[ACKR3, ACKR4, ADCYAP1, ADGRE5, ADM2, ADRA2A, ADRA2C, ADRB1, AGTR1, ANXA1, APLNR, BDKRB1, BDKRB2, C3, CCKAR, CHRM1, CNR1, CXCL1, CXCL10, CXCL16, CXCL2, CXCL3, CXCL5, CXCL6, CXCR4, CYSLTR1, CYSLTR2, DRD2, EDN1, EDN2, EDN3, EDNRA, EDNRB, F2R, F2RL1, F2RL2, FFAR1, FZD7, FZD9, GCGR, GLP2R, GNB4, GNG11, GNG2, GNG8, GNRH2, GPBAR1, GPR143, GRM2, HTR2A, HTR7, IHH, LPAR1, LPAR2, LPAR4, LPAR5, LPAR6, LTB4R…	[ACKR1, ACKR3, ACKR4, ADCYAP1, ADCYAP1R1, ADGRE1, ADGRE2, ADGRE3, ADGRE5, ADM, ADM2, ADORA1, ADORA2A, ADORA2B, ADORA3, ADRA1A, ADRA1B, ADRA1D, ADRA2A, ADRA2B, ADRA2C, ADRB1, ADRB2, ADRB3, AGT, AGTR1, AGTR2, ANXA1, APLN, APLNR, APP, AVP, AVPR1A, AVPR1B, AVPR2, BDKRB1, BDKRB2, BRS3, C3, C3AR1, C5, C5AR1, C5AR2, CALCA, CALCB, CALCR, CALCRL, CASR, CCK, CCKAR, CCKBR, CCL1, CCL13, CCL16, CCL19, CCL20, …	FALSE
http-//reactome.org/PathwayBrowser/#/R-HSA-373752:0871	REACTOME_Pathways_01.03.2017	Netrin-1 signaling	[-1]	[Group68]	44	26.506	4.09292e-07	0.00035854	{Group68=6.694306347993046E-9}	{Group68=3.146323983556732E-7}	[ABLIM2, ACTB, ACTG1, ACTN1, ACTN4, ARHGEF28, ARPC1B, CALM1, CYGB, DCC, DDAH2, EFNB1, EFNB2, EPHA10, EPHA4, EPHA5, EPHB1, EPHB2, EPHB4, EPHB6, FYN, IQGAP1, KIRREL2, LIMK1, MMP2, MMP9, MYH10, MYH11, MYH14, MYH9, MYO10, NGEF, NTN4, PAK3, RGMA, SDC2, SHB, SLIT2, SLIT3, TRPC4, UNC5A, UNC5B, UNC5C, YES1]	[ABLIM1, ABLIM2, ABLIM3, ACTB, ACTG1, ACTN1, ACTN2, ACTN3, ACTN4, ACTR2, ACTR3, ADAM10, AGAP2, AKT1, AP2A1, AP2A2, AP2B1, AP2M1, AP2S1, APH1A, APH1B, ARHGEF28, ARHGEF7, ARPC1A, ARPC1B, ARPC2, ARPC3, ARPC4, ARPC5, CALM1, CALM2, CALM3, CASK, CAV1, CD2AP, CDC42, CFL1, CLTA, CLTB, CLTC, CLTCL1, CYGB, DCC, DDAH1, DDAH2, DHFR, DNM1, DNM2, DOCK1, EFNA1, EFNA2, EFNA3, EFNA4, EFNA5, EFNB1, EFNB2, EFNB3, E…	FALSE
http-//reactome.org/PathwayBrowser/#/R-HSA-373753:0872	REACTOME_Pathways_01.03.2017	Nephrin interactions	[-1]	[Group68]	44	26.506	4.09292e-07	0.00035854	{Group68=6.694306347993046E-9}	{Group68=3.146323983556732E-7}	[ABLIM2, ACTB, ACTG1, ACTN1, ACTN4, ARHGEF28, ARPC1B, CALM1, CYGB, DCC, DDAH2, EFNB1, EFNB2, EPHA10, EPHA4, EPHA5, EPHB1, EPHB2, EPHB4, EPHB6, FYN, IQGAP1, KIRREL2, LIMK1, MMP2, MMP9, MYH10, MYH11, MYH14, MYH9, MYO10, NGEF, NTN4, PAK3, RGMA, SDC2, SHB, SLIT2, SLIT3, TRPC4, UNC5A, UNC5B, UNC5C, YES1]	[ABLIM1, ABLIM2, ABLIM3, ACTB, ACTG1, ACTN1, ACTN2, ACTN3, ACTN4, ACTR2, ACTR3, ADAM10, AGAP2, AKT1, AP2A1, AP2A2, AP2B1, AP2M1, AP2S1, APH1A, APH1B, ARHGEF28, ARHGEF7, ARPC1A, ARPC1B, ARPC2, ARPC3, ARPC4, ARPC5, CALM1, CALM2, CALM3, CASK, CAV1, CD2AP, CDC42, CFL1, CLTA, CLTB, CLTC, CLTCL1, CYGB, DCC, DDAH1, DDAH2, DHFR, DNM1, DNM2, DOCK1, EFNA1, EFNA2, EFNA3, EFNA4, EFNA5, EFNB1, EFNB2, EFNB3, E…	FALSE
http-//reactome.org/PathwayBrowser/#/R-HSA-373755:0873	REACTOME_Pathways_01.03.2017	Semaphorin interactions	[-1]	[Group38]	22	32.3529	8.54505e-06	0.0071693	{Group38=8.545052489518378E-6}	{Group38=1.2817578734277568E-4}	[CRMP1, DPYSL2, DPYSL3, FES, FYN, ITGA1, LIMK1, MYH10, MYH11, MYH14, MYH9, PAK3, PLXNB3, PLXND1, RAC2, RHOB, RHOC, RHOG, RND1, RRAS, SEMA3A, SEMA3E]	[ARHGAP35, ARHGEF11, ARHGEF12, CD72, CDC42, CDK5, CDK5R1, CFL1, CRMP1, DPYSL2, DPYSL3, DPYSL4, DPYSL5, ERBB2, FARP2, FES, FYN, GSK3B, HSP90AA1, HSP90AB1, ITGA1, ITGB1, LIMK1, LIMK2, MET, MYH10, MYH11, MYH14, MYH9, MYL12A, MYL12B, MYL6, MYL9, NRP1, PAK1, PAK2, PAK3, PIP5K1C, PLXNA1, PLXNA2, PLXNA3, PLXNA4, PLXNB1, PLXNB3, PLXNC1, PLXND1, PTPRC, RAC1, RAC2, RHOA, RHOB, RHOC, RHOG, RND1, ROCK1, ROCK…	TRUE
http-//reactome.org/PathwayBrowser/#/R-HSA-373760:0874	REACTOME_Pathways_01.03.2017	L1CAM interactions	[-1]	[Group68]	131	23.689	1.25105e-14	1.16097e-11	{Group68=6.694306347993046E-9}	{Group68=3.146323983556732E-7}	[ABLIM2, ACTB, ACTG1, AGRN, ANGPT1, ARHGEF28, ARPC1B, CACNA1S, CACNB3, CACNB4, CALM1, CAMK2G, CAP1, CNTN6, COL3A1, COL4A1, COL4A4, COL4A5, COL5A1, COL5A2, COL5A3, COL6A1, COL6A2, COL6A3, COL6A6, COL9A2, COL9A3, CRMP1, CSF2RB, DCC, DCX, DOK1, DOK4, DOK5, DOK6, DPYSL2, DPYSL3, DUSP1, DUSP6, EFNB1, EFNB2, EGFR, EHHADH, EPHA10, EPHA4, EPHA5, EPHB1, EPHB2, EPHB4, EPHB6, FES, FGB, FGFR4, FGG, FN1, FYN,…	[ABL1, ABL2, ABLIM1, ABLIM2, ABLIM3, ACTB, ACTG1, ACTN2, ACTR2, ACTR3, ADAM10, AGAP2, AGRN, AKAP9, ALCAM, ANGPT1, ANK1, ANK2, ANK3, AP2A1, AP2A2, AP2B1, AP2M1, AP2S1, APBB1IP, APH1A, APH1B, ARAF, ARHGAP35, ARHGAP39, ARHGEF11, ARHGEF12, ARHGEF28, ARHGEF7, ARPC1A, ARPC1B, ARPC2, ARPC3, ARPC4, ARPC5, ARRB1, ARRB2, ARTN, BRAF, BRAP, BTC, BUB1B-PAK6, CACNA1C, CACNA1D, CACNA1G, CACNA1H, CACNA1I, CACNA1…	TRUE
http-//reactome.org/PathwayBrowser/#/R-HSA-375165:0875	REACTOME_Pathways_01.03.2017	NCAM signaling for neurite out-growth	[-1]	[Group74]	490	15.5556	1.09345e-10	1.00269e-07	{Group74=1.1535996190903022E-8}	{Group74=5.30655824781539E-7}	[ABCA12, ABCA6, ABCB1, ABCC2, ABCC3, ABCC6, ACTB, ACTG1, ADAM12, ADCY3, ADCY7, ADCYAP1, ADGRE5, AGRN, AGTR1, AKT3, ALOX15, ANGPT1, ANPEP, ANXA1, ANXA2, AOC1, AP1M2, AP1S1, APOA1, APOB, AR, ARHGEF25, ARPC1B, ATP6AP2, ATP6V0A4, ATP6V1B1, AXL, AZU1, B2M, B4GALT1, BCL2L1, BDKRB1, BDKRB2, BIRC3, BOC, BST1, BST2, BTK, C1R, C1S, C2, C3, C4B, CACNA1S, CACNB3, CACNB4, CALM1, CAMK2G, CAP1, CARD11, CASP1, C…	[A1BG, AAAS, ABCA10, ABCA12, ABCA13, ABCA2, ABCA3, ABCA4, ABCA5, ABCA6, ABCA7, ABCA8, ABCA9, ABCB1, ABCB10, ABCB4, ABCB5, ABCB6, ABCB7, ABCB8, ABCB9, ABCC1, ABCC10, ABCC11, ABCC2, ABCC3, ABCC4, ABCC5, ABCC6, ABCC8, ABCC9, ABCD1, ABCD2, ABCD3, ABCE1, ABCF1, ABCG1, ABCG4, ABCG5, ABCG8, ABHD12, ABHD6, ABI1, ABI2, ABL1, ACAA1, ACD, ACLY, ACPP, ACTB, ACTG1, ACTL6A, ACTN2, ACTR10, ACTR1A, ACTR1B, ACTR2…	FALSE
http-//reactome.org/PathwayBrowser/#/R-HSA-375276:0877	REACTOME_Pathways_01.03.2017	Peptide ligand-binding receptors	[-1]	[Group64]	65	20.1863	2.81486e-05	0.0231382	{Group64=3.566343527160193E-9}	{Group64=1.7475083283084946E-7}	[ACKR3, ACKR4, ADRA2A, ADRA2C, ADRB1, AGTR1, ANXA1, APLNR, BDKRB1, BDKRB2, C3, CCKAR, CHRM1, CNR1, CXCL1, CXCL10, CXCL16, CXCL2, CXCL3, CXCL5, CXCL6, CXCR4, CYSLTR1, CYSLTR2, DRD2, EDN1, EDN2, EDN3, EDNRA, EDNRB, F2R, F2RL1, F2RL2, FFAR1, GNRH2, GPBAR1, GPR143, HTR2A, HTR7, LPAR1, LPAR2, LPAR4, LPAR5, LPAR6, LTB4R, MCHR1, NMU, NPY, NTSR1, OXER1, P2RY6, PLPPR2, PLPPR3, PTGDR2, PTGER2, PTGER4, PTGF…	[ACKR1, ACKR3, ACKR4, ADORA1, ADORA2A, ADORA2B, ADORA3, ADRA1A, ADRA1B, ADRA1D, ADRA2A, ADRA2B, ADRA2C, ADRB1, ADRB2, ADRB3, AGT, AGTR1, AGTR2, ANXA1, APLN, APLNR, APP, AVP, AVPR1A, AVPR1B, AVPR2, BDKRB1, BDKRB2, BRS3, C3, C3AR1, C5, C5AR1, C5AR2, CCK, CCKAR, CCKBR, CCL1, CCL13, CCL16, CCL19, CCL20, CCL21, CCL25, CCL27, CCL28, CCL5, CCR1, CCR10, CCR2, CCR3, CCR4, CCR5, CCR6, CCR7, CCR8, CCR9, CCR…	FALSE
http-//reactome.org/PathwayBrowser/#/R-HSA-381771:0914	REACTOME_Pathways_01.03.2017	Synthesis, secretion, and inactivation of Glucagon-like Peptide-1 (GLP-1)	[-1]	[Group71]	114	21.3084	8.13961e-10	7.37448e-07	{Group71=8.139605395709235E-10}	{Group71=4.232594805768802E-8}	[ACE, ACHE, ACTN1, ACTN4, ADCY3, ADCY7, ADCYAP1, ADM2, ADRA2A, ADRA2C, ADRB1, AKT3, ANPEP, APOA1, ATP6AP2, BCHE, CALM1, CAP1, CD9, CDX2, CLEC3B, COL1A1, COL1A2, CPB1, CPE, CSF2RB, DPP4, ECM1, ENDOD1, ENPEP, F2R, F2RL2, F8, FFAR1, FGB, FGG, FN1, FYN, GCGR, GLP2R, GNAI2, GNAL, GNAO1, GNAZ, GNB4, GNG11, GNG2, GNG8, GPBAR1, GPR176, HTR7, IGF1, IL2RB, INHBB, ISL1, ISLR, ITIH3, ITPR1, ITPR2, JAK3, KIF5…	[A1BG, ABCC4, ABHD12, ABHD6, ACE, ACE2, ACHE, ACTN1, ACTN2, ACTN4, ADCY1, ADCY2, ADCY3, ADCY4, ADCY5, ADCY6, ADCY7, ADCY8, ADCY9, ADCYAP1, ADCYAP1R1, ADM, ADM2, ADORA2A, ADORA2B, ADRA2A, ADRA2B, ADRA2C, ADRB1, ADRB2, ADRB3, AGT, AHCYL1, AHSG, AKT1, AKT2, AKT3, ALB, ALDOA, ANPEP, ANXA5, APBB1IP, APLP2, APOA1, APOH, APOOL, APP, ARRB1, ARRB2, ATP6AP2, AVP, AVPR2, BCAR1, BCHE, BRPF3, C9orf3, CALCA, C…	FALSE
http-//reactome.org/PathwayBrowser/#/R-HSA-382556:0916	REACTOME_Pathways_01.03.2017	ABC-family proteins mediated transport	[-1]	[Group74]	490	15.5556	1.09345e-10	1.00269e-07	{Group74=1.1535996190903022E-8}	{Group74=5.30655824781539E-7}	[ABCA12, ABCA6, ABCB1, ABCC2, ABCC3, ABCC6, ACTB, ACTG1, ADAM12, ADCY3, ADCY7, ADCYAP1, ADGRE5, AGRN, AGTR1, AKT3, ALOX15, ANGPT1, ANPEP, ANXA1, ANXA2, AOC1, AP1M2, AP1S1, APOA1, APOB, AR, ARHGEF25, ARPC1B, ATP6AP2, ATP6V0A4, ATP6V1B1, AXL, AZU1, B2M, B4GALT1, BCL2L1, BDKRB1, BDKRB2, BIRC3, BOC, BST1, BST2, BTK, C1R, C1S, C2, C3, C4B, CACNA1S, CACNB3, CACNB4, CALM1, CAMK2G, CAP1, CARD11, CASP1, C…	[A1BG, AAAS, ABCA10, ABCA12, ABCA13, ABCA2, ABCA3, ABCA4, ABCA5, ABCA6, ABCA7, ABCA8, ABCA9, ABCB1, ABCB10, ABCB4, ABCB5, ABCB6, ABCB7, ABCB8, ABCB9, ABCC1, ABCC10, ABCC11, ABCC2, ABCC3, ABCC4, ABCC5, ABCC6, ABCC8, ABCC9, ABCD1, ABCD2, ABCD3, ABCE1, ABCF1, ABCG1, ABCG4, ABCG5, ABCG8, ABHD12, ABHD6, ABI1, ABI2, ABL1, ACAA1, ACD, ACLY, ACPP, ACTB, ACTG1, ACTL6A, ACTN2, ACTR10, ACTR1A, ACTR1B, ACTR2…	FALSE
http-//reactome.org/PathwayBrowser/#/R-HSA-3858494:0919	REACTOME_Pathways_01.03.2017	Beta-catenin independent WNT signaling	[-1]	[Group74]	490	15.5556	1.09345e-10	1.00269e-07	{Group74=1.1535996190903022E-8}	{Group74=5.30655824781539E-7}	[ABCA12, ABCA6, ABCB1, ABCC2, ABCC3, ABCC6, ACTB, ACTG1, ADAM12, ADCY3, ADCY7, ADCYAP1, ADGRE5, AGRN, AGTR1, AKT3, ALOX15, ANGPT1, ANPEP, ANXA1, ANXA2, AOC1, AP1M2, AP1S1, APOA1, APOB, AR, ARHGEF25, ARPC1B, ATP6AP2, ATP6V0A4, ATP6V1B1, AXL, AZU1, B2M, B4GALT1, BCL2L1, BDKRB1, BDKRB2, BIRC3, BOC, BST1, BST2, BTK, C1R, C1S, C2, C3, C4B, CACNA1S, CACNB3, CACNB4, CALM1, CAMK2G, CAP1, CARD11, CASP1, C…	[A1BG, AAAS, ABCA10, ABCA12, ABCA13, ABCA2, ABCA3, ABCA4, ABCA5, ABCA6, ABCA7, ABCA8, ABCA9, ABCB1, ABCB10, ABCB4, ABCB5, ABCB6, ABCB7, ABCB8, ABCB9, ABCC1, ABCC10, ABCC11, ABCC2, ABCC3, ABCC4, ABCC5, ABCC6, ABCC8, ABCC9, ABCD1, ABCD2, ABCD3, ABCE1, ABCF1, ABCG1, ABCG4, ABCG5, ABCG8, ABHD12, ABHD6, ABI1, ABI2, ABL1, ACAA1, ACD, ACLY, ACPP, ACTB, ACTG1, ACTL6A, ACTN2, ACTR10, ACTR1A, ACTR1B, ACTR2…	FALSE
http-//reactome.org/PathwayBrowser/#/R-HSA-391160:0951	REACTOME_Pathways_01.03.2017	Signal regulatory protein (SIRP) family interactions	[-1]	[Group60]	37	27.8195	6.78372e-07	0.000588827	{Group60=6.783723129344798E-7}	{Group60=1.9672797075099914E-5}	[ACTB, ACTG1, ACTN1, ACTN4, ANG, CADM2, CADM3, CDH1, CDH11, CDH13, CDH17, CDH6, CDH7, CLDN1, CLDN11, CLDN15, CLDN3, CLDN4, CLDN5, CLDN7, DCC, F11R, FYN, IQGAP1, ITGA6, ITGB4, KIRREL2, KRT5, LAMA3, LAMB3, LAMC2, MAPK11, PARD6A, PTK2B, PTPN6, SFTPD, SKAP2]	[ACTB, ACTG1, ACTN1, ACTN2, ACTN3, ACTN4, ANG, ARHGEF6, CADM1, CADM2, CADM3, CASK, CD151, CD2AP, CD47, CDH1, CDH10, CDH11, CDH12, CDH13, CDH15, CDH17, CDH18, CDH2, CDH24, CDH3, CDH4, CDH5, CDH6, CDH7, CDH8, CDH9, CLDN1, CLDN10, CLDN11, CLDN12, CLDN14, CLDN15, CLDN16, CLDN17, CLDN18, CLDN19, CLDN2, CLDN20, CLDN22, CLDN23, CLDN3, CLDN4, CLDN5, CLDN6, CLDN7, CLDN8, CLDN9, COL17A1, CRB3, CTNNA1, CTNN…	FALSE
http-//reactome.org/PathwayBrowser/#/R-HSA-391903:0953	REACTOME_Pathways_01.03.2017	Eicosanoid ligand-binding receptors	[-1]	[Group51]	9	60	1.32902e-05	0.0110973	{Group51=5.485288329504322E-6}	{Group51=9.873518993107779E-5}	[CYSLTR1, CYSLTR2, LTB4R, OXER1, PTGDR2, PTGER2, PTGER4, PTGFR, PTGIR]	[CYSLTR1, CYSLTR2, GPR17, LTB4R, LTB4R2, OXER1, PTGDR, PTGDR2, PTGER1, PTGER2, PTGER3, PTGER4, PTGFR, PTGIR, TBXA2R]	FALSE
http-//reactome.org/PathwayBrowser/#/R-HSA-391908:0955	REACTOME_Pathways_01.03.2017	Prostanoid ligand receptors	[-1]	[Group51]	9	60	1.32902e-05	0.0110973	{Group51=5.485288329504322E-6}	{Group51=9.873518993107779E-5}	[CYSLTR1, CYSLTR2, LTB4R, OXER1, PTGDR2, PTGER2, PTGER4, PTGFR, PTGIR]	[CYSLTR1, CYSLTR2, GPR17, LTB4R, LTB4R2, OXER1, PTGDR, PTGDR2, PTGER1, PTGER2, PTGER3, PTGER4, PTGFR, PTGIR, TBXA2R]	FALSE
http-//reactome.org/PathwayBrowser/#/R-HSA-392154:0957	REACTOME_Pathways_01.03.2017	Nitric oxide stimulates guanylate cyclase	[-1]	[Group52]	30	33.7079	7.50937e-08	6.69085e-05	{Group52=7.509372221845274E-8}	{Group52=3.2290300553934678E-6}	[APOB, CALM1, GNB4, GNG11, GNG2, GNG8, ITPR1, ITPR2, KCNMA1, KCNMB1, KCNMB2, MRVI1, ORAI2, P2RX4, P2RX6, P2RX7, PDE11A, PDE1A, PDE1B, PDE2A, PDE3A, PDE5A, PDE9A, PECAM1, PLA2G4A, PPP2R1B, PTGIR, PTPN6, SLC8A2, STIM1]	[APOB, ATP2A1, ATP2A2, ATP2A3, ATP2B1, ATP2B2, ATP2B3, ATP2B4, CALM1, CALM2, CALM3, FGR, GNAS, GNB1, GNB2, GNB3, GNB4, GNB5, GNG10, GNG11, GNG12, GNG13, GNG2, GNG3, GNG4, GNG5, GNG7, GNG8, GNGT1, GNGT2, GUCY1A2, GUCY1A3, GUCY1B3, ITPR1, ITPR2, ITPR3, KCNMA1, KCNMB1, KCNMB2, KCNMB3, KCNMB4, LRP8, MAPK14, MRVI1, NOS1, NOS2, NOS3, ORAI1, ORAI2, P2RX1, P2RX2, P2RX3, P2RX4, P2RX5, P2RX6, P2RX7, PAFAH2…	TRUE
http-//reactome.org/PathwayBrowser/#/R-HSA-392170:0958	REACTOME_Pathways_01.03.2017	ADP signalling through P2Y purinoceptor 12	[-1]	[Group71]	114	21.3084	8.13961e-10	7.37448e-07	{Group71=8.139605395709235E-10}	{Group71=4.232594805768802E-8}	[ACE, ACHE, ACTN1, ACTN4, ADCY3, ADCY7, ADCYAP1, ADM2, ADRA2A, ADRA2C, ADRB1, AKT3, ANPEP, APOA1, ATP6AP2, BCHE, CALM1, CAP1, CD9, CDX2, CLEC3B, COL1A1, COL1A2, CPB1, CPE, CSF2RB, DPP4, ECM1, ENDOD1, ENPEP, F2R, F2RL2, F8, FFAR1, FGB, FGG, FN1, FYN, GCGR, GLP2R, GNAI2, GNAL, GNAO1, GNAZ, GNB4, GNG11, GNG2, GNG8, GPBAR1, GPR176, HTR7, IGF1, IL2RB, INHBB, ISL1, ISLR, ITIH3, ITPR1, ITPR2, JAK3, KIF5…	[A1BG, ABCC4, ABHD12, ABHD6, ACE, ACE2, ACHE, ACTN1, ACTN2, ACTN4, ADCY1, ADCY2, ADCY3, ADCY4, ADCY5, ADCY6, ADCY7, ADCY8, ADCY9, ADCYAP1, ADCYAP1R1, ADM, ADM2, ADORA2A, ADORA2B, ADRA2A, ADRA2B, ADRA2C, ADRB1, ADRB2, ADRB3, AGT, AHCYL1, AHSG, AKT1, AKT2, AKT3, ALB, ALDOA, ANPEP, ANXA5, APBB1IP, APLP2, APOA1, APOH, APOOL, APP, ARRB1, ARRB2, ATP6AP2, AVP, AVPR2, BCAR1, BCHE, BRPF3, C9orf3, CALCA, C…	FALSE
http-//reactome.org/PathwayBrowser/#/R-HSA-392499:0960	REACTOME_Pathways_01.03.2017	Metabolism of proteins	[-1]	[Group74]	483	14.6098	9.32702e-07	0.000804922	{Group74=1.1535996190903022E-8}	{Group74=5.30655824781539E-7}	[ACE, ACHE, ACTB, ACTG1, ADAMTS10, ADAMTS12, ADAMTS16, ADAMTS17, ADAMTS18, ADAMTS4, ADAMTS5, ADAMTS7, ADAMTSL3, ADCY3, ADCY7, ADGRE5, ADGRF5, ADRA2A, ADRA2C, AKT3, ALOX15, ANGPT1, ANPEP, ANXA1, ANXA2, AOC1, AP1M2, AP1S1, APOA1, APOB, AR, ARF3, ARF4, ARPC1B, ARSI, ART4, ASGR1, ATP6AP2, ATP6V0A4, ATP6V1B1, AZU1, B2M, B3GLCT, B3GNT3, B3GNT5, B3GNT9, B4GALT1, BCHE, BCL2L1, BET1L, BIRC3, BST1, BST2, B…	[A1BG, A4GNT, AAAS, ABCA13, ABCA3, ABI1, ABI2, ABL1, ACAA1, ACADVL, ACE, ACE2, ACHE, ACLY, ACO2, ACPP, ACTB, ACTG1, ACTL6A, ACTN2, ACTR10, ACTR1A, ACTR1B, ACTR2, ACTR3, ACTR5, ACTR8, ADA2, ADAM10, ADAM17, ADAM8, ADAMTS1, ADAMTS10, ADAMTS12, ADAMTS13, ADAMTS14, ADAMTS15, ADAMTS16, ADAMTS17, ADAMTS18, ADAMTS19, ADAMTS2, ADAMTS20, ADAMTS3, ADAMTS4, ADAMTS5, ADAMTS6, ADAMTS7, ADAMTS8, ADAMTS9, ADAMTS…	FALSE
http-//reactome.org/PathwayBrowser/#/R-HSA-392518:0962	REACTOME_Pathways_01.03.2017	Signal amplification	[-1]	[Group71]	114	21.3084	8.13961e-10	7.37448e-07	{Group71=8.139605395709235E-10}	{Group71=4.232594805768802E-8}	[ACE, ACHE, ACTN1, ACTN4, ADCY3, ADCY7, ADCYAP1, ADM2, ADRA2A, ADRA2C, ADRB1, AKT3, ANPEP, APOA1, ATP6AP2, BCHE, CALM1, CAP1, CD9, CDX2, CLEC3B, COL1A1, COL1A2, CPB1, CPE, CSF2RB, DPP4, ECM1, ENDOD1, ENPEP, F2R, F2RL2, F8, FFAR1, FGB, FGG, FN1, FYN, GCGR, GLP2R, GNAI2, GNAL, GNAO1, GNAZ, GNB4, GNG11, GNG2, GNG8, GPBAR1, GPR176, HTR7, IGF1, IL2RB, INHBB, ISL1, ISLR, ITIH3, ITPR1, ITPR2, JAK3, KIF5…	[A1BG, ABCC4, ABHD12, ABHD6, ACE, ACE2, ACHE, ACTN1, ACTN2, ACTN4, ADCY1, ADCY2, ADCY3, ADCY4, ADCY5, ADCY6, ADCY7, ADCY8, ADCY9, ADCYAP1, ADCYAP1R1, ADM, ADM2, ADORA2A, ADORA2B, ADRA2A, ADRA2B, ADRA2C, ADRB1, ADRB2, ADRB3, AGT, AHCYL1, AHSG, AKT1, AKT2, AKT3, ALB, ALDOA, ANPEP, ANXA5, APBB1IP, APLP2, APOA1, APOH, APOOL, APP, ARRB1, ARRB2, ATP6AP2, AVP, AVPR2, BCAR1, BCHE, BRPF3, C9orf3, CALCA, C…	FALSE
http-//reactome.org/PathwayBrowser/#/R-HSA-3928662:0964	REACTOME_Pathways_01.03.2017	EPHB-mediated forward signaling	[-1]	[Group68]	44	26.506	4.09292e-07	0.00035854	{Group68=6.694306347993046E-9}	{Group68=3.146323983556732E-7}	[ABLIM2, ACTB, ACTG1, ACTN1, ACTN4, ARHGEF28, ARPC1B, CALM1, CYGB, DCC, DDAH2, EFNB1, EFNB2, EPHA10, EPHA4, EPHA5, EPHB1, EPHB2, EPHB4, EPHB6, FYN, IQGAP1, KIRREL2, LIMK1, MMP2, MMP9, MYH10, MYH11, MYH14, MYH9, MYO10, NGEF, NTN4, PAK3, RGMA, SDC2, SHB, SLIT2, SLIT3, TRPC4, UNC5A, UNC5B, UNC5C, YES1]	[ABLIM1, ABLIM2, ABLIM3, ACTB, ACTG1, ACTN1, ACTN2, ACTN3, ACTN4, ACTR2, ACTR3, ADAM10, AGAP2, AKT1, AP2A1, AP2A2, AP2B1, AP2M1, AP2S1, APH1A, APH1B, ARHGEF28, ARHGEF7, ARPC1A, ARPC1B, ARPC2, ARPC3, ARPC4, ARPC5, CALM1, CALM2, CALM3, CASK, CAV1, CD2AP, CDC42, CFL1, CLTA, CLTB, CLTC, CLTCL1, CYGB, DCC, DDAH1, DDAH2, DHFR, DNM1, DNM2, DOCK1, EFNA1, EFNA2, EFNA3, EFNA4, EFNA5, EFNB1, EFNB2, EFNB3, E…	FALSE
http-//reactome.org/PathwayBrowser/#/R-HSA-397014:0968	REACTOME_Pathways_01.03.2017	Muscle contraction	[-1]	[Group59]	57	24.6753	1.096e-07	9.75437e-05	{Group59=1.0959967736039605E-7}	{Group59=4.603186449136634E-6}	[ACTA1, ACTA2, ACTG2, ANXA1, ANXA2, ATP10A, ATP11C, ATP1A2, ATP7B, ATP8A2, ATP8B1, CACNA1S, CACNA2D3, CACNB3, CACNB4, CACNG4, CALM1, CAMK2G, CASQ2, CAV3, FXYD3, ITGA1, ITGB5, ITPR1, ITPR2, KCND1, KCND2, KCND3, KCNE1, KCNE3, KCNE4, KCNE5, KCNIP1, KCNK1, KCNK13, KCNK3, KCNK5, LMOD1, MYBPC2, MYH11, MYH6, MYH8, MYLK, ORAI2, SCN1A, SCN2A, SCN3A, SCN4A, SCN7A, SLC8A2, SLN, SORBS3, STIM1, TMOD3, TPM3, T…	[ABCC9, ACTA1, ACTA2, ACTC1, ACTG2, ACTN2, ACTN3, AHCYL1, AKAP9, ANXA1, ANXA2, ANXA6, ASPH, ATP10A, ATP10B, ATP10D, ATP11A, ATP11B, ATP11C, ATP12A, ATP13A1, ATP13A2, ATP13A4, ATP13A5, ATP1A1, ATP1A2, ATP1A3, ATP1A4, ATP1B1, ATP1B2, ATP1B3, ATP2A1, ATP2A2, ATP2A3, ATP2B1, ATP2B2, ATP2B3, ATP2B4, ATP2C1, ATP2C2, ATP4A, ATP4B, ATP7A, ATP7B, ATP8A1, ATP8A2, ATP8B1, ATP8B2, ATP8B3, ATP8B4, ATP9A, ATP9…	TRUE
http-//reactome.org/PathwayBrowser/#/R-HSA-399956:0975	REACTOME_Pathways_01.03.2017	CRMPs in Sema3A signaling	[-1]	[Group38]	22	32.3529	8.54505e-06	0.0071693	{Group38=8.545052489518378E-6}	{Group38=1.2817578734277568E-4}	[CRMP1, DPYSL2, DPYSL3, FES, FYN, ITGA1, LIMK1, MYH10, MYH11, MYH14, MYH9, PAK3, PLXNB3, PLXND1, RAC2, RHOB, RHOC, RHOG, RND1, RRAS, SEMA3A, SEMA3E]	[ARHGAP35, ARHGEF11, ARHGEF12, CD72, CDC42, CDK5, CDK5R1, CFL1, CRMP1, DPYSL2, DPYSL3, DPYSL4, DPYSL5, ERBB2, FARP2, FES, FYN, GSK3B, HSP90AA1, HSP90AB1, ITGA1, ITGB1, LIMK1, LIMK2, MET, MYH10, MYH11, MYH14, MYH9, MYL12A, MYL12B, MYL6, MYL9, NRP1, PAK1, PAK2, PAK3, PIP5K1C, PLXNA1, PLXNA2, PLXNA3, PLXNA4, PLXNB1, PLXNB3, PLXNC1, PLXND1, PTPRC, RAC1, RAC2, RHOA, RHOB, RHOC, RHOG, RND1, ROCK1, ROCK…	FALSE
http-//reactome.org/PathwayBrowser/#/R-HSA-400508:0981	REACTOME_Pathways_01.03.2017	Incretin synthesis, secretion, and inactivation	[-1]	[Group71]	114	21.3084	8.13961e-10	7.37448e-07	{Group71=8.139605395709235E-10}	{Group71=4.232594805768802E-8}	[ACE, ACHE, ACTN1, ACTN4, ADCY3, ADCY7, ADCYAP1, ADM2, ADRA2A, ADRA2C, ADRB1, AKT3, ANPEP, APOA1, ATP6AP2, BCHE, CALM1, CAP1, CD9, CDX2, CLEC3B, COL1A1, COL1A2, CPB1, CPE, CSF2RB, DPP4, ECM1, ENDOD1, ENPEP, F2R, F2RL2, F8, FFAR1, FGB, FGG, FN1, FYN, GCGR, GLP2R, GNAI2, GNAL, GNAO1, GNAZ, GNB4, GNG11, GNG2, GNG8, GPBAR1, GPR176, HTR7, IGF1, IL2RB, INHBB, ISL1, ISLR, ITIH3, ITPR1, ITPR2, JAK3, KIF5…	[A1BG, ABCC4, ABHD12, ABHD6, ACE, ACE2, ACHE, ACTN1, ACTN2, ACTN4, ADCY1, ADCY2, ADCY3, ADCY4, ADCY5, ADCY6, ADCY7, ADCY8, ADCY9, ADCYAP1, ADCYAP1R1, ADM, ADM2, ADORA2A, ADORA2B, ADRA2A, ADRA2B, ADRA2C, ADRB1, ADRB2, ADRB3, AGT, AHCYL1, AHSG, AKT1, AKT2, AKT3, ALB, ALDOA, ANPEP, ANXA5, APBB1IP, APLP2, APOA1, APOH, APOOL, APP, ARRB1, ARRB2, ATP6AP2, AVP, AVPR2, BCAR1, BCHE, BRPF3, C9orf3, CALCA, C…	FALSE
http-//reactome.org/PathwayBrowser/#/R-HSA-4086400:0986	REACTOME_Pathways_01.03.2017	PCP/CE pathway	[-1]	[Group74]	490	15.5556	1.09345e-10	1.00269e-07	{Group74=1.1535996190903022E-8}	{Group74=5.30655824781539E-7}	[ABCA12, ABCA6, ABCB1, ABCC2, ABCC3, ABCC6, ACTB, ACTG1, ADAM12, ADCY3, ADCY7, ADCYAP1, ADGRE5, AGRN, AGTR1, AKT3, ALOX15, ANGPT1, ANPEP, ANXA1, ANXA2, AOC1, AP1M2, AP1S1, APOA1, APOB, AR, ARHGEF25, ARPC1B, ATP6AP2, ATP6V0A4, ATP6V1B1, AXL, AZU1, B2M, B4GALT1, BCL2L1, BDKRB1, BDKRB2, BIRC3, BOC, BST1, BST2, BTK, C1R, C1S, C2, C3, C4B, CACNA1S, CACNB3, CACNB4, CALM1, CAMK2G, CAP1, CARD11, CASP1, C…	[A1BG, AAAS, ABCA10, ABCA12, ABCA13, ABCA2, ABCA3, ABCA4, ABCA5, ABCA6, ABCA7, ABCA8, ABCA9, ABCB1, ABCB10, ABCB4, ABCB5, ABCB6, ABCB7, ABCB8, ABCB9, ABCC1, ABCC10, ABCC11, ABCC2, ABCC3, ABCC4, ABCC5, ABCC6, ABCC8, ABCC9, ABCD1, ABCD2, ABCD3, ABCE1, ABCF1, ABCG1, ABCG4, ABCG5, ABCG8, ABHD12, ABHD6, ABI1, ABI2, ABL1, ACAA1, ACD, ACLY, ACPP, ACTB, ACTG1, ACTL6A, ACTN2, ACTR10, ACTR1A, ACTR1B, ACTR2…	FALSE
http-//reactome.org/PathwayBrowser/#/R-HSA-416476:0987	REACTOME_Pathways_01.03.2017	G alpha (q) signalling events	[-1]	[Group64]	81	20.5584	1.40494e-06	0.00120263	{Group64=3.566343527160193E-9}	{Group64=1.7475083283084946E-7}	[ACKR3, ADCY3, ADCY7, ADRA2A, ADRA2C, AGTR1, ANXA1, APLNR, ARHGEF25, BDKRB1, BDKRB2, C3, CCKAR, CHRM1, CNR1, CXCL1, CXCL10, CXCL16, CXCL2, CXCL3, CXCL5, CXCL6, CXCR4, CYSLTR1, CYSLTR2, DRD2, EDN1, EDN2, EDN3, EDNRA, EDNRB, F2R, F2RL1, F2RL2, FFAR1, GCGR, GNAI2, GNAZ, GNB4, GNG11, GNG2, GNG8, GNRH2, GRM2, HTR2A, ITPR1, ITPR2, LPAR1, LPAR2, LPAR4, LPAR5, LPAR6, LTB4R, MCHR1, MGLL, NMU, NPY, NTSR1, …	[ABHD12, ABHD6, ACKR3, ADCY1, ADCY2, ADCY3, ADCY4, ADCY5, ADCY6, ADCY7, ADCY8, ADCY9, ADORA1, ADORA3, ADRA1A, ADRA1B, ADRA1D, ADRA2A, ADRA2B, ADRA2C, AGT, AGTR1, AGTR2, ANXA1, APLN, APLNR, APP, ARHGEF25, AVP, AVPR1A, AVPR1B, BDKRB1, BDKRB2, BRS3, C3, C3AR1, C5, C5AR1, CASR, CCK, CCKAR, CCKBR, CCL16, CCL19, CCL20, CCL21, CCL25, CCL27, CCL28, CCL5, CCR1, CCR10, CCR2, CCR3, CCR4, CCR5, CCR6, CCR7, C…	TRUE
http-//reactome.org/PathwayBrowser/#/R-HSA-418346:0997	REACTOME_Pathways_01.03.2017	Platelet homeostasis	[-1]	[Group52]	30	33.7079	7.50937e-08	6.69085e-05	{Group52=7.509372221845274E-8}	{Group52=3.2290300553934678E-6}	[APOB, CALM1, GNB4, GNG11, GNG2, GNG8, ITPR1, ITPR2, KCNMA1, KCNMB1, KCNMB2, MRVI1, ORAI2, P2RX4, P2RX6, P2RX7, PDE11A, PDE1A, PDE1B, PDE2A, PDE3A, PDE5A, PDE9A, PECAM1, PLA2G4A, PPP2R1B, PTGIR, PTPN6, SLC8A2, STIM1]	[APOB, ATP2A1, ATP2A2, ATP2A3, ATP2B1, ATP2B2, ATP2B3, ATP2B4, CALM1, CALM2, CALM3, FGR, GNAS, GNB1, GNB2, GNB3, GNB4, GNB5, GNG10, GNG11, GNG12, GNG13, GNG2, GNG3, GNG4, GNG5, GNG7, GNG8, GNGT1, GNGT2, GUCY1A2, GUCY1A3, GUCY1B3, ITPR1, ITPR2, ITPR3, KCNMA1, KCNMB1, KCNMB2, KCNMB3, KCNMB4, LRP8, MAPK14, MRVI1, NOS1, NOS2, NOS3, ORAI1, ORAI2, P2RX1, P2RX2, P2RX3, P2RX4, P2RX5, P2RX6, P2RX7, PAFAH2…	FALSE
http-//reactome.org/PathwayBrowser/#/R-HSA-418457:1000	REACTOME_Pathways_01.03.2017	cGMP effects	[-1]	[Group52]	30	33.7079	7.50937e-08	6.69085e-05	{Group52=7.509372221845274E-8}	{Group52=3.2290300553934678E-6}	[APOB, CALM1, GNB4, GNG11, GNG2, GNG8, ITPR1, ITPR2, KCNMA1, KCNMB1, KCNMB2, MRVI1, ORAI2, P2RX4, P2RX6, P2RX7, PDE11A, PDE1A, PDE1B, PDE2A, PDE3A, PDE5A, PDE9A, PECAM1, PLA2G4A, PPP2R1B, PTGIR, PTPN6, SLC8A2, STIM1]	[APOB, ATP2A1, ATP2A2, ATP2A3, ATP2B1, ATP2B2, ATP2B3, ATP2B4, CALM1, CALM2, CALM3, FGR, GNAS, GNB1, GNB2, GNB3, GNB4, GNB5, GNG10, GNG11, GNG12, GNG13, GNG2, GNG3, GNG4, GNG5, GNG7, GNG8, GNGT1, GNGT2, GUCY1A2, GUCY1A3, GUCY1B3, ITPR1, ITPR2, ITPR3, KCNMA1, KCNMB1, KCNMB2, KCNMB3, KCNMB4, LRP8, MAPK14, MRVI1, NOS1, NOS2, NOS3, ORAI1, ORAI2, P2RX1, P2RX2, P2RX3, P2RX4, P2RX5, P2RX6, P2RX7, PAFAH2…	FALSE
http-//reactome.org/PathwayBrowser/#/R-HSA-418555:1001	REACTOME_Pathways_01.03.2017	G alpha (s) signalling events	[-1]	[Group71]	114	21.3084	8.13961e-10	7.37448e-07	{Group71=8.139605395709235E-10}	{Group71=4.232594805768802E-8}	[ACE, ACHE, ACTN1, ACTN4, ADCY3, ADCY7, ADCYAP1, ADM2, ADRA2A, ADRA2C, ADRB1, AKT3, ANPEP, APOA1, ATP6AP2, BCHE, CALM1, CAP1, CD9, CDX2, CLEC3B, COL1A1, COL1A2, CPB1, CPE, CSF2RB, DPP4, ECM1, ENDOD1, ENPEP, F2R, F2RL2, F8, FFAR1, FGB, FGG, FN1, FYN, GCGR, GLP2R, GNAI2, GNAL, GNAO1, GNAZ, GNB4, GNG11, GNG2, GNG8, GPBAR1, GPR176, HTR7, IGF1, IL2RB, INHBB, ISL1, ISLR, ITIH3, ITPR1, ITPR2, JAK3, KIF5…	[A1BG, ABCC4, ABHD12, ABHD6, ACE, ACE2, ACHE, ACTN1, ACTN2, ACTN4, ADCY1, ADCY2, ADCY3, ADCY4, ADCY5, ADCY6, ADCY7, ADCY8, ADCY9, ADCYAP1, ADCYAP1R1, ADM, ADM2, ADORA2A, ADORA2B, ADRA2A, ADRA2B, ADRA2C, ADRB1, ADRB2, ADRB3, AGT, AHCYL1, AHSG, AKT1, AKT2, AKT3, ALB, ALDOA, ANPEP, ANXA5, APBB1IP, APLP2, APOA1, APOH, APOOL, APP, ARRB1, ARRB2, ATP6AP2, AVP, AVPR2, BCAR1, BCHE, BRPF3, C9orf3, CALCA, C…	FALSE
http-//reactome.org/PathwayBrowser/#/R-HSA-418594:1003	REACTOME_Pathways_01.03.2017	G alpha (i) signalling events	[-1]	[Group64]	81	20.5584	1.40494e-06	0.00120263	{Group64=3.566343527160193E-9}	{Group64=1.7475083283084946E-7}	[ACKR3, ADCY3, ADCY7, ADRA2A, ADRA2C, AGTR1, ANXA1, APLNR, ARHGEF25, BDKRB1, BDKRB2, C3, CCKAR, CHRM1, CNR1, CXCL1, CXCL10, CXCL16, CXCL2, CXCL3, CXCL5, CXCL6, CXCR4, CYSLTR1, CYSLTR2, DRD2, EDN1, EDN2, EDN3, EDNRA, EDNRB, F2R, F2RL1, F2RL2, FFAR1, GCGR, GNAI2, GNAZ, GNB4, GNG11, GNG2, GNG8, GNRH2, GRM2, HTR2A, ITPR1, ITPR2, LPAR1, LPAR2, LPAR4, LPAR5, LPAR6, LTB4R, MCHR1, MGLL, NMU, NPY, NTSR1, …	[ABHD12, ABHD6, ACKR3, ADCY1, ADCY2, ADCY3, ADCY4, ADCY5, ADCY6, ADCY7, ADCY8, ADCY9, ADORA1, ADORA3, ADRA1A, ADRA1B, ADRA1D, ADRA2A, ADRA2B, ADRA2C, AGT, AGTR1, AGTR2, ANXA1, APLN, APLNR, APP, ARHGEF25, AVP, AVPR1A, AVPR1B, BDKRB1, BDKRB2, BRS3, C3, C3AR1, C5, C5AR1, CASR, CCK, CCKAR, CCKBR, CCL16, CCL19, CCL20, CCL21, CCL25, CCL27, CCL28, CCL5, CCR1, CCR10, CCR2, CCR3, CCR4, CCR5, CCR6, CCR7, C…	FALSE
http-//reactome.org/PathwayBrowser/#/R-HSA-418597:1004	REACTOME_Pathways_01.03.2017	G alpha (z) signalling events	[-1]	[Group64]	81	20.5584	1.40494e-06	0.00120263	{Group64=3.566343527160193E-9}	{Group64=1.7475083283084946E-7}	[ACKR3, ADCY3, ADCY7, ADRA2A, ADRA2C, AGTR1, ANXA1, APLNR, ARHGEF25, BDKRB1, BDKRB2, C3, CCKAR, CHRM1, CNR1, CXCL1, CXCL10, CXCL16, CXCL2, CXCL3, CXCL5, CXCL6, CXCR4, CYSLTR1, CYSLTR2, DRD2, EDN1, EDN2, EDN3, EDNRA, EDNRB, F2R, F2RL1, F2RL2, FFAR1, GCGR, GNAI2, GNAZ, GNB4, GNG11, GNG2, GNG8, GNRH2, GRM2, HTR2A, ITPR1, ITPR2, LPAR1, LPAR2, LPAR4, LPAR5, LPAR6, LTB4R, MCHR1, MGLL, NMU, NPY, NTSR1, …	[ABHD12, ABHD6, ACKR3, ADCY1, ADCY2, ADCY3, ADCY4, ADCY5, ADCY6, ADCY7, ADCY8, ADCY9, ADORA1, ADORA3, ADRA1A, ADRA1B, ADRA1D, ADRA2A, ADRA2B, ADRA2C, AGT, AGTR1, AGTR2, ANXA1, APLN, APLNR, APP, ARHGEF25, AVP, AVPR1A, AVPR1B, BDKRB1, BDKRB2, BRS3, C3, C3AR1, C5, C5AR1, CASR, CCK, CCKAR, CCKBR, CCL16, CCL19, CCL20, CCL21, CCL25, CCL27, CCL28, CCL5, CCR1, CCR10, CCR2, CCR3, CCR4, CCR5, CCR6, CCR7, C…	FALSE
http-//reactome.org/PathwayBrowser/#/R-HSA-418885:1005	REACTOME_Pathways_01.03.2017	DCC mediated attractive signaling	[-1]	[Group68]	44	26.506	4.09292e-07	0.00035854	{Group68=6.694306347993046E-9}	{Group68=3.146323983556732E-7}	[ABLIM2, ACTB, ACTG1, ACTN1, ACTN4, ARHGEF28, ARPC1B, CALM1, CYGB, DCC, DDAH2, EFNB1, EFNB2, EPHA10, EPHA4, EPHA5, EPHB1, EPHB2, EPHB4, EPHB6, FYN, IQGAP1, KIRREL2, LIMK1, MMP2, MMP9, MYH10, MYH11, MYH14, MYH9, MYO10, NGEF, NTN4, PAK3, RGMA, SDC2, SHB, SLIT2, SLIT3, TRPC4, UNC5A, UNC5B, UNC5C, YES1]	[ABLIM1, ABLIM2, ABLIM3, ACTB, ACTG1, ACTN1, ACTN2, ACTN3, ACTN4, ACTR2, ACTR3, ADAM10, AGAP2, AKT1, AP2A1, AP2A2, AP2B1, AP2M1, AP2S1, APH1A, APH1B, ARHGEF28, ARHGEF7, ARPC1A, ARPC1B, ARPC2, ARPC3, ARPC4, ARPC5, CALM1, CALM2, CALM3, CASK, CAV1, CD2AP, CDC42, CFL1, CLTA, CLTB, CLTC, CLTCL1, CYGB, DCC, DDAH1, DDAH2, DHFR, DNM1, DNM2, DOCK1, EFNA1, EFNA2, EFNA3, EFNA4, EFNA5, EFNB1, EFNB2, EFNB3, E…	FALSE
http-//reactome.org/PathwayBrowser/#/R-HSA-419037:1010	REACTOME_Pathways_01.03.2017	NCAM1 interactions	[-1]	[Group73]	97	44.9074	9.63814e-34	9.04057e-31	{Group73=4.069892127261006E-25}	{Group73=2.930322331627924E-23}	[AGRN, ASPN, BCAN, BGN, CACNA1S, CACNB3, CACNB4, CD44, CDH1, COL11A1, COL14A1, COL15A1, COL1A1, COL1A2, COL22A1, COL24A1, COL26A1, COL27A1, COL3A1, COL4A1, COL4A4, COL4A5, COL5A1, COL5A2, COL5A3, COL6A1, COL6A2, COL6A3, COL6A6, COL8A1, COL8A2, COL9A2, COL9A3, COMP, CRTAP, CTSK, CTSS, DCN, F11R, FBN1, FGB, FGG, FMOD, FN1, GDNF, GFRA2, HAPLN1, ICAM1, ICAM2, ICAM5, ITGA1, ITGA10, ITGA11, ITGA2, ITGA…	[ADAM10, ADAM17, ADAM9, ADAMTS14, ADAMTS2, ADAMTS3, AGRN, APP, ARTN, ASPN, BCAN, BGN, BMP1, BSG, CACNA1C, CACNA1D, CACNA1G, CACNA1H, CACNA1I, CACNA1S, CACNB1, CACNB2, CACNB3, CACNB4, CD151, CD44, CD47, CDH1, CNTN2, COL10A1, COL11A1, COL11A2, COL12A1, COL13A1, COL14A1, COL15A1, COL16A1, COL17A1, COL18A1, COL19A1, COL1A1, COL1A2, COL20A1, COL21A1, COL22A1, COL23A1, COL24A1, COL25A1, COL26A1, COL27A…	FALSE
http-//reactome.org/PathwayBrowser/#/R-HSA-420029:1014	REACTOME_Pathways_01.03.2017	Tight junction interactions	[-1]	[Group60]	27	30.6818	2.6813e-06	0.00227911	{Group60=6.783723129344798E-7}	{Group60=1.9672797075099914E-5}	[ACTB, ACTG1, ACTN1, ANG, CADM2, CADM3, CDH1, CDH11, CDH13, CDH17, CDH6, CDH7, CLDN1, CLDN11, CLDN15, CLDN3, CLDN4, CLDN5, CLDN7, F11R, ITGA6, ITGB4, KRT5, LAMA3, LAMB3, LAMC2, PARD6A]	[ACTB, ACTG1, ACTN1, ANG, ARHGEF6, CADM1, CADM2, CADM3, CD151, CDH1, CDH10, CDH11, CDH12, CDH13, CDH15, CDH17, CDH18, CDH2, CDH24, CDH3, CDH4, CDH5, CDH6, CDH7, CDH8, CDH9, CLDN1, CLDN10, CLDN11, CLDN12, CLDN14, CLDN15, CLDN16, CLDN17, CLDN18, CLDN19, CLDN2, CLDN20, CLDN22, CLDN23, CLDN3, CLDN4, CLDN5, CLDN6, CLDN7, CLDN8, CLDN9, COL17A1, CRB3, CTNNA1, CTNND1, DST, F11R, FBLIM1, FERMT2, FLNA, FLN…	FALSE
http-//reactome.org/PathwayBrowser/#/R-HSA-421270:1018	REACTOME_Pathways_01.03.2017	Cell-cell junction organization	[-1]	[Group60]	27	30.6818	2.6813e-06	0.00227911	{Group60=6.783723129344798E-7}	{Group60=1.9672797075099914E-5}	[ACTB, ACTG1, ACTN1, ANG, CADM2, CADM3, CDH1, CDH11, CDH13, CDH17, CDH6, CDH7, CLDN1, CLDN11, CLDN15, CLDN3, CLDN4, CLDN5, CLDN7, F11R, ITGA6, ITGB4, KRT5, LAMA3, LAMB3, LAMC2, PARD6A]	[ACTB, ACTG1, ACTN1, ANG, ARHGEF6, CADM1, CADM2, CADM3, CD151, CDH1, CDH10, CDH11, CDH12, CDH13, CDH15, CDH17, CDH18, CDH2, CDH24, CDH3, CDH4, CDH5, CDH6, CDH7, CDH8, CDH9, CLDN1, CLDN10, CLDN11, CLDN12, CLDN14, CLDN15, CLDN16, CLDN17, CLDN18, CLDN19, CLDN2, CLDN20, CLDN22, CLDN23, CLDN3, CLDN4, CLDN5, CLDN6, CLDN7, CLDN8, CLDN9, COL17A1, CRB3, CTNNA1, CTNND1, DST, F11R, FBLIM1, FERMT2, FLNA, FLN…	FALSE
http-//reactome.org/PathwayBrowser/#/R-HSA-422475:1022	REACTOME_Pathways_01.03.2017	Axon guidance	[-1]	[Group68]	131	23.689	1.25105e-14	1.16097e-11	{Group68=6.694306347993046E-9}	{Group68=3.146323983556732E-7}	[ABLIM2, ACTB, ACTG1, AGRN, ANGPT1, ARHGEF28, ARPC1B, CACNA1S, CACNB3, CACNB4, CALM1, CAMK2G, CAP1, CNTN6, COL3A1, COL4A1, COL4A4, COL4A5, COL5A1, COL5A2, COL5A3, COL6A1, COL6A2, COL6A3, COL6A6, COL9A2, COL9A3, CRMP1, CSF2RB, DCC, DCX, DOK1, DOK4, DOK5, DOK6, DPYSL2, DPYSL3, DUSP1, DUSP6, EFNB1, EFNB2, EGFR, EHHADH, EPHA10, EPHA4, EPHA5, EPHB1, EPHB2, EPHB4, EPHB6, FES, FGB, FGFR4, FGG, FN1, FYN,…	[ABL1, ABL2, ABLIM1, ABLIM2, ABLIM3, ACTB, ACTG1, ACTN2, ACTR2, ACTR3, ADAM10, AGAP2, AGRN, AKAP9, ALCAM, ANGPT1, ANK1, ANK2, ANK3, AP2A1, AP2A2, AP2B1, AP2M1, AP2S1, APBB1IP, APH1A, APH1B, ARAF, ARHGAP35, ARHGAP39, ARHGEF11, ARHGEF12, ARHGEF28, ARHGEF7, ARPC1A, ARPC1B, ARPC2, ARPC3, ARPC4, ARPC5, ARRB1, ARRB2, ARTN, BRAF, BRAP, BTC, BUB1B-PAK6, CACNA1C, CACNA1D, CACNA1G, CACNA1H, CACNA1I, CACNA1…	FALSE
http-//reactome.org/PathwayBrowser/#/R-HSA-429914:1055	REACTOME_Pathways_01.03.2017	Deadenylation-dependent mRNA decay	[-1]	[Group61]	22	5.44554	8.97791e-06	0.00752349	{Group61=8.977914512761365E-6}	{Group61=1.256908031786591E-4}	[AKT3, BNIP3L, CASP1, CASP10, CDKN2A, FAS, FOS, G6PD, IGFBP3, MAP2K6, MAPK11, PLK2, PLK3, PMAIP1, POU4F1, PPP2R1B, PRDM1, PRELID1, RGCC, SESN3, SGK1, TNKS1BP1]	[AGO1, AGO2, AGO3, AGO4, AIFM2, AKT1, AKT2, AKT3, APAF1, ARID3A, ATF2, ATM, ATR, ATRIP, AURKA, AURKB, BANP, BARD1, BAX, BBC3, BCL2L14, BCL6, BID, BIRC5, BLM, BNIP3L, BRCA1, BRD1, BRD7, BRIP1, BRPF1, BRPF3, BTG2, CARM1, CASP1, CASP10, CASP2, CASP6, CCNA1, CCNA2, CCNB1, CCNE1, CCNE2, CCNG1, CCNH, CCNK, CCNT1, CCNT2, CDC25C, CDK1, CDK12, CDK13, CDK2, CDK5, CDK5R1, CDK7, CDK9, CDKN1A, CDKN1B, CDKN2A,…	FALSE
http-//reactome.org/PathwayBrowser/#/R-HSA-429947:1056	REACTOME_Pathways_01.03.2017	Deadenylation of mRNA	[-1]	[Group61]	22	5.44554	8.97791e-06	0.00752349	{Group61=8.977914512761365E-6}	{Group61=1.256908031786591E-4}	[AKT3, BNIP3L, CASP1, CASP10, CDKN2A, FAS, FOS, G6PD, IGFBP3, MAP2K6, MAPK11, PLK2, PLK3, PMAIP1, POU4F1, PPP2R1B, PRDM1, PRELID1, RGCC, SESN3, SGK1, TNKS1BP1]	[AGO1, AGO2, AGO3, AGO4, AIFM2, AKT1, AKT2, AKT3, APAF1, ARID3A, ATF2, ATM, ATR, ATRIP, AURKA, AURKB, BANP, BARD1, BAX, BBC3, BCL2L14, BCL6, BID, BIRC5, BLM, BNIP3L, BRCA1, BRD1, BRD7, BRIP1, BRPF1, BRPF3, BTG2, CARM1, CASP1, CASP10, CASP2, CASP6, CCNA1, CCNA2, CCNB1, CCNE1, CCNE2, CCNG1, CCNH, CCNK, CCNT1, CCNT2, CDC25C, CDK1, CDK12, CDK13, CDK2, CDK5, CDK5R1, CDK7, CDK9, CDKN1A, CDKN1B, CDKN2A,…	FALSE
http-//reactome.org/PathwayBrowser/#/R-HSA-437239:1071	REACTOME_Pathways_01.03.2017	Recycling pathway of L1	[-1]	[Group68]	131	23.689	1.25105e-14	1.16097e-11	{Group68=6.694306347993046E-9}	{Group68=3.146323983556732E-7}	[ABLIM2, ACTB, ACTG1, AGRN, ANGPT1, ARHGEF28, ARPC1B, CACNA1S, CACNB3, CACNB4, CALM1, CAMK2G, CAP1, CNTN6, COL3A1, COL4A1, COL4A4, COL4A5, COL5A1, COL5A2, COL5A3, COL6A1, COL6A2, COL6A3, COL6A6, COL9A2, COL9A3, CRMP1, CSF2RB, DCC, DCX, DOK1, DOK4, DOK5, DOK6, DPYSL2, DPYSL3, DUSP1, DUSP6, EFNB1, EFNB2, EGFR, EHHADH, EPHA10, EPHA4, EPHA5, EPHB1, EPHB2, EPHB4, EPHB6, FES, FGB, FGFR4, FGG, FN1, FYN,…	[ABL1, ABL2, ABLIM1, ABLIM2, ABLIM3, ACTB, ACTG1, ACTN2, ACTR2, ACTR3, ADAM10, AGAP2, AGRN, AKAP9, ALCAM, ANGPT1, ANK1, ANK2, ANK3, AP2A1, AP2A2, AP2B1, AP2M1, AP2S1, APBB1IP, APH1A, APH1B, ARAF, ARHGAP35, ARHGAP39, ARHGEF11, ARHGEF12, ARHGEF28, ARHGEF7, ARPC1A, ARPC1B, ARPC2, ARPC3, ARPC4, ARPC5, ARRB1, ARRB2, ARTN, BRAF, BRAP, BTC, BUB1B-PAK6, CACNA1C, CACNA1D, CACNA1G, CACNA1H, CACNA1I, CACNA1…	FALSE
http-//reactome.org/PathwayBrowser/#/R-HSA-4420097:1076	REACTOME_Pathways_01.03.2017	VEGFA-VEGFR2 Pathway	[-1]	[Group74]	490	15.5556	1.09345e-10	1.00269e-07	{Group74=1.1535996190903022E-8}	{Group74=5.30655824781539E-7}	[ABCA12, ABCA6, ABCB1, ABCC2, ABCC3, ABCC6, ACTB, ACTG1, ADAM12, ADCY3, ADCY7, ADCYAP1, ADGRE5, AGRN, AGTR1, AKT3, ALOX15, ANGPT1, ANPEP, ANXA1, ANXA2, AOC1, AP1M2, AP1S1, APOA1, APOB, AR, ARHGEF25, ARPC1B, ATP6AP2, ATP6V0A4, ATP6V1B1, AXL, AZU1, B2M, B4GALT1, BCL2L1, BDKRB1, BDKRB2, BIRC3, BOC, BST1, BST2, BTK, C1R, C1S, C2, C3, C4B, CACNA1S, CACNB3, CACNB4, CALM1, CAMK2G, CAP1, CARD11, CASP1, C…	[A1BG, AAAS, ABCA10, ABCA12, ABCA13, ABCA2, ABCA3, ABCA4, ABCA5, ABCA6, ABCA7, ABCA8, ABCA9, ABCB1, ABCB10, ABCB4, ABCB5, ABCB6, ABCB7, ABCB8, ABCB9, ABCC1, ABCC10, ABCC11, ABCC2, ABCC3, ABCC4, ABCC5, ABCC6, ABCC8, ABCC9, ABCD1, ABCD2, ABCD3, ABCE1, ABCF1, ABCG1, ABCG4, ABCG5, ABCG8, ABHD12, ABHD6, ABI1, ABI2, ABL1, ACAA1, ACD, ACLY, ACPP, ACTB, ACTG1, ACTL6A, ACTN2, ACTR10, ACTR1A, ACTR1B, ACTR2…	FALSE
http-//reactome.org/PathwayBrowser/#/R-HSA-4420332:1077	REACTOME_Pathways_01.03.2017	Defective B3GALT6 causes EDSP2 and SEMDJL1	[-1]	[Group70]	90	26.0116	6.58177e-13	6.08814e-10	{Group70=2.10335511245983E-14}	{Group70=1.3461472719742912E-12}	[ACTN1, AGRN, AKR1B10, AKR1C1, ALDH1L2, AMN, AOX1, APOA1, APOB, APOC3, APOE, B3GAT1, BCAN, BGN, BST1, CALM1, CD38, CHPF, CHST14, CHST15, CHSY1, CHSY3, COL11A1, COL1A1, COL1A2, COL3A1, COL4A1, COL4A4, COL4A5, COL5A1, COL5A2, COL5A3, CSGALNACT1, CSPG4, DCN, DDR2, DHRS9, ENPP2, EXT1, FASN, FMOD, FN1, GPC3, GPC6, GUCA1A, HEXB, HPSE, HS3ST1, HS3ST3A1, HS6ST1, ITGA2, ITGA6, ITGB4, ITGB5, LAMA3, LAMB1, …	[AASDHPPT, ABCA4, ABCC1, ABCD4, ACACA, ACACB, ACP5, ACTN1, AGRN, AKR1B10, AKR1C1, AKR1C3, AKR1C4, ALDH1L1, ALDH1L2, AMN, AOX1, APOA1, APOA2, APOB, APOC2, APOC3, APOE, APOM, ARSB, B3GALT6, B3GAT1, B3GAT2, B3GAT3, B4GALT7, BCAN, BCO1, BCO2, BGN, BST1, BTD, CALM1, CALM2, CALM3, CAMKMT, CASK, CD320, CD38, CHPF, CHPF2, CHST11, CHST12, CHST13, CHST14, CHST15, CHST3, CHST7, CHSY1, CHSY3, CHURC1-FNTB, CL…	FALSE
http-//reactome.org/PathwayBrowser/#/R-HSA-446728:1108	REACTOME_Pathways_01.03.2017	Cell junction organization	[-1]	[Group60]	27	30.6818	2.6813e-06	0.00227911	{Group60=6.783723129344798E-7}	{Group60=1.9672797075099914E-5}	[ACTB, ACTG1, ACTN1, ANG, CADM2, CADM3, CDH1, CDH11, CDH13, CDH17, CDH6, CDH7, CLDN1, CLDN11, CLDN15, CLDN3, CLDN4, CLDN5, CLDN7, F11R, ITGA6, ITGB4, KRT5, LAMA3, LAMB3, LAMC2, PARD6A]	[ACTB, ACTG1, ACTN1, ANG, ARHGEF6, CADM1, CADM2, CADM3, CD151, CDH1, CDH10, CDH11, CDH12, CDH13, CDH15, CDH17, CDH18, CDH2, CDH24, CDH3, CDH4, CDH5, CDH6, CDH7, CDH8, CDH9, CLDN1, CLDN10, CLDN11, CLDN12, CLDN14, CLDN15, CLDN16, CLDN17, CLDN18, CLDN19, CLDN2, CLDN20, CLDN22, CLDN23, CLDN3, CLDN4, CLDN5, CLDN6, CLDN7, CLDN8, CLDN9, COL17A1, CRB3, CTNNA1, CTNND1, DST, F11R, FBLIM1, FERMT2, FLNA, FLN…	FALSE
http-//reactome.org/PathwayBrowser/#/R-HSA-449147:1115	REACTOME_Pathways_01.03.2017	Signaling by Interleukins	[-1]	[Group74]	490	15.5556	1.09345e-10	1.00269e-07	{Group74=1.1535996190903022E-8}	{Group74=5.30655824781539E-7}	[ABCA12, ABCA6, ABCB1, ABCC2, ABCC3, ABCC6, ACTB, ACTG1, ADAM12, ADCY3, ADCY7, ADCYAP1, ADGRE5, AGRN, AGTR1, AKT3, ALOX15, ANGPT1, ANPEP, ANXA1, ANXA2, AOC1, AP1M2, AP1S1, APOA1, APOB, AR, ARHGEF25, ARPC1B, ATP6AP2, ATP6V0A4, ATP6V1B1, AXL, AZU1, B2M, B4GALT1, BCL2L1, BDKRB1, BDKRB2, BIRC3, BOC, BST1, BST2, BTK, C1R, C1S, C2, C3, C4B, CACNA1S, CACNB3, CACNB4, CALM1, CAMK2G, CAP1, CARD11, CASP1, C…	[A1BG, AAAS, ABCA10, ABCA12, ABCA13, ABCA2, ABCA3, ABCA4, ABCA5, ABCA6, ABCA7, ABCA8, ABCA9, ABCB1, ABCB10, ABCB4, ABCB5, ABCB6, ABCB7, ABCB8, ABCB9, ABCC1, ABCC10, ABCC11, ABCC2, ABCC3, ABCC4, ABCC5, ABCC6, ABCC8, ABCC9, ABCD1, ABCD2, ABCD3, ABCE1, ABCF1, ABCG1, ABCG4, ABCG5, ABCG8, ABHD12, ABHD6, ABI1, ABI2, ABL1, ACAA1, ACD, ACLY, ACPP, ACTB, ACTG1, ACTL6A, ACTN2, ACTR10, ACTR1A, ACTR1B, ACTR2…	FALSE
http-//reactome.org/PathwayBrowser/#/R-HSA-450408:1122	REACTOME_Pathways_01.03.2017	AUF1 (hnRNP D0) binds and destabilizes mRNA	[-1]	[Group74]	490	15.5556	1.09345e-10	1.00269e-07	{Group74=1.1535996190903022E-8}	{Group74=5.30655824781539E-7}	[ABCA12, ABCA6, ABCB1, ABCC2, ABCC3, ABCC6, ACTB, ACTG1, ADAM12, ADCY3, ADCY7, ADCYAP1, ADGRE5, AGRN, AGTR1, AKT3, ALOX15, ANGPT1, ANPEP, ANXA1, ANXA2, AOC1, AP1M2, AP1S1, APOA1, APOB, AR, ARHGEF25, ARPC1B, ATP6AP2, ATP6V0A4, ATP6V1B1, AXL, AZU1, B2M, B4GALT1, BCL2L1, BDKRB1, BDKRB2, BIRC3, BOC, BST1, BST2, BTK, C1R, C1S, C2, C3, C4B, CACNA1S, CACNB3, CACNB4, CALM1, CAMK2G, CAP1, CARD11, CASP1, C…	[A1BG, AAAS, ABCA10, ABCA12, ABCA13, ABCA2, ABCA3, ABCA4, ABCA5, ABCA6, ABCA7, ABCA8, ABCA9, ABCB1, ABCB10, ABCB4, ABCB5, ABCB6, ABCB7, ABCB8, ABCB9, ABCC1, ABCC10, ABCC11, ABCC2, ABCC3, ABCC4, ABCC5, ABCC6, ABCC8, ABCC9, ABCD1, ABCD2, ABCD3, ABCE1, ABCF1, ABCG1, ABCG4, ABCG5, ABCG8, ABHD12, ABHD6, ABI1, ABI2, ABL1, ACAA1, ACD, ACLY, ACPP, ACTB, ACTG1, ACTL6A, ACTN2, ACTR10, ACTR1A, ACTR1B, ACTR2…	FALSE
http-//reactome.org/PathwayBrowser/#/R-HSA-450531:1125	REACTOME_Pathways_01.03.2017	Regulation of mRNA stability by proteins that bind AU-rich elements	[-1]	[Group74]	490	15.5556	1.09345e-10	1.00269e-07	{Group74=1.1535996190903022E-8}	{Group74=5.30655824781539E-7}	[ABCA12, ABCA6, ABCB1, ABCC2, ABCC3, ABCC6, ACTB, ACTG1, ADAM12, ADCY3, ADCY7, ADCYAP1, ADGRE5, AGRN, AGTR1, AKT3, ALOX15, ANGPT1, ANPEP, ANXA1, ANXA2, AOC1, AP1M2, AP1S1, APOA1, APOB, AR, ARHGEF25, ARPC1B, ATP6AP2, ATP6V0A4, ATP6V1B1, AXL, AZU1, B2M, B4GALT1, BCL2L1, BDKRB1, BDKRB2, BIRC3, BOC, BST1, BST2, BTK, C1R, C1S, C2, C3, C4B, CACNA1S, CACNB3, CACNB4, CALM1, CAMK2G, CAP1, CARD11, CASP1, C…	[A1BG, AAAS, ABCA10, ABCA12, ABCA13, ABCA2, ABCA3, ABCA4, ABCA5, ABCA6, ABCA7, ABCA8, ABCA9, ABCB1, ABCB10, ABCB4, ABCB5, ABCB6, ABCB7, ABCB8, ABCB9, ABCC1, ABCC10, ABCC11, ABCC2, ABCC3, ABCC4, ABCC5, ABCC6, ABCC8, ABCC9, ABCD1, ABCD2, ABCD3, ABCE1, ABCF1, ABCG1, ABCG4, ABCG5, ABCG8, ABHD12, ABHD6, ABI1, ABI2, ABL1, ACAA1, ACD, ACLY, ACPP, ACTB, ACTG1, ACTL6A, ACTN2, ACTR10, ACTR1A, ACTR1B, ACTR2…	FALSE
http-//reactome.org/PathwayBrowser/#/R-HSA-451927:1131	REACTOME_Pathways_01.03.2017	Interleukin-2 signaling	[-1]	[Group74]	490	15.5556	1.09345e-10	1.00269e-07	{Group74=1.1535996190903022E-8}	{Group74=5.30655824781539E-7}	[ABCA12, ABCA6, ABCB1, ABCC2, ABCC3, ABCC6, ACTB, ACTG1, ADAM12, ADCY3, ADCY7, ADCYAP1, ADGRE5, AGRN, AGTR1, AKT3, ALOX15, ANGPT1, ANPEP, ANXA1, ANXA2, AOC1, AP1M2, AP1S1, APOA1, APOB, AR, ARHGEF25, ARPC1B, ATP6AP2, ATP6V0A4, ATP6V1B1, AXL, AZU1, B2M, B4GALT1, BCL2L1, BDKRB1, BDKRB2, BIRC3, BOC, BST1, BST2, BTK, C1R, C1S, C2, C3, C4B, CACNA1S, CACNB3, CACNB4, CALM1, CAMK2G, CAP1, CARD11, CASP1, C…	[A1BG, AAAS, ABCA10, ABCA12, ABCA13, ABCA2, ABCA3, ABCA4, ABCA5, ABCA6, ABCA7, ABCA8, ABCA9, ABCB1, ABCB10, ABCB4, ABCB5, ABCB6, ABCB7, ABCB8, ABCB9, ABCC1, ABCC10, ABCC11, ABCC2, ABCC3, ABCC4, ABCC5, ABCC6, ABCC8, ABCC9, ABCD1, ABCD2, ABCD3, ABCE1, ABCF1, ABCG1, ABCG4, ABCG5, ABCG8, ABHD12, ABHD6, ABI1, ABI2, ABL1, ACAA1, ACD, ACLY, ACPP, ACTB, ACTG1, ACTL6A, ACTN2, ACTR10, ACTR1A, ACTR1B, ACTR2…	FALSE
http-//reactome.org/PathwayBrowser/#/R-HSA-453274:1133	REACTOME_Pathways_01.03.2017	Mitotic G2-G2/M phases	[-1]	[Group74]	490	15.5556	1.09345e-10	1.00269e-07	{Group74=1.1535996190903022E-8}	{Group74=5.30655824781539E-7}	[ABCA12, ABCA6, ABCB1, ABCC2, ABCC3, ABCC6, ACTB, ACTG1, ADAM12, ADCY3, ADCY7, ADCYAP1, ADGRE5, AGRN, AGTR1, AKT3, ALOX15, ANGPT1, ANPEP, ANXA1, ANXA2, AOC1, AP1M2, AP1S1, APOA1, APOB, AR, ARHGEF25, ARPC1B, ATP6AP2, ATP6V0A4, ATP6V1B1, AXL, AZU1, B2M, B4GALT1, BCL2L1, BDKRB1, BDKRB2, BIRC3, BOC, BST1, BST2, BTK, C1R, C1S, C2, C3, C4B, CACNA1S, CACNB3, CACNB4, CALM1, CAMK2G, CAP1, CARD11, CASP1, C…	[A1BG, AAAS, ABCA10, ABCA12, ABCA13, ABCA2, ABCA3, ABCA4, ABCA5, ABCA6, ABCA7, ABCA8, ABCA9, ABCB1, ABCB10, ABCB4, ABCB5, ABCB6, ABCB7, ABCB8, ABCB9, ABCC1, ABCC10, ABCC11, ABCC2, ABCC3, ABCC4, ABCC5, ABCC6, ABCC8, ABCC9, ABCD1, ABCD2, ABCD3, ABCE1, ABCF1, ABCG1, ABCG4, ABCG5, ABCG8, ABHD12, ABHD6, ABI1, ABI2, ABL1, ACAA1, ACD, ACLY, ACPP, ACTB, ACTG1, ACTL6A, ACTN2, ACTR10, ACTR1A, ACTR1B, ACTR2…	FALSE
http-//reactome.org/PathwayBrowser/#/R-HSA-453276:1134	REACTOME_Pathways_01.03.2017	Regulation of mitotic cell cycle	[-1]	[Group74]	490	15.5556	1.09345e-10	1.00269e-07	{Group74=1.1535996190903022E-8}	{Group74=5.30655824781539E-7}	[ABCA12, ABCA6, ABCB1, ABCC2, ABCC3, ABCC6, ACTB, ACTG1, ADAM12, ADCY3, ADCY7, ADCYAP1, ADGRE5, AGRN, AGTR1, AKT3, ALOX15, ANGPT1, ANPEP, ANXA1, ANXA2, AOC1, AP1M2, AP1S1, APOA1, APOB, AR, ARHGEF25, ARPC1B, ATP6AP2, ATP6V0A4, ATP6V1B1, AXL, AZU1, B2M, B4GALT1, BCL2L1, BDKRB1, BDKRB2, BIRC3, BOC, BST1, BST2, BTK, C1R, C1S, C2, C3, C4B, CACNA1S, CACNB3, CACNB4, CALM1, CAMK2G, CAP1, CARD11, CASP1, C…	[A1BG, AAAS, ABCA10, ABCA12, ABCA13, ABCA2, ABCA3, ABCA4, ABCA5, ABCA6, ABCA7, ABCA8, ABCA9, ABCB1, ABCB10, ABCB4, ABCB5, ABCB6, ABCB7, ABCB8, ABCB9, ABCC1, ABCC10, ABCC11, ABCC2, ABCC3, ABCC4, ABCC5, ABCC6, ABCC8, ABCC9, ABCD1, ABCD2, ABCD3, ABCE1, ABCF1, ABCG1, ABCG4, ABCG5, ABCG8, ABHD12, ABHD6, ABI1, ABI2, ABL1, ACAA1, ACD, ACLY, ACPP, ACTB, ACTG1, ACTL6A, ACTN2, ACTR10, ACTR1A, ACTR1B, ACTR2…	FALSE
http-//reactome.org/PathwayBrowser/#/R-HSA-4608870:1139	REACTOME_Pathways_01.03.2017	Asymmetric localization of PCP proteins	[-1]	[Group74]	490	15.5556	1.09345e-10	1.00269e-07	{Group74=1.1535996190903022E-8}	{Group74=5.30655824781539E-7}	[ABCA12, ABCA6, ABCB1, ABCC2, ABCC3, ABCC6, ACTB, ACTG1, ADAM12, ADCY3, ADCY7, ADCYAP1, ADGRE5, AGRN, AGTR1, AKT3, ALOX15, ANGPT1, ANPEP, ANXA1, ANXA2, AOC1, AP1M2, AP1S1, APOA1, APOB, AR, ARHGEF25, ARPC1B, ATP6AP2, ATP6V0A4, ATP6V1B1, AXL, AZU1, B2M, B4GALT1, BCL2L1, BDKRB1, BDKRB2, BIRC3, BOC, BST1, BST2, BTK, C1R, C1S, C2, C3, C4B, CACNA1S, CACNB3, CACNB4, CALM1, CAMK2G, CAP1, CARD11, CASP1, C…	[A1BG, AAAS, ABCA10, ABCA12, ABCA13, ABCA2, ABCA3, ABCA4, ABCA5, ABCA6, ABCA7, ABCA8, ABCA9, ABCB1, ABCB10, ABCB4, ABCB5, ABCB6, ABCB7, ABCB8, ABCB9, ABCC1, ABCC10, ABCC11, ABCC2, ABCC3, ABCC4, ABCC5, ABCC6, ABCC8, ABCC9, ABCD1, ABCD2, ABCD3, ABCE1, ABCF1, ABCG1, ABCG4, ABCG5, ABCG8, ABHD12, ABHD6, ABI1, ABI2, ABL1, ACAA1, ACD, ACLY, ACPP, ACTB, ACTG1, ACTL6A, ACTN2, ACTR10, ACTR1A, ACTR1B, ACTR2…	FALSE
http-//reactome.org/PathwayBrowser/#/R-HSA-4641257:1141	REACTOME_Pathways_01.03.2017	Degradation of AXIN	[-1]	[Group74]	490	15.5556	1.09345e-10	1.00269e-07	{Group74=1.1535996190903022E-8}	{Group74=5.30655824781539E-7}	[ABCA12, ABCA6, ABCB1, ABCC2, ABCC3, ABCC6, ACTB, ACTG1, ADAM12, ADCY3, ADCY7, ADCYAP1, ADGRE5, AGRN, AGTR1, AKT3, ALOX15, ANGPT1, ANPEP, ANXA1, ANXA2, AOC1, AP1M2, AP1S1, APOA1, APOB, AR, ARHGEF25, ARPC1B, ATP6AP2, ATP6V0A4, ATP6V1B1, AXL, AZU1, B2M, B4GALT1, BCL2L1, BDKRB1, BDKRB2, BIRC3, BOC, BST1, BST2, BTK, C1R, C1S, C2, C3, C4B, CACNA1S, CACNB3, CACNB4, CALM1, CAMK2G, CAP1, CARD11, CASP1, C…	[A1BG, AAAS, ABCA10, ABCA12, ABCA13, ABCA2, ABCA3, ABCA4, ABCA5, ABCA6, ABCA7, ABCA8, ABCA9, ABCB1, ABCB10, ABCB4, ABCB5, ABCB6, ABCB7, ABCB8, ABCB9, ABCC1, ABCC10, ABCC11, ABCC2, ABCC3, ABCC4, ABCC5, ABCC6, ABCC8, ABCC9, ABCD1, ABCD2, ABCD3, ABCE1, ABCF1, ABCG1, ABCG4, ABCG5, ABCG8, ABHD12, ABHD6, ABI1, ABI2, ABL1, ACAA1, ACD, ACLY, ACPP, ACTB, ACTG1, ACTL6A, ACTN2, ACTR10, ACTR1A, ACTR1B, ACTR2…	FALSE
http-//reactome.org/PathwayBrowser/#/R-HSA-4641258:1142	REACTOME_Pathways_01.03.2017	Degradation of DVL	[-1]	[Group74]	490	15.5556	1.09345e-10	1.00269e-07	{Group74=1.1535996190903022E-8}	{Group74=5.30655824781539E-7}	[ABCA12, ABCA6, ABCB1, ABCC2, ABCC3, ABCC6, ACTB, ACTG1, ADAM12, ADCY3, ADCY7, ADCYAP1, ADGRE5, AGRN, AGTR1, AKT3, ALOX15, ANGPT1, ANPEP, ANXA1, ANXA2, AOC1, AP1M2, AP1S1, APOA1, APOB, AR, ARHGEF25, ARPC1B, ATP6AP2, ATP6V0A4, ATP6V1B1, AXL, AZU1, B2M, B4GALT1, BCL2L1, BDKRB1, BDKRB2, BIRC3, BOC, BST1, BST2, BTK, C1R, C1S, C2, C3, C4B, CACNA1S, CACNB3, CACNB4, CALM1, CAMK2G, CAP1, CARD11, CASP1, C…	[A1BG, AAAS, ABCA10, ABCA12, ABCA13, ABCA2, ABCA3, ABCA4, ABCA5, ABCA6, ABCA7, ABCA8, ABCA9, ABCB1, ABCB10, ABCB4, ABCB5, ABCB6, ABCB7, ABCB8, ABCB9, ABCC1, ABCC10, ABCC11, ABCC2, ABCC3, ABCC4, ABCC5, ABCC6, ABCC8, ABCC9, ABCD1, ABCD2, ABCD3, ABCE1, ABCF1, ABCG1, ABCG4, ABCG5, ABCG8, ABHD12, ABHD6, ABI1, ABI2, ABL1, ACAA1, ACD, ACLY, ACPP, ACTB, ACTG1, ACTL6A, ACTN2, ACTR10, ACTR1A, ACTR1B, ACTR2…	FALSE
http-//reactome.org/PathwayBrowser/#/R-HSA-500792:1156	REACTOME_Pathways_01.03.2017	GPCR ligand binding	[-1]	[Group64]	88	19.5122	4.65144e-06	0.00393512	{Group64=3.566343527160193E-9}	{Group64=1.7475083283084946E-7}	[ACKR3, ACKR4, ADCYAP1, ADGRE5, ADM2, ADRA2A, ADRA2C, ADRB1, AGTR1, ANXA1, APLNR, BDKRB1, BDKRB2, C3, CCKAR, CHRM1, CNR1, CXCL1, CXCL10, CXCL16, CXCL2, CXCL3, CXCL5, CXCL6, CXCR4, CYSLTR1, CYSLTR2, DRD2, EDN1, EDN2, EDN3, EDNRA, EDNRB, F2R, F2RL1, F2RL2, FFAR1, FZD7, FZD9, GCGR, GLP2R, GNB4, GNG11, GNG2, GNG8, GNRH2, GPBAR1, GPR143, GRM2, HTR2A, HTR7, IHH, LPAR1, LPAR2, LPAR4, LPAR5, LPAR6, LTB4R…	[ACKR1, ACKR3, ACKR4, ADCYAP1, ADCYAP1R1, ADGRE1, ADGRE2, ADGRE3, ADGRE5, ADM, ADM2, ADORA1, ADORA2A, ADORA2B, ADORA3, ADRA1A, ADRA1B, ADRA1D, ADRA2A, ADRA2B, ADRA2C, ADRB1, ADRB2, ADRB3, AGT, AGTR1, AGTR2, ANXA1, APLN, APLNR, APP, AVP, AVPR1A, AVPR1B, AVPR2, BDKRB1, BDKRB2, BRS3, C3, C3AR1, C5, C5AR1, C5AR2, CALCA, CALCB, CALCR, CALCRL, CASR, CCK, CCKAR, CCKBR, CCL1, CCL13, CCL16, CCL19, CCL20, …	FALSE
http-//reactome.org/PathwayBrowser/#/R-HSA-512988:1167	REACTOME_Pathways_01.03.2017	Interleukin-3, 5 and GM-CSF signaling	[-1]	[Group74]	490	15.5556	1.09345e-10	1.00269e-07	{Group74=1.1535996190903022E-8}	{Group74=5.30655824781539E-7}	[ABCA12, ABCA6, ABCB1, ABCC2, ABCC3, ABCC6, ACTB, ACTG1, ADAM12, ADCY3, ADCY7, ADCYAP1, ADGRE5, AGRN, AGTR1, AKT3, ALOX15, ANGPT1, ANPEP, ANXA1, ANXA2, AOC1, AP1M2, AP1S1, APOA1, APOB, AR, ARHGEF25, ARPC1B, ATP6AP2, ATP6V0A4, ATP6V1B1, AXL, AZU1, B2M, B4GALT1, BCL2L1, BDKRB1, BDKRB2, BIRC3, BOC, BST1, BST2, BTK, C1R, C1S, C2, C3, C4B, CACNA1S, CACNB3, CACNB4, CALM1, CAMK2G, CAP1, CARD11, CASP1, C…	[A1BG, AAAS, ABCA10, ABCA12, ABCA13, ABCA2, ABCA3, ABCA4, ABCA5, ABCA6, ABCA7, ABCA8, ABCA9, ABCB1, ABCB10, ABCB4, ABCB5, ABCB6, ABCB7, ABCB8, ABCB9, ABCC1, ABCC10, ABCC11, ABCC2, ABCC3, ABCC4, ABCC5, ABCC6, ABCC8, ABCC9, ABCD1, ABCD2, ABCD3, ABCE1, ABCF1, ABCG1, ABCG4, ABCG5, ABCG8, ABHD12, ABHD6, ABI1, ABI2, ABL1, ACAA1, ACD, ACLY, ACPP, ACTB, ACTG1, ACTL6A, ACTN2, ACTR10, ACTR1A, ACTR1B, ACTR2…	FALSE
http-//reactome.org/PathwayBrowser/#/R-HSA-5218921:1178	REACTOME_Pathways_01.03.2017	VEGFR2 mediated cell proliferation	[-1]	[Group74]	490	15.5556	1.09345e-10	1.00269e-07	{Group74=1.1535996190903022E-8}	{Group74=5.30655824781539E-7}	[ABCA12, ABCA6, ABCB1, ABCC2, ABCC3, ABCC6, ACTB, ACTG1, ADAM12, ADCY3, ADCY7, ADCYAP1, ADGRE5, AGRN, AGTR1, AKT3, ALOX15, ANGPT1, ANPEP, ANXA1, ANXA2, AOC1, AP1M2, AP1S1, APOA1, APOB, AR, ARHGEF25, ARPC1B, ATP6AP2, ATP6V0A4, ATP6V1B1, AXL, AZU1, B2M, B4GALT1, BCL2L1, BDKRB1, BDKRB2, BIRC3, BOC, BST1, BST2, BTK, C1R, C1S, C2, C3, C4B, CACNA1S, CACNB3, CACNB4, CALM1, CAMK2G, CAP1, CARD11, CASP1, C…	[A1BG, AAAS, ABCA10, ABCA12, ABCA13, ABCA2, ABCA3, ABCA4, ABCA5, ABCA6, ABCA7, ABCA8, ABCA9, ABCB1, ABCB10, ABCB4, ABCB5, ABCB6, ABCB7, ABCB8, ABCB9, ABCC1, ABCC10, ABCC11, ABCC2, ABCC3, ABCC4, ABCC5, ABCC6, ABCC8, ABCC9, ABCD1, ABCD2, ABCD3, ABCE1, ABCF1, ABCG1, ABCG4, ABCG5, ABCG8, ABHD12, ABHD6, ABI1, ABI2, ABL1, ACAA1, ACD, ACLY, ACPP, ACTB, ACTG1, ACTL6A, ACTN2, ACTR10, ACTR1A, ACTR1B, ACTR2…	FALSE
http-//reactome.org/PathwayBrowser/#/R-HSA-5357801:1209	REACTOME_Pathways_01.03.2017	Programmed Cell Death	[-1]	[Group63]	396	15.3369	6.96611e-08	6.21377e-05	{Group63=6.966111200099321E-8}	{Group63=3.065088928043701E-6}	[ACKR3, ACKR4, ACTB, ACTG1, ADAM12, ADCY3, ADCY7, ADCYAP1, ADGRE5, ADM2, ADRA2A, ADRA2C, ADRB1, AGRN, AGTR1, AKR1B10, AKR1C1, AKT3, ALDH1A1, ALDH1A2, ALDH1A3, AMOTL1, ANGPT1, ANXA1, APLNR, APOA1, APOB, APOC3, APOE, AR, ARAP3, ARHGAP18, ARHGAP22, ARHGAP24, ARHGDIA, ARHGDIB, ARHGDIG, ARHGEF19, ARHGEF25, ARHGEF5, ARPC1B, ATP6V0A4, ATP6V1B1, AXL, B4GALT1, BCL2L1, BDKRB1, BDKRB2, BIRC3, BMP2, BOC, BTK…	[AATF, ABCA4, ABHD12, ABHD6, ABI1, ABI2, ABL1, ABR, ACIN1, ACKR1, ACKR3, ACKR4, ACTB, ACTG1, ACTN2, ACTR2, ACTR3, ACVR1B, ACVR1C, ACVR2A, ACVR2B, ADAM10, ADAM12, ADAM17, ADCY1, ADCY10, ADCY2, ADCY3, ADCY4, ADCY5, ADCY6, ADCY7, ADCY8, ADCY9, ADCYAP1, ADCYAP1R1, ADD1, ADGRE1, ADGRE2, ADGRE3, ADGRE5, ADH1A, ADH1C, ADH4, ADM, ADM2, ADORA1, ADORA2A, ADORA2B, ADORA3, ADRA1A, ADRA1B, ADRA1D, ADRA2A, ADR…	FALSE
http-//reactome.org/PathwayBrowser/#/R-HSA-5358346:1212	REACTOME_Pathways_01.03.2017	Hedgehog ligand biogenesis	[-1]	[Group74]	490	15.5556	1.09345e-10	1.00269e-07	{Group74=1.1535996190903022E-8}	{Group74=5.30655824781539E-7}	[ABCA12, ABCA6, ABCB1, ABCC2, ABCC3, ABCC6, ACTB, ACTG1, ADAM12, ADCY3, ADCY7, ADCYAP1, ADGRE5, AGRN, AGTR1, AKT3, ALOX15, ANGPT1, ANPEP, ANXA1, ANXA2, AOC1, AP1M2, AP1S1, APOA1, APOB, AR, ARHGEF25, ARPC1B, ATP6AP2, ATP6V0A4, ATP6V1B1, AXL, AZU1, B2M, B4GALT1, BCL2L1, BDKRB1, BDKRB2, BIRC3, BOC, BST1, BST2, BTK, C1R, C1S, C2, C3, C4B, CACNA1S, CACNB3, CACNB4, CALM1, CAMK2G, CAP1, CARD11, CASP1, C…	[A1BG, AAAS, ABCA10, ABCA12, ABCA13, ABCA2, ABCA3, ABCA4, ABCA5, ABCA6, ABCA7, ABCA8, ABCA9, ABCB1, ABCB10, ABCB4, ABCB5, ABCB6, ABCB7, ABCB8, ABCB9, ABCC1, ABCC10, ABCC11, ABCC2, ABCC3, ABCC4, ABCC5, ABCC6, ABCC8, ABCC9, ABCD1, ABCD2, ABCD3, ABCE1, ABCF1, ABCG1, ABCG4, ABCG5, ABCG8, ABHD12, ABHD6, ABI1, ABI2, ABL1, ACAA1, ACD, ACLY, ACPP, ACTB, ACTG1, ACTL6A, ACTN2, ACTR10, ACTR1A, ACTR1B, ACTR2…	FALSE
http-//reactome.org/PathwayBrowser/#/R-HSA-5358351:1213	REACTOME_Pathways_01.03.2017	Signaling by Hedgehog	[-1]	[Group74]	490	15.5556	1.09345e-10	1.00269e-07	{Group74=1.1535996190903022E-8}	{Group74=5.30655824781539E-7}	[ABCA12, ABCA6, ABCB1, ABCC2, ABCC3, ABCC6, ACTB, ACTG1, ADAM12, ADCY3, ADCY7, ADCYAP1, ADGRE5, AGRN, AGTR1, AKT3, ALOX15, ANGPT1, ANPEP, ANXA1, ANXA2, AOC1, AP1M2, AP1S1, APOA1, APOB, AR, ARHGEF25, ARPC1B, ATP6AP2, ATP6V0A4, ATP6V1B1, AXL, AZU1, B2M, B4GALT1, BCL2L1, BDKRB1, BDKRB2, BIRC3, BOC, BST1, BST2, BTK, C1R, C1S, C2, C3, C4B, CACNA1S, CACNB3, CACNB4, CALM1, CAMK2G, CAP1, CARD11, CASP1, C…	[A1BG, AAAS, ABCA10, ABCA12, ABCA13, ABCA2, ABCA3, ABCA4, ABCA5, ABCA6, ABCA7, ABCA8, ABCA9, ABCB1, ABCB10, ABCB4, ABCB5, ABCB6, ABCB7, ABCB8, ABCB9, ABCC1, ABCC10, ABCC11, ABCC2, ABCC3, ABCC4, ABCC5, ABCC6, ABCC8, ABCC9, ABCD1, ABCD2, ABCD3, ABCE1, ABCF1, ABCG1, ABCG4, ABCG5, ABCG8, ABHD12, ABHD6, ABI1, ABI2, ABL1, ACAA1, ACD, ACLY, ACPP, ACTB, ACTG1, ACTL6A, ACTN2, ACTR10, ACTR1A, ACTR1B, ACTR2…	FALSE
http-//reactome.org/PathwayBrowser/#/R-HSA-5362768:1223	REACTOME_Pathways_01.03.2017	Hh mutants that don't undergo autocatalytic processing are degraded by ERAD	[-1]	[Group74]	490	15.5556	1.09345e-10	1.00269e-07	{Group74=1.1535996190903022E-8}	{Group74=5.30655824781539E-7}	[ABCA12, ABCA6, ABCB1, ABCC2, ABCC3, ABCC6, ACTB, ACTG1, ADAM12, ADCY3, ADCY7, ADCYAP1, ADGRE5, AGRN, AGTR1, AKT3, ALOX15, ANGPT1, ANPEP, ANXA1, ANXA2, AOC1, AP1M2, AP1S1, APOA1, APOB, AR, ARHGEF25, ARPC1B, ATP6AP2, ATP6V0A4, ATP6V1B1, AXL, AZU1, B2M, B4GALT1, BCL2L1, BDKRB1, BDKRB2, BIRC3, BOC, BST1, BST2, BTK, C1R, C1S, C2, C3, C4B, CACNA1S, CACNB3, CACNB4, CALM1, CAMK2G, CAP1, CARD11, CASP1, C…	[A1BG, AAAS, ABCA10, ABCA12, ABCA13, ABCA2, ABCA3, ABCA4, ABCA5, ABCA6, ABCA7, ABCA8, ABCA9, ABCB1, ABCB10, ABCB4, ABCB5, ABCB6, ABCB7, ABCB8, ABCB9, ABCC1, ABCC10, ABCC11, ABCC2, ABCC3, ABCC4, ABCC5, ABCC6, ABCC8, ABCC9, ABCD1, ABCD2, ABCD3, ABCE1, ABCF1, ABCG1, ABCG4, ABCG5, ABCG8, ABHD12, ABHD6, ABI1, ABI2, ABL1, ACAA1, ACD, ACLY, ACPP, ACTB, ACTG1, ACTL6A, ACTN2, ACTR10, ACTR1A, ACTR1B, ACTR2…	FALSE
http-//reactome.org/PathwayBrowser/#/R-HSA-5387390:1229	REACTOME_Pathways_01.03.2017	Hh mutants abrogate ligand secretion	[-1]	[Group74]	490	15.5556	1.09345e-10	1.00269e-07	{Group74=1.1535996190903022E-8}	{Group74=5.30655824781539E-7}	[ABCA12, ABCA6, ABCB1, ABCC2, ABCC3, ABCC6, ACTB, ACTG1, ADAM12, ADCY3, ADCY7, ADCYAP1, ADGRE5, AGRN, AGTR1, AKT3, ALOX15, ANGPT1, ANPEP, ANXA1, ANXA2, AOC1, AP1M2, AP1S1, APOA1, APOB, AR, ARHGEF25, ARPC1B, ATP6AP2, ATP6V0A4, ATP6V1B1, AXL, AZU1, B2M, B4GALT1, BCL2L1, BDKRB1, BDKRB2, BIRC3, BOC, BST1, BST2, BTK, C1R, C1S, C2, C3, C4B, CACNA1S, CACNB3, CACNB4, CALM1, CAMK2G, CAP1, CARD11, CASP1, C…	[A1BG, AAAS, ABCA10, ABCA12, ABCA13, ABCA2, ABCA3, ABCA4, ABCA5, ABCA6, ABCA7, ABCA8, ABCA9, ABCB1, ABCB10, ABCB4, ABCB5, ABCB6, ABCB7, ABCB8, ABCB9, ABCC1, ABCC10, ABCC11, ABCC2, ABCC3, ABCC4, ABCC5, ABCC6, ABCC8, ABCC9, ABCD1, ABCD2, ABCD3, ABCE1, ABCF1, ABCG1, ABCG4, ABCG5, ABCG8, ABHD12, ABHD6, ABI1, ABI2, ABL1, ACAA1, ACD, ACLY, ACPP, ACTB, ACTG1, ACTL6A, ACTN2, ACTR10, ACTR1A, ACTR1B, ACTR2…	FALSE
http-//reactome.org/PathwayBrowser/#/R-HSA-5576891:1243	REACTOME_Pathways_01.03.2017	Cardiac conduction	[-1]	[Group59]	57	24.6753	1.096e-07	9.75437e-05	{Group59=1.0959967736039605E-7}	{Group59=4.603186449136634E-6}	[ACTA1, ACTA2, ACTG2, ANXA1, ANXA2, ATP10A, ATP11C, ATP1A2, ATP7B, ATP8A2, ATP8B1, CACNA1S, CACNA2D3, CACNB3, CACNB4, CACNG4, CALM1, CAMK2G, CASQ2, CAV3, FXYD3, ITGA1, ITGB5, ITPR1, ITPR2, KCND1, KCND2, KCND3, KCNE1, KCNE3, KCNE4, KCNE5, KCNIP1, KCNK1, KCNK13, KCNK3, KCNK5, LMOD1, MYBPC2, MYH11, MYH6, MYH8, MYLK, ORAI2, SCN1A, SCN2A, SCN3A, SCN4A, SCN7A, SLC8A2, SLN, SORBS3, STIM1, TMOD3, TPM3, T…	[ABCC9, ACTA1, ACTA2, ACTC1, ACTG2, ACTN2, ACTN3, AHCYL1, AKAP9, ANXA1, ANXA2, ANXA6, ASPH, ATP10A, ATP10B, ATP10D, ATP11A, ATP11B, ATP11C, ATP12A, ATP13A1, ATP13A2, ATP13A4, ATP13A5, ATP1A1, ATP1A2, ATP1A3, ATP1A4, ATP1B1, ATP1B2, ATP1B3, ATP2A1, ATP2A2, ATP2A3, ATP2B1, ATP2B2, ATP2B3, ATP2B4, ATP2C1, ATP2C2, ATP4A, ATP4B, ATP7A, ATP7B, ATP8A1, ATP8A2, ATP8B1, ATP8B2, ATP8B3, ATP8B4, ATP9A, ATP9…	FALSE
http-//reactome.org/PathwayBrowser/#/R-HSA-5578775:1249	REACTOME_Pathways_01.03.2017	Ion homeostasis	[-1]	[Group59]	57	24.6753	1.096e-07	9.75437e-05	{Group59=1.0959967736039605E-7}	{Group59=4.603186449136634E-6}	[ACTA1, ACTA2, ACTG2, ANXA1, ANXA2, ATP10A, ATP11C, ATP1A2, ATP7B, ATP8A2, ATP8B1, CACNA1S, CACNA2D3, CACNB3, CACNB4, CACNG4, CALM1, CAMK2G, CASQ2, CAV3, FXYD3, ITGA1, ITGB5, ITPR1, ITPR2, KCND1, KCND2, KCND3, KCNE1, KCNE3, KCNE4, KCNE5, KCNIP1, KCNK1, KCNK13, KCNK3, KCNK5, LMOD1, MYBPC2, MYH11, MYH6, MYH8, MYLK, ORAI2, SCN1A, SCN2A, SCN3A, SCN4A, SCN7A, SLC8A2, SLN, SORBS3, STIM1, TMOD3, TPM3, T…	[ABCC9, ACTA1, ACTA2, ACTC1, ACTG2, ACTN2, ACTN3, AHCYL1, AKAP9, ANXA1, ANXA2, ANXA6, ASPH, ATP10A, ATP10B, ATP10D, ATP11A, ATP11B, ATP11C, ATP12A, ATP13A1, ATP13A2, ATP13A4, ATP13A5, ATP1A1, ATP1A2, ATP1A3, ATP1A4, ATP1B1, ATP1B2, ATP1B3, ATP2A1, ATP2A2, ATP2A3, ATP2B1, ATP2B2, ATP2B3, ATP2B4, ATP2C1, ATP2C2, ATP4A, ATP4B, ATP7A, ATP7B, ATP8A1, ATP8A2, ATP8B1, ATP8B2, ATP8B3, ATP8B4, ATP9A, ATP9…	FALSE
http-//reactome.org/PathwayBrowser/#/R-HSA-5607761:1266	REACTOME_Pathways_01.03.2017	Dectin-1 mediated noncanonical NF-kB signaling	[-1]	[Group74]	490	15.5556	1.09345e-10	1.00269e-07	{Group74=1.1535996190903022E-8}	{Group74=5.30655824781539E-7}	[ABCA12, ABCA6, ABCB1, ABCC2, ABCC3, ABCC6, ACTB, ACTG1, ADAM12, ADCY3, ADCY7, ADCYAP1, ADGRE5, AGRN, AGTR1, AKT3, ALOX15, ANGPT1, ANPEP, ANXA1, ANXA2, AOC1, AP1M2, AP1S1, APOA1, APOB, AR, ARHGEF25, ARPC1B, ATP6AP2, ATP6V0A4, ATP6V1B1, AXL, AZU1, B2M, B4GALT1, BCL2L1, BDKRB1, BDKRB2, BIRC3, BOC, BST1, BST2, BTK, C1R, C1S, C2, C3, C4B, CACNA1S, CACNB3, CACNB4, CALM1, CAMK2G, CAP1, CARD11, CASP1, C…	[A1BG, AAAS, ABCA10, ABCA12, ABCA13, ABCA2, ABCA3, ABCA4, ABCA5, ABCA6, ABCA7, ABCA8, ABCA9, ABCB1, ABCB10, ABCB4, ABCB5, ABCB6, ABCB7, ABCB8, ABCB9, ABCC1, ABCC10, ABCC11, ABCC2, ABCC3, ABCC4, ABCC5, ABCC6, ABCC8, ABCC9, ABCD1, ABCD2, ABCD3, ABCE1, ABCF1, ABCG1, ABCG4, ABCG5, ABCG8, ABHD12, ABHD6, ABI1, ABI2, ABL1, ACAA1, ACD, ACLY, ACPP, ACTB, ACTG1, ACTL6A, ACTN2, ACTR10, ACTR1A, ACTR1B, ACTR2…	FALSE
http-//reactome.org/PathwayBrowser/#/R-HSA-5607764:1268	REACTOME_Pathways_01.03.2017	CLEC7A (Dectin-1) signaling	[-1]	[Group74]	490	15.5556	1.09345e-10	1.00269e-07	{Group74=1.1535996190903022E-8}	{Group74=5.30655824781539E-7}	[ABCA12, ABCA6, ABCB1, ABCC2, ABCC3, ABCC6, ACTB, ACTG1, ADAM12, ADCY3, ADCY7, ADCYAP1, ADGRE5, AGRN, AGTR1, AKT3, ALOX15, ANGPT1, ANPEP, ANXA1, ANXA2, AOC1, AP1M2, AP1S1, APOA1, APOB, AR, ARHGEF25, ARPC1B, ATP6AP2, ATP6V0A4, ATP6V1B1, AXL, AZU1, B2M, B4GALT1, BCL2L1, BDKRB1, BDKRB2, BIRC3, BOC, BST1, BST2, BTK, C1R, C1S, C2, C3, C4B, CACNA1S, CACNB3, CACNB4, CALM1, CAMK2G, CAP1, CARD11, CASP1, C…	[A1BG, AAAS, ABCA10, ABCA12, ABCA13, ABCA2, ABCA3, ABCA4, ABCA5, ABCA6, ABCA7, ABCA8, ABCA9, ABCB1, ABCB10, ABCB4, ABCB5, ABCB6, ABCB7, ABCB8, ABCB9, ABCC1, ABCC10, ABCC11, ABCC2, ABCC3, ABCC4, ABCC5, ABCC6, ABCC8, ABCC9, ABCD1, ABCD2, ABCD3, ABCE1, ABCF1, ABCG1, ABCG4, ABCG5, ABCG8, ABHD12, ABHD6, ABI1, ABI2, ABL1, ACAA1, ACD, ACLY, ACPP, ACTB, ACTG1, ACTL6A, ACTN2, ACTR10, ACTR1A, ACTR1B, ACTR2…	FALSE
http-//reactome.org/PathwayBrowser/#/R-HSA-5610780:1270	REACTOME_Pathways_01.03.2017	Degradation of GLI1 by the proteasome	[-1]	[Group74]	490	15.5556	1.09345e-10	1.00269e-07	{Group74=1.1535996190903022E-8}	{Group74=5.30655824781539E-7}	[ABCA12, ABCA6, ABCB1, ABCC2, ABCC3, ABCC6, ACTB, ACTG1, ADAM12, ADCY3, ADCY7, ADCYAP1, ADGRE5, AGRN, AGTR1, AKT3, ALOX15, ANGPT1, ANPEP, ANXA1, ANXA2, AOC1, AP1M2, AP1S1, APOA1, APOB, AR, ARHGEF25, ARPC1B, ATP6AP2, ATP6V0A4, ATP6V1B1, AXL, AZU1, B2M, B4GALT1, BCL2L1, BDKRB1, BDKRB2, BIRC3, BOC, BST1, BST2, BTK, C1R, C1S, C2, C3, C4B, CACNA1S, CACNB3, CACNB4, CALM1, CAMK2G, CAP1, CARD11, CASP1, C…	[A1BG, AAAS, ABCA10, ABCA12, ABCA13, ABCA2, ABCA3, ABCA4, ABCA5, ABCA6, ABCA7, ABCA8, ABCA9, ABCB1, ABCB10, ABCB4, ABCB5, ABCB6, ABCB7, ABCB8, ABCB9, ABCC1, ABCC10, ABCC11, ABCC2, ABCC3, ABCC4, ABCC5, ABCC6, ABCC8, ABCC9, ABCD1, ABCD2, ABCD3, ABCE1, ABCF1, ABCG1, ABCG4, ABCG5, ABCG8, ABHD12, ABHD6, ABI1, ABI2, ABL1, ACAA1, ACD, ACLY, ACPP, ACTB, ACTG1, ACTL6A, ACTN2, ACTR10, ACTR1A, ACTR1B, ACTR2…	FALSE
http-//reactome.org/PathwayBrowser/#/R-HSA-5610783:1271	REACTOME_Pathways_01.03.2017	Degradation of GLI2 by the proteasome	[-1]	[Group74]	490	15.5556	1.09345e-10	1.00269e-07	{Group74=1.1535996190903022E-8}	{Group74=5.30655824781539E-7}	[ABCA12, ABCA6, ABCB1, ABCC2, ABCC3, ABCC6, ACTB, ACTG1, ADAM12, ADCY3, ADCY7, ADCYAP1, ADGRE5, AGRN, AGTR1, AKT3, ALOX15, ANGPT1, ANPEP, ANXA1, ANXA2, AOC1, AP1M2, AP1S1, APOA1, APOB, AR, ARHGEF25, ARPC1B, ATP6AP2, ATP6V0A4, ATP6V1B1, AXL, AZU1, B2M, B4GALT1, BCL2L1, BDKRB1, BDKRB2, BIRC3, BOC, BST1, BST2, BTK, C1R, C1S, C2, C3, C4B, CACNA1S, CACNB3, CACNB4, CALM1, CAMK2G, CAP1, CARD11, CASP1, C…	[A1BG, AAAS, ABCA10, ABCA12, ABCA13, ABCA2, ABCA3, ABCA4, ABCA5, ABCA6, ABCA7, ABCA8, ABCA9, ABCB1, ABCB10, ABCB4, ABCB5, ABCB6, ABCB7, ABCB8, ABCB9, ABCC1, ABCC10, ABCC11, ABCC2, ABCC3, ABCC4, ABCC5, ABCC6, ABCC8, ABCC9, ABCD1, ABCD2, ABCD3, ABCE1, ABCF1, ABCG1, ABCG4, ABCG5, ABCG8, ABHD12, ABHD6, ABI1, ABI2, ABL1, ACAA1, ACD, ACLY, ACPP, ACTB, ACTG1, ACTL6A, ACTN2, ACTR10, ACTR1A, ACTR1B, ACTR2…	FALSE
http-//reactome.org/PathwayBrowser/#/R-HSA-5610785:1272	REACTOME_Pathways_01.03.2017	GLI3 is processed to GLI3R by the proteasome	[-1]	[Group74]	490	15.5556	1.09345e-10	1.00269e-07	{Group74=1.1535996190903022E-8}	{Group74=5.30655824781539E-7}	[ABCA12, ABCA6, ABCB1, ABCC2, ABCC3, ABCC6, ACTB, ACTG1, ADAM12, ADCY3, ADCY7, ADCYAP1, ADGRE5, AGRN, AGTR1, AKT3, ALOX15, ANGPT1, ANPEP, ANXA1, ANXA2, AOC1, AP1M2, AP1S1, APOA1, APOB, AR, ARHGEF25, ARPC1B, ATP6AP2, ATP6V0A4, ATP6V1B1, AXL, AZU1, B2M, B4GALT1, BCL2L1, BDKRB1, BDKRB2, BIRC3, BOC, BST1, BST2, BTK, C1R, C1S, C2, C3, C4B, CACNA1S, CACNB3, CACNB4, CALM1, CAMK2G, CAP1, CARD11, CASP1, C…	[A1BG, AAAS, ABCA10, ABCA12, ABCA13, ABCA2, ABCA3, ABCA4, ABCA5, ABCA6, ABCA7, ABCA8, ABCA9, ABCB1, ABCB10, ABCB4, ABCB5, ABCB6, ABCB7, ABCB8, ABCB9, ABCC1, ABCC10, ABCC11, ABCC2, ABCC3, ABCC4, ABCC5, ABCC6, ABCC8, ABCC9, ABCD1, ABCD2, ABCD3, ABCE1, ABCF1, ABCG1, ABCG4, ABCG5, ABCG8, ABHD12, ABHD6, ABI1, ABI2, ABL1, ACAA1, ACD, ACLY, ACPP, ACTB, ACTG1, ACTL6A, ACTN2, ACTR10, ACTR1A, ACTR1B, ACTR2…	FALSE
http-//reactome.org/PathwayBrowser/#/R-HSA-5610787:1273	REACTOME_Pathways_01.03.2017	Hedgehog 'off' state	[-1]	[Group74]	490	15.5556	1.09345e-10	1.00269e-07	{Group74=1.1535996190903022E-8}	{Group74=5.30655824781539E-7}	[ABCA12, ABCA6, ABCB1, ABCC2, ABCC3, ABCC6, ACTB, ACTG1, ADAM12, ADCY3, ADCY7, ADCYAP1, ADGRE5, AGRN, AGTR1, AKT3, ALOX15, ANGPT1, ANPEP, ANXA1, ANXA2, AOC1, AP1M2, AP1S1, APOA1, APOB, AR, ARHGEF25, ARPC1B, ATP6AP2, ATP6V0A4, ATP6V1B1, AXL, AZU1, B2M, B4GALT1, BCL2L1, BDKRB1, BDKRB2, BIRC3, BOC, BST1, BST2, BTK, C1R, C1S, C2, C3, C4B, CACNA1S, CACNB3, CACNB4, CALM1, CAMK2G, CAP1, CARD11, CASP1, C…	[A1BG, AAAS, ABCA10, ABCA12, ABCA13, ABCA2, ABCA3, ABCA4, ABCA5, ABCA6, ABCA7, ABCA8, ABCA9, ABCB1, ABCB10, ABCB4, ABCB5, ABCB6, ABCB7, ABCB8, ABCB9, ABCC1, ABCC10, ABCC11, ABCC2, ABCC3, ABCC4, ABCC5, ABCC6, ABCC8, ABCC9, ABCD1, ABCD2, ABCD3, ABCE1, ABCF1, ABCG1, ABCG4, ABCG5, ABCG8, ABHD12, ABHD6, ABI1, ABI2, ABL1, ACAA1, ACD, ACLY, ACPP, ACTB, ACTG1, ACTL6A, ACTN2, ACTR10, ACTR1A, ACTR1B, ACTR2…	FALSE
http-//reactome.org/PathwayBrowser/#/R-HSA-5619084:1277	REACTOME_Pathways_01.03.2017	ABC transporter disorders	[-1]	[Group74]	490	15.5556	1.09345e-10	1.00269e-07	{Group74=1.1535996190903022E-8}	{Group74=5.30655824781539E-7}	[ABCA12, ABCA6, ABCB1, ABCC2, ABCC3, ABCC6, ACTB, ACTG1, ADAM12, ADCY3, ADCY7, ADCYAP1, ADGRE5, AGRN, AGTR1, AKT3, ALOX15, ANGPT1, ANPEP, ANXA1, ANXA2, AOC1, AP1M2, AP1S1, APOA1, APOB, AR, ARHGEF25, ARPC1B, ATP6AP2, ATP6V0A4, ATP6V1B1, AXL, AZU1, B2M, B4GALT1, BCL2L1, BDKRB1, BDKRB2, BIRC3, BOC, BST1, BST2, BTK, C1R, C1S, C2, C3, C4B, CACNA1S, CACNB3, CACNB4, CALM1, CAMK2G, CAP1, CARD11, CASP1, C…	[A1BG, AAAS, ABCA10, ABCA12, ABCA13, ABCA2, ABCA3, ABCA4, ABCA5, ABCA6, ABCA7, ABCA8, ABCA9, ABCB1, ABCB10, ABCB4, ABCB5, ABCB6, ABCB7, ABCB8, ABCB9, ABCC1, ABCC10, ABCC11, ABCC2, ABCC3, ABCC4, ABCC5, ABCC6, ABCC8, ABCC9, ABCD1, ABCD2, ABCD3, ABCE1, ABCF1, ABCG1, ABCG4, ABCG5, ABCG8, ABHD12, ABHD6, ABI1, ABI2, ABL1, ACAA1, ACD, ACLY, ACPP, ACTB, ACTG1, ACTL6A, ACTN2, ACTR10, ACTR1A, ACTR1B, ACTR2…	FALSE
http-//reactome.org/PathwayBrowser/#/R-HSA-5619115:1282	REACTOME_Pathways_01.03.2017	Disorders of transmembrane transporters	[-1]	[Group74]	490	15.5556	1.09345e-10	1.00269e-07	{Group74=1.1535996190903022E-8}	{Group74=5.30655824781539E-7}	[ABCA12, ABCA6, ABCB1, ABCC2, ABCC3, ABCC6, ACTB, ACTG1, ADAM12, ADCY3, ADCY7, ADCYAP1, ADGRE5, AGRN, AGTR1, AKT3, ALOX15, ANGPT1, ANPEP, ANXA1, ANXA2, AOC1, AP1M2, AP1S1, APOA1, APOB, AR, ARHGEF25, ARPC1B, ATP6AP2, ATP6V0A4, ATP6V1B1, AXL, AZU1, B2M, B4GALT1, BCL2L1, BDKRB1, BDKRB2, BIRC3, BOC, BST1, BST2, BTK, C1R, C1S, C2, C3, C4B, CACNA1S, CACNB3, CACNB4, CALM1, CAMK2G, CAP1, CARD11, CASP1, C…	[A1BG, AAAS, ABCA10, ABCA12, ABCA13, ABCA2, ABCA3, ABCA4, ABCA5, ABCA6, ABCA7, ABCA8, ABCA9, ABCB1, ABCB10, ABCB4, ABCB5, ABCB6, ABCB7, ABCB8, ABCB9, ABCC1, ABCC10, ABCC11, ABCC2, ABCC3, ABCC4, ABCC5, ABCC6, ABCC8, ABCC9, ABCD1, ABCD2, ABCD3, ABCE1, ABCF1, ABCG1, ABCG4, ABCG5, ABCG8, ABHD12, ABHD6, ABI1, ABI2, ABL1, ACAA1, ACD, ACLY, ACPP, ACTB, ACTG1, ACTL6A, ACTN2, ACTR10, ACTR1A, ACTR1B, ACTR2…	FALSE
http-//reactome.org/PathwayBrowser/#/R-HSA-5621481:1290	REACTOME_Pathways_01.03.2017	C-type lectin receptors (CLRs)	[-1]	[Group74]	490	15.5556	1.09345e-10	1.00269e-07	{Group74=1.1535996190903022E-8}	{Group74=5.30655824781539E-7}	[ABCA12, ABCA6, ABCB1, ABCC2, ABCC3, ABCC6, ACTB, ACTG1, ADAM12, ADCY3, ADCY7, ADCYAP1, ADGRE5, AGRN, AGTR1, AKT3, ALOX15, ANGPT1, ANPEP, ANXA1, ANXA2, AOC1, AP1M2, AP1S1, APOA1, APOB, AR, ARHGEF25, ARPC1B, ATP6AP2, ATP6V0A4, ATP6V1B1, AXL, AZU1, B2M, B4GALT1, BCL2L1, BDKRB1, BDKRB2, BIRC3, BOC, BST1, BST2, BTK, C1R, C1S, C2, C3, C4B, CACNA1S, CACNB3, CACNB4, CALM1, CAMK2G, CAP1, CARD11, CASP1, C…	[A1BG, AAAS, ABCA10, ABCA12, ABCA13, ABCA2, ABCA3, ABCA4, ABCA5, ABCA6, ABCA7, ABCA8, ABCA9, ABCB1, ABCB10, ABCB4, ABCB5, ABCB6, ABCB7, ABCB8, ABCB9, ABCC1, ABCC10, ABCC11, ABCC2, ABCC3, ABCC4, ABCC5, ABCC6, ABCC8, ABCC9, ABCD1, ABCD2, ABCD3, ABCE1, ABCF1, ABCG1, ABCG4, ABCG5, ABCG8, ABHD12, ABHD6, ABI1, ABI2, ABL1, ACAA1, ACD, ACLY, ACPP, ACTB, ACTG1, ACTL6A, ACTN2, ACTR10, ACTR1A, ACTR1B, ACTR2…	FALSE
http-//reactome.org/PathwayBrowser/#/R-HSA-5632684:1305	REACTOME_Pathways_01.03.2017	Hedgehog 'on' state	[-1]	[Group74]	490	15.5556	1.09345e-10	1.00269e-07	{Group74=1.1535996190903022E-8}	{Group74=5.30655824781539E-7}	[ABCA12, ABCA6, ABCB1, ABCC2, ABCC3, ABCC6, ACTB, ACTG1, ADAM12, ADCY3, ADCY7, ADCYAP1, ADGRE5, AGRN, AGTR1, AKT3, ALOX15, ANGPT1, ANPEP, ANXA1, ANXA2, AOC1, AP1M2, AP1S1, APOA1, APOB, AR, ARHGEF25, ARPC1B, ATP6AP2, ATP6V0A4, ATP6V1B1, AXL, AZU1, B2M, B4GALT1, BCL2L1, BDKRB1, BDKRB2, BIRC3, BOC, BST1, BST2, BTK, C1R, C1S, C2, C3, C4B, CACNA1S, CACNB3, CACNB4, CALM1, CAMK2G, CAP1, CARD11, CASP1, C…	[A1BG, AAAS, ABCA10, ABCA12, ABCA13, ABCA2, ABCA3, ABCA4, ABCA5, ABCA6, ABCA7, ABCA8, ABCA9, ABCB1, ABCB10, ABCB4, ABCB5, ABCB6, ABCB7, ABCB8, ABCB9, ABCC1, ABCC10, ABCC11, ABCC2, ABCC3, ABCC4, ABCC5, ABCC6, ABCC8, ABCC9, ABCD1, ABCD2, ABCD3, ABCE1, ABCF1, ABCG1, ABCG4, ABCG5, ABCG8, ABHD12, ABHD6, ABI1, ABI2, ABL1, ACAA1, ACD, ACLY, ACPP, ACTB, ACTG1, ACTL6A, ACTN2, ACTR10, ACTR1A, ACTR1B, ACTR2…	FALSE
http-//reactome.org/PathwayBrowser/#/R-HSA-5658442:1358	REACTOME_Pathways_01.03.2017	Regulation of RAS by GAPs	[-1]	[Group74]	490	15.5556	1.09345e-10	1.00269e-07	{Group74=1.1535996190903022E-8}	{Group74=5.30655824781539E-7}	[ABCA12, ABCA6, ABCB1, ABCC2, ABCC3, ABCC6, ACTB, ACTG1, ADAM12, ADCY3, ADCY7, ADCYAP1, ADGRE5, AGRN, AGTR1, AKT3, ALOX15, ANGPT1, ANPEP, ANXA1, ANXA2, AOC1, AP1M2, AP1S1, APOA1, APOB, AR, ARHGEF25, ARPC1B, ATP6AP2, ATP6V0A4, ATP6V1B1, AXL, AZU1, B2M, B4GALT1, BCL2L1, BDKRB1, BDKRB2, BIRC3, BOC, BST1, BST2, BTK, C1R, C1S, C2, C3, C4B, CACNA1S, CACNB3, CACNB4, CALM1, CAMK2G, CAP1, CARD11, CASP1, C…	[A1BG, AAAS, ABCA10, ABCA12, ABCA13, ABCA2, ABCA3, ABCA4, ABCA5, ABCA6, ABCA7, ABCA8, ABCA9, ABCB1, ABCB10, ABCB4, ABCB5, ABCB6, ABCB7, ABCB8, ABCB9, ABCC1, ABCC10, ABCC11, ABCC2, ABCC3, ABCC4, ABCC5, ABCC6, ABCC8, ABCC9, ABCD1, ABCD2, ABCD3, ABCE1, ABCF1, ABCG1, ABCG4, ABCG5, ABCG8, ABHD12, ABHD6, ABI1, ABI2, ABL1, ACAA1, ACD, ACLY, ACPP, ACTB, ACTG1, ACTL6A, ACTN2, ACTR10, ACTR1A, ACTR1B, ACTR2…	FALSE
http-//reactome.org/PathwayBrowser/#/R-HSA-5663202:1366	REACTOME_Pathways_01.03.2017	Diseases of signal transduction	[-1]	[Group74]	490	15.5556	1.09345e-10	1.00269e-07	{Group74=1.1535996190903022E-8}	{Group74=5.30655824781539E-7}	[ABCA12, ABCA6, ABCB1, ABCC2, ABCC3, ABCC6, ACTB, ACTG1, ADAM12, ADCY3, ADCY7, ADCYAP1, ADGRE5, AGRN, AGTR1, AKT3, ALOX15, ANGPT1, ANPEP, ANXA1, ANXA2, AOC1, AP1M2, AP1S1, APOA1, APOB, AR, ARHGEF25, ARPC1B, ATP6AP2, ATP6V0A4, ATP6V1B1, AXL, AZU1, B2M, B4GALT1, BCL2L1, BDKRB1, BDKRB2, BIRC3, BOC, BST1, BST2, BTK, C1R, C1S, C2, C3, C4B, CACNA1S, CACNB3, CACNB4, CALM1, CAMK2G, CAP1, CARD11, CASP1, C…	[A1BG, AAAS, ABCA10, ABCA12, ABCA13, ABCA2, ABCA3, ABCA4, ABCA5, ABCA6, ABCA7, ABCA8, ABCA9, ABCB1, ABCB10, ABCB4, ABCB5, ABCB6, ABCB7, ABCB8, ABCB9, ABCC1, ABCC10, ABCC11, ABCC2, ABCC3, ABCC4, ABCC5, ABCC6, ABCC8, ABCC9, ABCD1, ABCD2, ABCD3, ABCE1, ABCF1, ABCG1, ABCG4, ABCG5, ABCG8, ABHD12, ABHD6, ABI1, ABI2, ABL1, ACAA1, ACD, ACLY, ACPP, ACTB, ACTG1, ACTL6A, ACTN2, ACTR10, ACTR1A, ACTR1B, ACTR2…	FALSE
http-//reactome.org/PathwayBrowser/#/R-HSA-5663205:1367	REACTOME_Pathways_01.03.2017	Infectious disease	[-1]	[Group65]	19	5.08021	5.75475e-06	0.00485126	{Group65=5.754753290245437E-6}	{Group65=9.783080593417243E-5}	[AP1M2, AP1S1, B2M, CALM1, CD9, CDH1, CHMP4C, CXCR4, ELMO1, FYN, ISG15, PDZD3, PSMB8, PSMD10, RCC1, SH3GL1, STX1B, SYT1, TGFB1]	[AAAS, AP1B1, AP1G1, AP1M1, AP1M2, AP1S1, AP1S2, AP1S3, AP2A1, AP2A2, AP2B1, AP2M1, AP2S1, ARF1, ATP6V1H, B2M, BANF1, BTRC, CALM1, CALM2, CALM3, CALR, CANX, CBL, CBLL1, CCNH, CCNK, CCNT1, CCNT2, CCR5, CD28, CD4, CD8B, CD9, CDH1, CDK7, CDK9, CHMP2A, CHMP2B, CHMP3, CHMP4A, CHMP4B, CHMP4C, CHMP5, CHMP6, CHMP7, CLTA, CLTC, CPSF4, CTDP1, CTNNB1, CTNND1, CUL5, CXCR4, DNAJC3, DOCK2, EEF2, EIF2AK2, ELL, …	FALSE
http-//reactome.org/PathwayBrowser/#/R-HSA-5668541:1371	REACTOME_Pathways_01.03.2017	TNFR2 non-canonical NF-kB pathway	[-1]	[Group74]	490	15.5556	1.09345e-10	1.00269e-07	{Group74=1.1535996190903022E-8}	{Group74=5.30655824781539E-7}	[ABCA12, ABCA6, ABCB1, ABCC2, ABCC3, ABCC6, ACTB, ACTG1, ADAM12, ADCY3, ADCY7, ADCYAP1, ADGRE5, AGRN, AGTR1, AKT3, ALOX15, ANGPT1, ANPEP, ANXA1, ANXA2, AOC1, AP1M2, AP1S1, APOA1, APOB, AR, ARHGEF25, ARPC1B, ATP6AP2, ATP6V0A4, ATP6V1B1, AXL, AZU1, B2M, B4GALT1, BCL2L1, BDKRB1, BDKRB2, BIRC3, BOC, BST1, BST2, BTK, C1R, C1S, C2, C3, C4B, CACNA1S, CACNB3, CACNB4, CALM1, CAMK2G, CAP1, CARD11, CASP1, C…	[A1BG, AAAS, ABCA10, ABCA12, ABCA13, ABCA2, ABCA3, ABCA4, ABCA5, ABCA6, ABCA7, ABCA8, ABCA9, ABCB1, ABCB10, ABCB4, ABCB5, ABCB6, ABCB7, ABCB8, ABCB9, ABCC1, ABCC10, ABCC11, ABCC2, ABCC3, ABCC4, ABCC5, ABCC6, ABCC8, ABCC9, ABCD1, ABCD2, ABCD3, ABCE1, ABCF1, ABCG1, ABCG4, ABCG5, ABCG8, ABHD12, ABHD6, ABI1, ABI2, ABL1, ACAA1, ACD, ACLY, ACPP, ACTB, ACTG1, ACTL6A, ACTN2, ACTR10, ACTR1A, ACTR1B, ACTR2…	FALSE
http-//reactome.org/PathwayBrowser/#/R-HSA-5673001:1376	REACTOME_Pathways_01.03.2017	RAF/MAP kinase cascade	[-1]	[Group74]	490	15.5556	1.09345e-10	1.00269e-07	{Group74=1.1535996190903022E-8}	{Group74=5.30655824781539E-7}	[ABCA12, ABCA6, ABCB1, ABCC2, ABCC3, ABCC6, ACTB, ACTG1, ADAM12, ADCY3, ADCY7, ADCYAP1, ADGRE5, AGRN, AGTR1, AKT3, ALOX15, ANGPT1, ANPEP, ANXA1, ANXA2, AOC1, AP1M2, AP1S1, APOA1, APOB, AR, ARHGEF25, ARPC1B, ATP6AP2, ATP6V0A4, ATP6V1B1, AXL, AZU1, B2M, B4GALT1, BCL2L1, BDKRB1, BDKRB2, BIRC3, BOC, BST1, BST2, BTK, C1R, C1S, C2, C3, C4B, CACNA1S, CACNB3, CACNB4, CALM1, CAMK2G, CAP1, CARD11, CASP1, C…	[A1BG, AAAS, ABCA10, ABCA12, ABCA13, ABCA2, ABCA3, ABCA4, ABCA5, ABCA6, ABCA7, ABCA8, ABCA9, ABCB1, ABCB10, ABCB4, ABCB5, ABCB6, ABCB7, ABCB8, ABCB9, ABCC1, ABCC10, ABCC11, ABCC2, ABCC3, ABCC4, ABCC5, ABCC6, ABCC8, ABCC9, ABCD1, ABCD2, ABCD3, ABCE1, ABCF1, ABCG1, ABCG4, ABCG5, ABCG8, ABHD12, ABHD6, ABI1, ABI2, ABL1, ACAA1, ACD, ACLY, ACPP, ACTB, ACTG1, ACTL6A, ACTN2, ACTR10, ACTR1A, ACTR1B, ACTR2…	FALSE
http-//reactome.org/PathwayBrowser/#/R-HSA-5676590:1382	REACTOME_Pathways_01.03.2017	NIK-->noncanonical NF-kB signaling	[-1]	[Group74]	490	15.5556	1.09345e-10	1.00269e-07	{Group74=1.1535996190903022E-8}	{Group74=5.30655824781539E-7}	[ABCA12, ABCA6, ABCB1, ABCC2, ABCC3, ABCC6, ACTB, ACTG1, ADAM12, ADCY3, ADCY7, ADCYAP1, ADGRE5, AGRN, AGTR1, AKT3, ALOX15, ANGPT1, ANPEP, ANXA1, ANXA2, AOC1, AP1M2, AP1S1, APOA1, APOB, AR, ARHGEF25, ARPC1B, ATP6AP2, ATP6V0A4, ATP6V1B1, AXL, AZU1, B2M, B4GALT1, BCL2L1, BDKRB1, BDKRB2, BIRC3, BOC, BST1, BST2, BTK, C1R, C1S, C2, C3, C4B, CACNA1S, CACNB3, CACNB4, CALM1, CAMK2G, CAP1, CARD11, CASP1, C…	[A1BG, AAAS, ABCA10, ABCA12, ABCA13, ABCA2, ABCA3, ABCA4, ABCA5, ABCA6, ABCA7, ABCA8, ABCA9, ABCB1, ABCB10, ABCB4, ABCB5, ABCB6, ABCB7, ABCB8, ABCB9, ABCC1, ABCC10, ABCC11, ABCC2, ABCC3, ABCC4, ABCC5, ABCC6, ABCC8, ABCC9, ABCD1, ABCD2, ABCD3, ABCE1, ABCF1, ABCG1, ABCG4, ABCG5, ABCG8, ABHD12, ABHD6, ABI1, ABI2, ABL1, ACAA1, ACD, ACLY, ACPP, ACTB, ACTG1, ACTL6A, ACTN2, ACTR10, ACTR1A, ACTR1B, ACTR2…	FALSE
http-//reactome.org/PathwayBrowser/#/R-HSA-5678895:1385	REACTOME_Pathways_01.03.2017	Defective CFTR causes cystic fibrosis	[-1]	[Group74]	490	15.5556	1.09345e-10	1.00269e-07	{Group74=1.1535996190903022E-8}	{Group74=5.30655824781539E-7}	[ABCA12, ABCA6, ABCB1, ABCC2, ABCC3, ABCC6, ACTB, ACTG1, ADAM12, ADCY3, ADCY7, ADCYAP1, ADGRE5, AGRN, AGTR1, AKT3, ALOX15, ANGPT1, ANPEP, ANXA1, ANXA2, AOC1, AP1M2, AP1S1, APOA1, APOB, AR, ARHGEF25, ARPC1B, ATP6AP2, ATP6V0A4, ATP6V1B1, AXL, AZU1, B2M, B4GALT1, BCL2L1, BDKRB1, BDKRB2, BIRC3, BOC, BST1, BST2, BTK, C1R, C1S, C2, C3, C4B, CACNA1S, CACNB3, CACNB4, CALM1, CAMK2G, CAP1, CARD11, CASP1, C…	[A1BG, AAAS, ABCA10, ABCA12, ABCA13, ABCA2, ABCA3, ABCA4, ABCA5, ABCA6, ABCA7, ABCA8, ABCA9, ABCB1, ABCB10, ABCB4, ABCB5, ABCB6, ABCB7, ABCB8, ABCB9, ABCC1, ABCC10, ABCC11, ABCC2, ABCC3, ABCC4, ABCC5, ABCC6, ABCC8, ABCC9, ABCD1, ABCD2, ABCD3, ABCE1, ABCF1, ABCG1, ABCG4, ABCG5, ABCG8, ABHD12, ABHD6, ABI1, ABI2, ABL1, ACAA1, ACD, ACLY, ACPP, ACTB, ACTG1, ACTL6A, ACTN2, ACTR10, ACTR1A, ACTR1B, ACTR2…	FALSE
http-//reactome.org/PathwayBrowser/#/R-HSA-5683057:1387	REACTOME_Pathways_01.03.2017	MAPK family signaling cascades	[-1]	[Group74]	490	15.5556	1.09345e-10	1.00269e-07	{Group74=1.1535996190903022E-8}	{Group74=5.30655824781539E-7}	[ABCA12, ABCA6, ABCB1, ABCC2, ABCC3, ABCC6, ACTB, ACTG1, ADAM12, ADCY3, ADCY7, ADCYAP1, ADGRE5, AGRN, AGTR1, AKT3, ALOX15, ANGPT1, ANPEP, ANXA1, ANXA2, AOC1, AP1M2, AP1S1, APOA1, APOB, AR, ARHGEF25, ARPC1B, ATP6AP2, ATP6V0A4, ATP6V1B1, AXL, AZU1, B2M, B4GALT1, BCL2L1, BDKRB1, BDKRB2, BIRC3, BOC, BST1, BST2, BTK, C1R, C1S, C2, C3, C4B, CACNA1S, CACNB3, CACNB4, CALM1, CAMK2G, CAP1, CARD11, CASP1, C…	[A1BG, AAAS, ABCA10, ABCA12, ABCA13, ABCA2, ABCA3, ABCA4, ABCA5, ABCA6, ABCA7, ABCA8, ABCA9, ABCB1, ABCB10, ABCB4, ABCB5, ABCB6, ABCB7, ABCB8, ABCB9, ABCC1, ABCC10, ABCC11, ABCC2, ABCC3, ABCC4, ABCC5, ABCC6, ABCC8, ABCC9, ABCD1, ABCD2, ABCD3, ABCE1, ABCF1, ABCG1, ABCG4, ABCG5, ABCG8, ABHD12, ABHD6, ABI1, ABI2, ABL1, ACAA1, ACD, ACLY, ACPP, ACTB, ACTG1, ACTL6A, ACTN2, ACTR10, ACTR1A, ACTR1B, ACTR2…	FALSE
http-//reactome.org/PathwayBrowser/#/R-HSA-5684996:1392	REACTOME_Pathways_01.03.2017	MAPK1/MAPK3 signaling	[-1]	[Group74]	490	15.5556	1.09345e-10	1.00269e-07	{Group74=1.1535996190903022E-8}	{Group74=5.30655824781539E-7}	[ABCA12, ABCA6, ABCB1, ABCC2, ABCC3, ABCC6, ACTB, ACTG1, ADAM12, ADCY3, ADCY7, ADCYAP1, ADGRE5, AGRN, AGTR1, AKT3, ALOX15, ANGPT1, ANPEP, ANXA1, ANXA2, AOC1, AP1M2, AP1S1, APOA1, APOB, AR, ARHGEF25, ARPC1B, ATP6AP2, ATP6V0A4, ATP6V1B1, AXL, AZU1, B2M, B4GALT1, BCL2L1, BDKRB1, BDKRB2, BIRC3, BOC, BST1, BST2, BTK, C1R, C1S, C2, C3, C4B, CACNA1S, CACNB3, CACNB4, CALM1, CAMK2G, CAP1, CARD11, CASP1, C…	[A1BG, AAAS, ABCA10, ABCA12, ABCA13, ABCA2, ABCA3, ABCA4, ABCA5, ABCA6, ABCA7, ABCA8, ABCA9, ABCB1, ABCB10, ABCB4, ABCB5, ABCB6, ABCB7, ABCB8, ABCB9, ABCC1, ABCC10, ABCC11, ABCC2, ABCC3, ABCC4, ABCC5, ABCC6, ABCC8, ABCC9, ABCD1, ABCD2, ABCD3, ABCE1, ABCF1, ABCG1, ABCG4, ABCG5, ABCG8, ABHD12, ABHD6, ABI1, ABI2, ABL1, ACAA1, ACD, ACLY, ACPP, ACTB, ACTG1, ACTL6A, ACTN2, ACTR10, ACTR1A, ACTR1B, ACTR2…	FALSE
http-//reactome.org/PathwayBrowser/#/R-HSA-5687128:1397	REACTOME_Pathways_01.03.2017	MAPK6/MAPK4 signaling	[-1]	[Group74]	490	15.5556	1.09345e-10	1.00269e-07	{Group74=1.1535996190903022E-8}	{Group74=5.30655824781539E-7}	[ABCA12, ABCA6, ABCB1, ABCC2, ABCC3, ABCC6, ACTB, ACTG1, ADAM12, ADCY3, ADCY7, ADCYAP1, ADGRE5, AGRN, AGTR1, AKT3, ALOX15, ANGPT1, ANPEP, ANXA1, ANXA2, AOC1, AP1M2, AP1S1, APOA1, APOB, AR, ARHGEF25, ARPC1B, ATP6AP2, ATP6V0A4, ATP6V1B1, AXL, AZU1, B2M, B4GALT1, BCL2L1, BDKRB1, BDKRB2, BIRC3, BOC, BST1, BST2, BTK, C1R, C1S, C2, C3, C4B, CACNA1S, CACNB3, CACNB4, CALM1, CAMK2G, CAP1, CARD11, CASP1, C…	[A1BG, AAAS, ABCA10, ABCA12, ABCA13, ABCA2, ABCA3, ABCA4, ABCA5, ABCA6, ABCA7, ABCA8, ABCA9, ABCB1, ABCB10, ABCB4, ABCB5, ABCB6, ABCB7, ABCB8, ABCB9, ABCC1, ABCC10, ABCC11, ABCC2, ABCC3, ABCC4, ABCC5, ABCC6, ABCC8, ABCC9, ABCD1, ABCD2, ABCD3, ABCE1, ABCF1, ABCG1, ABCG4, ABCG5, ABCG8, ABHD12, ABHD6, ABI1, ABI2, ABL1, ACAA1, ACD, ACLY, ACPP, ACTB, ACTG1, ACTL6A, ACTN2, ACTR10, ACTR1A, ACTR1B, ACTR2…	FALSE
http-//reactome.org/PathwayBrowser/#/R-HSA-5688426:1402	REACTOME_Pathways_01.03.2017	Deubiquitination	[-1]	[Group74]	490	15.5556	1.09345e-10	1.00269e-07	{Group74=1.1535996190903022E-8}	{Group74=5.30655824781539E-7}	[ABCA12, ABCA6, ABCB1, ABCC2, ABCC3, ABCC6, ACTB, ACTG1, ADAM12, ADCY3, ADCY7, ADCYAP1, ADGRE5, AGRN, AGTR1, AKT3, ALOX15, ANGPT1, ANPEP, ANXA1, ANXA2, AOC1, AP1M2, AP1S1, APOA1, APOB, AR, ARHGEF25, ARPC1B, ATP6AP2, ATP6V0A4, ATP6V1B1, AXL, AZU1, B2M, B4GALT1, BCL2L1, BDKRB1, BDKRB2, BIRC3, BOC, BST1, BST2, BTK, C1R, C1S, C2, C3, C4B, CACNA1S, CACNB3, CACNB4, CALM1, CAMK2G, CAP1, CARD11, CASP1, C…	[A1BG, AAAS, ABCA10, ABCA12, ABCA13, ABCA2, ABCA3, ABCA4, ABCA5, ABCA6, ABCA7, ABCA8, ABCA9, ABCB1, ABCB10, ABCB4, ABCB5, ABCB6, ABCB7, ABCB8, ABCB9, ABCC1, ABCC10, ABCC11, ABCC2, ABCC3, ABCC4, ABCC5, ABCC6, ABCC8, ABCC9, ABCD1, ABCD2, ABCD3, ABCE1, ABCF1, ABCG1, ABCG4, ABCG5, ABCG8, ABHD12, ABHD6, ABI1, ABI2, ABL1, ACAA1, ACD, ACLY, ACPP, ACTB, ACTG1, ACTL6A, ACTN2, ACTR10, ACTR1A, ACTR1B, ACTR2…	FALSE
http-//reactome.org/PathwayBrowser/#/R-HSA-5689603:1405	REACTOME_Pathways_01.03.2017	UCH proteinases	[-1]	[Group74]	490	15.5556	1.09345e-10	1.00269e-07	{Group74=1.1535996190903022E-8}	{Group74=5.30655824781539E-7}	[ABCA12, ABCA6, ABCB1, ABCC2, ABCC3, ABCC6, ACTB, ACTG1, ADAM12, ADCY3, ADCY7, ADCYAP1, ADGRE5, AGRN, AGTR1, AKT3, ALOX15, ANGPT1, ANPEP, ANXA1, ANXA2, AOC1, AP1M2, AP1S1, APOA1, APOB, AR, ARHGEF25, ARPC1B, ATP6AP2, ATP6V0A4, ATP6V1B1, AXL, AZU1, B2M, B4GALT1, BCL2L1, BDKRB1, BDKRB2, BIRC3, BOC, BST1, BST2, BTK, C1R, C1S, C2, C3, C4B, CACNA1S, CACNB3, CACNB4, CALM1, CAMK2G, CAP1, CARD11, CASP1, C…	[A1BG, AAAS, ABCA10, ABCA12, ABCA13, ABCA2, ABCA3, ABCA4, ABCA5, ABCA6, ABCA7, ABCA8, ABCA9, ABCB1, ABCB10, ABCB4, ABCB5, ABCB6, ABCB7, ABCB8, ABCB9, ABCC1, ABCC10, ABCC11, ABCC2, ABCC3, ABCC4, ABCC5, ABCC6, ABCC8, ABCC9, ABCD1, ABCD2, ABCD3, ABCE1, ABCF1, ABCG1, ABCG4, ABCG5, ABCG8, ABHD12, ABHD6, ABI1, ABI2, ABL1, ACAA1, ACD, ACLY, ACPP, ACTB, ACTG1, ACTL6A, ACTN2, ACTR10, ACTR1A, ACTR1B, ACTR2…	FALSE
http-//reactome.org/PathwayBrowser/#/R-HSA-5689880:1407	REACTOME_Pathways_01.03.2017	Ub-specific processing proteases	[-1]	[Group74]	490	15.5556	1.09345e-10	1.00269e-07	{Group74=1.1535996190903022E-8}	{Group74=5.30655824781539E-7}	[ABCA12, ABCA6, ABCB1, ABCC2, ABCC3, ABCC6, ACTB, ACTG1, ADAM12, ADCY3, ADCY7, ADCYAP1, ADGRE5, AGRN, AGTR1, AKT3, ALOX15, ANGPT1, ANPEP, ANXA1, ANXA2, AOC1, AP1M2, AP1S1, APOA1, APOB, AR, ARHGEF25, ARPC1B, ATP6AP2, ATP6V0A4, ATP6V1B1, AXL, AZU1, B2M, B4GALT1, BCL2L1, BDKRB1, BDKRB2, BIRC3, BOC, BST1, BST2, BTK, C1R, C1S, C2, C3, C4B, CACNA1S, CACNB3, CACNB4, CALM1, CAMK2G, CAP1, CARD11, CASP1, C…	[A1BG, AAAS, ABCA10, ABCA12, ABCA13, ABCA2, ABCA3, ABCA4, ABCA5, ABCA6, ABCA7, ABCA8, ABCA9, ABCB1, ABCB10, ABCB4, ABCB5, ABCB6, ABCB7, ABCB8, ABCB9, ABCC1, ABCC10, ABCC11, ABCC2, ABCC3, ABCC4, ABCC5, ABCC6, ABCC8, ABCC9, ABCD1, ABCD2, ABCD3, ABCE1, ABCF1, ABCG1, ABCG4, ABCG5, ABCG8, ABHD12, ABHD6, ABI1, ABI2, ABL1, ACAA1, ACD, ACLY, ACPP, ACTB, ACTG1, ACTL6A, ACTN2, ACTR10, ACTR1A, ACTR1B, ACTR2…	FALSE
http-//reactome.org/PathwayBrowser/#/R-HSA-597592:1431	REACTOME_Pathways_01.03.2017	Post-translational protein modification	[-1]	[Group74]	483	14.6098	9.32702e-07	0.000804922	{Group74=1.1535996190903022E-8}	{Group74=5.30655824781539E-7}	[ACE, ACHE, ACTB, ACTG1, ADAMTS10, ADAMTS12, ADAMTS16, ADAMTS17, ADAMTS18, ADAMTS4, ADAMTS5, ADAMTS7, ADAMTSL3, ADCY3, ADCY7, ADGRE5, ADGRF5, ADRA2A, ADRA2C, AKT3, ALOX15, ANGPT1, ANPEP, ANXA1, ANXA2, AOC1, AP1M2, AP1S1, APOA1, APOB, AR, ARF3, ARF4, ARPC1B, ARSI, ART4, ASGR1, ATP6AP2, ATP6V0A4, ATP6V1B1, AZU1, B2M, B3GLCT, B3GNT3, B3GNT5, B3GNT9, B4GALT1, BCHE, BCL2L1, BET1L, BIRC3, BST1, BST2, B…	[A1BG, A4GNT, AAAS, ABCA13, ABCA3, ABI1, ABI2, ABL1, ACAA1, ACADVL, ACE, ACE2, ACHE, ACLY, ACO2, ACPP, ACTB, ACTG1, ACTL6A, ACTN2, ACTR10, ACTR1A, ACTR1B, ACTR2, ACTR3, ACTR5, ACTR8, ADA2, ADAM10, ADAM17, ADAM8, ADAMTS1, ADAMTS10, ADAMTS12, ADAMTS13, ADAMTS14, ADAMTS15, ADAMTS16, ADAMTS17, ADAMTS18, ADAMTS19, ADAMTS2, ADAMTS20, ADAMTS3, ADAMTS4, ADAMTS5, ADAMTS6, ADAMTS7, ADAMTS8, ADAMTS9, ADAMTS…	FALSE
http-//reactome.org/PathwayBrowser/#/R-HSA-6783589:1449	REACTOME_Pathways_01.03.2017	Interleukin-6 family signaling	[-1]	[Group62]	39	41.0526	7.76923e-13	7.17877e-10	{Group62=7.769231044621485E-13}	{Group62=4.816923247665321E-11}	[BST2, CLCF1, CRLF1, EBI3, EGR1, GBP2, HLA-A, HLA-B, HLA-C, HLA-E, HLA-G, IFI27, IFI35, IFI6, IFIT2, IFIT3, IFITM1, IFITM2, IFITM3, IL11, IL27RA, IL6, IL6ST, IRF7, ISG15, ISG20, LIF, MX1, OAS1, OAS2, OAS3, OSMR, PSMB8, PTPN6, RNASEL, SOCS1, SOCS3, USP18, XAF1]	[ADAR, BST2, CBL, CLCF1, CNTF, CNTFR, CRLF1, CTF1, EBI3, EGR1, GBP2, HLA-A, HLA-B, HLA-C, HLA-E, HLA-F, HLA-G, IFI27, IFI35, IFI6, IFIT1, IFIT2, IFIT3, IFITM1, IFITM2, IFITM3, IFNA1, IFNA10, IFNA13, IFNA14, IFNA16, IFNA17, IFNA2, IFNA21, IFNA4, IFNA5, IFNA6, IFNA7, IFNA8, IFNAR1, IFNB1, IFNG, IFNGR1, IFNGR2, IL11, IL11RA, IL12A, IL12RB2, IL27, IL27RA, IL6, IL6R, IL6ST, IP6K2, IRF1, IRF2, IRF3, IR…	FALSE
http-//reactome.org/PathwayBrowser/#/R-HSA-6783783:1450	REACTOME_Pathways_01.03.2017	Interleukin-10 signaling	[-1]	[Group40]	38	28.1481	3.56543e-07	0.000313045	{Group40=3.5654320427700753E-7}	{Group40=1.1765925741141249E-5}	[ALOX15, ANXA1, BCL2L1, CCL2, CEBPD, COL1A2, CXCL1, CXCL10, CXCL2, FN1, FOS, FSCN1, GATA3, ICAM1, IL10RB, IL18, IL1B, IL1R1, IL4R, IL6, JAK3, JUNB, LIF, MMP2, MMP9, MUC1, MYC, RHOU, RORC, SOCS1, SOCS3, SOX2, TGFB1, TIMP1, TNFRSF1A, TNFRSF1B, TWIST1, VIM]	[AKT1, ALOX15, ALOX5, ANXA1, BATF, BCL2, BCL2L1, BCL6, BIRC5, CCL11, CCL19, CCL2, CCL20, CCL22, CCL3, CCL3L1, CCL3L3, CCL4, CCL4L1, CCL5, CCND1, CCR1, CCR2, CCR5, CD36, CD80, CD86, CDKN1A, CEBPD, COL1A2, CSF1, CSF2, CSF3, CXCL1, CXCL10, CXCL2, CXCL8, F13A1, FASLG, FCER2, FGF2, FN1, FOS, FOXO1, FOXO3, FPR1, FSCN1, GATA3, HGF, HIF1A, HMOX1, HSP90AA1, HSP90B1, HSPA8, ICAM1, IL10, IL10RA, IL10RB, IL1…	TRUE
http-//reactome.org/PathwayBrowser/#/R-HSA-6784531:1452	REACTOME_Pathways_01.03.2017	tRNA processing in the nucleus	[-1]	[Group69]	12	4.44444	2.74407e-05	0.0226111	{Group69=2.744068575886571E-5}	{Group69=1.6464411455319427E-4}	[CAMK2G, H2AFJ, HIST1H2BK, HIST1H4I, HSPA12B, HSPA2, NEK6, PPP2R1B, PRKCB, RCC1, RPP25, SLC45A3]	[AAAS, AKT1S1, ALYREF, ARPP19, ATM, ATR, BAG1, BAG2, BAG3, BAG4, BAG5, BANF1, BLZF1, C14orf166, C2orf49, CAMK2A, CAMK2B, CAMK2D, CAMK2G, CCAR2, CCNB1, CCNB2, CDK1, CLP1, CNEP1R1, CPSF1, CPSF2, CPSF3, CPSF4, CREBBP, CRYAB, CSTF2, CTDNEP1, DDX1, DNAJB1, DNAJB6, DNAJC2, DNAJC7, EEF1A1, EIF4E, ELAC2, EMD, ENSA, EP300, FAM98B, FGF21, FIP1L1, FKBP4, G6PC, G6PC2, G6PC3, GCK, GCKR, GOLGA2, GORASP1, GORAS…	FALSE
http-//reactome.org/PathwayBrowser/#/R-HSA-6785807:1455	REACTOME_Pathways_01.03.2017	Interleukin-4 and 13 signaling	[-1]	[Group40]	38	28.1481	3.56543e-07	0.000313045	{Group40=3.5654320427700753E-7}	{Group40=1.1765925741141249E-5}	[ALOX15, ANXA1, BCL2L1, CCL2, CEBPD, COL1A2, CXCL1, CXCL10, CXCL2, FN1, FOS, FSCN1, GATA3, ICAM1, IL10RB, IL18, IL1B, IL1R1, IL4R, IL6, JAK3, JUNB, LIF, MMP2, MMP9, MUC1, MYC, RHOU, RORC, SOCS1, SOCS3, SOX2, TGFB1, TIMP1, TNFRSF1A, TNFRSF1B, TWIST1, VIM]	[AKT1, ALOX15, ALOX5, ANXA1, BATF, BCL2, BCL2L1, BCL6, BIRC5, CCL11, CCL19, CCL2, CCL20, CCL22, CCL3, CCL3L1, CCL3L3, CCL4, CCL4L1, CCL5, CCND1, CCR1, CCR2, CCR5, CD36, CD80, CD86, CDKN1A, CEBPD, COL1A2, CSF1, CSF2, CSF3, CXCL1, CXCL10, CXCL2, CXCL8, F13A1, FASLG, FCER2, FGF2, FN1, FOS, FOXO1, FOXO3, FPR1, FSCN1, GATA3, HGF, HIF1A, HMOX1, HSP90AA1, HSP90B1, HSPA8, ICAM1, IL10, IL10RA, IL10RB, IL1…	FALSE
http-//reactome.org/PathwayBrowser/#/R-HSA-6791312:1462	REACTOME_Pathways_01.03.2017	TP53 Regulates Transcription of Cell Cycle Genes	[-1]	[Group61]	22	5.44554	8.97791e-06	0.00752349	{Group61=8.977914512761365E-6}	{Group61=1.256908031786591E-4}	[AKT3, BNIP3L, CASP1, CASP10, CDKN2A, FAS, FOS, G6PD, IGFBP3, MAP2K6, MAPK11, PLK2, PLK3, PMAIP1, POU4F1, PPP2R1B, PRDM1, PRELID1, RGCC, SESN3, SGK1, TNKS1BP1]	[AGO1, AGO2, AGO3, AGO4, AIFM2, AKT1, AKT2, AKT3, APAF1, ARID3A, ATF2, ATM, ATR, ATRIP, AURKA, AURKB, BANP, BARD1, BAX, BBC3, BCL2L14, BCL6, BID, BIRC5, BLM, BNIP3L, BRCA1, BRD1, BRD7, BRIP1, BRPF1, BRPF3, BTG2, CARM1, CASP1, CASP10, CASP2, CASP6, CCNA1, CCNA2, CCNB1, CCNE1, CCNE2, CCNG1, CCNH, CCNK, CCNT1, CCNT2, CDC25C, CDK1, CDK12, CDK13, CDK2, CDK5, CDK5R1, CDK7, CDK9, CDKN1A, CDKN1B, CDKN2A,…	FALSE
http-//reactome.org/PathwayBrowser/#/R-HSA-6794361:1464	REACTOME_Pathways_01.03.2017	Interactions of neurexins and neuroligins at synapses	[-1]	[Group66]	22	30.9859	1.85124e-05	0.0153653	{Group66=1.6192322863877904E-14}	{Group66=1.0525009861520637E-12}	[APBA1, APBA2, BEGAIN, EPB41L1, EPB41L2, GRIA4, GRIN2A, GRIN2C, GRIN2D, LRFN1, LRFN2, LRRTM1, LRRTM4, NLGN4X, NLGN4Y, NRXN2, NRXN3, PTPRF, SHANK1, SHANK2, SYT1, SYT10]	[APBA1, APBA2, APBA3, BEGAIN, CASK, DBNL, DLG1, DLG2, DLG3, DLG4, DLGAP1, DLGAP2, DLGAP3, DLGAP4, EPB41, EPB41L1, EPB41L2, EPB41L3, EPB41L5, FLOT1, FLOT2, GRIA1, GRIA3, GRIA4, GRIN1, GRIN2A, GRIN2B, GRIN2C, GRIN2D, GRM1, GRM5, HOMER1, HOMER2, HOMER3, LIN7A, LIN7B, LIN7C, LRFN1, LRFN2, LRFN3, LRFN4, LRRTM1, LRRTM2, LRRTM3, LRRTM4, NLGN1, NLGN2, NLGN3, NLGN4X, NLGN4Y, NRXN1, NRXN2, NRXN3, PDLIM5, P…	FALSE
http-//reactome.org/PathwayBrowser/#/R-HSA-6794362:1465	REACTOME_Pathways_01.03.2017	Protein-protein interactions at synapses	[-1]	[Group66]	22	30.9859	1.85124e-05	0.0153653	{Group66=1.6192322863877904E-14}	{Group66=1.0525009861520637E-12}	[APBA1, APBA2, BEGAIN, EPB41L1, EPB41L2, GRIA4, GRIN2A, GRIN2C, GRIN2D, LRFN1, LRFN2, LRRTM1, LRRTM4, NLGN4X, NLGN4Y, NRXN2, NRXN3, PTPRF, SHANK1, SHANK2, SYT1, SYT10]	[APBA1, APBA2, APBA3, BEGAIN, CASK, DBNL, DLG1, DLG2, DLG3, DLG4, DLGAP1, DLGAP2, DLGAP3, DLGAP4, EPB41, EPB41L1, EPB41L2, EPB41L3, EPB41L5, FLOT1, FLOT2, GRIA1, GRIA3, GRIA4, GRIN1, GRIN2A, GRIN2B, GRIN2C, GRIN2D, GRM1, GRM5, HOMER1, HOMER2, HOMER3, LIN7A, LIN7B, LIN7C, LRFN1, LRFN2, LRFN3, LRFN4, LRRTM1, LRRTM2, LRRTM3, LRRTM4, NLGN1, NLGN2, NLGN3, NLGN4X, NLGN4Y, NRXN1, NRXN2, NRXN3, PDLIM5, P…	FALSE
http-//reactome.org/PathwayBrowser/#/R-HSA-6804115:1486	REACTOME_Pathways_01.03.2017	TP53 regulates transcription of additional cell cycle genes whose exact role in the p53 pathway remain uncertain	[-1]	[Group61]	22	5.44554	8.97791e-06	0.00752349	{Group61=8.977914512761365E-6}	{Group61=1.256908031786591E-4}	[AKT3, BNIP3L, CASP1, CASP10, CDKN2A, FAS, FOS, G6PD, IGFBP3, MAP2K6, MAPK11, PLK2, PLK3, PMAIP1, POU4F1, PPP2R1B, PRDM1, PRELID1, RGCC, SESN3, SGK1, TNKS1BP1]	[AGO1, AGO2, AGO3, AGO4, AIFM2, AKT1, AKT2, AKT3, APAF1, ARID3A, ATF2, ATM, ATR, ATRIP, AURKA, AURKB, BANP, BARD1, BAX, BBC3, BCL2L14, BCL6, BID, BIRC5, BLM, BNIP3L, BRCA1, BRD1, BRD7, BRIP1, BRPF1, BRPF3, BTG2, CARM1, CASP1, CASP10, CASP2, CASP6, CCNA1, CCNA2, CCNB1, CCNE1, CCNE2, CCNG1, CCNH, CCNK, CCNT1, CCNT2, CDC25C, CDK1, CDK12, CDK13, CDK2, CDK5, CDK5R1, CDK7, CDK9, CDKN1A, CDKN1B, CDKN2A,…	FALSE
http-//reactome.org/PathwayBrowser/#/R-HSA-6805567:1494	REACTOME_Pathways_01.03.2017	Keratinization	[-1]	[Group68]	183	17.2642	2.98141e-07	0.000262364	{Group68=6.694306347993046E-9}	{Group68=3.146323983556732E-7}	[ABLIM2, ACTB, ACTG1, AGRN, AKT3, ANGPT1, ARHGEF28, ARPC1B, CACNA1S, CACNB3, CACNB4, CACNG4, CALM1, CAMK2G, CAP1, CAPNS1, CDON, CEBPD, CNTN6, COL3A1, COL4A1, COL4A4, COL4A5, COL5A1, COL5A2, COL5A3, COL6A1, COL6A2, COL6A3, COL6A6, COL9A2, COL9A3, CRMP1, CSF2RB, CTNNA2, DCC, DCX, DOK1, DOK4, DOK5, DOK6, DPPA4, DPYSL2, DPYSL3, DSC1, DSC2, DSC3, DSG2, DUSP1, DUSP6, EBF1, EFNB1, EFNB2, EGFR, EGR2, EHH…	[ABL1, ABL2, ABLIM1, ABLIM2, ABLIM3, ACTB, ACTG1, ACTN2, ACTR2, ACTR3, ACVR1B, ACVR1C, ACVR2A, ACVR2B, ADAM10, ADAM11, ADAM22, ADAM23, ADIPOQ, ADIRF, AGAP2, AGRN, AJUBA, AKAP9, AKT1, AKT2, AKT3, ALCAM, ANGPT1, ANGPTL4, ANK1, ANK2, ANK3, AP2A1, AP2A2, AP2B1, AP2M1, AP2S1, APBB1IP, APH1A, APH1B, ARAF, ARHGAP35, ARHGAP39, ARHGEF11, ARHGEF12, ARHGEF28, ARHGEF7, ARPC1A, ARPC1B, ARPC2, ARPC3, ARPC4, AR…	FALSE
http-//reactome.org/PathwayBrowser/#/R-HSA-6806667:1497	REACTOME_Pathways_01.03.2017	Metabolism of fat-soluble vitamins	[-1]	[Group70]	90	26.0116	6.58177e-13	6.08814e-10	{Group70=2.10335511245983E-14}	{Group70=1.3461472719742912E-12}	[ACTN1, AGRN, AKR1B10, AKR1C1, ALDH1L2, AMN, AOX1, APOA1, APOB, APOC3, APOE, B3GAT1, BCAN, BGN, BST1, CALM1, CD38, CHPF, CHST14, CHST15, CHSY1, CHSY3, COL11A1, COL1A1, COL1A2, COL3A1, COL4A1, COL4A4, COL4A5, COL5A1, COL5A2, COL5A3, CSGALNACT1, CSPG4, DCN, DDR2, DHRS9, ENPP2, EXT1, FASN, FMOD, FN1, GPC3, GPC6, GUCA1A, HEXB, HPSE, HS3ST1, HS3ST3A1, HS6ST1, ITGA2, ITGA6, ITGB4, ITGB5, LAMA3, LAMB1, …	[AASDHPPT, ABCA4, ABCC1, ABCD4, ACACA, ACACB, ACP5, ACTN1, AGRN, AKR1B10, AKR1C1, AKR1C3, AKR1C4, ALDH1L1, ALDH1L2, AMN, AOX1, APOA1, APOA2, APOB, APOC2, APOC3, APOE, APOM, ARSB, B3GALT6, B3GAT1, B3GAT2, B3GAT3, B4GALT7, BCAN, BCO1, BCO2, BGN, BST1, BTD, CALM1, CALM2, CALM3, CAMKMT, CASK, CD320, CD38, CHPF, CHPF2, CHST11, CHST12, CHST13, CHST14, CHST15, CHST3, CHST7, CHSY1, CHSY3, CHURC1-FNTB, CL…	FALSE
http-//reactome.org/PathwayBrowser/#/R-HSA-6809371:1505	REACTOME_Pathways_01.03.2017	Formation of the cornified envelope	[-1]	[Group68]	183	17.2642	2.98141e-07	0.000262364	{Group68=6.694306347993046E-9}	{Group68=3.146323983556732E-7}	[ABLIM2, ACTB, ACTG1, AGRN, AKT3, ANGPT1, ARHGEF28, ARPC1B, CACNA1S, CACNB3, CACNB4, CACNG4, CALM1, CAMK2G, CAP1, CAPNS1, CDON, CEBPD, CNTN6, COL3A1, COL4A1, COL4A4, COL4A5, COL5A1, COL5A2, COL5A3, COL6A1, COL6A2, COL6A3, COL6A6, COL9A2, COL9A3, CRMP1, CSF2RB, CTNNA2, DCC, DCX, DOK1, DOK4, DOK5, DOK6, DPPA4, DPYSL2, DPYSL3, DSC1, DSC2, DSC3, DSG2, DUSP1, DUSP6, EBF1, EFNB1, EFNB2, EGFR, EGR2, EHH…	[ABL1, ABL2, ABLIM1, ABLIM2, ABLIM3, ACTB, ACTG1, ACTN2, ACTR2, ACTR3, ACVR1B, ACVR1C, ACVR2A, ACVR2B, ADAM10, ADAM11, ADAM22, ADAM23, ADIPOQ, ADIRF, AGAP2, AGRN, AJUBA, AKAP9, AKT1, AKT2, AKT3, ALCAM, ANGPT1, ANGPTL4, ANK1, ANK2, ANK3, AP2A1, AP2A2, AP2B1, AP2M1, AP2S1, APBB1IP, APH1A, APH1B, ARAF, ARHGAP35, ARHGAP39, ARHGEF11, ARHGEF12, ARHGEF28, ARHGEF7, ARPC1A, ARPC1B, ARPC2, ARPC3, ARPC4, AR…	FALSE
http-//reactome.org/PathwayBrowser/#/R-HSA-6814122:1514	REACTOME_Pathways_01.03.2017	Cooperation of PDCL (PhLP1) and TRiC/CCT in G-protein beta folding	[-1]	[Group71]	114	21.3084	8.13961e-10	7.37448e-07	{Group71=8.139605395709235E-10}	{Group71=4.232594805768802E-8}	[ACE, ACHE, ACTN1, ACTN4, ADCY3, ADCY7, ADCYAP1, ADM2, ADRA2A, ADRA2C, ADRB1, AKT3, ANPEP, APOA1, ATP6AP2, BCHE, CALM1, CAP1, CD9, CDX2, CLEC3B, COL1A1, COL1A2, CPB1, CPE, CSF2RB, DPP4, ECM1, ENDOD1, ENPEP, F2R, F2RL2, F8, FFAR1, FGB, FGG, FN1, FYN, GCGR, GLP2R, GNAI2, GNAL, GNAO1, GNAZ, GNB4, GNG11, GNG2, GNG8, GPBAR1, GPR176, HTR7, IGF1, IL2RB, INHBB, ISL1, ISLR, ITIH3, ITPR1, ITPR2, JAK3, KIF5…	[A1BG, ABCC4, ABHD12, ABHD6, ACE, ACE2, ACHE, ACTN1, ACTN2, ACTN4, ADCY1, ADCY2, ADCY3, ADCY4, ADCY5, ADCY6, ADCY7, ADCY8, ADCY9, ADCYAP1, ADCYAP1R1, ADM, ADM2, ADORA2A, ADORA2B, ADRA2A, ADRA2B, ADRA2C, ADRB1, ADRB2, ADRB3, AGT, AHCYL1, AHSG, AKT1, AKT2, AKT3, ALB, ALDOA, ANPEP, ANXA5, APBB1IP, APLP2, APOA1, APOH, APOOL, APP, ARRB1, ARRB2, ATP6AP2, AVP, AVPR2, BCAR1, BCHE, BRPF3, C9orf3, CALCA, C…	FALSE
http-//reactome.org/PathwayBrowser/#/R-HSA-68827:1518	REACTOME_Pathways_01.03.2017	CDT1 association with the CDC6:ORC:origin complex	[-1]	[Group74]	490	15.5556	1.09345e-10	1.00269e-07	{Group74=1.1535996190903022E-8}	{Group74=5.30655824781539E-7}	[ABCA12, ABCA6, ABCB1, ABCC2, ABCC3, ABCC6, ACTB, ACTG1, ADAM12, ADCY3, ADCY7, ADCYAP1, ADGRE5, AGRN, AGTR1, AKT3, ALOX15, ANGPT1, ANPEP, ANXA1, ANXA2, AOC1, AP1M2, AP1S1, APOA1, APOB, AR, ARHGEF25, ARPC1B, ATP6AP2, ATP6V0A4, ATP6V1B1, AXL, AZU1, B2M, B4GALT1, BCL2L1, BDKRB1, BDKRB2, BIRC3, BOC, BST1, BST2, BTK, C1R, C1S, C2, C3, C4B, CACNA1S, CACNB3, CACNB4, CALM1, CAMK2G, CAP1, CARD11, CASP1, C…	[A1BG, AAAS, ABCA10, ABCA12, ABCA13, ABCA2, ABCA3, ABCA4, ABCA5, ABCA6, ABCA7, ABCA8, ABCA9, ABCB1, ABCB10, ABCB4, ABCB5, ABCB6, ABCB7, ABCB8, ABCB9, ABCC1, ABCC10, ABCC11, ABCC2, ABCC3, ABCC4, ABCC5, ABCC6, ABCC8, ABCC9, ABCD1, ABCD2, ABCD3, ABCE1, ABCF1, ABCG1, ABCG4, ABCG5, ABCG8, ABHD12, ABHD6, ABI1, ABI2, ABL1, ACAA1, ACD, ACLY, ACPP, ACTB, ACTG1, ACTL6A, ACTN2, ACTR10, ACTR1A, ACTR1B, ACTR2…	FALSE
http-//reactome.org/PathwayBrowser/#/R-HSA-68867:1519	REACTOME_Pathways_01.03.2017	Assembly of the pre-replicative complex	[-1]	[Group74]	490	15.5556	1.09345e-10	1.00269e-07	{Group74=1.1535996190903022E-8}	{Group74=5.30655824781539E-7}	[ABCA12, ABCA6, ABCB1, ABCC2, ABCC3, ABCC6, ACTB, ACTG1, ADAM12, ADCY3, ADCY7, ADCYAP1, ADGRE5, AGRN, AGTR1, AKT3, ALOX15, ANGPT1, ANPEP, ANXA1, ANXA2, AOC1, AP1M2, AP1S1, APOA1, APOB, AR, ARHGEF25, ARPC1B, ATP6AP2, ATP6V0A4, ATP6V1B1, AXL, AZU1, B2M, B4GALT1, BCL2L1, BDKRB1, BDKRB2, BIRC3, BOC, BST1, BST2, BTK, C1R, C1S, C2, C3, C4B, CACNA1S, CACNB3, CACNB4, CALM1, CAMK2G, CAP1, CARD11, CASP1, C…	[A1BG, AAAS, ABCA10, ABCA12, ABCA13, ABCA2, ABCA3, ABCA4, ABCA5, ABCA6, ABCA7, ABCA8, ABCA9, ABCB1, ABCB10, ABCB4, ABCB5, ABCB6, ABCB7, ABCB8, ABCB9, ABCC1, ABCC10, ABCC11, ABCC2, ABCC3, ABCC4, ABCC5, ABCC6, ABCC8, ABCC9, ABCD1, ABCD2, ABCD3, ABCE1, ABCF1, ABCG1, ABCG4, ABCG5, ABCG8, ABHD12, ABHD6, ABI1, ABI2, ABL1, ACAA1, ACD, ACLY, ACPP, ACTB, ACTG1, ACTL6A, ACTN2, ACTR10, ACTR1A, ACTR1B, ACTR2…	FALSE
http-//reactome.org/PathwayBrowser/#/R-HSA-68874:1520	REACTOME_Pathways_01.03.2017	M/G1 Transition	[-1]	[Group74]	490	15.5556	1.09345e-10	1.00269e-07	{Group74=1.1535996190903022E-8}	{Group74=5.30655824781539E-7}	[ABCA12, ABCA6, ABCB1, ABCC2, ABCC3, ABCC6, ACTB, ACTG1, ADAM12, ADCY3, ADCY7, ADCYAP1, ADGRE5, AGRN, AGTR1, AKT3, ALOX15, ANGPT1, ANPEP, ANXA1, ANXA2, AOC1, AP1M2, AP1S1, APOA1, APOB, AR, ARHGEF25, ARPC1B, ATP6AP2, ATP6V0A4, ATP6V1B1, AXL, AZU1, B2M, B4GALT1, BCL2L1, BDKRB1, BDKRB2, BIRC3, BOC, BST1, BST2, BTK, C1R, C1S, C2, C3, C4B, CACNA1S, CACNB3, CACNB4, CALM1, CAMK2G, CAP1, CARD11, CASP1, C…	[A1BG, AAAS, ABCA10, ABCA12, ABCA13, ABCA2, ABCA3, ABCA4, ABCA5, ABCA6, ABCA7, ABCA8, ABCA9, ABCB1, ABCB10, ABCB4, ABCB5, ABCB6, ABCB7, ABCB8, ABCB9, ABCC1, ABCC10, ABCC11, ABCC2, ABCC3, ABCC4, ABCC5, ABCC6, ABCC8, ABCC9, ABCD1, ABCD2, ABCD3, ABCE1, ABCF1, ABCG1, ABCG4, ABCG5, ABCG8, ABHD12, ABHD6, ABI1, ABI2, ABL1, ACAA1, ACD, ACLY, ACPP, ACTB, ACTG1, ACTL6A, ACTN2, ACTR10, ACTR1A, ACTR1B, ACTR2…	FALSE
http-//reactome.org/PathwayBrowser/#/R-HSA-68875:1521	REACTOME_Pathways_01.03.2017	Mitotic Prophase	[-1]	[Group69]	12	4.44444	2.74407e-05	0.0226111	{Group69=2.744068575886571E-5}	{Group69=1.6464411455319427E-4}	[CAMK2G, H2AFJ, HIST1H2BK, HIST1H4I, HSPA12B, HSPA2, NEK6, PPP2R1B, PRKCB, RCC1, RPP25, SLC45A3]	[AAAS, AKT1S1, ALYREF, ARPP19, ATM, ATR, BAG1, BAG2, BAG3, BAG4, BAG5, BANF1, BLZF1, C14orf166, C2orf49, CAMK2A, CAMK2B, CAMK2D, CAMK2G, CCAR2, CCNB1, CCNB2, CDK1, CLP1, CNEP1R1, CPSF1, CPSF2, CPSF3, CPSF4, CREBBP, CRYAB, CSTF2, CTDNEP1, DDX1, DNAJB1, DNAJB6, DNAJC2, DNAJC7, EEF1A1, EIF4E, ELAC2, EMD, ENSA, EP300, FAM98B, FGF21, FIP1L1, FKBP4, G6PC, G6PC2, G6PC3, GCK, GCKR, GOLGA2, GORASP1, GORAS…	FALSE
http-//reactome.org/PathwayBrowser/#/R-HSA-68882:1524	REACTOME_Pathways_01.03.2017	Mitotic Anaphase	[-1]	[Group74]	490	15.5556	1.09345e-10	1.00269e-07	{Group74=1.1535996190903022E-8}	{Group74=5.30655824781539E-7}	[ABCA12, ABCA6, ABCB1, ABCC2, ABCC3, ABCC6, ACTB, ACTG1, ADAM12, ADCY3, ADCY7, ADCYAP1, ADGRE5, AGRN, AGTR1, AKT3, ALOX15, ANGPT1, ANPEP, ANXA1, ANXA2, AOC1, AP1M2, AP1S1, APOA1, APOB, AR, ARHGEF25, ARPC1B, ATP6AP2, ATP6V0A4, ATP6V1B1, AXL, AZU1, B2M, B4GALT1, BCL2L1, BDKRB1, BDKRB2, BIRC3, BOC, BST1, BST2, BTK, C1R, C1S, C2, C3, C4B, CACNA1S, CACNB3, CACNB4, CALM1, CAMK2G, CAP1, CARD11, CASP1, C…	[A1BG, AAAS, ABCA10, ABCA12, ABCA13, ABCA2, ABCA3, ABCA4, ABCA5, ABCA6, ABCA7, ABCA8, ABCA9, ABCB1, ABCB10, ABCB4, ABCB5, ABCB6, ABCB7, ABCB8, ABCB9, ABCC1, ABCC10, ABCC11, ABCC2, ABCC3, ABCC4, ABCC5, ABCC6, ABCC8, ABCC9, ABCD1, ABCD2, ABCD3, ABCE1, ABCF1, ABCG1, ABCG4, ABCG5, ABCG8, ABHD12, ABHD6, ABI1, ABI2, ABL1, ACAA1, ACD, ACLY, ACPP, ACTB, ACTG1, ACTL6A, ACTN2, ACTR10, ACTR1A, ACTR1B, ACTR2…	FALSE
http-//reactome.org/PathwayBrowser/#/R-HSA-68886:1526	REACTOME_Pathways_01.03.2017	M Phase	[-1]	[Group74]	490	15.5556	1.09345e-10	1.00269e-07	{Group74=1.1535996190903022E-8}	{Group74=5.30655824781539E-7}	[ABCA12, ABCA6, ABCB1, ABCC2, ABCC3, ABCC6, ACTB, ACTG1, ADAM12, ADCY3, ADCY7, ADCYAP1, ADGRE5, AGRN, AGTR1, AKT3, ALOX15, ANGPT1, ANPEP, ANXA1, ANXA2, AOC1, AP1M2, AP1S1, APOA1, APOB, AR, ARHGEF25, ARPC1B, ATP6AP2, ATP6V0A4, ATP6V1B1, AXL, AZU1, B2M, B4GALT1, BCL2L1, BDKRB1, BDKRB2, BIRC3, BOC, BST1, BST2, BTK, C1R, C1S, C2, C3, C4B, CACNA1S, CACNB3, CACNB4, CALM1, CAMK2G, CAP1, CARD11, CASP1, C…	[A1BG, AAAS, ABCA10, ABCA12, ABCA13, ABCA2, ABCA3, ABCA4, ABCA5, ABCA6, ABCA7, ABCA8, ABCA9, ABCB1, ABCB10, ABCB4, ABCB5, ABCB6, ABCB7, ABCB8, ABCB9, ABCC1, ABCC10, ABCC11, ABCC2, ABCC3, ABCC4, ABCC5, ABCC6, ABCC8, ABCC9, ABCD1, ABCD2, ABCD3, ABCE1, ABCF1, ABCG1, ABCG4, ABCG5, ABCG8, ABHD12, ABHD6, ABI1, ABI2, ABL1, ACAA1, ACD, ACLY, ACPP, ACTB, ACTG1, ACTL6A, ACTN2, ACTR10, ACTR1A, ACTR1B, ACTR2…	FALSE
http-//reactome.org/PathwayBrowser/#/R-HSA-68949:1528	REACTOME_Pathways_01.03.2017	Orc1 removal from chromatin	[-1]	[Group74]	490	15.5556	1.09345e-10	1.00269e-07	{Group74=1.1535996190903022E-8}	{Group74=5.30655824781539E-7}	[ABCA12, ABCA6, ABCB1, ABCC2, ABCC3, ABCC6, ACTB, ACTG1, ADAM12, ADCY3, ADCY7, ADCYAP1, ADGRE5, AGRN, AGTR1, AKT3, ALOX15, ANGPT1, ANPEP, ANXA1, ANXA2, AOC1, AP1M2, AP1S1, APOA1, APOB, AR, ARHGEF25, ARPC1B, ATP6AP2, ATP6V0A4, ATP6V1B1, AXL, AZU1, B2M, B4GALT1, BCL2L1, BDKRB1, BDKRB2, BIRC3, BOC, BST1, BST2, BTK, C1R, C1S, C2, C3, C4B, CACNA1S, CACNB3, CACNB4, CALM1, CAMK2G, CAP1, CARD11, CASP1, C…	[A1BG, AAAS, ABCA10, ABCA12, ABCA13, ABCA2, ABCA3, ABCA4, ABCA5, ABCA6, ABCA7, ABCA8, ABCA9, ABCB1, ABCB10, ABCB4, ABCB5, ABCB6, ABCB7, ABCB8, ABCB9, ABCC1, ABCC10, ABCC11, ABCC2, ABCC3, ABCC4, ABCC5, ABCC6, ABCC8, ABCC9, ABCD1, ABCD2, ABCD3, ABCE1, ABCF1, ABCG1, ABCG4, ABCG5, ABCG8, ABHD12, ABHD6, ABI1, ABI2, ABL1, ACAA1, ACD, ACLY, ACPP, ACTB, ACTG1, ACTL6A, ACTN2, ACTR10, ACTR1A, ACTR1B, ACTR2…	FALSE
http-//reactome.org/PathwayBrowser/#/R-HSA-69002:1531	REACTOME_Pathways_01.03.2017	DNA Replication Pre-Initiation	[-1]	[Group74]	490	15.5556	1.09345e-10	1.00269e-07	{Group74=1.1535996190903022E-8}	{Group74=5.30655824781539E-7}	[ABCA12, ABCA6, ABCB1, ABCC2, ABCC3, ABCC6, ACTB, ACTG1, ADAM12, ADCY3, ADCY7, ADCYAP1, ADGRE5, AGRN, AGTR1, AKT3, ALOX15, ANGPT1, ANPEP, ANXA1, ANXA2, AOC1, AP1M2, AP1S1, APOA1, APOB, AR, ARHGEF25, ARPC1B, ATP6AP2, ATP6V0A4, ATP6V1B1, AXL, AZU1, B2M, B4GALT1, BCL2L1, BDKRB1, BDKRB2, BIRC3, BOC, BST1, BST2, BTK, C1R, C1S, C2, C3, C4B, CACNA1S, CACNB3, CACNB4, CALM1, CAMK2G, CAP1, CARD11, CASP1, C…	[A1BG, AAAS, ABCA10, ABCA12, ABCA13, ABCA2, ABCA3, ABCA4, ABCA5, ABCA6, ABCA7, ABCA8, ABCA9, ABCB1, ABCB10, ABCB4, ABCB5, ABCB6, ABCB7, ABCB8, ABCB9, ABCC1, ABCC10, ABCC11, ABCC2, ABCC3, ABCC4, ABCC5, ABCC6, ABCC8, ABCC9, ABCD1, ABCD2, ABCD3, ABCE1, ABCF1, ABCG1, ABCG4, ABCG5, ABCG8, ABHD12, ABHD6, ABI1, ABI2, ABL1, ACAA1, ACD, ACLY, ACPP, ACTB, ACTG1, ACTL6A, ACTN2, ACTR10, ACTR1A, ACTR1B, ACTR2…	FALSE
http-//reactome.org/PathwayBrowser/#/R-HSA-69017:1532	REACTOME_Pathways_01.03.2017	CDK-mediated phosphorylation and removal of Cdc6	[-1]	[Group74]	490	15.5556	1.09345e-10	1.00269e-07	{Group74=1.1535996190903022E-8}	{Group74=5.30655824781539E-7}	[ABCA12, ABCA6, ABCB1, ABCC2, ABCC3, ABCC6, ACTB, ACTG1, ADAM12, ADCY3, ADCY7, ADCYAP1, ADGRE5, AGRN, AGTR1, AKT3, ALOX15, ANGPT1, ANPEP, ANXA1, ANXA2, AOC1, AP1M2, AP1S1, APOA1, APOB, AR, ARHGEF25, ARPC1B, ATP6AP2, ATP6V0A4, ATP6V1B1, AXL, AZU1, B2M, B4GALT1, BCL2L1, BDKRB1, BDKRB2, BIRC3, BOC, BST1, BST2, BTK, C1R, C1S, C2, C3, C4B, CACNA1S, CACNB3, CACNB4, CALM1, CAMK2G, CAP1, CARD11, CASP1, C…	[A1BG, AAAS, ABCA10, ABCA12, ABCA13, ABCA2, ABCA3, ABCA4, ABCA5, ABCA6, ABCA7, ABCA8, ABCA9, ABCB1, ABCB10, ABCB4, ABCB5, ABCB6, ABCB7, ABCB8, ABCB9, ABCC1, ABCC10, ABCC11, ABCC2, ABCC3, ABCC4, ABCC5, ABCC6, ABCC8, ABCC9, ABCD1, ABCD2, ABCD3, ABCE1, ABCF1, ABCG1, ABCG4, ABCG5, ABCG8, ABHD12, ABHD6, ABI1, ABI2, ABL1, ACAA1, ACD, ACLY, ACPP, ACTB, ACTG1, ACTL6A, ACTN2, ACTR10, ACTR1A, ACTR1B, ACTR2…	FALSE
http-//reactome.org/PathwayBrowser/#/R-HSA-69052:1533	REACTOME_Pathways_01.03.2017	Switching of origins to a post-replicative state	[-1]	[Group74]	490	15.5556	1.09345e-10	1.00269e-07	{Group74=1.1535996190903022E-8}	{Group74=5.30655824781539E-7}	[ABCA12, ABCA6, ABCB1, ABCC2, ABCC3, ABCC6, ACTB, ACTG1, ADAM12, ADCY3, ADCY7, ADCYAP1, ADGRE5, AGRN, AGTR1, AKT3, ALOX15, ANGPT1, ANPEP, ANXA1, ANXA2, AOC1, AP1M2, AP1S1, APOA1, APOB, AR, ARHGEF25, ARPC1B, ATP6AP2, ATP6V0A4, ATP6V1B1, AXL, AZU1, B2M, B4GALT1, BCL2L1, BDKRB1, BDKRB2, BIRC3, BOC, BST1, BST2, BTK, C1R, C1S, C2, C3, C4B, CACNA1S, CACNB3, CACNB4, CALM1, CAMK2G, CAP1, CARD11, CASP1, C…	[A1BG, AAAS, ABCA10, ABCA12, ABCA13, ABCA2, ABCA3, ABCA4, ABCA5, ABCA6, ABCA7, ABCA8, ABCA9, ABCB1, ABCB10, ABCB4, ABCB5, ABCB6, ABCB7, ABCB8, ABCB9, ABCC1, ABCC10, ABCC11, ABCC2, ABCC3, ABCC4, ABCC5, ABCC6, ABCC8, ABCC9, ABCD1, ABCD2, ABCD3, ABCE1, ABCF1, ABCG1, ABCG4, ABCG5, ABCG8, ABHD12, ABHD6, ABI1, ABI2, ABL1, ACAA1, ACD, ACLY, ACPP, ACTB, ACTG1, ACTL6A, ACTN2, ACTR10, ACTR1A, ACTR1B, ACTR2…	FALSE
http-//reactome.org/PathwayBrowser/#/R-HSA-69229:1544	REACTOME_Pathways_01.03.2017	Ubiquitin-dependent degradation of Cyclin D1	[-1]	[Group74]	490	15.5556	1.09345e-10	1.00269e-07	{Group74=1.1535996190903022E-8}	{Group74=5.30655824781539E-7}	[ABCA12, ABCA6, ABCB1, ABCC2, ABCC3, ABCC6, ACTB, ACTG1, ADAM12, ADCY3, ADCY7, ADCYAP1, ADGRE5, AGRN, AGTR1, AKT3, ALOX15, ANGPT1, ANPEP, ANXA1, ANXA2, AOC1, AP1M2, AP1S1, APOA1, APOB, AR, ARHGEF25, ARPC1B, ATP6AP2, ATP6V0A4, ATP6V1B1, AXL, AZU1, B2M, B4GALT1, BCL2L1, BDKRB1, BDKRB2, BIRC3, BOC, BST1, BST2, BTK, C1R, C1S, C2, C3, C4B, CACNA1S, CACNB3, CACNB4, CALM1, CAMK2G, CAP1, CARD11, CASP1, C…	[A1BG, AAAS, ABCA10, ABCA12, ABCA13, ABCA2, ABCA3, ABCA4, ABCA5, ABCA6, ABCA7, ABCA8, ABCA9, ABCB1, ABCB10, ABCB4, ABCB5, ABCB6, ABCB7, ABCB8, ABCB9, ABCC1, ABCC10, ABCC11, ABCC2, ABCC3, ABCC4, ABCC5, ABCC6, ABCC8, ABCC9, ABCD1, ABCD2, ABCD3, ABCE1, ABCF1, ABCG1, ABCG4, ABCG5, ABCG8, ABHD12, ABHD6, ABI1, ABI2, ABL1, ACAA1, ACD, ACLY, ACPP, ACTB, ACTG1, ACTL6A, ACTN2, ACTR10, ACTR1A, ACTR1B, ACTR2…	FALSE
http-//reactome.org/PathwayBrowser/#/R-HSA-69239:1547	REACTOME_Pathways_01.03.2017	Synthesis of DNA	[-1]	[Group74]	490	15.5556	1.09345e-10	1.00269e-07	{Group74=1.1535996190903022E-8}	{Group74=5.30655824781539E-7}	[ABCA12, ABCA6, ABCB1, ABCC2, ABCC3, ABCC6, ACTB, ACTG1, ADAM12, ADCY3, ADCY7, ADCYAP1, ADGRE5, AGRN, AGTR1, AKT3, ALOX15, ANGPT1, ANPEP, ANXA1, ANXA2, AOC1, AP1M2, AP1S1, APOA1, APOB, AR, ARHGEF25, ARPC1B, ATP6AP2, ATP6V0A4, ATP6V1B1, AXL, AZU1, B2M, B4GALT1, BCL2L1, BDKRB1, BDKRB2, BIRC3, BOC, BST1, BST2, BTK, C1R, C1S, C2, C3, C4B, CACNA1S, CACNB3, CACNB4, CALM1, CAMK2G, CAP1, CARD11, CASP1, C…	[A1BG, AAAS, ABCA10, ABCA12, ABCA13, ABCA2, ABCA3, ABCA4, ABCA5, ABCA6, ABCA7, ABCA8, ABCA9, ABCB1, ABCB10, ABCB4, ABCB5, ABCB6, ABCB7, ABCB8, ABCB9, ABCC1, ABCC10, ABCC11, ABCC2, ABCC3, ABCC4, ABCC5, ABCC6, ABCC8, ABCC9, ABCD1, ABCD2, ABCD3, ABCE1, ABCF1, ABCG1, ABCG4, ABCG5, ABCG8, ABHD12, ABHD6, ABI1, ABI2, ABL1, ACAA1, ACD, ACLY, ACPP, ACTB, ACTG1, ACTL6A, ACTN2, ACTR10, ACTR1A, ACTR1B, ACTR2…	FALSE
http-//reactome.org/PathwayBrowser/#/R-HSA-69242:1548	REACTOME_Pathways_01.03.2017	S Phase	[-1]	[Group74]	490	15.5556	1.09345e-10	1.00269e-07	{Group74=1.1535996190903022E-8}	{Group74=5.30655824781539E-7}	[ABCA12, ABCA6, ABCB1, ABCC2, ABCC3, ABCC6, ACTB, ACTG1, ADAM12, ADCY3, ADCY7, ADCYAP1, ADGRE5, AGRN, AGTR1, AKT3, ALOX15, ANGPT1, ANPEP, ANXA1, ANXA2, AOC1, AP1M2, AP1S1, APOA1, APOB, AR, ARHGEF25, ARPC1B, ATP6AP2, ATP6V0A4, ATP6V1B1, AXL, AZU1, B2M, B4GALT1, BCL2L1, BDKRB1, BDKRB2, BIRC3, BOC, BST1, BST2, BTK, C1R, C1S, C2, C3, C4B, CACNA1S, CACNB3, CACNB4, CALM1, CAMK2G, CAP1, CARD11, CASP1, C…	[A1BG, AAAS, ABCA10, ABCA12, ABCA13, ABCA2, ABCA3, ABCA4, ABCA5, ABCA6, ABCA7, ABCA8, ABCA9, ABCB1, ABCB10, ABCB4, ABCB5, ABCB6, ABCB7, ABCB8, ABCB9, ABCC1, ABCC10, ABCC11, ABCC2, ABCC3, ABCC4, ABCC5, ABCC6, ABCC8, ABCC9, ABCD1, ABCD2, ABCD3, ABCE1, ABCF1, ABCG1, ABCG4, ABCG5, ABCG8, ABHD12, ABHD6, ABI1, ABI2, ABL1, ACAA1, ACD, ACLY, ACPP, ACTB, ACTG1, ACTL6A, ACTN2, ACTR10, ACTR1A, ACTR1B, ACTR2…	FALSE
http-//reactome.org/PathwayBrowser/#/R-HSA-69275:1550	REACTOME_Pathways_01.03.2017	G2/M Transition	[-1]	[Group74]	490	15.5556	1.09345e-10	1.00269e-07	{Group74=1.1535996190903022E-8}	{Group74=5.30655824781539E-7}	[ABCA12, ABCA6, ABCB1, ABCC2, ABCC3, ABCC6, ACTB, ACTG1, ADAM12, ADCY3, ADCY7, ADCYAP1, ADGRE5, AGRN, AGTR1, AKT3, ALOX15, ANGPT1, ANPEP, ANXA1, ANXA2, AOC1, AP1M2, AP1S1, APOA1, APOB, AR, ARHGEF25, ARPC1B, ATP6AP2, ATP6V0A4, ATP6V1B1, AXL, AZU1, B2M, B4GALT1, BCL2L1, BDKRB1, BDKRB2, BIRC3, BOC, BST1, BST2, BTK, C1R, C1S, C2, C3, C4B, CACNA1S, CACNB3, CACNB4, CALM1, CAMK2G, CAP1, CARD11, CASP1, C…	[A1BG, AAAS, ABCA10, ABCA12, ABCA13, ABCA2, ABCA3, ABCA4, ABCA5, ABCA6, ABCA7, ABCA8, ABCA9, ABCB1, ABCB10, ABCB4, ABCB5, ABCB6, ABCB7, ABCB8, ABCB9, ABCC1, ABCC10, ABCC11, ABCC2, ABCC3, ABCC4, ABCC5, ABCC6, ABCC8, ABCC9, ABCD1, ABCD2, ABCD3, ABCE1, ABCF1, ABCG1, ABCG4, ABCG5, ABCG8, ABHD12, ABHD6, ABI1, ABI2, ABL1, ACAA1, ACD, ACLY, ACPP, ACTB, ACTG1, ACTL6A, ACTN2, ACTR10, ACTR1A, ACTR1B, ACTR2…	FALSE
http-//reactome.org/PathwayBrowser/#/R-HSA-69278:1551	REACTOME_Pathways_01.03.2017	Cell Cycle, Mitotic	[-1]	[Group74]	490	15.5556	1.09345e-10	1.00269e-07	{Group74=1.1535996190903022E-8}	{Group74=5.30655824781539E-7}	[ABCA12, ABCA6, ABCB1, ABCC2, ABCC3, ABCC6, ACTB, ACTG1, ADAM12, ADCY3, ADCY7, ADCYAP1, ADGRE5, AGRN, AGTR1, AKT3, ALOX15, ANGPT1, ANPEP, ANXA1, ANXA2, AOC1, AP1M2, AP1S1, APOA1, APOB, AR, ARHGEF25, ARPC1B, ATP6AP2, ATP6V0A4, ATP6V1B1, AXL, AZU1, B2M, B4GALT1, BCL2L1, BDKRB1, BDKRB2, BIRC3, BOC, BST1, BST2, BTK, C1R, C1S, C2, C3, C4B, CACNA1S, CACNB3, CACNB4, CALM1, CAMK2G, CAP1, CARD11, CASP1, C…	[A1BG, AAAS, ABCA10, ABCA12, ABCA13, ABCA2, ABCA3, ABCA4, ABCA5, ABCA6, ABCA7, ABCA8, ABCA9, ABCB1, ABCB10, ABCB4, ABCB5, ABCB6, ABCB7, ABCB8, ABCB9, ABCC1, ABCC10, ABCC11, ABCC2, ABCC3, ABCC4, ABCC5, ABCC6, ABCC8, ABCC9, ABCD1, ABCD2, ABCD3, ABCE1, ABCF1, ABCG1, ABCG4, ABCG5, ABCG8, ABHD12, ABHD6, ABI1, ABI2, ABL1, ACAA1, ACD, ACLY, ACPP, ACTB, ACTG1, ACTL6A, ACTN2, ACTR10, ACTR1A, ACTR1B, ACTR2…	FALSE
http-//reactome.org/PathwayBrowser/#/R-HSA-69300:1553	REACTOME_Pathways_01.03.2017	Removal of licensing factors from origins	[-1]	[Group74]	490	15.5556	1.09345e-10	1.00269e-07	{Group74=1.1535996190903022E-8}	{Group74=5.30655824781539E-7}	[ABCA12, ABCA6, ABCB1, ABCC2, ABCC3, ABCC6, ACTB, ACTG1, ADAM12, ADCY3, ADCY7, ADCYAP1, ADGRE5, AGRN, AGTR1, AKT3, ALOX15, ANGPT1, ANPEP, ANXA1, ANXA2, AOC1, AP1M2, AP1S1, APOA1, APOB, AR, ARHGEF25, ARPC1B, ATP6AP2, ATP6V0A4, ATP6V1B1, AXL, AZU1, B2M, B4GALT1, BCL2L1, BDKRB1, BDKRB2, BIRC3, BOC, BST1, BST2, BTK, C1R, C1S, C2, C3, C4B, CACNA1S, CACNB3, CACNB4, CALM1, CAMK2G, CAP1, CARD11, CASP1, C…	[A1BG, AAAS, ABCA10, ABCA12, ABCA13, ABCA2, ABCA3, ABCA4, ABCA5, ABCA6, ABCA7, ABCA8, ABCA9, ABCB1, ABCB10, ABCB4, ABCB5, ABCB6, ABCB7, ABCB8, ABCB9, ABCC1, ABCC10, ABCC11, ABCC2, ABCC3, ABCC4, ABCC5, ABCC6, ABCC8, ABCC9, ABCD1, ABCD2, ABCD3, ABCE1, ABCF1, ABCG1, ABCG4, ABCG5, ABCG8, ABHD12, ABHD6, ABI1, ABI2, ABL1, ACAA1, ACD, ACLY, ACPP, ACTB, ACTG1, ACTL6A, ACTN2, ACTR10, ACTR1A, ACTR1B, ACTR2…	FALSE
http-//reactome.org/PathwayBrowser/#/R-HSA-69304:1554	REACTOME_Pathways_01.03.2017	Regulation of DNA replication	[-1]	[Group74]	490	15.5556	1.09345e-10	1.00269e-07	{Group74=1.1535996190903022E-8}	{Group74=5.30655824781539E-7}	[ABCA12, ABCA6, ABCB1, ABCC2, ABCC3, ABCC6, ACTB, ACTG1, ADAM12, ADCY3, ADCY7, ADCYAP1, ADGRE5, AGRN, AGTR1, AKT3, ALOX15, ANGPT1, ANPEP, ANXA1, ANXA2, AOC1, AP1M2, AP1S1, APOA1, APOB, AR, ARHGEF25, ARPC1B, ATP6AP2, ATP6V0A4, ATP6V1B1, AXL, AZU1, B2M, B4GALT1, BCL2L1, BDKRB1, BDKRB2, BIRC3, BOC, BST1, BST2, BTK, C1R, C1S, C2, C3, C4B, CACNA1S, CACNB3, CACNB4, CALM1, CAMK2G, CAP1, CARD11, CASP1, C…	[A1BG, AAAS, ABCA10, ABCA12, ABCA13, ABCA2, ABCA3, ABCA4, ABCA5, ABCA6, ABCA7, ABCA8, ABCA9, ABCB1, ABCB10, ABCB4, ABCB5, ABCB6, ABCB7, ABCB8, ABCB9, ABCC1, ABCC10, ABCC11, ABCC2, ABCC3, ABCC4, ABCC5, ABCC6, ABCC8, ABCC9, ABCD1, ABCD2, ABCD3, ABCE1, ABCF1, ABCG1, ABCG4, ABCG5, ABCG8, ABHD12, ABHD6, ABI1, ABI2, ABL1, ACAA1, ACD, ACLY, ACPP, ACTB, ACTG1, ACTL6A, ACTN2, ACTR10, ACTR1A, ACTR1B, ACTR2…	FALSE
http-//reactome.org/PathwayBrowser/#/R-HSA-69306:1555	REACTOME_Pathways_01.03.2017	DNA Replication	[-1]	[Group74]	490	15.5556	1.09345e-10	1.00269e-07	{Group74=1.1535996190903022E-8}	{Group74=5.30655824781539E-7}	[ABCA12, ABCA6, ABCB1, ABCC2, ABCC3, ABCC6, ACTB, ACTG1, ADAM12, ADCY3, ADCY7, ADCYAP1, ADGRE5, AGRN, AGTR1, AKT3, ALOX15, ANGPT1, ANPEP, ANXA1, ANXA2, AOC1, AP1M2, AP1S1, APOA1, APOB, AR, ARHGEF25, ARPC1B, ATP6AP2, ATP6V0A4, ATP6V1B1, AXL, AZU1, B2M, B4GALT1, BCL2L1, BDKRB1, BDKRB2, BIRC3, BOC, BST1, BST2, BTK, C1R, C1S, C2, C3, C4B, CACNA1S, CACNB3, CACNB4, CALM1, CAMK2G, CAP1, CARD11, CASP1, C…	[A1BG, AAAS, ABCA10, ABCA12, ABCA13, ABCA2, ABCA3, ABCA4, ABCA5, ABCA6, ABCA7, ABCA8, ABCA9, ABCB1, ABCB10, ABCB4, ABCB5, ABCB6, ABCB7, ABCB8, ABCB9, ABCC1, ABCC10, ABCC11, ABCC2, ABCC3, ABCC4, ABCC5, ABCC6, ABCC8, ABCC9, ABCD1, ABCD2, ABCD3, ABCE1, ABCF1, ABCG1, ABCG4, ABCG5, ABCG8, ABHD12, ABHD6, ABI1, ABI2, ABL1, ACAA1, ACD, ACLY, ACPP, ACTB, ACTG1, ACTL6A, ACTN2, ACTR10, ACTR1A, ACTR1B, ACTR2…	FALSE
http-//reactome.org/PathwayBrowser/#/R-HSA-69481:1559	REACTOME_Pathways_01.03.2017	G2/M Checkpoints	[-1]	[Group74]	490	15.5556	1.09345e-10	1.00269e-07	{Group74=1.1535996190903022E-8}	{Group74=5.30655824781539E-7}	[ABCA12, ABCA6, ABCB1, ABCC2, ABCC3, ABCC6, ACTB, ACTG1, ADAM12, ADCY3, ADCY7, ADCYAP1, ADGRE5, AGRN, AGTR1, AKT3, ALOX15, ANGPT1, ANPEP, ANXA1, ANXA2, AOC1, AP1M2, AP1S1, APOA1, APOB, AR, ARHGEF25, ARPC1B, ATP6AP2, ATP6V0A4, ATP6V1B1, AXL, AZU1, B2M, B4GALT1, BCL2L1, BDKRB1, BDKRB2, BIRC3, BOC, BST1, BST2, BTK, C1R, C1S, C2, C3, C4B, CACNA1S, CACNB3, CACNB4, CALM1, CAMK2G, CAP1, CARD11, CASP1, C…	[A1BG, AAAS, ABCA10, ABCA12, ABCA13, ABCA2, ABCA3, ABCA4, ABCA5, ABCA6, ABCA7, ABCA8, ABCA9, ABCB1, ABCB10, ABCB4, ABCB5, ABCB6, ABCB7, ABCB8, ABCB9, ABCC1, ABCC10, ABCC11, ABCC2, ABCC3, ABCC4, ABCC5, ABCC6, ABCC8, ABCC9, ABCD1, ABCD2, ABCD3, ABCE1, ABCF1, ABCG1, ABCG4, ABCG5, ABCG8, ABHD12, ABHD6, ABI1, ABI2, ABL1, ACAA1, ACD, ACLY, ACPP, ACTB, ACTG1, ACTL6A, ACTN2, ACTR10, ACTR1A, ACTR1B, ACTR2…	FALSE
http-//reactome.org/PathwayBrowser/#/R-HSA-69541:1560	REACTOME_Pathways_01.03.2017	Stabilization of p53	[-1]	[Group74]	490	15.5556	1.09345e-10	1.00269e-07	{Group74=1.1535996190903022E-8}	{Group74=5.30655824781539E-7}	[ABCA12, ABCA6, ABCB1, ABCC2, ABCC3, ABCC6, ACTB, ACTG1, ADAM12, ADCY3, ADCY7, ADCYAP1, ADGRE5, AGRN, AGTR1, AKT3, ALOX15, ANGPT1, ANPEP, ANXA1, ANXA2, AOC1, AP1M2, AP1S1, APOA1, APOB, AR, ARHGEF25, ARPC1B, ATP6AP2, ATP6V0A4, ATP6V1B1, AXL, AZU1, B2M, B4GALT1, BCL2L1, BDKRB1, BDKRB2, BIRC3, BOC, BST1, BST2, BTK, C1R, C1S, C2, C3, C4B, CACNA1S, CACNB3, CACNB4, CALM1, CAMK2G, CAP1, CARD11, CASP1, C…	[A1BG, AAAS, ABCA10, ABCA12, ABCA13, ABCA2, ABCA3, ABCA4, ABCA5, ABCA6, ABCA7, ABCA8, ABCA9, ABCB1, ABCB10, ABCB4, ABCB5, ABCB6, ABCB7, ABCB8, ABCB9, ABCC1, ABCC10, ABCC11, ABCC2, ABCC3, ABCC4, ABCC5, ABCC6, ABCC8, ABCC9, ABCD1, ABCD2, ABCD3, ABCE1, ABCF1, ABCG1, ABCG4, ABCG5, ABCG8, ABHD12, ABHD6, ABI1, ABI2, ABL1, ACAA1, ACD, ACLY, ACPP, ACTB, ACTG1, ACTL6A, ACTN2, ACTR10, ACTR1A, ACTR1B, ACTR2…	FALSE
http-//reactome.org/PathwayBrowser/#/R-HSA-69563:1562	REACTOME_Pathways_01.03.2017	p53-Dependent G1 DNA Damage Response	[-1]	[Group74]	490	15.5556	1.09345e-10	1.00269e-07	{Group74=1.1535996190903022E-8}	{Group74=5.30655824781539E-7}	[ABCA12, ABCA6, ABCB1, ABCC2, ABCC3, ABCC6, ACTB, ACTG1, ADAM12, ADCY3, ADCY7, ADCYAP1, ADGRE5, AGRN, AGTR1, AKT3, ALOX15, ANGPT1, ANPEP, ANXA1, ANXA2, AOC1, AP1M2, AP1S1, APOA1, APOB, AR, ARHGEF25, ARPC1B, ATP6AP2, ATP6V0A4, ATP6V1B1, AXL, AZU1, B2M, B4GALT1, BCL2L1, BDKRB1, BDKRB2, BIRC3, BOC, BST1, BST2, BTK, C1R, C1S, C2, C3, C4B, CACNA1S, CACNB3, CACNB4, CALM1, CAMK2G, CAP1, CARD11, CASP1, C…	[A1BG, AAAS, ABCA10, ABCA12, ABCA13, ABCA2, ABCA3, ABCA4, ABCA5, ABCA6, ABCA7, ABCA8, ABCA9, ABCB1, ABCB10, ABCB4, ABCB5, ABCB6, ABCB7, ABCB8, ABCB9, ABCC1, ABCC10, ABCC11, ABCC2, ABCC3, ABCC4, ABCC5, ABCC6, ABCC8, ABCC9, ABCD1, ABCD2, ABCD3, ABCE1, ABCF1, ABCG1, ABCG4, ABCG5, ABCG8, ABHD12, ABHD6, ABI1, ABI2, ABL1, ACAA1, ACD, ACLY, ACPP, ACTB, ACTG1, ACTL6A, ACTN2, ACTR10, ACTR1A, ACTR1B, ACTR2…	FALSE
http-//reactome.org/PathwayBrowser/#/R-HSA-69580:1563	REACTOME_Pathways_01.03.2017	p53-Dependent G1/S DNA damage checkpoint	[-1]	[Group74]	490	15.5556	1.09345e-10	1.00269e-07	{Group74=1.1535996190903022E-8}	{Group74=5.30655824781539E-7}	[ABCA12, ABCA6, ABCB1, ABCC2, ABCC3, ABCC6, ACTB, ACTG1, ADAM12, ADCY3, ADCY7, ADCYAP1, ADGRE5, AGRN, AGTR1, AKT3, ALOX15, ANGPT1, ANPEP, ANXA1, ANXA2, AOC1, AP1M2, AP1S1, APOA1, APOB, AR, ARHGEF25, ARPC1B, ATP6AP2, ATP6V0A4, ATP6V1B1, AXL, AZU1, B2M, B4GALT1, BCL2L1, BDKRB1, BDKRB2, BIRC3, BOC, BST1, BST2, BTK, C1R, C1S, C2, C3, C4B, CACNA1S, CACNB3, CACNB4, CALM1, CAMK2G, CAP1, CARD11, CASP1, C…	[A1BG, AAAS, ABCA10, ABCA12, ABCA13, ABCA2, ABCA3, ABCA4, ABCA5, ABCA6, ABCA7, ABCA8, ABCA9, ABCB1, ABCB10, ABCB4, ABCB5, ABCB6, ABCB7, ABCB8, ABCB9, ABCC1, ABCC10, ABCC11, ABCC2, ABCC3, ABCC4, ABCC5, ABCC6, ABCC8, ABCC9, ABCD1, ABCD2, ABCD3, ABCE1, ABCF1, ABCG1, ABCG4, ABCG5, ABCG8, ABHD12, ABHD6, ABI1, ABI2, ABL1, ACAA1, ACD, ACLY, ACPP, ACTB, ACTG1, ACTL6A, ACTN2, ACTR10, ACTR1A, ACTR1B, ACTR2…	FALSE
http-//reactome.org/PathwayBrowser/#/R-HSA-69601:1564	REACTOME_Pathways_01.03.2017	Ubiquitin Mediated Degradation of Phosphorylated Cdc25A	[-1]	[Group74]	490	15.5556	1.09345e-10	1.00269e-07	{Group74=1.1535996190903022E-8}	{Group74=5.30655824781539E-7}	[ABCA12, ABCA6, ABCB1, ABCC2, ABCC3, ABCC6, ACTB, ACTG1, ADAM12, ADCY3, ADCY7, ADCYAP1, ADGRE5, AGRN, AGTR1, AKT3, ALOX15, ANGPT1, ANPEP, ANXA1, ANXA2, AOC1, AP1M2, AP1S1, APOA1, APOB, AR, ARHGEF25, ARPC1B, ATP6AP2, ATP6V0A4, ATP6V1B1, AXL, AZU1, B2M, B4GALT1, BCL2L1, BDKRB1, BDKRB2, BIRC3, BOC, BST1, BST2, BTK, C1R, C1S, C2, C3, C4B, CACNA1S, CACNB3, CACNB4, CALM1, CAMK2G, CAP1, CARD11, CASP1, C…	[A1BG, AAAS, ABCA10, ABCA12, ABCA13, ABCA2, ABCA3, ABCA4, ABCA5, ABCA6, ABCA7, ABCA8, ABCA9, ABCB1, ABCB10, ABCB4, ABCB5, ABCB6, ABCB7, ABCB8, ABCB9, ABCC1, ABCC10, ABCC11, ABCC2, ABCC3, ABCC4, ABCC5, ABCC6, ABCC8, ABCC9, ABCD1, ABCD2, ABCD3, ABCE1, ABCF1, ABCG1, ABCG4, ABCG5, ABCG8, ABHD12, ABHD6, ABI1, ABI2, ABL1, ACAA1, ACD, ACLY, ACPP, ACTB, ACTG1, ACTL6A, ACTN2, ACTR10, ACTR1A, ACTR1B, ACTR2…	FALSE
http-//reactome.org/PathwayBrowser/#/R-HSA-69610:1565	REACTOME_Pathways_01.03.2017	p53-Independent DNA Damage Response	[-1]	[Group74]	490	15.5556	1.09345e-10	1.00269e-07	{Group74=1.1535996190903022E-8}	{Group74=5.30655824781539E-7}	[ABCA12, ABCA6, ABCB1, ABCC2, ABCC3, ABCC6, ACTB, ACTG1, ADAM12, ADCY3, ADCY7, ADCYAP1, ADGRE5, AGRN, AGTR1, AKT3, ALOX15, ANGPT1, ANPEP, ANXA1, ANXA2, AOC1, AP1M2, AP1S1, APOA1, APOB, AR, ARHGEF25, ARPC1B, ATP6AP2, ATP6V0A4, ATP6V1B1, AXL, AZU1, B2M, B4GALT1, BCL2L1, BDKRB1, BDKRB2, BIRC3, BOC, BST1, BST2, BTK, C1R, C1S, C2, C3, C4B, CACNA1S, CACNB3, CACNB4, CALM1, CAMK2G, CAP1, CARD11, CASP1, C…	[A1BG, AAAS, ABCA10, ABCA12, ABCA13, ABCA2, ABCA3, ABCA4, ABCA5, ABCA6, ABCA7, ABCA8, ABCA9, ABCB1, ABCB10, ABCB4, ABCB5, ABCB6, ABCB7, ABCB8, ABCB9, ABCC1, ABCC10, ABCC11, ABCC2, ABCC3, ABCC4, ABCC5, ABCC6, ABCC8, ABCC9, ABCD1, ABCD2, ABCD3, ABCE1, ABCF1, ABCG1, ABCG4, ABCG5, ABCG8, ABHD12, ABHD6, ABI1, ABI2, ABL1, ACAA1, ACD, ACLY, ACPP, ACTB, ACTG1, ACTL6A, ACTN2, ACTR10, ACTR1A, ACTR1B, ACTR2…	FALSE
http-//reactome.org/PathwayBrowser/#/R-HSA-69613:1566	REACTOME_Pathways_01.03.2017	p53-Independent G1/S DNA damage checkpoint	[-1]	[Group74]	490	15.5556	1.09345e-10	1.00269e-07	{Group74=1.1535996190903022E-8}	{Group74=5.30655824781539E-7}	[ABCA12, ABCA6, ABCB1, ABCC2, ABCC3, ABCC6, ACTB, ACTG1, ADAM12, ADCY3, ADCY7, ADCYAP1, ADGRE5, AGRN, AGTR1, AKT3, ALOX15, ANGPT1, ANPEP, ANXA1, ANXA2, AOC1, AP1M2, AP1S1, APOA1, APOB, AR, ARHGEF25, ARPC1B, ATP6AP2, ATP6V0A4, ATP6V1B1, AXL, AZU1, B2M, B4GALT1, BCL2L1, BDKRB1, BDKRB2, BIRC3, BOC, BST1, BST2, BTK, C1R, C1S, C2, C3, C4B, CACNA1S, CACNB3, CACNB4, CALM1, CAMK2G, CAP1, CARD11, CASP1, C…	[A1BG, AAAS, ABCA10, ABCA12, ABCA13, ABCA2, ABCA3, ABCA4, ABCA5, ABCA6, ABCA7, ABCA8, ABCA9, ABCB1, ABCB10, ABCB4, ABCB5, ABCB6, ABCB7, ABCB8, ABCB9, ABCC1, ABCC10, ABCC11, ABCC2, ABCC3, ABCC4, ABCC5, ABCC6, ABCC8, ABCC9, ABCD1, ABCD2, ABCD3, ABCE1, ABCF1, ABCG1, ABCG4, ABCG5, ABCG8, ABHD12, ABHD6, ABI1, ABI2, ABL1, ACAA1, ACD, ACLY, ACPP, ACTB, ACTG1, ACTL6A, ACTN2, ACTR10, ACTR1A, ACTR1B, ACTR2…	FALSE
http-//reactome.org/PathwayBrowser/#/R-HSA-69615:1567	REACTOME_Pathways_01.03.2017	G1/S DNA Damage Checkpoints	[-1]	[Group74]	490	15.5556	1.09345e-10	1.00269e-07	{Group74=1.1535996190903022E-8}	{Group74=5.30655824781539E-7}	[ABCA12, ABCA6, ABCB1, ABCC2, ABCC3, ABCC6, ACTB, ACTG1, ADAM12, ADCY3, ADCY7, ADCYAP1, ADGRE5, AGRN, AGTR1, AKT3, ALOX15, ANGPT1, ANPEP, ANXA1, ANXA2, AOC1, AP1M2, AP1S1, APOA1, APOB, AR, ARHGEF25, ARPC1B, ATP6AP2, ATP6V0A4, ATP6V1B1, AXL, AZU1, B2M, B4GALT1, BCL2L1, BDKRB1, BDKRB2, BIRC3, BOC, BST1, BST2, BTK, C1R, C1S, C2, C3, C4B, CACNA1S, CACNB3, CACNB4, CALM1, CAMK2G, CAP1, CARD11, CASP1, C…	[A1BG, AAAS, ABCA10, ABCA12, ABCA13, ABCA2, ABCA3, ABCA4, ABCA5, ABCA6, ABCA7, ABCA8, ABCA9, ABCB1, ABCB10, ABCB4, ABCB5, ABCB6, ABCB7, ABCB8, ABCB9, ABCC1, ABCC10, ABCC11, ABCC2, ABCC3, ABCC4, ABCC5, ABCC6, ABCC8, ABCC9, ABCD1, ABCD2, ABCD3, ABCE1, ABCF1, ABCG1, ABCG4, ABCG5, ABCG8, ABHD12, ABHD6, ABI1, ABI2, ABL1, ACAA1, ACD, ACLY, ACPP, ACTB, ACTG1, ACTL6A, ACTN2, ACTR10, ACTR1A, ACTR1B, ACTR2…	FALSE
http-//reactome.org/PathwayBrowser/#/R-HSA-69620:1569	REACTOME_Pathways_01.03.2017	Cell Cycle Checkpoints	[-1]	[Group74]	490	15.5556	1.09345e-10	1.00269e-07	{Group74=1.1535996190903022E-8}	{Group74=5.30655824781539E-7}	[ABCA12, ABCA6, ABCB1, ABCC2, ABCC3, ABCC6, ACTB, ACTG1, ADAM12, ADCY3, ADCY7, ADCYAP1, ADGRE5, AGRN, AGTR1, AKT3, ALOX15, ANGPT1, ANPEP, ANXA1, ANXA2, AOC1, AP1M2, AP1S1, APOA1, APOB, AR, ARHGEF25, ARPC1B, ATP6AP2, ATP6V0A4, ATP6V1B1, AXL, AZU1, B2M, B4GALT1, BCL2L1, BDKRB1, BDKRB2, BIRC3, BOC, BST1, BST2, BTK, C1R, C1S, C2, C3, C4B, CACNA1S, CACNB3, CACNB4, CALM1, CAMK2G, CAP1, CARD11, CASP1, C…	[A1BG, AAAS, ABCA10, ABCA12, ABCA13, ABCA2, ABCA3, ABCA4, ABCA5, ABCA6, ABCA7, ABCA8, ABCA9, ABCB1, ABCB10, ABCB4, ABCB5, ABCB6, ABCB7, ABCB8, ABCB9, ABCC1, ABCC10, ABCC11, ABCC2, ABCC3, ABCC4, ABCC5, ABCC6, ABCC8, ABCC9, ABCD1, ABCD2, ABCD3, ABCE1, ABCF1, ABCG1, ABCG4, ABCG5, ABCG8, ABHD12, ABHD6, ABI1, ABI2, ABL1, ACAA1, ACD, ACLY, ACPP, ACTB, ACTG1, ACTL6A, ACTN2, ACTR10, ACTR1A, ACTR1B, ACTR2…	FALSE
http-//reactome.org/PathwayBrowser/#/R-HSA-70153:1572	REACTOME_Pathways_01.03.2017	Glucose transport	[-1]	[Group69]	12	4.44444	2.74407e-05	0.0226111	{Group69=2.744068575886571E-5}	{Group69=1.6464411455319427E-4}	[CAMK2G, H2AFJ, HIST1H2BK, HIST1H4I, HSPA12B, HSPA2, NEK6, PPP2R1B, PRKCB, RCC1, RPP25, SLC45A3]	[AAAS, AKT1S1, ALYREF, ARPP19, ATM, ATR, BAG1, BAG2, BAG3, BAG4, BAG5, BANF1, BLZF1, C14orf166, C2orf49, CAMK2A, CAMK2B, CAMK2D, CAMK2G, CCAR2, CCNB1, CCNB2, CDK1, CLP1, CNEP1R1, CPSF1, CPSF2, CPSF3, CPSF4, CREBBP, CRYAB, CSTF2, CTDNEP1, DDX1, DNAJB1, DNAJB6, DNAJC2, DNAJC7, EEF1A1, EIF4E, ELAC2, EMD, ENSA, EP300, FAM98B, FGF21, FIP1L1, FKBP4, G6PC, G6PC2, G6PC3, GCK, GCKR, GOLGA2, GORASP1, GORAS…	FALSE
http-//reactome.org/PathwayBrowser/#/R-HSA-74751:1659	REACTOME_Pathways_01.03.2017	Insulin receptor signalling cascade	[-1]	[Group74]	490	15.5556	1.09345e-10	1.00269e-07	{Group74=1.1535996190903022E-8}	{Group74=5.30655824781539E-7}	[ABCA12, ABCA6, ABCB1, ABCC2, ABCC3, ABCC6, ACTB, ACTG1, ADAM12, ADCY3, ADCY7, ADCYAP1, ADGRE5, AGRN, AGTR1, AKT3, ALOX15, ANGPT1, ANPEP, ANXA1, ANXA2, AOC1, AP1M2, AP1S1, APOA1, APOB, AR, ARHGEF25, ARPC1B, ATP6AP2, ATP6V0A4, ATP6V1B1, AXL, AZU1, B2M, B4GALT1, BCL2L1, BDKRB1, BDKRB2, BIRC3, BOC, BST1, BST2, BTK, C1R, C1S, C2, C3, C4B, CACNA1S, CACNB3, CACNB4, CALM1, CAMK2G, CAP1, CARD11, CASP1, C…	[A1BG, AAAS, ABCA10, ABCA12, ABCA13, ABCA2, ABCA3, ABCA4, ABCA5, ABCA6, ABCA7, ABCA8, ABCA9, ABCB1, ABCB10, ABCB4, ABCB5, ABCB6, ABCB7, ABCB8, ABCB9, ABCC1, ABCC10, ABCC11, ABCC2, ABCC3, ABCC4, ABCC5, ABCC6, ABCC8, ABCC9, ABCD1, ABCD2, ABCD3, ABCE1, ABCF1, ABCG1, ABCG4, ABCG5, ABCG8, ABHD12, ABHD6, ABI1, ABI2, ABL1, ACAA1, ACD, ACLY, ACPP, ACTB, ACTG1, ACTL6A, ACTN2, ACTR10, ACTR1A, ACTR1B, ACTR2…	FALSE
http-//reactome.org/PathwayBrowser/#/R-HSA-74752:1660	REACTOME_Pathways_01.03.2017	Signaling by Insulin receptor	[-1]	[Group74]	490	15.5556	1.09345e-10	1.00269e-07	{Group74=1.1535996190903022E-8}	{Group74=5.30655824781539E-7}	[ABCA12, ABCA6, ABCB1, ABCC2, ABCC3, ABCC6, ACTB, ACTG1, ADAM12, ADCY3, ADCY7, ADCYAP1, ADGRE5, AGRN, AGTR1, AKT3, ALOX15, ANGPT1, ANPEP, ANXA1, ANXA2, AOC1, AP1M2, AP1S1, APOA1, APOB, AR, ARHGEF25, ARPC1B, ATP6AP2, ATP6V0A4, ATP6V1B1, AXL, AZU1, B2M, B4GALT1, BCL2L1, BDKRB1, BDKRB2, BIRC3, BOC, BST1, BST2, BTK, C1R, C1S, C2, C3, C4B, CACNA1S, CACNB3, CACNB4, CALM1, CAMK2G, CAP1, CARD11, CASP1, C…	[A1BG, AAAS, ABCA10, ABCA12, ABCA13, ABCA2, ABCA3, ABCA4, ABCA5, ABCA6, ABCA7, ABCA8, ABCA9, ABCB1, ABCB10, ABCB4, ABCB5, ABCB6, ABCB7, ABCB8, ABCB9, ABCC1, ABCC10, ABCC11, ABCC2, ABCC3, ABCC4, ABCC5, ABCC6, ABCC8, ABCC9, ABCD1, ABCD2, ABCD3, ABCE1, ABCF1, ABCG1, ABCG4, ABCG5, ABCG8, ABHD12, ABHD6, ABI1, ABI2, ABL1, ACAA1, ACD, ACLY, ACPP, ACTB, ACTG1, ACTL6A, ACTN2, ACTR10, ACTR1A, ACTR1B, ACTR2…	FALSE
http-//reactome.org/PathwayBrowser/#/R-HSA-75815:1675	REACTOME_Pathways_01.03.2017	Ubiquitin-dependent degradation of Cyclin D	[-1]	[Group74]	490	15.5556	1.09345e-10	1.00269e-07	{Group74=1.1535996190903022E-8}	{Group74=5.30655824781539E-7}	[ABCA12, ABCA6, ABCB1, ABCC2, ABCC3, ABCC6, ACTB, ACTG1, ADAM12, ADCY3, ADCY7, ADCYAP1, ADGRE5, AGRN, AGTR1, AKT3, ALOX15, ANGPT1, ANPEP, ANXA1, ANXA2, AOC1, AP1M2, AP1S1, APOA1, APOB, AR, ARHGEF25, ARPC1B, ATP6AP2, ATP6V0A4, ATP6V1B1, AXL, AZU1, B2M, B4GALT1, BCL2L1, BDKRB1, BDKRB2, BIRC3, BOC, BST1, BST2, BTK, C1R, C1S, C2, C3, C4B, CACNA1S, CACNB3, CACNB4, CALM1, CAMK2G, CAP1, CARD11, CASP1, C…	[A1BG, AAAS, ABCA10, ABCA12, ABCA13, ABCA2, ABCA3, ABCA4, ABCA5, ABCA6, ABCA7, ABCA8, ABCA9, ABCB1, ABCB10, ABCB4, ABCB5, ABCB6, ABCB7, ABCB8, ABCB9, ABCC1, ABCC10, ABCC11, ABCC2, ABCC3, ABCC4, ABCC5, ABCC6, ABCC8, ABCC9, ABCD1, ABCD2, ABCD3, ABCE1, ABCF1, ABCG1, ABCG4, ABCG5, ABCG8, ABHD12, ABHD6, ABI1, ABI2, ABL1, ACAA1, ACD, ACLY, ACPP, ACTB, ACTG1, ACTL6A, ACTN2, ACTR10, ACTR1A, ACTR1B, ACTR2…	FALSE
http-//reactome.org/PathwayBrowser/#/R-HSA-76002:1683	REACTOME_Pathways_01.03.2017	Platelet activation, signaling and aggregation	[-1]	[Group71]	114	21.3084	8.13961e-10	7.37448e-07	{Group71=8.139605395709235E-10}	{Group71=4.232594805768802E-8}	[ACE, ACHE, ACTN1, ACTN4, ADCY3, ADCY7, ADCYAP1, ADM2, ADRA2A, ADRA2C, ADRB1, AKT3, ANPEP, APOA1, ATP6AP2, BCHE, CALM1, CAP1, CD9, CDX2, CLEC3B, COL1A1, COL1A2, CPB1, CPE, CSF2RB, DPP4, ECM1, ENDOD1, ENPEP, F2R, F2RL2, F8, FFAR1, FGB, FGG, FN1, FYN, GCGR, GLP2R, GNAI2, GNAL, GNAO1, GNAZ, GNB4, GNG11, GNG2, GNG8, GPBAR1, GPR176, HTR7, IGF1, IL2RB, INHBB, ISL1, ISLR, ITIH3, ITPR1, ITPR2, JAK3, KIF5…	[A1BG, ABCC4, ABHD12, ABHD6, ACE, ACE2, ACHE, ACTN1, ACTN2, ACTN4, ADCY1, ADCY2, ADCY3, ADCY4, ADCY5, ADCY6, ADCY7, ADCY8, ADCY9, ADCYAP1, ADCYAP1R1, ADM, ADM2, ADORA2A, ADORA2B, ADRA2A, ADRA2B, ADRA2C, ADRB1, ADRB2, ADRB3, AGT, AHCYL1, AHSG, AKT1, AKT2, AKT3, ALB, ALDOA, ANPEP, ANXA5, APBB1IP, APLP2, APOA1, APOH, APOOL, APP, ARRB1, ARRB2, ATP6AP2, AVP, AVPR2, BCAR1, BCHE, BRPF3, C9orf3, CALCA, C…	FALSE
http-//reactome.org/PathwayBrowser/#/R-HSA-76005:1684	REACTOME_Pathways_01.03.2017	Response to elevated platelet cytosolic Ca2+	[-1]	[Group71]	36	27.2727	2.30798e-06	0.0019664	{Group71=8.139605395709235E-10}	{Group71=4.232594805768802E-8}	[ACTN1, ACTN4, APOA1, CALM1, CAP1, CD9, CLEC3B, ECM1, ENDOD1, F8, FGB, FGG, FN1, IGF1, ISLR, ITIH3, PECAM1, PRKCB, PRKCG, RARRES2, SCG3, SERPINA1, SERPINA4, SERPING1, SPARC, STXBP2, SYTL4, TAGLN2, TF, TGFB1, TGFB2, TGFB3, THBS1, TIMP1, TMSB4X, VWF]	[A1BG, ABCC4, ACTN1, ACTN2, ACTN4, AHSG, ALB, ALDOA, ANXA5, APLP2, APOA1, APOH, APOOL, APP, BRPF3, CALM1, CALM2, CALM3, CALU, CAP1, CD109, CD36, CD63, CD9, CDC37L1, CFD, CFL1, CHID1, CLEC3B, CLU, CTSW, CYB5R1, ECM1, EGF, ENDOD1, F13A1, F5, F8, FAM3C, FAM49B, FERMT3, FGA, FGB, FGG, FLNA, FN1, GAS6, GTPBP2, HABP4, HGF, HRG, HSPA5, IGF1, IGF2, ISLR, ITGA2B, ITGB3, ITIH3, ITIH4, KNG1, LAMP2, LEFTY2, …	FALSE
http-//reactome.org/PathwayBrowser/#/R-HSA-877300:1715	REACTOME_Pathways_01.03.2017	Interferon gamma signaling	[-1]	[Group04]	32	35.5556	6.33984e-09	5.69952e-06	{Group04=6.339844764267949E-9}	{Group04=3.043125486848616E-7}	[B2M, CAMK2G, CD44, GBP1, GBP2, GBP3, GBP4, HLA-A, HLA-B, HLA-C, HLA-DPB1, HLA-E, HLA-G, ICAM1, IRF7, OAS1, OAS2, OAS3, PTPN6, SOCS1, SOCS3, SP100, TRIM14, TRIM21, TRIM22, TRIM29, TRIM38, TRIM45, TRIM46, TRIM5, TRIM6, TRIM62]	[B2M, CAMK2A, CAMK2B, CAMK2D, CAMK2G, CD44, CIITA, FCGR1A, FCGR1B, GBP1, GBP2, GBP3, GBP4, GBP5, GBP6, GBP7, HLA-A, HLA-B, HLA-C, HLA-DPA1, HLA-DPB1, HLA-DQA1, HLA-DQA2, HLA-DQB1, HLA-DQB2, HLA-DRA, HLA-DRB1, HLA-DRB3, HLA-DRB4, HLA-DRB5, HLA-E, HLA-F, HLA-G, ICAM1, IFI30, IFNG, IFNGR1, IFNGR2, IRF1, IRF2, IRF3, IRF4, IRF5, IRF6, IRF7, IRF8, IRF9, JAK1, JAK2, MID1, MT2A, NCAM1, OAS1, OAS2, OAS3, …	TRUE
http-//reactome.org/PathwayBrowser/#/R-HSA-877312:1716	REACTOME_Pathways_01.03.2017	Regulation of IFNG signaling	[-1]	[Group62]	39	41.0526	7.76923e-13	7.17877e-10	{Group62=7.769231044621485E-13}	{Group62=4.816923247665321E-11}	[BST2, CLCF1, CRLF1, EBI3, EGR1, GBP2, HLA-A, HLA-B, HLA-C, HLA-E, HLA-G, IFI27, IFI35, IFI6, IFIT2, IFIT3, IFITM1, IFITM2, IFITM3, IL11, IL27RA, IL6, IL6ST, IRF7, ISG15, ISG20, LIF, MX1, OAS1, OAS2, OAS3, OSMR, PSMB8, PTPN6, RNASEL, SOCS1, SOCS3, USP18, XAF1]	[ADAR, BST2, CBL, CLCF1, CNTF, CNTFR, CRLF1, CTF1, EBI3, EGR1, GBP2, HLA-A, HLA-B, HLA-C, HLA-E, HLA-F, HLA-G, IFI27, IFI35, IFI6, IFIT1, IFIT2, IFIT3, IFITM1, IFITM2, IFITM3, IFNA1, IFNA10, IFNA13, IFNA14, IFNA16, IFNA17, IFNA2, IFNA21, IFNA4, IFNA5, IFNA6, IFNA7, IFNA8, IFNAR1, IFNB1, IFNG, IFNGR1, IFNGR2, IL11, IL11RA, IL12A, IL12RB2, IL27, IL27RA, IL6, IL6R, IL6ST, IP6K2, IRF1, IRF2, IRF3, IR…	FALSE
http-//reactome.org/PathwayBrowser/#/R-HSA-881907:1720	REACTOME_Pathways_01.03.2017	Gastrin-CREB signalling pathway via PKC and MAPK	[-1]	[Group74]	490	15.5556	1.09345e-10	1.00269e-07	{Group74=1.1535996190903022E-8}	{Group74=5.30655824781539E-7}	[ABCA12, ABCA6, ABCB1, ABCC2, ABCC3, ABCC6, ACTB, ACTG1, ADAM12, ADCY3, ADCY7, ADCYAP1, ADGRE5, AGRN, AGTR1, AKT3, ALOX15, ANGPT1, ANPEP, ANXA1, ANXA2, AOC1, AP1M2, AP1S1, APOA1, APOB, AR, ARHGEF25, ARPC1B, ATP6AP2, ATP6V0A4, ATP6V1B1, AXL, AZU1, B2M, B4GALT1, BCL2L1, BDKRB1, BDKRB2, BIRC3, BOC, BST1, BST2, BTK, C1R, C1S, C2, C3, C4B, CACNA1S, CACNB3, CACNB4, CALM1, CAMK2G, CAP1, CARD11, CASP1, C…	[A1BG, AAAS, ABCA10, ABCA12, ABCA13, ABCA2, ABCA3, ABCA4, ABCA5, ABCA6, ABCA7, ABCA8, ABCA9, ABCB1, ABCB10, ABCB4, ABCB5, ABCB6, ABCB7, ABCB8, ABCB9, ABCC1, ABCC10, ABCC11, ABCC2, ABCC3, ABCC4, ABCC5, ABCC6, ABCC8, ABCC9, ABCD1, ABCD2, ABCD3, ABCE1, ABCF1, ABCG1, ABCG4, ABCG5, ABCG8, ABHD12, ABHD6, ABI1, ABI2, ABL1, ACAA1, ACD, ACLY, ACPP, ACTB, ACTG1, ACTL6A, ACTN2, ACTR10, ACTR1A, ACTR1B, ACTR2…	FALSE
http-//reactome.org/PathwayBrowser/#/R-HSA-8849474:1732	REACTOME_Pathways_01.03.2017	PTK6 Activates STAT3	[-1]	[Group62]	39	41.0526	7.76923e-13	7.17877e-10	{Group62=7.769231044621485E-13}	{Group62=4.816923247665321E-11}	[BST2, CLCF1, CRLF1, EBI3, EGR1, GBP2, HLA-A, HLA-B, HLA-C, HLA-E, HLA-G, IFI27, IFI35, IFI6, IFIT2, IFIT3, IFITM1, IFITM2, IFITM3, IL11, IL27RA, IL6, IL6ST, IRF7, ISG15, ISG20, LIF, MX1, OAS1, OAS2, OAS3, OSMR, PSMB8, PTPN6, RNASEL, SOCS1, SOCS3, USP18, XAF1]	[ADAR, BST2, CBL, CLCF1, CNTF, CNTFR, CRLF1, CTF1, EBI3, EGR1, GBP2, HLA-A, HLA-B, HLA-C, HLA-E, HLA-F, HLA-G, IFI27, IFI35, IFI6, IFIT1, IFIT2, IFIT3, IFITM1, IFITM2, IFITM3, IFNA1, IFNA10, IFNA13, IFNA14, IFNA16, IFNA17, IFNA2, IFNA21, IFNA4, IFNA5, IFNA6, IFNA7, IFNA8, IFNAR1, IFNB1, IFNG, IFNGR1, IFNGR2, IL11, IL11RA, IL12A, IL12RB2, IL27, IL27RA, IL6, IL6R, IL6ST, IP6K2, IRF1, IRF2, IRF3, IR…	FALSE
http-//reactome.org/PathwayBrowser/#/R-HSA-8852135:1739	REACTOME_Pathways_01.03.2017	Protein ubiquitination	[-1]	[Group74]	483	14.6098	9.32702e-07	0.000804922	{Group74=1.1535996190903022E-8}	{Group74=5.30655824781539E-7}	[ACE, ACHE, ACTB, ACTG1, ADAMTS10, ADAMTS12, ADAMTS16, ADAMTS17, ADAMTS18, ADAMTS4, ADAMTS5, ADAMTS7, ADAMTSL3, ADCY3, ADCY7, ADGRE5, ADGRF5, ADRA2A, ADRA2C, AKT3, ALOX15, ANGPT1, ANPEP, ANXA1, ANXA2, AOC1, AP1M2, AP1S1, APOA1, APOB, AR, ARF3, ARF4, ARPC1B, ARSI, ART4, ASGR1, ATP6AP2, ATP6V0A4, ATP6V1B1, AZU1, B2M, B3GLCT, B3GNT3, B3GNT5, B3GNT9, B4GALT1, BCHE, BCL2L1, BET1L, BIRC3, BST1, BST2, B…	[A1BG, A4GNT, AAAS, ABCA13, ABCA3, ABI1, ABI2, ABL1, ACAA1, ACADVL, ACE, ACE2, ACHE, ACLY, ACO2, ACPP, ACTB, ACTG1, ACTL6A, ACTN2, ACTR10, ACTR1A, ACTR1B, ACTR2, ACTR3, ACTR5, ACTR8, ADA2, ADAM10, ADAM17, ADAM8, ADAMTS1, ADAMTS10, ADAMTS12, ADAMTS13, ADAMTS14, ADAMTS15, ADAMTS16, ADAMTS17, ADAMTS18, ADAMTS19, ADAMTS2, ADAMTS20, ADAMTS3, ADAMTS4, ADAMTS5, ADAMTS6, ADAMTS7, ADAMTS8, ADAMTS9, ADAMTS…	FALSE
http-//reactome.org/PathwayBrowser/#/R-HSA-8852276:1740	REACTOME_Pathways_01.03.2017	The role of GTSE1 in G2/M progression after G2 checkpoint	[-1]	[Group74]	490	15.5556	1.09345e-10	1.00269e-07	{Group74=1.1535996190903022E-8}	{Group74=5.30655824781539E-7}	[ABCA12, ABCA6, ABCB1, ABCC2, ABCC3, ABCC6, ACTB, ACTG1, ADAM12, ADCY3, ADCY7, ADCYAP1, ADGRE5, AGRN, AGTR1, AKT3, ALOX15, ANGPT1, ANPEP, ANXA1, ANXA2, AOC1, AP1M2, AP1S1, APOA1, APOB, AR, ARHGEF25, ARPC1B, ATP6AP2, ATP6V0A4, ATP6V1B1, AXL, AZU1, B2M, B4GALT1, BCL2L1, BDKRB1, BDKRB2, BIRC3, BOC, BST1, BST2, BTK, C1R, C1S, C2, C3, C4B, CACNA1S, CACNB3, CACNB4, CALM1, CAMK2G, CAP1, CARD11, CASP1, C…	[A1BG, AAAS, ABCA10, ABCA12, ABCA13, ABCA2, ABCA3, ABCA4, ABCA5, ABCA6, ABCA7, ABCA8, ABCA9, ABCB1, ABCB10, ABCB4, ABCB5, ABCB6, ABCB7, ABCB8, ABCB9, ABCC1, ABCC10, ABCC11, ABCC2, ABCC3, ABCC4, ABCC5, ABCC6, ABCC8, ABCC9, ABCD1, ABCD2, ABCD3, ABCE1, ABCF1, ABCG1, ABCG4, ABCG5, ABCG8, ABHD12, ABHD6, ABI1, ABI2, ABL1, ACAA1, ACD, ACLY, ACPP, ACTB, ACTG1, ACTL6A, ACTN2, ACTR10, ACTR1A, ACTR1B, ACTR2…	FALSE
http-//reactome.org/PathwayBrowser/#/R-HSA-8853659:1747	REACTOME_Pathways_01.03.2017	RET signaling	[-1]	[Group74]	490	15.5556	1.09345e-10	1.00269e-07	{Group74=1.1535996190903022E-8}	{Group74=5.30655824781539E-7}	[ABCA12, ABCA6, ABCB1, ABCC2, ABCC3, ABCC6, ACTB, ACTG1, ADAM12, ADCY3, ADCY7, ADCYAP1, ADGRE5, AGRN, AGTR1, AKT3, ALOX15, ANGPT1, ANPEP, ANXA1, ANXA2, AOC1, AP1M2, AP1S1, APOA1, APOB, AR, ARHGEF25, ARPC1B, ATP6AP2, ATP6V0A4, ATP6V1B1, AXL, AZU1, B2M, B4GALT1, BCL2L1, BDKRB1, BDKRB2, BIRC3, BOC, BST1, BST2, BTK, C1R, C1S, C2, C3, C4B, CACNA1S, CACNB3, CACNB4, CALM1, CAMK2G, CAP1, CARD11, CASP1, C…	[A1BG, AAAS, ABCA10, ABCA12, ABCA13, ABCA2, ABCA3, ABCA4, ABCA5, ABCA6, ABCA7, ABCA8, ABCA9, ABCB1, ABCB10, ABCB4, ABCB5, ABCB6, ABCB7, ABCB8, ABCB9, ABCC1, ABCC10, ABCC11, ABCC2, ABCC3, ABCC4, ABCC5, ABCC6, ABCC8, ABCC9, ABCD1, ABCD2, ABCD3, ABCE1, ABCF1, ABCG1, ABCG4, ABCG5, ABCG8, ABHD12, ABHD6, ABI1, ABI2, ABL1, ACAA1, ACD, ACLY, ACPP, ACTB, ACTG1, ACTL6A, ACTN2, ACTR10, ACTR1A, ACTR1B, ACTR2…	FALSE
http-//reactome.org/PathwayBrowser/#/R-HSA-8854050:1748	REACTOME_Pathways_01.03.2017	FBXL7 down-regulates AURKA during mitotic entry and in early mitosis	[-1]	[Group74]	490	15.5556	1.09345e-10	1.00269e-07	{Group74=1.1535996190903022E-8}	{Group74=5.30655824781539E-7}	[ABCA12, ABCA6, ABCB1, ABCC2, ABCC3, ABCC6, ACTB, ACTG1, ADAM12, ADCY3, ADCY7, ADCYAP1, ADGRE5, AGRN, AGTR1, AKT3, ALOX15, ANGPT1, ANPEP, ANXA1, ANXA2, AOC1, AP1M2, AP1S1, APOA1, APOB, AR, ARHGEF25, ARPC1B, ATP6AP2, ATP6V0A4, ATP6V1B1, AXL, AZU1, B2M, B4GALT1, BCL2L1, BDKRB1, BDKRB2, BIRC3, BOC, BST1, BST2, BTK, C1R, C1S, C2, C3, C4B, CACNA1S, CACNB3, CACNB4, CALM1, CAMK2G, CAP1, CARD11, CASP1, C…	[A1BG, AAAS, ABCA10, ABCA12, ABCA13, ABCA2, ABCA3, ABCA4, ABCA5, ABCA6, ABCA7, ABCA8, ABCA9, ABCB1, ABCB10, ABCB4, ABCB5, ABCB6, ABCB7, ABCB8, ABCB9, ABCC1, ABCC10, ABCC11, ABCC2, ABCC3, ABCC4, ABCC5, ABCC6, ABCC8, ABCC9, ABCD1, ABCD2, ABCD3, ABCE1, ABCF1, ABCG1, ABCG4, ABCG5, ABCG8, ABHD12, ABHD6, ABI1, ABI2, ABL1, ACAA1, ACD, ACLY, ACPP, ACTB, ACTG1, ACTL6A, ACTN2, ACTR10, ACTR1A, ACTR1B, ACTR2…	FALSE
http-//reactome.org/PathwayBrowser/#/R-HSA-8866652:1766	REACTOME_Pathways_01.03.2017	Synthesis of active ubiquitin: roles of E1 and E2 enzymes	[-1]	[Group74]	483	14.6098	9.32702e-07	0.000804922	{Group74=1.1535996190903022E-8}	{Group74=5.30655824781539E-7}	[ACE, ACHE, ACTB, ACTG1, ADAMTS10, ADAMTS12, ADAMTS16, ADAMTS17, ADAMTS18, ADAMTS4, ADAMTS5, ADAMTS7, ADAMTSL3, ADCY3, ADCY7, ADGRE5, ADGRF5, ADRA2A, ADRA2C, AKT3, ALOX15, ANGPT1, ANPEP, ANXA1, ANXA2, AOC1, AP1M2, AP1S1, APOA1, APOB, AR, ARF3, ARF4, ARPC1B, ARSI, ART4, ASGR1, ATP6AP2, ATP6V0A4, ATP6V1B1, AZU1, B2M, B3GLCT, B3GNT3, B3GNT5, B3GNT9, B4GALT1, BCHE, BCL2L1, BET1L, BIRC3, BST1, BST2, B…	[A1BG, A4GNT, AAAS, ABCA13, ABCA3, ABI1, ABI2, ABL1, ACAA1, ACADVL, ACE, ACE2, ACHE, ACLY, ACO2, ACPP, ACTB, ACTG1, ACTL6A, ACTN2, ACTR10, ACTR1A, ACTR1B, ACTR2, ACTR3, ACTR5, ACTR8, ADA2, ADAM10, ADAM17, ADAM8, ADAMTS1, ADAMTS10, ADAMTS12, ADAMTS13, ADAMTS14, ADAMTS15, ADAMTS16, ADAMTS17, ADAMTS18, ADAMTS19, ADAMTS2, ADAMTS20, ADAMTS3, ADAMTS4, ADAMTS5, ADAMTS6, ADAMTS7, ADAMTS8, ADAMTS9, ADAMTS…	FALSE
http-//reactome.org/PathwayBrowser/#/R-HSA-8874081:1777	REACTOME_Pathways_01.03.2017	MET activates PTK2 signaling	[-1]	[Group67, Group73]	24	42.8571	6.99743e-09	6.28369e-06	{Group67=3.111483445886633E-12, Group73=4.069892127261006E-25}	{Group67=1.8980049019908463E-10, Group73=2.930322331627924E-23}	[COL11A1, COL1A1, COL1A2, COL24A1, COL27A1, COL3A1, COL4A1, COL4A4, COL4A5, COL5A1, COL5A2, COL5A3, FN1, ITGA1, ITGA2, ITGA6, ITGB4, LAMA3, LAMB1, LAMB3, LAMC2, LAMC3, NID1, TNS3]	[COL11A1, COL11A2, COL18A1, COL1A1, COL1A2, COL24A1, COL27A1, COL2A1, COL3A1, COL4A1, COL4A2, COL4A3, COL4A4, COL4A5, COL4A6, COL5A1, COL5A2, COL5A3, COL7A1, CRK, CRKL, DOCK7, FN1, GAB1, HGF, HSPG2, ITGA1, ITGA2, ITGA3, ITGA6, ITGA7, ITGAV, ITGB1, ITGB4, LAMA1, LAMA2, LAMA3, LAMA4, LAMA5, LAMB1, LAMB2, LAMB3, LAMC1, LAMC2, LAMC3, MET, NID1, NID2, PTK2, RAC1, RAP1A, RAP1B, RAPGEF1, SRC, TNS3, TNS4]	FALSE
http-//reactome.org/PathwayBrowser/#/R-HSA-8875878:1783	REACTOME_Pathways_01.03.2017	MET promotes cell motility	[-1]	[Group67, Group73]	24	42.8571	6.99743e-09	6.28369e-06	{Group67=3.111483445886633E-12, Group73=4.069892127261006E-25}	{Group67=1.8980049019908463E-10, Group73=2.930322331627924E-23}	[COL11A1, COL1A1, COL1A2, COL24A1, COL27A1, COL3A1, COL4A1, COL4A4, COL4A5, COL5A1, COL5A2, COL5A3, FN1, ITGA1, ITGA2, ITGA6, ITGB4, LAMA3, LAMB1, LAMB3, LAMC2, LAMC3, NID1, TNS3]	[COL11A1, COL11A2, COL18A1, COL1A1, COL1A2, COL24A1, COL27A1, COL2A1, COL3A1, COL4A1, COL4A2, COL4A3, COL4A4, COL4A5, COL4A6, COL5A1, COL5A2, COL5A3, COL7A1, CRK, CRKL, DOCK7, FN1, GAB1, HGF, HSPG2, ITGA1, ITGA2, ITGA3, ITGA6, ITGA7, ITGAV, ITGB1, ITGB4, LAMA1, LAMA2, LAMA3, LAMA4, LAMA5, LAMB1, LAMB2, LAMB3, LAMC1, LAMC2, LAMC3, MET, NID1, NID2, PTK2, RAC1, RAP1A, RAP1B, RAPGEF1, SRC, TNS3, TNS4]	FALSE
http-//reactome.org/PathwayBrowser/#/R-HSA-8948216:1794	REACTOME_Pathways_01.03.2017	Collagen chain trimerization	[-1]	[Group73]	97	44.9074	9.63814e-34	9.04057e-31	{Group73=4.069892127261006E-25}	{Group73=2.930322331627924E-23}	[AGRN, ASPN, BCAN, BGN, CACNA1S, CACNB3, CACNB4, CD44, CDH1, COL11A1, COL14A1, COL15A1, COL1A1, COL1A2, COL22A1, COL24A1, COL26A1, COL27A1, COL3A1, COL4A1, COL4A4, COL4A5, COL5A1, COL5A2, COL5A3, COL6A1, COL6A2, COL6A3, COL6A6, COL8A1, COL8A2, COL9A2, COL9A3, COMP, CRTAP, CTSK, CTSS, DCN, F11R, FBN1, FGB, FGG, FMOD, FN1, GDNF, GFRA2, HAPLN1, ICAM1, ICAM2, ICAM5, ITGA1, ITGA10, ITGA11, ITGA2, ITGA…	[ADAM10, ADAM17, ADAM9, ADAMTS14, ADAMTS2, ADAMTS3, AGRN, APP, ARTN, ASPN, BCAN, BGN, BMP1, BSG, CACNA1C, CACNA1D, CACNA1G, CACNA1H, CACNA1I, CACNA1S, CACNB1, CACNB2, CACNB3, CACNB4, CD151, CD44, CD47, CDH1, CNTN2, COL10A1, COL11A1, COL11A2, COL12A1, COL13A1, COL14A1, COL15A1, COL16A1, COL17A1, COL18A1, COL19A1, COL1A1, COL1A2, COL20A1, COL21A1, COL22A1, COL23A1, COL24A1, COL25A1, COL26A1, COL27A…	FALSE
http-//reactome.org/PathwayBrowser/#/R-HSA-909733:1797	REACTOME_Pathways_01.03.2017	Interferon alpha/beta signaling	[-1]	[Group62]	39	41.0526	7.76923e-13	7.17877e-10	{Group62=7.769231044621485E-13}	{Group62=4.816923247665321E-11}	[BST2, CLCF1, CRLF1, EBI3, EGR1, GBP2, HLA-A, HLA-B, HLA-C, HLA-E, HLA-G, IFI27, IFI35, IFI6, IFIT2, IFIT3, IFITM1, IFITM2, IFITM3, IL11, IL27RA, IL6, IL6ST, IRF7, ISG15, ISG20, LIF, MX1, OAS1, OAS2, OAS3, OSMR, PSMB8, PTPN6, RNASEL, SOCS1, SOCS3, USP18, XAF1]	[ADAR, BST2, CBL, CLCF1, CNTF, CNTFR, CRLF1, CTF1, EBI3, EGR1, GBP2, HLA-A, HLA-B, HLA-C, HLA-E, HLA-F, HLA-G, IFI27, IFI35, IFI6, IFIT1, IFIT2, IFIT3, IFITM1, IFITM2, IFITM3, IFNA1, IFNA10, IFNA13, IFNA14, IFNA16, IFNA17, IFNA2, IFNA21, IFNA4, IFNA5, IFNA6, IFNA7, IFNA8, IFNAR1, IFNB1, IFNG, IFNGR1, IFNGR2, IL11, IL11RA, IL12A, IL12RB2, IL27, IL27RA, IL6, IL6R, IL6ST, IP6K2, IRF1, IRF2, IRF3, IR…	FALSE
http-//reactome.org/PathwayBrowser/#/R-HSA-912526:1799	REACTOME_Pathways_01.03.2017	Interleukin receptor SHC signaling	[-1]	[Group74]	490	15.5556	1.09345e-10	1.00269e-07	{Group74=1.1535996190903022E-8}	{Group74=5.30655824781539E-7}	[ABCA12, ABCA6, ABCB1, ABCC2, ABCC3, ABCC6, ACTB, ACTG1, ADAM12, ADCY3, ADCY7, ADCYAP1, ADGRE5, AGRN, AGTR1, AKT3, ALOX15, ANGPT1, ANPEP, ANXA1, ANXA2, AOC1, AP1M2, AP1S1, APOA1, APOB, AR, ARHGEF25, ARPC1B, ATP6AP2, ATP6V0A4, ATP6V1B1, AXL, AZU1, B2M, B4GALT1, BCL2L1, BDKRB1, BDKRB2, BIRC3, BOC, BST1, BST2, BTK, C1R, C1S, C2, C3, C4B, CACNA1S, CACNB3, CACNB4, CALM1, CAMK2G, CAP1, CARD11, CASP1, C…	[A1BG, AAAS, ABCA10, ABCA12, ABCA13, ABCA2, ABCA3, ABCA4, ABCA5, ABCA6, ABCA7, ABCA8, ABCA9, ABCB1, ABCB10, ABCB4, ABCB5, ABCB6, ABCB7, ABCB8, ABCB9, ABCC1, ABCC10, ABCC11, ABCC2, ABCC3, ABCC4, ABCC5, ABCC6, ABCC8, ABCC9, ABCD1, ABCD2, ABCD3, ABCE1, ABCF1, ABCG1, ABCG4, ABCG5, ABCG8, ABHD12, ABHD6, ABI1, ABI2, ABL1, ACAA1, ACD, ACLY, ACPP, ACTB, ACTG1, ACTL6A, ACTN2, ACTR10, ACTR1A, ACTR1B, ACTR2…	FALSE
http-//reactome.org/PathwayBrowser/#/R-HSA-912694:1801	REACTOME_Pathways_01.03.2017	Regulation of IFNA signaling	[-1]	[Group62]	39	41.0526	7.76923e-13	7.17877e-10	{Group62=7.769231044621485E-13}	{Group62=4.816923247665321E-11}	[BST2, CLCF1, CRLF1, EBI3, EGR1, GBP2, HLA-A, HLA-B, HLA-C, HLA-E, HLA-G, IFI27, IFI35, IFI6, IFIT2, IFIT3, IFITM1, IFITM2, IFITM3, IL11, IL27RA, IL6, IL6ST, IRF7, ISG15, ISG20, LIF, MX1, OAS1, OAS2, OAS3, OSMR, PSMB8, PTPN6, RNASEL, SOCS1, SOCS3, USP18, XAF1]	[ADAR, BST2, CBL, CLCF1, CNTF, CNTFR, CRLF1, CTF1, EBI3, EGR1, GBP2, HLA-A, HLA-B, HLA-C, HLA-E, HLA-F, HLA-G, IFI27, IFI35, IFI6, IFIT1, IFIT2, IFIT3, IFITM1, IFITM2, IFITM3, IFNA1, IFNA10, IFNA13, IFNA14, IFNA16, IFNA17, IFNA2, IFNA21, IFNA4, IFNA5, IFNA6, IFNA7, IFNA8, IFNAR1, IFNB1, IFNG, IFNGR1, IFNGR2, IL11, IL11RA, IL12A, IL12RB2, IL27, IL27RA, IL6, IL6R, IL6ST, IP6K2, IRF1, IRF2, IRF3, IR…	FALSE
http-//reactome.org/PathwayBrowser/#/R-HSA-913709:1803	REACTOME_Pathways_01.03.2017	O-linked glycosylation of mucins	[-1]	[Group54]	29	33.3333	1.62214e-07	0.000143722	{Group54=1.6221428169597085E-7}	{Group54=6.164142704446893E-6}	[B3GNT3, B3GNT5, B3GNT9, B4GALT1, CHST1, CHST2, CHST4, FMOD, GALNT10, GALNT12, GALNT15, GALNT2, GALNT5, GALNT7, GALNT8, GALNT9, GCNT1, GCNT4, HEXB, LUM, MUC1, MUC13, MUC16, MUC17, MUC3A, OGN, OMD, PRELP, ST6GALNAC3]	[A4GNT, B3GNT2, B3GNT3, B3GNT4, B3GNT5, B3GNT6, B3GNT7, B3GNT8, B3GNT9, B3GNTL1, B4GALT1, B4GALT2, B4GALT3, B4GALT4, B4GALT5, B4GALT6, B4GAT1, C1GALT1, C1GALT1C1, CHST1, CHST2, CHST4, CHST5, CHST6, FMOD, GALNS, GALNT1, GALNT10, GALNT11, GALNT12, GALNT13, GALNT14, GALNT15, GALNT16, GALNT18, GALNT2, GALNT3, GALNT4, GALNT5, GALNT6, GALNT7, GALNT8, GALNT9, GALNTL5, GALNTL6, GCNT1, GCNT3, GCNT4, GCNT7…	FALSE
http-//reactome.org/PathwayBrowser/#/R-HSA-917729:1805	REACTOME_Pathways_01.03.2017	Endosomal Sorting Complex Required For Transport (ESCRT)	[-1]	[Group65]	19	5.08021	5.75475e-06	0.00485126	{Group65=5.754753290245437E-6}	{Group65=9.783080593417243E-5}	[AP1M2, AP1S1, B2M, CALM1, CD9, CDH1, CHMP4C, CXCR4, ELMO1, FYN, ISG15, PDZD3, PSMB8, PSMD10, RCC1, SH3GL1, STX1B, SYT1, TGFB1]	[AAAS, AP1B1, AP1G1, AP1M1, AP1M2, AP1S1, AP1S2, AP1S3, AP2A1, AP2A2, AP2B1, AP2M1, AP2S1, ARF1, ATP6V1H, B2M, BANF1, BTRC, CALM1, CALM2, CALM3, CALR, CANX, CBL, CBLL1, CCNH, CCNK, CCNT1, CCNT2, CCR5, CD28, CD4, CD8B, CD9, CDH1, CDK7, CDK9, CHMP2A, CHMP2B, CHMP3, CHMP4A, CHMP4B, CHMP4C, CHMP5, CHMP6, CHMP7, CLTA, CLTC, CPSF4, CTDP1, CTNNB1, CTNND1, CUL5, CXCR4, DNAJC3, DOCK2, EEF2, EIF2AK2, ELL, …	FALSE
http-//reactome.org/PathwayBrowser/#/R-HSA-936837:1814	REACTOME_Pathways_01.03.2017	Ion transport by P-type ATPases	[-1]	[Group59]	57	24.6753	1.096e-07	9.75437e-05	{Group59=1.0959967736039605E-7}	{Group59=4.603186449136634E-6}	[ACTA1, ACTA2, ACTG2, ANXA1, ANXA2, ATP10A, ATP11C, ATP1A2, ATP7B, ATP8A2, ATP8B1, CACNA1S, CACNA2D3, CACNB3, CACNB4, CACNG4, CALM1, CAMK2G, CASQ2, CAV3, FXYD3, ITGA1, ITGB5, ITPR1, ITPR2, KCND1, KCND2, KCND3, KCNE1, KCNE3, KCNE4, KCNE5, KCNIP1, KCNK1, KCNK13, KCNK3, KCNK5, LMOD1, MYBPC2, MYH11, MYH6, MYH8, MYLK, ORAI2, SCN1A, SCN2A, SCN3A, SCN4A, SCN7A, SLC8A2, SLN, SORBS3, STIM1, TMOD3, TPM3, T…	[ABCC9, ACTA1, ACTA2, ACTC1, ACTG2, ACTN2, ACTN3, AHCYL1, AKAP9, ANXA1, ANXA2, ANXA6, ASPH, ATP10A, ATP10B, ATP10D, ATP11A, ATP11B, ATP11C, ATP12A, ATP13A1, ATP13A2, ATP13A4, ATP13A5, ATP1A1, ATP1A2, ATP1A3, ATP1A4, ATP1B1, ATP1B2, ATP1B3, ATP2A1, ATP2A2, ATP2A3, ATP2B1, ATP2B2, ATP2B3, ATP2B4, ATP2C1, ATP2C2, ATP4A, ATP4B, ATP7A, ATP7B, ATP8A1, ATP8A2, ATP8B1, ATP8B2, ATP8B3, ATP8B4, ATP9A, ATP9…	FALSE
http-//reactome.org/PathwayBrowser/#/R-HSA-975634:1836	REACTOME_Pathways_01.03.2017	Retinoid metabolism and transport	[-1]	[Group70]	90	26.0116	6.58177e-13	6.08814e-10	{Group70=2.10335511245983E-14}	{Group70=1.3461472719742912E-12}	[ACTN1, AGRN, AKR1B10, AKR1C1, ALDH1L2, AMN, AOX1, APOA1, APOB, APOC3, APOE, B3GAT1, BCAN, BGN, BST1, CALM1, CD38, CHPF, CHST14, CHST15, CHSY1, CHSY3, COL11A1, COL1A1, COL1A2, COL3A1, COL4A1, COL4A4, COL4A5, COL5A1, COL5A2, COL5A3, CSGALNACT1, CSPG4, DCN, DDR2, DHRS9, ENPP2, EXT1, FASN, FMOD, FN1, GPC3, GPC6, GUCA1A, HEXB, HPSE, HS3ST1, HS3ST3A1, HS6ST1, ITGA2, ITGA6, ITGB4, ITGB5, LAMA3, LAMB1, …	[AASDHPPT, ABCA4, ABCC1, ABCD4, ACACA, ACACB, ACP5, ACTN1, AGRN, AKR1B10, AKR1C1, AKR1C3, AKR1C4, ALDH1L1, ALDH1L2, AMN, AOX1, APOA1, APOA2, APOB, APOC2, APOC3, APOE, APOM, ARSB, B3GALT6, B3GAT1, B3GAT2, B3GAT3, B4GALT7, BCAN, BCO1, BCO2, BGN, BST1, BTD, CALM1, CALM2, CALM3, CAMKMT, CASK, CD320, CD38, CHPF, CHPF2, CHST11, CHST12, CHST13, CHST14, CHST15, CHST3, CHST7, CHSY1, CHSY3, CHURC1-FNTB, CL…	FALSE
http-//reactome.org/PathwayBrowser/#/R-HSA-977442:1844	REACTOME_Pathways_01.03.2017	GABA A (rho) receptor activation	[-1]	[Group66, Group72]	84	24.6334	1.18008e-10	1.07977e-07	{Group66=1.6192322863877904E-14, Group72=7.025617390940955E-10}	{Group66=1.0525009861520637E-12, Group72=3.723577217198706E-8}	[ACHE, ADCY3, ADCY7, APBA1, APBA2, BCHE, BEGAIN, CACNA2D3, CACNB3, CACNB4, CACNG4, CALM1, CAMK2G, CHRNA3, CHRNB4, COMT, EPB41L1, EPB41L2, GABRA1, GABRA2, GABRB2, GABRG3, GAD1, GNAI2, GNAL, GNB4, GNG11, GNG2, GNG8, GRIA4, GRIK1, GRIK2, GRIK3, GRIN2A, GRIN2C, GRIN2D, GRIP1, HCN1, KCNA1, KCNA5, KCNB1, KCNC1, KCNC3, KCND1, KCND2, KCND3, KCNF1, KCNG1, KCNH8, KCNK1, KCNK13, KCNK3, KCNMA1, KCNMB1, KCNMB…	[ABAT, ABCC8, ABCC9, ACHE, ACTN2, ADCY1, ADCY2, ADCY3, ADCY4, ADCY5, ADCY6, ADCY7, ADCY8, ADCY9, AKAP5, AKAP9, ALDH2, ALDH5A1, AP2A1, APBA1, APBA2, APBA3, ARHGEF9, ARL6IP5, BCHE, BEGAIN, BRAF, CACFD1, CACNA1A, CACNA1B, CACNA1E, CACNA2D1, CACNA2D2, CACNA2D3, CACNB1, CACNB2, CACNB3, CACNB4, CACNG2, CACNG3, CACNG4, CACNG8, CALM1, CALM2, CALM3, CAMK2A, CAMK2B, CAMK2D, CAMK2G, CAMK4, CAMKK1, CASK, CHA…	FALSE
http-//reactome.org/PathwayBrowser/#/R-HSA-977443:1845	REACTOME_Pathways_01.03.2017	GABA receptor activation	[-1]	[Group66, Group72]	84	24.6334	1.18008e-10	1.07977e-07	{Group66=1.6192322863877904E-14, Group72=7.025617390940955E-10}	{Group66=1.0525009861520637E-12, Group72=3.723577217198706E-8}	[ACHE, ADCY3, ADCY7, APBA1, APBA2, BCHE, BEGAIN, CACNA2D3, CACNB3, CACNB4, CACNG4, CALM1, CAMK2G, CHRNA3, CHRNB4, COMT, EPB41L1, EPB41L2, GABRA1, GABRA2, GABRB2, GABRG3, GAD1, GNAI2, GNAL, GNB4, GNG11, GNG2, GNG8, GRIA4, GRIK1, GRIK2, GRIK3, GRIN2A, GRIN2C, GRIN2D, GRIP1, HCN1, KCNA1, KCNA5, KCNB1, KCNC1, KCNC3, KCND1, KCND2, KCND3, KCNF1, KCNG1, KCNH8, KCNK1, KCNK13, KCNK3, KCNMA1, KCNMB1, KCNMB…	[ABAT, ABCC8, ABCC9, ACHE, ACTN2, ADCY1, ADCY2, ADCY3, ADCY4, ADCY5, ADCY6, ADCY7, ADCY8, ADCY9, AKAP5, AKAP9, ALDH2, ALDH5A1, AP2A1, APBA1, APBA2, APBA3, ARHGEF9, ARL6IP5, BCHE, BEGAIN, BRAF, CACFD1, CACNA1A, CACNA1B, CACNA1E, CACNA2D1, CACNA2D2, CACNA2D3, CACNB1, CACNB2, CACNB3, CACNB4, CACNG2, CACNG3, CACNG4, CACNG8, CALM1, CALM2, CALM3, CAMK2A, CAMK2B, CAMK2D, CAMK2G, CAMK4, CAMKK1, CASK, CHA…	FALSE
http-//reactome.org/PathwayBrowser/#/R-HSA-977444:1846	REACTOME_Pathways_01.03.2017	GABA B receptor activation	[-1]	[Group71]	114	21.3084	8.13961e-10	7.37448e-07	{Group71=8.139605395709235E-10}	{Group71=4.232594805768802E-8}	[ACE, ACHE, ACTN1, ACTN4, ADCY3, ADCY7, ADCYAP1, ADM2, ADRA2A, ADRA2C, ADRB1, AKT3, ANPEP, APOA1, ATP6AP2, BCHE, CALM1, CAP1, CD9, CDX2, CLEC3B, COL1A1, COL1A2, CPB1, CPE, CSF2RB, DPP4, ECM1, ENDOD1, ENPEP, F2R, F2RL2, F8, FFAR1, FGB, FGG, FN1, FYN, GCGR, GLP2R, GNAI2, GNAL, GNAO1, GNAZ, GNB4, GNG11, GNG2, GNG8, GPBAR1, GPR176, HTR7, IGF1, IL2RB, INHBB, ISL1, ISLR, ITIH3, ITPR1, ITPR2, JAK3, KIF5…	[A1BG, ABCC4, ABHD12, ABHD6, ACE, ACE2, ACHE, ACTN1, ACTN2, ACTN4, ADCY1, ADCY2, ADCY3, ADCY4, ADCY5, ADCY6, ADCY7, ADCY8, ADCY9, ADCYAP1, ADCYAP1R1, ADM, ADM2, ADORA2A, ADORA2B, ADRA2A, ADRA2B, ADRA2C, ADRB1, ADRB2, ADRB3, AGT, AHCYL1, AHSG, AKT1, AKT2, AKT3, ALB, ALDOA, ANPEP, ANXA5, APBB1IP, APLP2, APOA1, APOH, APOOL, APP, ARRB1, ARRB2, ATP6AP2, AVP, AVPR2, BCAR1, BCHE, BRPF3, C9orf3, CALCA, C…	FALSE
http-//reactome.org/PathwayBrowser/#/R-HSA-983168:1849	REACTOME_Pathways_01.03.2017	Antigen processing: Ubiquitination & Proteasome degradation	[-1]	[Group74]	483	14.6098	9.32702e-07	0.000804922	{Group74=1.1535996190903022E-8}	{Group74=5.30655824781539E-7}	[ACE, ACHE, ACTB, ACTG1, ADAMTS10, ADAMTS12, ADAMTS16, ADAMTS17, ADAMTS18, ADAMTS4, ADAMTS5, ADAMTS7, ADAMTSL3, ADCY3, ADCY7, ADGRE5, ADGRF5, ADRA2A, ADRA2C, AKT3, ALOX15, ANGPT1, ANPEP, ANXA1, ANXA2, AOC1, AP1M2, AP1S1, APOA1, APOB, AR, ARF3, ARF4, ARPC1B, ARSI, ART4, ASGR1, ATP6AP2, ATP6V0A4, ATP6V1B1, AZU1, B2M, B3GLCT, B3GNT3, B3GNT5, B3GNT9, B4GALT1, BCHE, BCL2L1, BET1L, BIRC3, BST1, BST2, B…	[A1BG, A4GNT, AAAS, ABCA13, ABCA3, ABI1, ABI2, ABL1, ACAA1, ACADVL, ACE, ACE2, ACHE, ACLY, ACO2, ACPP, ACTB, ACTG1, ACTL6A, ACTN2, ACTR10, ACTR1A, ACTR1B, ACTR2, ACTR3, ACTR5, ACTR8, ADA2, ADAM10, ADAM17, ADAM8, ADAMTS1, ADAMTS10, ADAMTS12, ADAMTS13, ADAMTS14, ADAMTS15, ADAMTS16, ADAMTS17, ADAMTS18, ADAMTS19, ADAMTS2, ADAMTS20, ADAMTS3, ADAMTS4, ADAMTS5, ADAMTS6, ADAMTS7, ADAMTS8, ADAMTS9, ADAMTS…	FALSE
http-//reactome.org/PathwayBrowser/#/R-HSA-983169:1850	REACTOME_Pathways_01.03.2017	Class I MHC mediated antigen processing & presentation	[-1]	[Group74]	483	14.6098	9.32702e-07	0.000804922	{Group74=1.1535996190903022E-8}	{Group74=5.30655824781539E-7}	[ACE, ACHE, ACTB, ACTG1, ADAMTS10, ADAMTS12, ADAMTS16, ADAMTS17, ADAMTS18, ADAMTS4, ADAMTS5, ADAMTS7, ADAMTSL3, ADCY3, ADCY7, ADGRE5, ADGRF5, ADRA2A, ADRA2C, AKT3, ALOX15, ANGPT1, ANPEP, ANXA1, ANXA2, AOC1, AP1M2, AP1S1, APOA1, APOB, AR, ARF3, ARF4, ARPC1B, ARSI, ART4, ASGR1, ATP6AP2, ATP6V0A4, ATP6V1B1, AZU1, B2M, B3GLCT, B3GNT3, B3GNT5, B3GNT9, B4GALT1, BCHE, BCL2L1, BET1L, BIRC3, BST1, BST2, B…	[A1BG, A4GNT, AAAS, ABCA13, ABCA3, ABI1, ABI2, ABL1, ACAA1, ACADVL, ACE, ACE2, ACHE, ACLY, ACO2, ACPP, ACTB, ACTG1, ACTL6A, ACTN2, ACTR10, ACTR1A, ACTR1B, ACTR2, ACTR3, ACTR5, ACTR8, ADA2, ADAM10, ADAM17, ADAM8, ADAMTS1, ADAMTS10, ADAMTS12, ADAMTS13, ADAMTS14, ADAMTS15, ADAMTS16, ADAMTS17, ADAMTS18, ADAMTS19, ADAMTS2, ADAMTS20, ADAMTS3, ADAMTS4, ADAMTS5, ADAMTS6, ADAMTS7, ADAMTS8, ADAMTS9, ADAMTS…	FALSE
http-//reactome.org/PathwayBrowser/#/R-HSA-983705:1855	REACTOME_Pathways_01.03.2017	Signaling by the B Cell Receptor (BCR)	[-1]	[Group74]	490	15.5556	1.09345e-10	1.00269e-07	{Group74=1.1535996190903022E-8}	{Group74=5.30655824781539E-7}	[ABCA12, ABCA6, ABCB1, ABCC2, ABCC3, ABCC6, ACTB, ACTG1, ADAM12, ADCY3, ADCY7, ADCYAP1, ADGRE5, AGRN, AGTR1, AKT3, ALOX15, ANGPT1, ANPEP, ANXA1, ANXA2, AOC1, AP1M2, AP1S1, APOA1, APOB, AR, ARHGEF25, ARPC1B, ATP6AP2, ATP6V0A4, ATP6V1B1, AXL, AZU1, B2M, B4GALT1, BCL2L1, BDKRB1, BDKRB2, BIRC3, BOC, BST1, BST2, BTK, C1R, C1S, C2, C3, C4B, CACNA1S, CACNB3, CACNB4, CALM1, CAMK2G, CAP1, CARD11, CASP1, C…	[A1BG, AAAS, ABCA10, ABCA12, ABCA13, ABCA2, ABCA3, ABCA4, ABCA5, ABCA6, ABCA7, ABCA8, ABCA9, ABCB1, ABCB10, ABCB4, ABCB5, ABCB6, ABCB7, ABCB8, ABCB9, ABCC1, ABCC10, ABCC11, ABCC2, ABCC3, ABCC4, ABCC5, ABCC6, ABCC8, ABCC9, ABCD1, ABCD2, ABCD3, ABCE1, ABCF1, ABCG1, ABCG4, ABCG5, ABCG8, ABHD12, ABHD6, ABI1, ABI2, ABL1, ACAA1, ACD, ACLY, ACPP, ACTB, ACTG1, ACTL6A, ACTN2, ACTR10, ACTR1A, ACTR1B, ACTR2…	FALSE
http-//reactome.org/PathwayBrowser/#/R-HSA-991365:1857	REACTOME_Pathways_01.03.2017	Activation of GABAB receptors	[-1]	[Group71]	114	21.3084	8.13961e-10	7.37448e-07	{Group71=8.139605395709235E-10}	{Group71=4.232594805768802E-8}	[ACE, ACHE, ACTN1, ACTN4, ADCY3, ADCY7, ADCYAP1, ADM2, ADRA2A, ADRA2C, ADRB1, AKT3, ANPEP, APOA1, ATP6AP2, BCHE, CALM1, CAP1, CD9, CDX2, CLEC3B, COL1A1, COL1A2, CPB1, CPE, CSF2RB, DPP4, ECM1, ENDOD1, ENPEP, F2R, F2RL2, F8, FFAR1, FGB, FGG, FN1, FYN, GCGR, GLP2R, GNAI2, GNAL, GNAO1, GNAZ, GNB4, GNG11, GNG2, GNG8, GPBAR1, GPR176, HTR7, IGF1, IL2RB, INHBB, ISL1, ISLR, ITIH3, ITPR1, ITPR2, JAK3, KIF5…	[A1BG, ABCC4, ABHD12, ABHD6, ACE, ACE2, ACHE, ACTN1, ACTN2, ACTN4, ADCY1, ADCY2, ADCY3, ADCY4, ADCY5, ADCY6, ADCY7, ADCY8, ADCY9, ADCYAP1, ADCYAP1R1, ADM, ADM2, ADORA2A, ADORA2B, ADRA2A, ADRA2B, ADRA2C, ADRB1, ADRB2, ADRB3, AGT, AHCYL1, AHSG, AKT1, AKT2, AKT3, ALB, ALDOA, ANPEP, ANXA5, APBB1IP, APLP2, APOA1, APOH, APOOL, APP, ARRB1, ARRB2, ATP6AP2, AVP, AVPR2, BCAR1, BCHE, BRPF3, C9orf3, CALCA, C…	FALSE
http-//reactome.org/PathwayBrowser/#/R-HSA-997269:1858	REACTOME_Pathways_01.03.2017	Inhibition of adenylate cyclase pathway	[-1]	[Group71]	114	21.3084	8.13961e-10	7.37448e-07	{Group71=8.139605395709235E-10}	{Group71=4.232594805768802E-8}	[ACE, ACHE, ACTN1, ACTN4, ADCY3, ADCY7, ADCYAP1, ADM2, ADRA2A, ADRA2C, ADRB1, AKT3, ANPEP, APOA1, ATP6AP2, BCHE, CALM1, CAP1, CD9, CDX2, CLEC3B, COL1A1, COL1A2, CPB1, CPE, CSF2RB, DPP4, ECM1, ENDOD1, ENPEP, F2R, F2RL2, F8, FFAR1, FGB, FGG, FN1, FYN, GCGR, GLP2R, GNAI2, GNAL, GNAO1, GNAZ, GNB4, GNG11, GNG2, GNG8, GPBAR1, GPR176, HTR7, IGF1, IL2RB, INHBB, ISL1, ISLR, ITIH3, ITPR1, ITPR2, JAK3, KIF5…	[A1BG, ABCC4, ABHD12, ABHD6, ACE, ACE2, ACHE, ACTN1, ACTN2, ACTN4, ADCY1, ADCY2, ADCY3, ADCY4, ADCY5, ADCY6, ADCY7, ADCY8, ADCY9, ADCYAP1, ADCYAP1R1, ADM, ADM2, ADORA2A, ADORA2B, ADRA2A, ADRA2B, ADRA2C, ADRB1, ADRB2, ADRB3, AGT, AHCYL1, AHSG, AKT1, AKT2, AKT3, ALB, ALDOA, ANPEP, ANXA5, APBB1IP, APLP2, APOA1, APOH, APOOL, APP, ARRB1, ARRB2, ATP6AP2, AVP, AVPR2, BCAR1, BCHE, BRPF3, C9orf3, CALCA, C…	FALSE
GO:0001948	GO_MolecularFunction-GOA_23.02.2017_10h01	glycoprotein binding	[3]	[Group44]	34	30.6306	1.4975e-07	0.000132828	{Group44=1.4975006950532423E-7}	{Group44=5.840252710707645E-6}	[AGRN, AZU1, B2M, CDH1, CFH, CHRD, COL5A1, COL5A3, COMP, CTSK, CTSS, EGFR, F7, FST, FYN, GPC3, GPC6, GPNMB, HPSE, LGALS1, MAP2, NID1, PLAT, PTN, PTPRF, RGMA, SERPINA1, SLIT2, TFR2, TGFB1, THBS1, TNC, VIM, VWF]	[ACE2, ADA2, AGR2, AGR3, AGRN, APOH, ATP1A3, AZGP1, AZU1, B2M, BBC3, BMPR1A, BMPR1B, BPNT1, CALR, CANX, CD4, CDH1, CFH, CHRD, CLASP1, CLASP2, CNTN1, CNTN2, COL5A1, COL5A3, COMP, CSNK1D, CSNK1G2, CTSA, CTSB, CTSK, CTSL, CTSS, DAG1, DMD, DNAJC5, EDEM1, EDEM2, EGFR, ERLEC1, F7, FBXO17, FBXO2, FBXO27, FBXO6, FCN2, FGF20, FLNA, FOXRED2, FST, FYN, FZR1, GPC1, GPC2, GPC3, GPC4, GPC5, GPC6, GPNMB, HFE2, …	FALSE
WP:2118	WikiPathways_01.03.2017	Arrhythmogenic Right Ventricular Cardiomyopathy	[-1]	[Group58]	22	28.9474	5.95039e-05	0.0484957	{Group58=1.3334034731783036E-6}	{Group58=3.2001683356279285E-5}	[ACTB, ACTG1, ACTN1, ACTN4, CACNA1S, CACNA2D3, CACNB3, CACNB4, CACNG4, CTNNA2, DSC2, DSG2, ITGA1, ITGA10, ITGA11, ITGA2, ITGA4, ITGA6, ITGA8, ITGB4, ITGB5, ITGB6]	[ACTB, ACTG1, ACTN1, ACTN2, ACTN3, ACTN4, ATP2A2, CACNA1C, CACNA1D, CACNA1F, CACNA1S, CACNA2D1, CACNA2D2, CACNA2D3, CACNA2D4, CACNB1, CACNB2, CACNB3, CACNB4, CACNG1, CACNG2, CACNG3, CACNG4, CACNG5, CACNG6, CACNG7, CACNG8, CDH2, CTNNA1, CTNNA2, CTNNA3, CTNNB1, DAG1, DES, DMD, DSC2, DSG2, DSP, EMD, GJA1, ITGA1, ITGA10, ITGA11, ITGA2, ITGA2B, ITGA3, ITGA4, ITGA5, ITGA6, ITGA7, ITGA8, ITGA9, ITGAV, I…	FALSE
WP:2431	WikiPathways_01.03.2017	Spinal Cord Injury	[-1]	[Group27]	47	39.1667	2.97945e-14	2.75897e-11	{Group27=2.979447892491175E-14}	{Group27=1.8770521722694405E-12}	[AIF1, ANXA1, BCAN, BDNF, CCL2, COL4A1, CSPG4, CXCL1, CXCL10, CXCL2, EFNB2, EGFR, EGR1, EPHA4, FOS, GAP43, GDNF, ICAM1, IL1B, IL1R1, IL6, KLK8, LTB, LTB4R, MAG, MBP, MMP9, MYC, NGFR, NOX4, PLA2G2A, PLA2G5, PTPRZ1, RGMA, RHOB, RHOC, RTN4R, SLIT2, SLIT3, SOX9, TACR1, TGFB1, TNFSF13, TNFSF13B, VIM, XYLT1, ZFP36]	[ACAN, AIF1, ANXA1, APEX1, AQP1, AQP4, ARG1, BCAN, BDNF, BTG2, C1QB, C5, CASP3, CCL2, CCND1, CCNG1, CCR2, CD47, CDC42, CDK1, CDK2, CDK4, CDKN1B, CHST11, COL2A1, COL4A1, CSPG4, CXCL1, CXCL10, CXCL2, CXCL8, E2F1, E2F5, EFNB2, EGFR, EGR1, EPHA4, FCGR2A, FCGR2C, FKBP1A, FOS, FOXO3, GADD45A, GAP43, GDNF, GFAP, GJA1, GRIN1, ICAM1, IFNG, IL1A, IL1B, IL1R1, IL2, IL4, IL6, KLK8, LEP, LGALS3, LILRB2, LILRB…	TRUE
WP:2572	WikiPathways_01.03.2017	Primary Focal Segmental Glomerulosclerosis FSGS	[-1]	[Group28]	25	33.7838	8.56059e-07	0.000741347	{Group28=8.560588895315835E-7}	{Group28=2.3969648906884336E-5}	[ACTN4, AGRN, CDKN1C, CLDN1, COL4A4, COL4A5, DKK1, FYN, INF2, ITGB4, JAG1, KIRREL2, KRT8, MME, MYH9, NPHS1, PLAUR, PLCE1, PODXL, PTPRO, SMARCAL1, SYNPO, TGFB1, VIM, VTN]	[ACTN4, AGRN, AKT1, CAMK2B, CD151, CD2AP, CD80, CDH2, CDKN1A, CDKN1B, CDKN1C, CLDN1, COL4A3, COL4A4, COL4A5, CR1, CTNNB1, CTSL, DAG1, DKK1, DNM1, FAT1, FYN, ILK, INF2, IRF6, ITGA3, ITGAV, ITGB1, ITGB3, ITGB4, JAG1, KIRREL2, KIRREL3, KRT8, LAMA5, LAMB2, LIMS1, LMX1B, LRP5, LRP6, MIR4758, MIR6852, MKI67, MME, MYH9, MYO1E, NCK1, NOTCH1, NPHS1, NPHS2, PARVA, PAX2, PCNA, PLAUR, PLCE1, PLCG1, PODXL, PT…	TRUE
WP:2911	WikiPathways_01.03.2017	miRNA targets in ECM and membrane receptors	[-1]	[Group67, Group73]	18	41.8605	8.17104e-07	0.00070843	{Group67=3.111483445886633E-12, Group73=4.069892127261006E-25}	{Group67=1.8980049019908463E-10, Group73=2.930322331627924E-23}	[COL1A2, COL3A1, COL4A1, COL5A1, COL5A2, COL5A3, COL6A1, COL6A2, COL6A3, FN1, ITGA1, ITGA11, ITGB5, ITGB6, SDC2, THBS1, THBS2, TNXB]	[COL1A2, COL3A1, COL4A1, COL4A2, COL5A1, COL5A2, COL5A3, COL6A1, COL6A2, COL6A3, FN1, ITGA1, ITGA11, ITGB5, ITGB6, LAMA4, LAMB2, LAMC1, LOC100505984, MIR107, MIR141, MIR148B, MIR15B, MIR200A, MIR200B, MIR200C, MIR219A1, MIR25, MIR30B, MIR30C1, MIR30C2, MIR30D, MIR30E, MIR3606, MIR429, MIR532, MIR548AA1, MIR548D1, MIR589, SDC2, THBS1, THBS2, TNXB]	FALSE
GO:0003676	GO_MolecularFunction-GOA_23.02.2017_10h01	nucleic acid binding	[3]	[Group50]	279	6.68904	1.8792e-37	1.76457e-34	{Group50=1.8792006594350464E-37}	{Group50=1.3718164813875838E-35}	[ACTB, ACTN1, ACTN4, ADRA2A, AFF2, AHR, ALDH18A1, ANG, ANTXR1, ANXA1, ANXA2, APOBEC3B, APOBEC3G, AR, ARHGEF28, ARNT2, ARPP21, ASCL1, ATL1, ATOH8, BASP1, BATF2, BCL3, BHLHE41, BICC1, BNC1, BNC2, BST2, BTN3A3, BZW1, CDKN2A, CDX2, CEBPD, CERS2, CHD5, CKAP4, CNRIP1, COL14A1, CPEB1, CREB3L1, CREB3L2, CREB3L3, CSDC2, CSRNP1, CSRP1, CYFIP1, DCN, DHX58, DNASE2, DPEP1, DZIP1, EBF1, EBF3, EGFR, EGR1, EGR2,…	[4,4'-Dichlorobenzophenone, A1CF, A4GALT, AARS, AARS2, AARSD1, AATF, ABCF1, ABCF2, ABI2, ABL1, ABT1, ABTB1, ACAA2, ACD, ACIN1, ACO1, ACR, ACTB, ACTL6A, ACTN1, ACTN4, ADAD1, ADAD2, ADAR, ADARB1, ADARB2, ADAT1, ADD1, ADK, ADNP, ADNP2, ADRA2A, AEBP1, AEBP2, AEN, AFF2, AFF3, AGFG1, AGGF1, AGO1, AGO2, AGO3, AGO4, AHCTF1, AHCYL1, AHDC1, AHNAK, AHR, AHRR, AIFM1, AIFM2, AIM2, AIMP1, AIRE, AK8, AKAP1, AKA…	TRUE
GO:0003677	GO_MolecularFunction-GOA_23.02.2017_10h01	DNA binding	[4]	[Group50]	195	7.47413	3.53368e-16	3.29339e-13	{Group50=1.8792006594350464E-37}	{Group50=1.3718164813875838E-35}	[ACTB, ACTN4, ADRA2A, AHR, ANG, ANTXR1, ANXA1, AR, ARNT2, ASCL1, ATOH8, BASP1, BATF2, BCL3, BHLHE41, BNC1, BNC2, CDKN2A, CDX2, CEBPD, CERS2, CHD5, CNRIP1, CREB3L1, CREB3L2, CREB3L3, CSDC2, CSRNP1, DHX58, DNASE2, DPEP1, EBF1, EBF3, EGFR, EGR1, EGR2, EGR3, ELF4, ELK3, ERG, ETS1, ETV4, FLI1, FOS, FOSB, FOSL2, FOXC1, FOXF2, FOXP2, FOXS1, FSCN1, GATA3, GDNF, GLI1, GLI2, GLI3, GLIS1, GLIS3, H2AFJ, HELZ…	[4,4'-Dichlorobenzophenone, A4GALT, ABCF2, ABI2, ABL1, ABT1, ACD, ACR, ACTB, ACTL6A, ACTN4, ADAR, ADNP, ADNP2, ADRA2A, AEBP1, AEBP2, AFF3, AGFG1, AGO1, AGO2, AHCTF1, AHDC1, AHR, AHRR, AIFM1, AIFM2, AIM2, AIRE, AKAP8, AKAP8L, AKAP9, AKNA, AKR1B1, ALB, ALX1, ALX3, ALX4, ANG, ANHX, ANKLE1, ANKRD1, ANKRD30A, ANTXR1, ANXA1, AP5Z1, APEX1, APEX2, APITD1-CORT, APLP2, APP, APTX, AR, AREG, ARGFX, ARHGAP35,…	FALSE
GO:0003723	GO_MolecularFunction-GOA_23.02.2017_10h01	RNA binding	[4]	[Group50]	92	5.50569	6.12742e-21	5.72914e-18	{Group50=1.8792006594350464E-37}	{Group50=1.3718164813875838E-35}	[ACTN1, ACTN4, AFF2, ALDH18A1, ANG, ANXA1, ANXA2, APOBEC3B, APOBEC3G, ARHGEF28, BICC1, BST2, BTN3A3, BZW1, CDKN2A, CKAP4, COL14A1, CPEB1, CSDC2, CSRP1, CYFIP1, DCN, DHX58, EPPK1, ESRP2, FASN, FNDC3B, FSCN1, HELZ2, HLA-A, IFI16, IFIH1, IFIT2, IMPDH1, ISG20, JUNB, KHDRBS3, LGALS1, LRP1, MBNL2, MBNL3, MEF2C, MEX3B, MEX3D, MSN, MYC, MYH9, NABP1, NANOS1, OAS1, OAS2, OAS3, P4HB, PABPC4L, PCBP3, PCSK9, …	[A1CF, AARS, AARS2, AATF, ABCF1, ABT1, ABTB1, ACAA2, ACIN1, ACO1, ACTN1, ACTN4, ADAD1, ADAD2, ADAR, ADARB1, ADARB2, ADAT1, ADD1, ADK, AFF2, AGFG1, AGO1, AGO2, AGO3, AGO4, AHCYL1, AHNAK, AIMP1, AK8, AKAP1, AKAP17A, AKAP8, AKAP8L, ALDH18A1, ALDH6A1, ALDOA, ALG13, ALKBH1, ALKBH5, ALKBH8, ALYREF, ANG, ANGEL2, ANKHD1, ANKRD17, ANP32A, ANXA1, ANXA11, ANXA2, ANXA7, APEH, APEX1, API5, APOBEC1, APOBEC2, A…	FALSE
GO:0003779	GO_MolecularFunction-GOA_23.02.2017_10h01	actin binding	[4]	[Group55]	98	23.0588	1.27594e-10	1.16493e-07	{Group55=3.493087120385316E-11}	{Group55=1.9561287874157766E-9}	[ABLIM2, ACE, ACTN1, ACTN4, AFAP1, AIF1, ANG, ANTXR1, ANXA8, ANXA8L1, ARPC1B, CAP1, CAPG, CGN, CNN1, CNN2, CNN3, CORO1B, CORO1C, CORO2A, COTL1, CTNNA2, CXCR4, CYFIP1, DAAM2, DIAPH3, EGFR, ENC1, EPB41L1, EPB41L2, EPS8, EPS8L1, EPS8L2, ESPN, FHL3, FMNL3, FSCN1, FXYD5, GBP1, GMFG, HCLS1, INF2, IQGAP2, KCNMA1, KLHL5, LASP1, LIMA1, LIMCH1, LMOD1, LSP1, MARCKSL1, MICAL1, MISP, MSN, MYBPC2, MYBPHL, MYH1…	[ABL1, ABL2, ABLIM1, ABLIM2, ABLIM3, ABRA, ACAA2, ACE, ACTN1, ACTN2, ACTN3, ACTN4, ACTR2, ACTR3, ACTR3B, ACTR3C, ADD1, ADD2, ADD3, ADSSL1, AFAP1, AIF1, AIF1L, AJUBA, ALDOA, ALKBH4, ANG, ANLN, ANTXR1, ANXA8, ANXA8L1, ARPC1A, ARPC1B, ARPC2, ARPC3, ARPC4, ARPC4-TTLL3, ARPC5, ARPC5L, AVIL, BAIAP2L1, BCL7B, BIN1, BLOC1S6, BPNT1, CACNA1A, CACNB2, CALD1, CAMK2B, CAP1, CAP2, CAPG, CAPZA1, CAPZA2, CAPZA3,…	FALSE
WP:3924	WikiPathways_01.03.2017	Hfe effect on hepcidin production	[-1]	[Group30]	6	85.7143	1.90611e-05	0.0158016	{Group30=1.9061095259924006E-5}	{Group30=1.9061095259924007E-4}	[BMP6, HAMP, HFE, ID1, SMAD7, TMPRSS6]	[BMP6, HAMP, HFE, HFE2, ID1, SMAD7, TMPRSS6]	TRUE
WP:3932	WikiPathways_01.03.2017	Focal Adhesion-PI3K-Akt-mTOR-signaling pathway	[-1]	[Group67, Group73]	76	24.5955	8.75967e-10	7.9275e-07	{Group67=3.111483445886633E-12, Group73=4.069892127261006E-25}	{Group67=1.8980049019908463E-10, Group73=2.930322331627924E-23}	[AKT3, ANGPT1, ANGPT2, ANGPT4, CHRM1, COL11A1, COL1A1, COL1A2, COL3A1, COL4A1, COL4A4, COL5A1, COL5A2, COL5A3, COL6A2, COMP, CREB3L1, CREB3L2, CREB3L3, CSF3R, EGFR, F2R, FGFR3, FGFR4, FN1, GNB4, GNG11, GNG2, GNG8, IGF1, IL2RB, IL4R, IRS1, ITGA10, ITGA11, ITGA2, ITGA4, ITGA6, ITGA8, ITGB4, ITGB5, ITGB6, JAK3, KITLG, LAMA3, LAMB1, LAMB3, LAMC2, LAMC3, LPAR1, LPAR2, LPAR4, LPAR5, LPAR6, NGF, NGFR, O…	[ACACA, AKT1, AKT1S1, AKT2, AKT3, ANGPT1, ANGPT2, ANGPT4, ATF2, ATF4, ATF6B, BAD, CAB39, CAB39L, CASP9, CDC37, CDKN1A, CDKN1B, CHAD, CHRM1, CHRM2, COL11A1, COL11A2, COL1A1, COL1A2, COL2A1, COL3A1, COL4A1, COL4A2, COL4A4, COL4A6, COL5A1, COL5A2, COL5A3, COL6A2, COMP, CREB1, CREB3, CREB3L1, CREB3L2, CREB3L3, CREB3L4, CREB5, CRTC2, CSF1, CSF1R, CSF3, CSF3R, CSH1, CSHL1, DDIT4, EFNA1, EFNA2, EFNA3, E…	FALSE
WP:3945	WikiPathways_01.03.2017	TYROBP Causal Network	[-1]	[Group32]	20	31.746	2.96219e-05	0.0243196	{Group32=2.9621914365313547E-5}	{Group32=1.1848765746125419E-4}	[C3, CAPG, CREB3L2, CXCL16, CYTL1, DPYD, ELF4, GAL3ST4, HCLS1, IL18, KCNE3, LYL1, MAF, PPP1R18, PYCARD, RBM47, SLC7A7, SPP1, TCIRG1, TNFRSF1B]	[ABCC4, ADAP2, APBB1IP, BIN2, C1QC, C3, CAPG, CD37, CD4, CD84, CREB3L2, CXCL16, CYTL1, DPYD, ELF4, FKBP15, GAL3ST4, GAPT, GIMAP2, GPX1, HCLS1, HLX, IGSF6, IL10RA, IL13RA1, IL18, ITGAM, ITGAX, ITGB2, KCNE3, LGALS9B, LGALS9C, LHFPL2, LOXL3, LYL1, MAF, MIR4709, MIR7846, NCF2, NCKAP1L, NPC2, NRROS, PLEK, PPP1R18, PYCARD, RBM47, RGS1, RNASE6, RPS6KA1, RUNX3, SAMSN1, SFT2D2, SH2B3, SLC1A5, SLC7A7, SPP1…	TRUE
KEGG:04015	KEGG_01.03.2017	Rap1 signaling pathway	[-1]	[Group11]	51	24.2857	9.3457e-07	0.0008056	{Group11=9.345704958657383E-7}	{Group11=2.5233403388374936E-5}	[ACTB, ACTG1, ADCY3, ADCY7, AKT3, ANGPT1, ANGPT2, ANGPT4, ARAP3, CALM1, CDH1, CNR1, DRD2, EGFR, F2R, FGFR3, FGFR4, GNAI2, GNAO1, GRIN2A, ID1, IGF1, KITLG, LCP2, LPAR1, LPAR2, LPAR4, LPAR5, MAP2K6, MAPK11, NGF, NGFR, PARD6A, PDGFC, PDGFRA, PDGFRB, PGF, PIK3CD, PLCB1, PLCE1, PRKCB, PRKCG, RAC2, RAP1GAP, RAPGEF3, RAPGEF5, RGS14, RRAS, SIPA1, TEK, THBS1]	[ACTB, ACTG1, ADCY1, ADCY2, ADCY3, ADCY4, ADCY5, ADCY6, ADCY7, ADCY8, ADCY9, ADORA2A, ADORA2B, AFDN, AKT1, AKT2, AKT3, ANGPT1, ANGPT2, ANGPT4, APBB1IP, ARAP3, BCAR1, BRAF, CALM1, CALM2, CALM3, CALML3, CALML4, CALML5, CALML6, CDC42, CDH1, CNR1, CRK, CRKL, CSF1, CSF1R, CTNNB1, CTNND1, DOCK4, DRD2, EFNA1, EFNA2, EFNA3, EFNA4, EFNA5, EGF, EGFR, EPHA2, F2R, F2RL3, FARP2, FGF1, FGF10, FGF11, FGF12, FGF…	TRUE
KEGG:04020	KEGG_01.03.2017	Calcium signaling pathway	[-1]	[Group12]	48	26.3736	1.12965e-07	0.000100426	{Group12=1.1296489872273095E-7}	{Group12=4.6315608476319685E-6}	[ADCY3, ADCY7, ADRB1, AGTR1, BDKRB1, BDKRB2, CACNA1S, CALM1, CAMK2G, CCKAR, CD38, CHRM1, CYSLTR1, CYSLTR2, EDNRA, EDNRB, EGFR, F2R, GNAL, GRIN2A, GRIN2C, GRIN2D, HTR2A, HTR7, ITPR1, ITPR2, MCU, MYLK, NTSR1, ORAI2, P2RX4, P2RX6, P2RX7, PDE1A, PDE1B, PDGFRA, PDGFRB, PLCB1, PLCD1, PLCD4, PLCE1, PRKCB, PRKCG, PTGFR, PTK2B, SLC8A2, STIM1, TACR1]	[ADCY1, ADCY2, ADCY3, ADCY4, ADCY7, ADCY8, ADCY9, ADORA2A, ADORA2B, ADRA1A, ADRA1B, ADRA1D, ADRB1, ADRB2, ADRB3, AGTR1, ATP2A1, ATP2A2, ATP2A3, ATP2B1, ATP2B2, ATP2B3, ATP2B4, AVPR1A, AVPR1B, BDKRB1, BDKRB2, CACNA1A, CACNA1B, CACNA1C, CACNA1D, CACNA1E, CACNA1F, CACNA1G, CACNA1H, CACNA1I, CACNA1S, CALM1, CALM2, CALM3, CALML3, CALML4, CALML5, CALML6, CAMK2A, CAMK2B, CAMK2D, CAMK2G, CAMK4, CCKAR, CC…	TRUE
KEGG:04060	KEGG_01.03.2017	Cytokine-cytokine receptor interaction	[-1]	[Group57]	65	24.0741	4.20542e-08	3.75544e-05	{Group57=1.0773222506461739E-11}	{Group57=6.463933503877043E-10}	[ACKR3, AMHR2, BMP2, CCL2, CD40, CLCF1, CSF2RB, CSF3R, CXCL1, CXCL10, CXCL14, CXCL16, CXCL2, CXCL3, CXCL5, CXCL6, CXCR4, EGFR, FAS, IFNLR1, IL10RB, IL11, IL15RA, IL17D, IL17RA, IL18, IL18R1, IL1B, IL1R1, IL1RAP, IL22RA1, IL2RB, IL4R, IL6, IL6ST, INHBB, KITLG, LEPR, LIF, LTB, LTBR, NGFR, OSMR, PDGFC, PDGFRA, PDGFRB, PRLR, TGFB1, TGFB2, TGFB3, TNFRSF14, TNFRSF1A, TNFRSF1B, TNFRSF21, TNFRSF8, TNFRSF…	[ACKR3, ACVR1, ACVR1B, ACVR2A, ACVR2B, AMH, AMHR2, BMP2, BMP7, BMPR1A, BMPR1B, BMPR2, CCL1, CCL11, CCL13, CCL14, CCL15, CCL16, CCL17, CCL18, CCL19, CCL2, CCL20, CCL21, CCL22, CCL23, CCL24, CCL25, CCL26, CCL27, CCL28, CCL3, CCL3L1, CCL3L3, CCL4, CCL4L1, CCL4L2, CCL5, CCL7, CCL8, CCR1, CCR10, CCR2, CCR3, CCR4, CCR5, CCR6, CCR7, CCR8, CCR9, CD27, CD40, CD40LG, CD70, CLCF1, CNTF, CNTFR, CRLF2, CSF1, …	TRUE
KEGG:04080	KEGG_01.03.2017	Neuroactive ligand-receptor interaction	[-1]	[Group64]	60	21.5827	6.30036e-06	0.0052986	{Group64=3.566343527160193E-9}	{Group64=1.7475083283084946E-7}	[ADRA2A, ADRA2C, ADRB1, AGTR1, APLNR, BDKRB1, BDKRB2, CCKAR, CHRM1, CHRNA3, CHRNB4, CNR1, CYSLTR1, CYSLTR2, DRD2, EDNRA, EDNRB, F2R, F2RL1, F2RL2, GABRA1, GABRA2, GABRB2, GABRG3, GCGR, GLP2R, GRIA4, GRID2, GRIK1, GRIK2, GRIK3, GRIN2A, GRIN2C, GRIN2D, GRM2, HTR2A, HTR7, LEPR, LPAR1, LPAR2, LPAR4, LPAR6, LTB4R, MCHR1, NTSR1, P2RX4, P2RX6, P2RX7, P2RY6, PRLR, PTGER2, PTGER4, PTGFR, PTGIR, S1PR2, S1P…	[ADCYAP1R1, ADORA1, ADORA2A, ADORA2B, ADORA3, ADRA1A, ADRA1B, ADRA1D, ADRA2A, ADRA2B, ADRA2C, ADRB1, ADRB2, ADRB3, AGTR1, AGTR2, APLNR, AVPR1A, AVPR1B, AVPR2, BDKRB1, BDKRB2, BRS3, C3AR1, C5AR1, CALCR, CALCRL, CCKAR, CCKBR, CGA, CH17-360D5.1, CHRM1, CHRM2, CHRM3, CHRM4, CHRM5, CHRNA1, CHRNA10, CHRNA2, CHRNA3, CHRNA4, CHRNA5, CHRNA6, CHRNA7, CHRNA9, CHRNB1, CHRNB2, CHRNB3, CHRNB4, CHRND, CHRNE, CH…	FALSE
KEGG:04151	KEGG_01.03.2017	PI3K-Akt signaling pathway	[-1]	[Group67, Group73]	82	23.9766	7.17177e-10	6.50479e-07	{Group67=3.111483445886633E-12, Group73=4.069892127261006E-25}	{Group67=1.8980049019908463E-10, Group73=2.930322331627924E-23}	[AKT3, ANGPT1, ANGPT2, ANGPT4, BCL2L1, CHRM1, COL1A1, COL1A2, COL4A1, COL4A4, COL4A5, COL6A1, COL6A2, COL6A3, COL6A6, COL9A2, COL9A3, COMP, CREB3L1, CREB3L2, CREB3L3, CSF3R, EGFR, F2R, FGFR3, FGFR4, FN1, GNB4, GNG11, GNG2, GNG8, IGF1, IL2RB, IL4R, IL6, IRS1, ITGA1, ITGA10, ITGA11, ITGA2, ITGA4, ITGA6, ITGA8, ITGB4, ITGB5, ITGB6, JAK3, KITLG, LAMA3, LAMB1, LAMB3, LAMC2, LAMC3, LPAR1, LPAR2, LPAR4,…	[AKT1, AKT2, AKT3, ANGPT1, ANGPT2, ANGPT4, ATF2, ATF4, ATF6B, BAD, BCL2, BCL2L1, BCL2L11, BRCA1, C8orf44-SGK3, CASP9, CCND1, CCND2, CCND3, CCNE1, CCNE2, CD19, CDC37, CDK2, CDK4, CDK6, CDKN1A, CDKN1B, CHAD, CHRM1, CHRM2, CHUK, COL1A1, COL1A2, COL2A1, COL4A1, COL4A2, COL4A3, COL4A4, COL4A5, COL4A6, COL6A1, COL6A2, COL6A3, COL6A5, COL6A6, COL9A1, COL9A2, COL9A3, COMP, CREB1, CREB3, CREB3L1, CREB3L2,…	FALSE
KEGG:04350	KEGG_01.03.2017	TGF-beta signaling pathway	[-1]	[Group14]	28	33.3333	2.63853e-07	0.000232982	{Group14=2.638529107271352E-7}	{Group14=9.498704786176868E-6}	[AMHR2, BMP2, BMP4, BMP6, CDKN2B, CHRD, DCN, FST, GDF6, GDF7, ID1, ID2, ID3, ID4, INHBB, MYC, NBL1, NOG, PITX2, PPP2R1B, SMAD6, SMAD7, SMAD9, TGFB1, TGFB2, TGFB3, TGIF1, THBS1]	[ACVR1, ACVR1B, ACVR1C, ACVR2A, ACVR2B, AMH, AMHR2, BAMBI, BMP2, BMP4, BMP5, BMP6, BMP7, BMP8A, BMP8B, BMPR1A, BMPR1B, BMPR2, CDKN2B, CHRD, CREBBP, CUL1, DCN, E2F4, E2F5, EP300, FST, GDF5, GDF6, GDF7, ID1, ID2, ID3, ID4, IFNG, INHBA, INHBB, INHBC, INHBE, LEFTY1, LEFTY2, LTBP1, MAPK1, MAPK3, MINOS1-NBL1, MYC, NBL1, NODAL, NOG, PITX2, PPP2CA, PPP2CB, PPP2R1A, PPP2R1B, RBL1, RBX1, RHOA, ROCK1, RPS6K…	TRUE
KEGG:04360	KEGG_01.03.2017	Axon guidance	[-1]	[Group68]	48	27.4286	2.81556e-08	2.51993e-05	{Group68=6.694306347993046E-9}	{Group68=3.146323983556732E-7}	[ABLIM2, BOC, CAMK2G, CXCR4, DCC, DPYSL2, EFNB1, EFNB2, EPHA4, EPHA5, EPHB1, EPHB2, EPHB4, EPHB6, FES, FYN, GDF7, GNAI2, L1CAM, LIMK1, NFATC4, NGEF, NTN4, NTNG1, NTNG2, PAK3, PARD6A, PIK3CD, PLXNB3, RAC2, RND1, ROBO3, RRAS, SEMA3A, SEMA3B, SEMA3C, SEMA3D, SEMA3E, SEMA3F, SEMA4F, SLIT2, SLIT3, SRGAP2, TRPC4, UNC5A, UNC5B, UNC5C, WNT4]	[ABL1, ABLIM1, ABLIM2, ABLIM3, ARHGEF12, BMP7, BMPR1B, BMPR2, BOC, BUB1B-PAK6, CAMK2A, CAMK2B, CAMK2D, CAMK2G, CDC42, CDK5, CFL1, CFL2, CXCL12, CXCR4, DCC, DPYSL2, DPYSL5, EFNA1, EFNA2, EFNA3, EFNA4, EFNA5, EFNB1, EFNB2, EFNB3, ENAH, EPHA1, EPHA2, EPHA3, EPHA4, EPHA5, EPHA6, EPHA7, EPHA8, EPHB1, EPHB2, EPHB3, EPHB4, EPHB6, FES, FYN, FZD3, GDF7, GNAI1, GNAI2, GNAI3, GSK3B, HRAS, ILK, ITGB1, KRAS, …	FALSE
KEGG:04390	KEGG_01.03.2017	Hippo signaling pathway	[-1]	[Group15]	38	24.6753	1.49262e-05	0.0124335	{Group15=1.4926196777823163E-5}	{Group15=1.7911436133387796E-4}	[ACTB, ACTG1, AFP, AMOT, BMP2, BMP4, BMP6, CDH1, CRB2, CTGF, CTNNA2, FRMD6, FZD7, FZD9, GDF6, GDF7, GLI2, ID1, ID2, MYC, NKD1, PARD6A, PPP2R1B, PPP2R2B, SMAD7, SNAI2, SOX2, TGFB1, TGFB2, TGFB3, WNT10A, WNT2, WNT2B, WNT3, WNT4, WNT6, WNT7B, WWC1]	[ACTB, ACTG1, AFP, AJUBA, AMH, AMOT, APC, APC2, AREG, AXIN1, AXIN2, BBC3, BIRC2, BIRC5, BMP2, BMP4, BMP5, BMP6, BMP7, BMP8A, BMP8B, BMPR1A, BMPR1B, BMPR2, BTRC, CCND1, CCND2, CCND3, CDH1, CRB1, CRB2, CSNK1D, CSNK1E, CTGF, CTNNA1, CTNNA2, CTNNA3, CTNNB1, DLG1, DLG2, DLG3, DLG4, DVL1, DVL2, DVL3, FBXW11, FGF1, FRMD1, FRMD6, FZD1, FZD10, FZD2, FZD3, FZD4, FZD5, FZD6, FZD7, FZD8, FZD9, GDF5, GDF6, GD…	TRUE
KEGG:04510	KEGG_01.03.2017	Focal adhesion	[-1]	[Group67, Group73]	59	29.6482	2.76675e-11	2.54541e-08	{Group67=3.111483445886633E-12, Group73=4.069892127261006E-25}	{Group67=1.8980049019908463E-10, Group73=2.930322331627924E-23}	[ACTB, ACTG1, ACTN1, ACTN4, AKT3, BIRC3, CAPN2, CAV3, COL1A1, COL1A2, COL4A1, COL4A4, COL4A5, COL6A1, COL6A2, COL6A3, COL6A6, COL9A2, COL9A3, COMP, EGFR, FN1, FYN, IGF1, ITGA1, ITGA10, ITGA11, ITGA2, ITGA4, ITGA6, ITGA8, ITGB4, ITGB5, ITGB6, LAMA3, LAMB1, LAMB3, LAMC2, LAMC3, MAPK10, MYLK, PAK3, PDGFC, PDGFRA, PDGFRB, PGF, PIK3CD, PRKCB, PRKCG, RAC2, SHC1, SPP1, THBS1, THBS2, THBS3, TNC, TNXB, VT…	[ACTB, ACTG1, ACTN1, ACTN4, AKT1, AKT2, AKT3, ARHGAP35, ARHGAP5, BAD, BCAR1, BCL2, BIRC2, BIRC3, BRAF, BUB1B-PAK6, CAPN2, CAV1, CAV2, CAV3, CCND1, CCND2, CCND3, CDC42, CHAD, COL1A1, COL1A2, COL2A1, COL4A1, COL4A2, COL4A3, COL4A4, COL4A5, COL4A6, COL6A1, COL6A2, COL6A3, COL6A5, COL6A6, COL9A1, COL9A2, COL9A3, COMP, CRK, CRKL, CTNNB1, DIAPH1, DOCK1, EGF, EGFR, ELK1, ERBB2, FLNA, FLNB, FLNC, FLT1, F…	FALSE
KEGG:04512	KEGG_01.03.2017	ECM-receptor interaction	[-1]	[Group67, Group73]	38	46.3415	1.37142e-14	1.27131e-11	{Group67=3.111483445886633E-12, Group73=4.069892127261006E-25}	{Group67=1.8980049019908463E-10, Group73=2.930322331627924E-23}	[AGRN, CD44, COL1A1, COL1A2, COL4A1, COL4A4, COL4A5, COL6A1, COL6A2, COL6A3, COL6A6, COL9A2, COL9A3, COMP, FN1, ITGA1, ITGA10, ITGA11, ITGA2, ITGA4, ITGA6, ITGA8, ITGB4, ITGB5, ITGB6, LAMA3, LAMB1, LAMB3, LAMC2, LAMC3, SPP1, THBS1, THBS2, THBS3, TNC, TNXB, VTN, VWF]	[AGRN, CD36, CD44, CD47, CHAD, COL1A1, COL1A2, COL2A1, COL4A1, COL4A2, COL4A3, COL4A4, COL4A5, COL4A6, COL6A1, COL6A2, COL6A3, COL6A5, COL6A6, COL9A1, COL9A2, COL9A3, COMP, DAG1, FN1, GP1BA, GP1BB, GP5, GP6, GP9, HMMR, HSPG2, IBSP, ITGA1, ITGA10, ITGA11, ITGA2, ITGA2B, ITGA3, ITGA4, ITGA5, ITGA6, ITGA7, ITGA8, ITGA9, ITGAV, ITGB1, ITGB3, ITGB4, ITGB5, ITGB6, ITGB7, ITGB8, LAMA1, LAMA2, LAMA3, LAM…	TRUE
KEGG:04514	KEGG_01.03.2017	Cell adhesion molecules (CAMs)	[-1]	[Group16]	44	30.3448	3.24464e-09	2.92666e-06	{Group16=3.2446370674767112E-9}	{Group16=1.6223185337383557E-7}	[CADM3, CD22, CD276, CD40, CD99, CDH1, CLDN1, CLDN11, CLDN15, CLDN3, CLDN4, CLDN5, CLDN7, CNTNAP2, F11R, HLA-A, HLA-B, HLA-C, HLA-DPB1, HLA-E, HLA-G, ICAM1, ICAM2, ITGA4, ITGA6, ITGA8, JAM2, L1CAM, LRRC4B, MAG, MPZL1, NFASC, NLGN4X, NLGN4Y, NRXN2, NRXN3, NTNG1, NTNG2, PDCD1, PECAM1, PTPRF, SDC2, SELPLG, SPN]	[ALCAM, CADM1, CADM3, CD2, CD22, CD226, CD274, CD276, CD28, CD34, CD4, CD40, CD40LG, CD58, CD6, CD80, CD86, CD8A, CD8B, CD99, CDH1, CDH15, CDH2, CDH3, CDH4, CDH5, CLDN1, CLDN10, CLDN11, CLDN14, CLDN15, CLDN16, CLDN17, CLDN18, CLDN19, CLDN2, CLDN20, CLDN22, CLDN23, CLDN24, CLDN25, CLDN3, CLDN4, CLDN5, CLDN6, CLDN7, CLDN8, CLDN9, CNTN1, CNTN2, CNTNAP1, CNTNAP2, CTLA4, ESAM, F11R, GLG1, HLA-A, HLA-B…	TRUE
KEGG:04610	KEGG_01.03.2017	Complement and coagulation cascades	[-1]	[Group49]	27	34.1772	2.41526e-07	0.00021375	{Group49=1.4851584193250933E-7}	{Group49=5.940633677300373E-6}	[A2M, BDKRB1, BDKRB2, C1R, C1S, C2, C3, C4B, CFB, CFH, CFI, F10, F2R, F2RL2, F7, F8, FGB, FGG, PLAT, PLAUR, PROCR, SERPINA1, SERPING1, TFPI, THBD, VTN, VWF]	[A2M, BDKRB1, BDKRB2, C1QA, C1QB, C1QC, C1R, C1S, C2, C3, C3AR1, C4A, C4B, C4BPA, C4BPB, C5, C5AR1, C6, C7, C8A, C8B, C8G, C9, CD46, CD55, CD59, CFB, CFD, CFH, CFI, CLU, CPB2, CR1, CR2, F10, F11, F12, F13A1, F13B, F2, F2R, F2RL2, F2RL3, F3, F5, F7, F8, F9, FGA, FGB, FGG, ITGAM, ITGAX, ITGB2, KLKB1, KNG1, MASP1, MASP2, MBL2, PLAT, PLAU, PLAUR, PLG, PROC, PROCR, PROS1, SERPINA1, SERPINA5, SERPINB2,…	TRUE
KEGG:04621	KEGG_01.03.2017	NOD-like receptor signaling pathway	[-1]	[Group17]	45	26.4706	2.93022e-07	0.000258152	{Group17=2.930216119003014E-7}	{Group17=1.025575641651055E-5}	[ANTXR1, BCL2L1, BIRC3, CARD6, CASP1, CASP4, CASP8, CCL2, CXCL1, CXCL2, CXCL3, GBP1, GBP2, GBP3, GBP4, GSDMD, IFI16, IKBKE, IL18, IL1B, IL6, IRF7, ITPR1, ITPR2, MAPK10, MAPK11, MCU, MYD88, NFKBIA, NLRP1, NOX1, OAS1, OAS2, OAS3, P2RX7, PANX1, PLCB1, PYCARD, RIPK2, RNASEL, TICAM1, TMEM173, TRAF5, TRIP6, TRPV2]	[AIM2, ANTXR1, ANTXR2, ATG12, ATG16L1, ATG5, BCL2, BCL2L1, BIRC2, BIRC3, BRCC3, CAMP, CARD16, CARD17, CARD18, CARD6, CARD8, CARD9, CASP1, CASP12, CASP4, CASP5, CASP8, CASR, CCL2, CCL5, CHUK, CTSB, CXCL1, CXCL2, CXCL3, CXCL8, CYBA, CYBB, DHX33, DNM1L, ERBIN, FADD, GABARAP, GABARAPL1, GABARAPL2, GBP1, GBP2, GBP3, GBP4, GBP5, GBP7, GPRC6A, GSDMD, HSP90AA1, HSP90AB1, IFI16, IFNA1, IFNA10, IFNA13, IFN…	TRUE
KEGG:04668	KEGG_01.03.2017	TNF signaling pathway	[-1]	[Group18]	37	34.2593	1.40913e-09	1.27385e-06	{Group18=1.4091307505314928E-9}	{Group18=7.186566827710613E-8}	[AKT3, BCL3, BIRC3, CASP10, CASP8, CCL2, CREB3L1, CREB3L2, CREB3L3, CXCL1, CXCL10, CXCL2, CXCL3, CXCL5, EDN1, FAS, FOS, ICAM1, IL18R1, IL1B, IL6, JAG1, JUNB, LIF, MAP2K6, MAP3K8, MAPK10, MAPK11, MMP14, MMP9, NFKBIA, PIK3CD, SOCS3, TNFRSF1A, TNFRSF1B, TRADD, TRAF5]	[AKT1, AKT2, AKT3, ATF2, ATF4, ATF6B, BAG4, BCL3, BIRC2, BIRC3, CASP10, CASP3, CASP7, CASP8, CCL2, CCL20, CCL5, CEBPB, CFLAR, CHUK, CREB1, CREB3, CREB3L1, CREB3L2, CREB3L3, CREB3L4, CREB5, CSF1, CSF2, CX3CL1, CXCL1, CXCL10, CXCL2, CXCL3, CXCL5, DAB2IP, DNM1L, EDN1, FADD, FAS, FOS, ICAM1, IKBKB, IKBKG, IL15, IL18R1, IL1B, IL6, ITCH, JAG1, JUN, JUNB, LIF, LTA, MAP2K1, MAP2K3, MAP2K4, MAP2K6, MAP2K7…	TRUE
KEGG:04670	KEGG_01.03.2017	Leukocyte transendothelial migration	[-1]	[Group19]	33	28.9474	1.38069e-06	0.00118325	{Group19=1.3806853987485719E-6}	{Group19=3.175576417121715E-5}	[ACTB, ACTG1, ACTN1, ACTN4, CD99, CLDN1, CLDN11, CLDN15, CLDN3, CLDN4, CLDN5, CLDN7, CTNNA2, CXCR4, F11R, GNAI2, ICAM1, ITGA4, JAM2, MAPK11, MMP2, MMP9, MSN, NOX1, PECAM1, PIK3CD, PRKCB, PRKCG, PTK2B, RAC2, RAPGEF3, SIPA1, THY1]	[ACTB, ACTG1, ACTN1, ACTN4, AFDN, ARHGAP35, ARHGAP5, BCAR1, CD99, CDC42, CDH5, CLDN1, CLDN10, CLDN11, CLDN14, CLDN15, CLDN16, CLDN17, CLDN18, CLDN19, CLDN2, CLDN20, CLDN22, CLDN23, CLDN24, CLDN25, CLDN3, CLDN4, CLDN5, CLDN6, CLDN7, CLDN8, CLDN9, CTNNA1, CTNNA2, CTNNA3, CTNNB1, CTNND1, CXCL12, CXCR4, CYBA, CYBB, ESAM, EZR, F11R, GNAI1, GNAI2, GNAI3, ICAM1, ITGA4, ITGAL, ITGAM, ITGB1, ITGB2, ITK, J…	TRUE
GO:0004714	GO_MolecularFunction-GOA_23.02.2017_10h01	transmembrane receptor protein tyrosine kinase activity	[5, 6, 7]	[Group41]	22	31.8841	1.11294e-05	0.00931532	{Group41=1.7721308229235587E-5}	{Group41=1.9493439052159145E-4}	[AXL, DDR2, EFEMP1, EGFR, EPHA10, EPHA4, EPHA5, EPHB1, EPHB2, EPHB4, EPHB6, FGFR3, FGFR4, LTK, MST1R, NELL1, NELL2, NTRK3, PDGFRA, PDGFRB, PDGFRL, TEK]	[ALK, AXL, CRIM1, CSF1R, DDR1, DDR2, EFEMP1, EFNA3, EFNA4, EFNB3, EGFR, EPHA1, EPHA10, EPHA2, EPHA3, EPHA4, EPHA5, EPHA6, EPHA7, EPHA8, EPHB1, EPHB2, EPHB3, EPHB4, EPHB6, ERBB2, ERBB3, ERBB4, FGFR1, FGFR2, FGFR3, FGFR4, FGFRL1, FLT1, FLT3, FLT4, IGF1R, IGF2R, INSR, INSRR, KDR, KIT, LTK, MERTK, MET, MST1R, MUSK, NELL1, NELL2, NPTN, NRP1, NRP2, NTRK1, NTRK2, NTRK3, PDGFRA, PDGFRB, PDGFRL, RET, RNMT…	TRUE
KEGG:04750	KEGG_01.03.2017	Inflammatory mediator regulation of TRP channels	[-1]	[Group20]	27	27.8351	2.36888e-05	0.0195906	{Group20=2.3688776183641094E-5}	{Group20=1.8951020946912875E-4}	[ADCY3, ADCY7, ASIC4, BDKRB1, BDKRB2, CALM1, CAMK2G, F2RL1, HTR2A, IGF1, IL1B, IL1R1, IL1RAP, ITPR1, ITPR2, MAP2K6, MAPK10, MAPK11, NGF, PIK3CD, PLA2G4A, PLCB1, PRKCB, PRKCG, PTGER2, PTGER4, TRPV2]	[ADCY1, ADCY2, ADCY3, ADCY4, ADCY5, ADCY6, ADCY7, ADCY8, ADCY9, ALOX12, ASIC1, ASIC2, ASIC3, ASIC4, ASIC5, BDKRB1, BDKRB2, CALM1, CALM2, CALM3, CALML3, CALML4, CALML5, CALML6, CAMK2A, CAMK2B, CAMK2D, CAMK2G, CYP2J2, F2RL1, GNAQ, GNAS, HRH1, HTR2A, HTR2B, HTR2C, IGF1, IL1B, IL1R1, IL1RAP, ITPR1, ITPR2, ITPR3, JMJD7-PLA2G4B, MAP2K3, MAP2K6, MAPK10, MAPK11, MAPK12, MAPK13, MAPK14, MAPK8, MAPK9, NGF,…	TRUE
GO:0004896	GO_MolecularFunction-GOA_23.02.2017_10h01	cytokine receptor activity	[4, 5]	[Group13]	26	27.6596	3.73211e-05	0.0304913	{Group13=3.732105363063539E-5}	{Group13=3.732105363063539E-5}	[ACKR3, ACKR4, CD44, CD74, CMKLR1, CSF2RB, CSF3R, CXCR4, EBI3, GFRA2, IFNLR1, IL10RB, IL15RA, IL17RA, IL18R1, IL1R1, IL1RAP, IL1RL1, IL22RA1, IL27RA, IL2RB, IL4R, IL6ST, LEPR, OSMR, PRLR]	[ACKR2, ACKR3, ACKR4, CCR1, CCR10, CCR2, CCR3, CCR4, CCR5, CCR6, CCR7, CCR8, CCR9, CCRL2, CD4, CD44, CD74, CMKLR1, CNOT6, CNTFR, CNTN1, CSF2RA, CSF2RB, CSF3R, CX3CR1, CXCR1, CXCR2, CXCR3, CXCR4, CXCR5, CXCR6, EBI3, EPOR, F3, FLT3, GFRA1, GFRA2, GFRA4, GHR, GPR17, GPR35, GPR75, IFNAR1, IFNAR2, IFNGR1, IFNGR2, IFNLR1, IL10RA, IL10RB, IL11RA, IL12B, IL12RB1, IL12RB2, IL13RA1, IL13RA2, IL15RA, IL17RA…	TRUE
KEGG:04933	KEGG_01.03.2017	AGE-RAGE signaling pathway in diabetic complications	[-1]	[Group67]	29	29.2929	3.29493e-06	0.0027974	{Group67=3.111483445886633E-12}	{Group67=1.8980049019908463E-10}	[AGTR1, AKT3, CCL2, COL1A1, COL1A2, COL3A1, COL4A1, COL4A4, COL4A5, EDN1, EGR1, FN1, ICAM1, IL1B, IL6, MAPK10, MAPK11, MMP2, NOX1, PIK3CD, PLCB1, PLCD1, PLCD4, PLCE1, PRKCB, TGFB1, TGFB2, TGFB3, THBD]	[AGER, AGTR1, AKT1, AKT2, AKT3, BAX, BCL2, CASP3, CCL2, CCND1, CDC42, CDK4, CDKN1B, COL1A1, COL1A2, COL3A1, COL4A1, COL4A2, COL4A3, COL4A4, COL4A5, COL4A6, CXCL8, CYBB, DIAPH1, EDN1, EGR1, F3, FN1, FOXO1, HRAS, ICAM1, IL1A, IL1B, IL6, JAK2, JUN, KRAS, MAPK1, MAPK10, MAPK11, MAPK12, MAPK13, MAPK14, MAPK3, MAPK8, MAPK9, MMP2, NFATC1, NFKB1, NOS3, NOX1, NOX3, NRAS, PIK3CA, PIK3CB, PIK3CD, PIK3R1, PI…	FALSE
GO:0004953	GO_MolecularFunction-GOA_23.02.2017_10h01	icosanoid receptor activity	[5, 6]	[Group51]	9	60	1.32902e-05	0.0110973	{Group51=5.485288329504322E-6}	{Group51=9.873518993107779E-5}	[CYSLTR1, CYSLTR2, LTB4R, PPARG, PTGDR2, PTGER2, PTGER4, PTGFR, PTGIR]	[CYSLTR1, CYSLTR2, HPGD, LTB4R, LTB4R2, PPARG, PTGDR, PTGDR2, PTGER1, PTGER2, PTGER3, PTGER4, PTGFR, PTGIR, TBXA2R]	TRUE
GO:0004970	GO_MolecularFunction-GOA_23.02.2017_10h01	ionotropic glutamate receptor activity	[5, 6, 7, 8, 9, 10]	[Group26]	10	50	3.69644e-05	0.0302369	{Group26=3.696436582050674E-5}	{Group26=7.392873164101348E-5}	[GPRIN1, GRIA4, GRID2, GRIK1, GRIK2, GRIK3, GRIN2A, GRIN2C, GRIN2D, PTK2B]	[GPRIN1, GRIA1, GRIA2, GRIA3, GRIA4, GRID1, GRID2, GRIK1, GRIK2, GRIK3, GRIK4, GRIK5, GRIN1, GRIN2A, GRIN2B, GRIN2C, GRIN2D, GRIN3A, GRIN3B, PTK2B]	TRUE
KEGG:04974	KEGG_01.03.2017	Protein digestion and absorption	[-1]	[Group21]	36	40	1.45623e-11	1.34119e-08	{Group21=1.4562274721012117E-11}	{Group21=8.300496590976907E-10}	[ATP1A2, COL11A1, COL14A1, COL15A1, COL1A1, COL1A2, COL22A1, COL24A1, COL27A1, COL3A1, COL4A1, COL4A4, COL4A5, COL5A1, COL5A2, COL5A3, COL6A1, COL6A2, COL6A3, COL6A6, COL9A2, COL9A3, CPB1, DPP4, ELN, KCNE3, KCNK5, MEP1A, MME, SLC15A1, SLC1A1, SLC6A19, SLC7A7, SLC7A8, SLC8A2, XPNPEP2]	[ACE2, ATP1A1, ATP1A2, ATP1A3, ATP1A4, ATP1B1, ATP1B2, ATP1B3, ATP1B4, CELA2A, CELA2B, CELA3A, CELA3B, COL10A1, COL11A1, COL11A2, COL12A1, COL13A1, COL14A1, COL15A1, COL17A1, COL18A1, COL1A1, COL1A2, COL21A1, COL22A1, COL24A1, COL27A1, COL2A1, COL3A1, COL4A1, COL4A2, COL4A3, COL4A4, COL4A5, COL4A6, COL5A1, COL5A2, COL5A3, COL6A1, COL6A2, COL6A3, COL6A5, COL6A6, COL7A1, COL9A1, COL9A2, COL9A3, CPA…	TRUE
GO:0005044	GO_MolecularFunction-GOA_23.02.2017_10h01	scavenger receptor activity	[4]	[Group43]	19	39.5833	1.1393e-06	0.000978661	{Group43=2.5541412996900953E-7}	{Group43=9.450322808853352E-6}	[ACKR3, ACKR4, CFI, COLEC12, CXCL16, DMBT1, ENPP2, HHIPL1, LOXL2, PLPPR2, PRG4, SBSPON, SCARF2, SSC4D, SSC5D, SUSD2, TINAGL1, TMPRSS2, VTN]	[ACKR2, ACKR3, ACKR4, CD163, CD163L1, CD5, CD5L, CD6, CFI, COLEC12, CX3CR1, CXCL16, DMBT1, ENDOU, ENPP1, ENPP2, ENPP3, HHIPL1, LGALS3BP, LOXL2, LOXL3, LOXL4, MARCO, MEGF10, MSR1, PGBD1, PLPPR2, PRG4, PRSS12, SBSPON, SCARA3, SCARA5, SCARF1, SCARF2, SSC4D, SSC5D, STAB1, STAB2, SUSD2, TINAG, TINAGL1, TMPRSS13, TMPRSS15, TMPRSS2, TMPRSS3, TMPRSS4, TMPRSS5, VTN]	FALSE
GO:0005102	GO_MolecularFunction-GOA_23.02.2017_10h01	receptor binding	[3]	[Group00]	331	20.2323	2.94575e-23	2.75722e-20	{Group00=2.9457488961208297E-23}	{Group00=2.0620242272845807E-21}	[A2M, ABCA12, ACE, ACTN1, ACTN4, ADAMTS5, ADCYAP1, ADM2, ADRA2A, ADRA2C, ADRB1, AGTR1, ALKAL2, AMN, ANG, ANGPT1, ANGPT2, ANGPT4, ANGPTL1, ANGPTL2, ANXA1, AOC1, APLP1, APOA1, APOB, APOC3, APOE, AR, ARF4, ARNT2, ART4, BDKRB1, BDKRB2, BDNF, BMP2, BMP3, BMP4, BMP6, BOK, BTK, C1QTNF2, C3, CADM2, CADM3, CALM1, CASP8, CCL2, CD200, CD276, CD74, CD9, CDC42EP2, CDH17, CHGA, CHGB, CLCF1, CLEC11A, CMTM3, CMT…	[5-Nitro-2-(3-phenylpropylamino)benzoic acid, A2M, AAK1, ABCA1, ABCA12, ABCD1, ABL1, ABL2, ACE, ACOT2, ACOT4, ACOT8, ACOX1, ACOX2, ACOX3, ACTN1, ACTN2, ACTN3, ACTN4, ADA2, ADAM10, ADAM11, ADAM15, ADAM17, ADAM2, ADAM22, ADAM23, ADAM9, ADAMTS13, ADAMTS5, ADAMTS8, ADCYAP1, ADH7, ADIPOQ, ADM, ADM2, ADORA1, ADORA2A, ADRA2A, ADRA2C, ADRB1, ADRB3, AGR2, AGRP, AGT, AGTR1, AGTR2, AGXT, AIMP1, AIP, AKAP9, …	TRUE
GO:0005125	GO_MolecularFunction-GOA_23.02.2017_10h01	cytokine activity	[4]	[Group57]	56	23.8298	4.60409e-07	0.000402397	{Group57=1.0773222506461739E-11}	{Group57=6.463933503877043E-10}	[BMP2, BMP3, BMP4, BMP6, CCL2, CLCF1, CMTM3, CMTM8, CRLF1, CXCL1, CXCL10, CXCL14, CXCL16, CXCL2, CXCL3, CXCL5, CXCL6, EBI3, EDN1, ENC1, GDF10, GDF2, GDF6, GDF7, GREM1, IL11, IL17D, IL18, IL1B, IL32, IL33, IL34, IL6, INHBB, KITLG, KLF5, LIF, LTB, MYDGF, SCG2, SECTM1, SPP1, TGFB1, TGFB2, TGFB3, TIMP1, TNFSF10, TNFSF12, TNFSF13, TNFSF13B, TNFSF15, TNFSF18, TNFSF4, TNFSF9, TSLP, WNT2]	[ADIPOQ, AIMP1, AMH, AREG, BMP1, BMP10, BMP15, BMP2, BMP3, BMP4, BMP5, BMP6, BMP7, BMP8A, BMP8B, BTF3P11, C10orf99, C1QTNF4, C5, CCL1, CCL11, CCL13, CCL14, CCL15, CCL15-CCL14, CCL16, CCL17, CCL18, CCL19, CCL2, CCL20, CCL21, CCL22, CCL23, CCL24, CCL25, CCL26, CCL27, CCL28, CCL3, CCL3L1, CCL4, CCL4L1, CCL4L2, CCL5, CCL7, CCL8, CCM2, CD40LG, CD70, CER1, CKLF, CLCF1, CMTM1, CMTM2, CMTM3, CMTM4, CMTM5…	FALSE
GO:0005126	GO_MolecularFunction-GOA_23.02.2017_10h01	cytokine receptor binding	[4]	[Group57]	65	22.4914	5.78669e-07	0.000503442	{Group57=1.0773222506461739E-11}	{Group57=6.463933503877043E-10}	[BDNF, BMP2, BMP3, BMP4, BMP6, CASP8, CCL2, CLCF1, CRLF1, CXCL1, CXCL10, CXCL14, CXCL16, CXCL2, CXCL3, CXCL5, CXCL6, EBI3, ECM1, ENC1, ENG, GATA3, GDF10, GDF2, GDF6, GDF7, GREM1, IL11, IL1B, IL34, IL6, IL6ST, INHBB, KITLG, KLF5, LIF, LTB, MYD88, MYDGF, NGF, NTF3, PGF, PXDN, PYCARD, SHC1, SMAD6, SMAD7, SPRED1, SPRED2, TGFB1, TGFB2, TGFB3, TIMP1, TLR5, TMBIM1, TNFSF10, TNFSF12, TNFSF13, TNFSF13B, T…	[ADAM17, AMH, BAMBI, BDNF, BDNF-AS, BEX3, BID, BMP10, BMP15, BMP2, BMP3, BMP4, BMP5, BMP6, BMP7, BMP8A, BMP8B, BRE, C5, CASP3, CASP8, CASP8AP2, CCL1, CCL11, CCL13, CCL14, CCL15, CCL15-CCL14, CCL16, CCL17, CCL18, CCL19, CCL2, CCL20, CCL21, CCL22, CCL23, CCL24, CCL25, CCL26, CCL27, CCL28, CCL3, CCL3L1, CCL4, CCL4L1, CCL4L2, CCL5, CCL7, CCL8, CCM2, CCR2, CCRL2, CD2AP, CD300LF, CD40LG, CD70, CFLAR, C…	FALSE
KEGG:05144	KEGG_01.03.2017	Malaria	[-1]	[Group23]	18	36.7347	7.60159e-06	0.00638533	{Group23=7.601585435159862E-6}	{Group23=1.216253669625578E-4}	[CCL2, CD40, COMP, ICAM1, IL18, IL1B, IL6, LRP1, MYD88, PECAM1, SDC2, TGFB1, TGFB2, TGFB3, THBS1, THBS2, THBS3, TLR2]	[ACKR1, CCL2, CD36, CD40, CD40LG, CD81, COMP, CR1, CSF3, CXCL8, GYPA, GYPB, GYPC, HBA1, HBA2, HBB, HGF, ICAM1, IFNG, IL10, IL12A, IL18, IL1B, IL6, ITGAL, ITGB2, KLRB1, KLRC4-KLRK1, KLRK1, LRP1, MET, MYD88, PECAM1, SDC1, SDC2, SELE, SELP, TGFB1, TGFB2, TGFB3, THBS1, THBS2, THBS3, THBS4, TLR2, TLR4, TLR9, TNF, VCAM1]	TRUE
KEGG:05146	KEGG_01.03.2017	Amoebiasis	[-1]	[Group67]	31	32.2917	1.39424e-07	0.000123808	{Group67=3.111483445886633E-12}	{Group67=1.8980049019908463E-10}	[ACTN1, ACTN4, COL1A1, COL1A2, COL3A1, COL4A1, COL4A4, COL4A5, CXCL1, FN1, GNAL, IL1B, IL1R1, IL6, LAMA3, LAMB1, LAMB3, LAMC2, LAMC3, PIK3CD, PLCB1, PRKCB, PRKCG, RAB5C, RAB7B, SERPINB1, SERPINB9, TGFB1, TGFB2, TGFB3, TLR2]	[ACTN1, ACTN4, ADCY1, ARG1, ARG2, C8A, C8B, C8G, C9, CASP3, CD14, CD1D, COL1A1, COL1A2, COL3A1, COL4A1, COL4A2, COL4A3, COL4A4, COL4A5, COL4A6, CSF2, CTSG, CXCL1, CXCL8, FN1, GNA11, GNA14, GNA15, GNAL, GNAQ, GNAS, HSPB1, IFNG, IL10, IL12A, IL12B, IL1B, IL1R1, IL1R2, IL6, ITGAM, ITGB2, LAMA1, LAMA2, LAMA3, LAMA4, LAMA5, LAMB1, LAMB2, LAMB3, LAMB4, LAMC1, LAMC2, LAMC3, LOC102723407, MUC2, NFKB1, NO…	FALSE
GO:0005178	GO_MolecularFunction-GOA_23.02.2017_10h01	integrin binding	[4]	[Group45]	41	35.9649	3.22894e-11	2.96739e-08	{Group45=1.417945214919318E-11}	{Group45=8.224082246532044E-10}	[ACTN1, ACTN4, ADAMTS5, CD9, CDH17, COL3A1, COL5A1, CTGF, CYR61, ECM2, EDIL3, EGFL6, EGFR, EMILIN1, ESM1, FAP, FBLN1, FBLN5, FBN1, FN1, GPNMB, ICAM1, ICAM2, ICAM5, IGF1, ITGA2, ITGA6, ITGB6, MMP14, NOV, P4HB, PXDN, S1PR2, S1PR3, TGFBI, THBS1, THY1, TNXB, TSPAN8, VTN, VWF]	[ACTN1, ACTN2, ACTN3, ACTN4, ADAM10, ADAM11, ADAM15, ADAM17, ADAM2, ADAM22, ADAM23, ADAM9, ADAMTS13, ADAMTS5, ADAMTS8, ANGPTL3, ANXA7, CALR, CASR, CD151, CD226, CD9, CDH17, CEL, CIB2, COL16A1, COL3A1, COL4A3, COL5A1, CTGF, CX3CL1, CXADR, CYR61, DMD, DMP1, DMTF1, DST, ECM2, EDIL3, EGFL6, EGFR, EMILIN1, EMP2, ERBIN, ESM1, FAP, FBLN1, FBLN5, FBN1, FCER2, FERMT3, FGF1, FN1, GLMN, GPNMB, IBSP, ICAM1, …	FALSE
KEGG:05200	KEGG_01.03.2017	Pathways in cancer	[-1]	[Group24]	93	23.5443	1.1969e-10	1.09397e-07	{Group24=1.1969038307624883E-10}	{Group24=6.5829710691936855E-9}	[ADCY3, ADCY7, AGTR1, AKT3, AR, ARNT2, BCL2L1, BDKRB1, BDKRB2, BIRC3, BMP2, BMP4, CASP8, CDH1, CDKN2A, CDKN2B, COL4A1, COL4A4, COL4A5, CSF3R, CTNNA2, CXCR4, DAPK1, DCC, EDNRA, EDNRB, EGFR, ETS1, F2R, FAS, FGFR3, FN1, FOS, FZD7, FZD9, GLI1, GLI2, GLI3, GNAI2, GNB4, GNG11, GNG2, GNG8, GSTP1, HHIP, IGF1, IL6, ITGA2, ITGA6, KITLG, LAMA3, LAMB1, LAMB3, LAMC2, LAMC3, LPAR1, LPAR2, LPAR4, LPAR5, LPAR6, …	[ABL1, ADCY1, ADCY2, ADCY3, ADCY4, ADCY5, ADCY6, ADCY7, ADCY8, ADCY9, AGTR1, AKT1, AKT2, AKT3, APC, APC2, APPL1, AR, ARAF, ARHGEF1, ARHGEF11, ARHGEF12, ARNT, ARNT2, AXIN1, AXIN2, BAD, BAX, BCL2, BCL2L1, BCR, BDKRB1, BDKRB2, BID, BIRC2, BIRC3, BIRC5, BIRC7, BIRC8, BMP2, BMP4, BRAF, BRCA2, CASP3, CASP8, CASP9, CBL, CBLB, CBLC, CCDC6, CCNA1, CCND1, CCNE1, CCNE2, CDC42, CDH1, CDK2, CDK4, CDK6, CDKN1A…	TRUE
KEGG:05205	KEGG_01.03.2017	Proteoglycans in cancer	[-1]	[Group25]	51	25.1232	3.17612e-07	0.000279181	{Group25=3.1761246379830837E-7}	{Group25=1.0798823769142484E-5}	[ACTB, ACTG1, AKT3, CAMK2G, CAV3, CD44, DCN, EGFR, FAS, FN1, FZD7, FZD9, GPC3, HCLS1, HPSE, HSPB2, IGF1, IHH, IQGAP1, ITGA2, ITGB5, ITPR1, ITPR2, LUM, MAPK11, MMP2, MMP9, MSN, MYC, PIK3CD, PLAUR, PLCE1, PRKCB, PRKCG, PTPN6, RRAS, SDC2, TGFB1, TGFB2, THBS1, TLR2, TWIST1, TWIST2, VTN, WNT10A, WNT2, WNT2B, WNT3, WNT4, WNT6, WNT7B]	[ACTB, ACTG1, AKT1, AKT2, AKT3, ANK1, ANK2, ANK3, ARAF, ARHGEF1, ARHGEF12, BRAF, CAMK2A, CAMK2B, CAMK2D, CAMK2G, CASP3, CAV1, CAV2, CAV3, CBL, CBLB, CBLC, CCND1, CD44, CD63, CDC42, CDKN1A, COL21A1, CTNNB1, CTSL, CTTN, DCN, DDX5, DROSHA, EGFR, EIF4B, ELK1, ERBB2, ERBB3, ERBB4, ESR1, EZR, FAS, FASLG, FGF2, FGFR1, FLNA, FLNB, FLNC, FN1, FRS2, FZD1, FZD10, FZD2, FZD3, FZD4, FZD5, FZD6, FZD7, FZD8, FZ…	TRUE
GO:0005216	GO_MolecularFunction-GOA_23.02.2017_10h01	ion channel activity	[5, 6]	[Group66, Group72]	100	22.9885	1.15513e-10	1.0581e-07	{Group66=1.6192322863877904E-14, Group72=7.025617390940955E-10}	{Group66=1.0525009861520637E-12, Group72=3.723577217198706E-8}	[ANO1, ANO9, APOL1, ASIC4, CACNA1S, CACNA2D3, CACNB3, CACNB4, CACNG4, CALHM2, CALM1, CHRNA3, CHRNB4, CLCN5, CLIC1, CLIC3, CLIC6, FAM155A, FXYD3, FXYD5, GABRA1, GABRA2, GABRB2, GABRG3, GPM6A, GPRIN1, GRIA4, GRID2, GRIK1, GRIK2, GRIK3, GRIN2A, GRIN2C, GRIN2D, HCN1, HVCN1, ITPR1, ITPR2, KCNA1, KCNA5, KCNB1, KCNC1, KCNC3, KCND1, KCND2, KCND3, KCNE1, KCNE1B, KCNE3, KCNE4, KCNE5, KCNF1, KCNG1, KCNH8, K…	[ABCC8, ABCC9, ANO1, ANO10, ANO2, ANO3, ANO4, ANO5, ANO6, ANO7, ANO8, ANO9, ANXA6, APOL1, AQP1, AQP6, ASIC1, ASIC2, ASIC3, ASIC4, ASIC5, BEST1, BEST2, BEST3, BEST4, BSND, C12orf76, CACFD1, CACNA1A, CACNA1B, CACNA1C, CACNA1D, CACNA1E, CACNA1F, CACNA1G, CACNA1H, CACNA1I, CACNA1S, CACNA2D1, CACNA2D2, CACNA2D3, CACNA2D4, CACNB1, CACNB2, CACNB3, CACNB4, CACNG1, CACNG2, CACNG3, CACNG4, CACNG5, CACNG6, …	TRUE
GO:0005244	GO_MolecularFunction-GOA_23.02.2017_10h01	voltage-gated ion channel activity	[6, 7]	[Group72]	50	25.1256	2.82845e-07	0.000249469	{Group72=7.025617390940955E-10}	{Group72=3.723577217198706E-8}	[ANO1, CACNA1S, CACNA2D3, CACNB3, CACNB4, CACNG4, CLCN5, CLIC1, CLIC3, CLIC6, GPRIN1, GRIN2A, GRIN2C, GRIN2D, HCN1, HVCN1, KCNA1, KCNA5, KCNB1, KCNC1, KCNC3, KCND1, KCND2, KCND3, KCNE1, KCNE1B, KCNE3, KCNE4, KCNE5, KCNF1, KCNG1, KCNH8, KCNIP1, KCNK1, KCNK13, KCNK3, KCNK5, KCNMA1, KCNQ2, KCNS3, KCNT2, NALCN, NOX1, PTK2B, SCN1A, SCN2A, SCN3A, SCN4A, SCN7A, TMEM37]	[ABCC8, ANO1, ANO6, BSND, CACNA1A, CACNA1B, CACNA1C, CACNA1D, CACNA1E, CACNA1F, CACNA1G, CACNA1H, CACNA1I, CACNA1S, CACNA2D1, CACNA2D2, CACNA2D3, CACNA2D4, CACNB1, CACNB2, CACNB3, CACNB4, CACNG1, CACNG2, CACNG3, CACNG4, CACNG5, CACNG6, CACNG7, CACNG8, CALHM1, CATSPER1, CATSPER2, CATSPER3, CATSPER4, CLCA3P, CLCN1, CLCN2, CLCN3, CLCN4, CLCN5, CLCN6, CLCN7, CLCNKA, CLCNKB, CLIC1, CLIC2, CLIC3, CLIC4…	FALSE
GO:0005246	GO_MolecularFunction-GOA_23.02.2017_10h01	calcium channel regulator activity	[4]	[Group47]	13	39.3939	5.98989e-05	0.0487577	{Group47=1.0211546710085636E-6}	{Group47=2.6550021446222654E-5}	[CAV3, GRM2, HPCAL4, ITPR1, MCUB, NPY, NRXN2, NRXN3, PRKCB, PRKG1, SGK1, STIM1, TMEM110]	[AMBP, CABP4, CAV3, CRISP1, FKBP1B, GNB2, GRM2, GRM3, GRM7, HPCAL4, ITPR1, MCUB, NPY, NPY2R, NRXN1, NRXN2, NRXN3, PACSIN3, PHPT1, PLN, PRKCB, PRKG1, SGK1, SGK2, SGK3, SLC30A1, SRI, STIM1, STIM2, STX1A, TMEM110, TNNI3, TSPAN13]	FALSE
GO:0005261	GO_MolecularFunction-GOA_23.02.2017_10h01	cation channel activity	[6, 7]	[Group72]	80	24.8447	1.92757e-10	1.75602e-07	{Group72=7.025617390940955E-10}	{Group72=3.723577217198706E-8}	[ANO1, ASIC4, CACNA1S, CACNA2D3, CACNB3, CACNB4, CACNG4, CALHM2, CHRNA3, CHRNB4, FAM155A, GPM6A, GPRIN1, GRIA4, GRIK1, GRIK2, GRIK3, GRIN2A, GRIN2C, GRIN2D, HCN1, HVCN1, ITPR1, ITPR2, KCNA1, KCNA5, KCNB1, KCNC1, KCNC3, KCND1, KCND2, KCND3, KCNE1, KCNE1B, KCNE3, KCNE4, KCNE5, KCNF1, KCNG1, KCNH8, KCNIP1, KCNK1, KCNK13, KCNK3, KCNK5, KCNMA1, KCNMB1, KCNMB2, KCNQ2, KCNS3, KCNT2, MCU, NALCN, NOX1, OR…	[ABCC8, ABCC9, ANO1, ANO10, ANO6, AQP1, ASIC1, ASIC2, ASIC3, ASIC4, ASIC5, C12orf76, CACFD1, CACNA1A, CACNA1B, CACNA1C, CACNA1D, CACNA1E, CACNA1F, CACNA1G, CACNA1H, CACNA1I, CACNA1S, CACNA2D1, CACNA2D2, CACNA2D3, CACNA2D4, CACNB1, CACNB2, CACNB3, CACNB4, CACNG1, CACNG2, CACNG3, CACNG4, CACNG5, CACNG6, CACNG7, CACNG8, CALHM1, CALHM2, CALHM3, CATSPER1, CATSPER2, CATSPER3, CATSPER4, CCT8L2, CHRFAM7A…	FALSE
KEGG:05410	KEGG_01.03.2017	Hypertrophic cardiomyopathy (HCM)	[-1]	[Group58]	26	31.3253	2.65073e-06	0.00225577	{Group58=1.3334034731783036E-6}	{Group58=3.2001683356279285E-5}	[ACE, ACTB, ACTG1, CACNA1S, CACNA2D3, CACNB3, CACNB4, CACNG4, IGF1, IL6, ITGA1, ITGA10, ITGA11, ITGA2, ITGA4, ITGA6, ITGA8, ITGB4, ITGB5, ITGB6, MYH6, TGFB1, TGFB2, TGFB3, TPM3, TPM4]	[ACE, ACTB, ACTC1, ACTG1, ATP2A2, CACNA1C, CACNA1D, CACNA1F, CACNA1S, CACNA2D1, CACNA2D2, CACNA2D3, CACNA2D4, CACNB1, CACNB2, CACNB3, CACNB4, CACNG1, CACNG2, CACNG3, CACNG4, CACNG5, CACNG6, CACNG7, CACNG8, DAG1, DES, DMD, EMD, IGF1, IL6, ITGA1, ITGA10, ITGA11, ITGA2, ITGA2B, ITGA3, ITGA4, ITGA5, ITGA6, ITGA7, ITGA8, ITGA9, ITGAV, ITGB1, ITGB3, ITGB4, ITGB5, ITGB6, ITGB7, ITGB8, LAMA2, LMNA, MYBPC…	TRUE
KEGG:05414	KEGG_01.03.2017	Dilated cardiomyopathy	[-1]	[Group58]	27	30	4.31922e-06	0.00365838	{Group58=1.3334034731783036E-6}	{Group58=3.2001683356279285E-5}	[ACTB, ACTG1, ADCY3, ADCY7, ADRB1, CACNA1S, CACNA2D3, CACNB3, CACNB4, CACNG4, IGF1, ITGA1, ITGA10, ITGA11, ITGA2, ITGA4, ITGA6, ITGA8, ITGB4, ITGB5, ITGB6, MYH6, TGFB1, TGFB2, TGFB3, TPM3, TPM4]	[ACTB, ACTC1, ACTG1, ADCY1, ADCY2, ADCY3, ADCY4, ADCY5, ADCY6, ADCY7, ADCY8, ADCY9, ADRB1, ATP2A2, CACNA1C, CACNA1D, CACNA1F, CACNA1S, CACNA2D1, CACNA2D2, CACNA2D3, CACNA2D4, CACNB1, CACNB2, CACNB3, CACNB4, CACNG1, CACNG2, CACNG3, CACNG4, CACNG5, CACNG6, CACNG7, CACNG8, DAG1, DES, DMD, EMD, GNAS, IGF1, ITGA1, ITGA10, ITGA11, ITGA2, ITGA2B, ITGA3, ITGA4, ITGA5, ITGA6, ITGA7, ITGA8, ITGA9, ITGAV, I…	FALSE
GO:0005509	GO_MolecularFunction-GOA_23.02.2017_10h01	calcium ion binding	[5]	[Group05]	188	25.1673	5.28155e-24	4.94881e-21	{Group05=5.281550809049547E-24}	{Group05=3.7499010744251784E-22}	[ACTN1, ACTN4, ADGRE5, AGRN, AIF1, ANXA1, ANXA13, ANXA2, ANXA8, ANXA8L1, AOC1, ASPN, C1R, C1S, C2CD4A, C2CD4B, CABYR, CALB2, CALM1, CAPN2, CAPN8, CAPNS1, CASQ2, CD248, CD93, CDH1, CDH11, CDH13, CDH17, CDH20, CDH22, CDH23, CDH6, CDH7, CETN2, CLEC3B, CLSTN2, CLSTN3, COMP, CPS1, CRB2, CSRP1, DCHS2, DLK1, DLL3, DLL4, DOC2B, DSC1, DSC2, DSC3, DSG2, DUOX2, EDIL3, EFCAB12, EFEMP1, EFHD1, EGFL6, EGFLAM, …	[AATK-AS1, ACAN, ACTN1, ACTN2, ACTN3, ACTN4, ADAM8, ADAMTS13, ADGRE1, ADGRE2, ADGRE3, ADGRE4P, ADGRE5, ADGRL3, ADGRL4, ADGRV1, AGRN, AIF1, AIF1L, ALOX15B, AMY2A, ANKEF1, ANXA1, ANXA10, ANXA11, ANXA13, ANXA2, ANXA2P2, ANXA3, ANXA4, ANXA5, ANXA6, ANXA7, ANXA8, ANXA8L1, ANXA9, AOC1, AOC3, APCS, ARSA, ASPH, ASPN, ASTN2, ATP2A1, ATP2A2, ATP2B2, ATP2B4, ATP2C1, BGLAP, BMP1, BNIP2, BRAF, C1D, C1R, C1S, …	TRUE
GO:0005516	GO_MolecularFunction-GOA_23.02.2017_10h01	calmodulin binding	[3]	[Group08]	49	23.9024	2.19145e-06	0.00186931	{Group08=2.1914546115276963E-6}	{Group08=4.602054684208162E-5}	[ADCY3, ARPP21, CAMK1D, CAMK1G, CAMK2G, CNN1, CNN2, CNN3, DAPK1, EGFR, FAS, FASN, GAP43, GEM, GPRIN1, IQGAP1, IQGAP2, MAP2, MAP6, MARCKSL1, MBP, MYH10, MYH11, MYH14, MYH6, MYH8, MYH9, MYLK, MYO10, MYO1A, MYO1B, MYO1D, NANOS1, NGFR, NRGN, PCP4, PDE1A, PDE1B, PLCB1, RASGRF2, REM1, RGS16, RGS2, RGS4, SLC8A2, SNTB1, SYT1, TRPV6, VSIG2]	[ADCY1, ADCY3, ADCY8, ADD1, ADD2, ADD3, AEBP1, AKAP5, ARPP21, ASPM, ATP2B1, ATP2B2, ATP2B3, ATP2B4, ATPIF1, BCL11B, CACNA1C, CALD1, CAMK1, CAMK1D, CAMK1G, CAMK2A, CAMK2B, CAMK2D, CAMK2G, CAMK4, CAMKK1, CAMKK2, CAMKV, CAMSAP1, CAMSAP2, CAMSAP3, CASK, CDK5RAP2, CEP97, CFAP221, CNGA2, CNN1, CNN2, CNN3, CTH, DAPK1, DAPK2, DDX5, EDF1, EEA1, EEF2K, EGFR, ENKUR, EPB41, EWSR1, FAS, FASN, FBXL2, GAP43, GE…	TRUE
GO:0005518	GO_MolecularFunction-GOA_23.02.2017_10h01	collagen binding	[4]	[Group22]	36	54.5455	8.7678e-17	8.18035e-14	{Group22=8.767795891363181E-17}	{Group22=5.962101206126964E-15}	[ACHE, ADGRG1, ADGRG6, ANTXR1, ASPN, CD44, COL14A1, COL5A3, COMP, CTSK, CTSS, DCN, DDR2, ECM2, FN1, ITGA1, ITGA10, ITGA11, ITGA2, LUM, MMP9, MRC2, NID1, P3H1, PCOLCE, PCOLCE2, PPIB, RELL2, SERPINH1, SMAD7, SPARC, SPARCL1, TGFBI, THBS1, VTN, VWF]	[ABI3BP, ACHE, ADAM9, ADGRG1, ADGRG6, ANTXR1, ASPN, C1QTNF1, C6orf15, CCBE1, CD44, CHADL, COCH, COL14A1, COL5A3, COMP, CTSB, CTSK, CTSL, CTSS, DCN, DDR1, DDR2, DSPP, ECM2, FN1, GP6, HSD17B12, ITGA1, ITGA10, ITGA11, ITGA2, ITGA3, ITGA9, ITGB1, LACRT, LRRC15, LUM, MMP12, MMP13, MMP9, MRC2, NID1, NID2, P3H1, PAK1, PCOLCE, PCOLCE2, PDGFA, PDGFB, PKN1, PODN, PPIB, RELL2, SERPINH1, SMAD3, SMAD4, SMAD7,…	TRUE
GO:0005520	GO_MolecularFunction-GOA_23.02.2017_10h01	insulin-like growth factor binding	[4]	[Group42]	14	45.1613	4.65499e-06	0.00393347	{Group42=4.169197718535566E-15}	{Group42=2.7516704942334736E-13}	[CAPN5, CTGF, CYR61, ESM1, HTRA1, HTRA3, IGFBP2, IGFBP3, IGFBP6, IGFBP7, ITGA6, ITGB4, NOV, WISP1]	[CAPN5, CRIM1, CTGF, CYR61, ESM1, HTRA1, HTRA3, HTRA4, IGF1R, IGF2R, IGFALS, IGFBP1, IGFBP2, IGFBP3, IGFBP4, IGFBP5, IGFBP6, IGFBP7, IGFBPL1, INSR, ITGA6, ITGAV, ITGB3, ITGB4, KAZALD1, NOV, PLXNA1, RPL10, WISP1, WISP2, WISP3]	FALSE
GO:0005539	GO_MolecularFunction-GOA_23.02.2017_10h01	glycosaminoglycan binding	[3]	[Group39]	75	34.8837	1.79003e-18	1.67189e-15	{Group39=1.7900319622008094E-18}	{Group39=1.2351220539185584E-16}	[ADAMTS5, ADGRG1, AGRN, ANG, AOC1, APLP1, APOB, APOE, AZU1, BCAN, BGN, BMP4, CCDC80, CCL2, CD44, CEMIP, CFH, CHRD, CLEC3B, COL5A1, COL5A3, COMP, CRISPLD2, CTGF, CXCL10, CXCL6, CYR61, DCN, DPYSL3, ECM2, EGFLAM, ENG, FBLN7, FBN1, FGFBP3, FGFR4, FN1, FSTL1, GPNMB, HAPLN1, LAMC2, LAYN, LIPG, LXN, LYVE1, NELL1, NELL2, PCOLCE, PCOLCE2, PCSK6, PGF, PLA2G5, PLPPR3, PODXL2, POSTN, PRELP, PTN, PTPRF, PXDN,…	[AAMP, ABI3BP, ACAN, ADA2, ADAMTS1, ADAMTS15, ADAMTS3, ADAMTS5, ADAMTS8, ADAMTSL5, ADGRE2, ADGRG1, AGER, AGRN, ANG, ANGPTL3, ANOS1, AOC1, APLP1, APLP2, APOA5, APOB, APOE, APOH, APP, ATXN3, AZU1, BCAN, BGN, BMP4, BMP7, BSPH1, C1QBP, C6orf15, CCDC80, CCL15, CCL2, CCL23, CCL7, CCL8, CD44, CEL, CEMIP, CFH, CHRD, CLEC3B, COL13A1, COL25A1, COL5A1, COL5A3, COMP, CRISPLD2, CTGF, CTSG, CXCL10, CXCL11, CXC…	TRUE
GO:0005543	GO_MolecularFunction-GOA_23.02.2017_10h01	phospholipid binding	[3, 4]	[Group31]	76	19.2405	3.0549e-05	0.0250502	{Group31=3.054899743200547E-5}	{Group31=9.164699229601642E-5}	[ALOX15, ANXA1, ANXA13, ANXA2, ANXA8, ANXA8L1, APOA1, APOA4, APOB, APOC1, APOC3, APOE, ARAP3, ARL4D, ATP8B1, AXL, BTK, C2CD4A, C2CD4B, CPS1, DOC2B, DPEP1, F10, FABP1, FES, FZD7, GAP43, GSDMD, IQGAP1, IQGAP2, ITPR1, ITPR2, JAG1, KIF16B, LPAR1, LPAR4, MUC1, MYO10, MYO1B, NR5A2, NRGN, OSBPL10, PITPNM1, PLA2G2A, PLA2G4A, PLCB1, PLCD1, PLD2, PLEKHF1, PSD4, RHBDF2, RPE65, SDPR, SEC14L2, SGK1, SH3PXD2B,…	[ABCA1, ABCG1, ACTN2, ADAP1, ADAP2, AGAP1, AIDA, AKT1, ALOX15, AMER1, AMER2, AMER3, AMPH, ANKFY1, ANKS1B, ANXA1, ANXA10, ANXA11, ANXA13, ANXA2, ANXA2P2, ANXA3, ANXA4, ANXA5, ANXA6, ANXA7, ANXA8, ANXA8L1, ANXA9, APOA1, APOA2, APOA4, APOA5, APOB, APOC1, APOC3, APOE, APOH, APOM, ARAP1, ARAP2, ARAP3, ARFIP1, ARFIP2, ARHGAP26, ARHGAP32, ARHGAP33, ARHGAP35, ARHGAP44, ARHGAP9, ARL4D, ARL6, ASAP1, ATP13A…	TRUE
GO:0005544	GO_MolecularFunction-GOA_23.02.2017_10h01	calcium-dependent phospholipid binding	[4, 5]	[Group36]	18	36.7347	7.60159e-06	0.00638533	{Group36=7.601585435159862E-6}	{Group36=1.216253669625578E-4}	[ANXA1, ANXA13, ANXA2, ANXA8, ANXA8L1, C2CD4A, C2CD4B, DOC2B, PLA2G4A, SYT1, SYT10, SYT11, SYT15, SYT17, SYT8, SYTL1, SYTL2, SYTL4]	[ANXA1, ANXA10, ANXA11, ANXA13, ANXA2, ANXA2P2, ANXA3, ANXA4, ANXA5, ANXA6, ANXA7, ANXA8, ANXA8L1, ANXA9, C2CD4A, C2CD4B, C2CD4C, C2CD4D, C2CD5, CPNE1, CPNE3, DOC2A, DOC2B, DYSF, ESYT2, PCLO, PLA2G4A, PLA2G4B, RPH3A, RPH3AL, SYT1, SYT10, SYT11, SYT12, SYT13, SYT15, SYT17, SYT2, SYT3, SYT5, SYT6, SYT7, SYT8, SYT9, SYTL1, SYTL2, SYTL3, SYTL4, SYTL5]	TRUE
GO:0008081	GO_MolecularFunction-GOA_23.02.2017_10h01	phosphoric diester hydrolase activity	[5]	[Group37]	27	27.551	2.76828e-05	0.0227829	{Group37=2.768275035329248E-5}	{Group37=1.384137517664624E-4}	[BDKRB1, BDKRB2, CHRM1, EDNRA, ENPP2, ENPP7, F2RL2, FSCN1, GDPD5, PDE11A, PDE1A, PDE1B, PDE2A, PDE3A, PDE4A, PDE5A, PDE7B, PDE9A, PLCB1, PLCD1, PLCD4, PLCE1, PLCH1, PLCH2, PLD2, RUNX1, SMPD3]	[ADORA1, APEX1, BDKRB1, BDKRB2, C-Type natriuretic peptide, CASR, CCKBR, CCL5, CCR1, CCR5, CHRM1, CHRM3, CHRM5, CNP, EDNRA, ENPP1, ENPP2, ENPP3, ENPP6, ENPP7, F2RL2, FAN1, FSCN1, GDE1, GDPD1, GDPD2, GDPD3, GDPD4, GDPD5, GNB1, GPCPD1, GPLD1, H19, HMOX1, MPPE1, NAPEPLD, NOTUM, NPPC, PDE10A, PDE11A, PDE1A, PDE1B, PDE1C, PDE2A, PDE3A, PDE3B, PDE4A, PDE4B, PDE4C, PDE4D, PDE5A, PDE6A, PDE6B, PDE6C, PDE…	TRUE
GO:0008092	GO_MolecularFunction-GOA_23.02.2017_10h01	cytoskeletal protein binding	[3]	[Group55]	176	19.5773	3.49309e-11	3.20665e-08	{Group55=3.493087120385316E-11}	{Group55=1.9561287874157766E-9}	[ABLIM2, ACE, ACTA1, ACTB, ACTN1, ACTN4, AFAP1, AIF1, ANG, ANKRD2, ANTXR1, ANXA2, ANXA8, ANXA8L1, APOE, ARL4C, ARPC1B, AXL, B4GALT1, BICDL1, CALM1, CAP1, CAPG, CAPN2, CAPN6, CAV3, CCDC88C, CDH1, CETN2, CGN, CLIP2, CLIP3, CNN1, CNN2, CNN3, CORO1B, CORO1C, CORO2A, COTL1, CRMP1, CTNNA2, CXCR4, CYFIP1, DAAM2, DCX, DIAPH3, DPYSL2, DPYSL3, EGFR, EML3, ENC1, EPB41L1, EPB41L2, EPPK1, EPS8, EPS8L1, EPS8L2…	[AATF, ABI1, ABI2, ABL1, ABL2, ABLIM1, ABLIM2, ABLIM3, ABRA, ACAA2, ACE, ACTA1, ACTB, ACTC1, ACTN1, ACTN2, ACTN3, ACTN4, ACTR2, ACTR3, ACTR3B, ACTR3C, ADD1, ADD2, ADD3, ADNP, ADORA2A, ADSSL1, AFAP1, AGBL1, AGBL4, AGBL5, AGTPBP1, AIF1, AIF1L, AJUBA, ALDOA, ALDOB, ALDOC, ALKBH4, ALMS1, AMPD1, ANAPC2, ANG, ANK1, ANK2, ANK3, ANKRD1, ANKRD2, ANKRD23, ANLN, ANTXR1, ANXA2, ANXA2P2, ANXA8, ANXA8L1, AP1AR…	TRUE
GO:0008201	GO_MolecularFunction-GOA_23.02.2017_10h01	heparin binding	[3, 4]	[Group39]	59	35.7576	2.1876e-15	2.03447e-12	{Group39=1.7900319622008094E-18}	{Group39=1.2351220539185584E-16}	[ADAMTS5, ADGRG1, ANG, AOC1, APLP1, APOB, APOE, AZU1, BMP4, CCDC80, CCL2, CFH, CHRD, CLEC3B, COL5A1, COL5A3, COMP, CRISPLD2, CTGF, CXCL10, CXCL6, CYR61, ECM2, FBLN7, FBN1, FGFBP3, FGFR4, FN1, FSTL1, GPNMB, LAMC2, LIPG, LXN, NELL1, NELL2, PCOLCE, PCOLCE2, PCSK6, PGF, PLA2G5, PLPPR3, POSTN, PRELP, PTN, PTPRF, PXDN, RSPO1, RSPO2, RSPO3, RTN4R, SERPINE2, SLIT2, SMOC2, SOD3, THBS1, THBS2, THBS3, TNXB,…	[AAMP, ABI3BP, ADA2, ADAMTS1, ADAMTS15, ADAMTS3, ADAMTS5, ADAMTS8, ADAMTSL5, ADGRG1, AGER, ANG, ANGPTL3, ANOS1, AOC1, APLP1, APLP2, APOA5, APOB, APOE, APOH, APP, ATXN3, AZU1, BMP4, BMP7, BSPH1, C6orf15, CCDC80, CCL15, CCL2, CCL23, CCL7, CCL8, CEL, CFH, CHRD, CLEC3B, COL13A1, COL25A1, COL5A1, COL5A3, COMP, CRISPLD2, CTGF, CTSG, CXCL10, CXCL11, CXCL13, CXCL6, CYR61, ECM2, ELANE, ELSPBP1, F11, FBLN7…	FALSE
GO:0008324	GO_MolecularFunction-GOA_23.02.2017_10h01	cation transmembrane transporter activity	[5]	[Group72]	124	18.2891	1.76695e-06	0.00151075	{Group72=7.025617390940955E-10}	{Group72=3.723577217198706E-8}	[ABCB11, ANO1, ASIC4, ATP1A2, ATP6V0A4, ATP6V1B1, ATP7B, CACNA1S, CACNA2D3, CACNB3, CACNB4, CACNG4, CALHM2, CHRNA3, CHRNB4, COX6B2, COX7A1, FAM155A, GPM6A, GPRIN1, GRIA4, GRIK1, GRIK2, GRIK3, GRIN2A, GRIN2C, GRIN2D, HCN1, HVCN1, ITPR1, ITPR2, KCNA1, KCNA5, KCNB1, KCNC1, KCNC3, KCND1, KCND2, KCND3, KCNE1, KCNE1B, KCNE3, KCNE4, KCNE5, KCNF1, KCNG1, KCNH8, KCNIP1, KCNK1, KCNK13, KCNK3, KCNK5, KCNMA1…	[ABCB11, ABCC8, ABCC9, ANO1, ANO10, ANO6, AQP1, ASIC1, ASIC2, ASIC3, ASIC4, ASIC5, ATOX1, ATP12A, ATP13A1, ATP13A2, ATP13A3, ATP13A4, ATP13A5, ATP1A1, ATP1A2, ATP1A3, ATP1A4, ATP1B1, ATP1B2, ATP1B3, ATP1B4, ATP2A1, ATP2A2, ATP2A3, ATP2B1, ATP2B2, ATP2B3, ATP2B4, ATP2C1, ATP2C2, ATP4A, ATP4B, ATP5A1, ATP5B, ATP5C1, ATP5D, ATP5E, ATP5EP2, ATP5F1, ATP5G1, ATP5G2, ATP5G3, ATP5H, ATP5I, ATP5J, ATP5L, …	FALSE
GO:0008376	GO_MolecularFunction-GOA_23.02.2017_10h01	acetylgalactosaminyltransferase activity	[5]	[Group01]	14	40	2.54851e-05	0.0210252	{Group01=2.5485084271819636E-5}	{Group01=1.7839558990273745E-4}	[ABO, B4GALNT4, CHPF, CHSY1, CHSY3, CSGALNACT1, GALNT10, GALNT12, GALNT15, GALNT2, GALNT5, GALNT7, GALNT8, GALNT9]	[ABO, B3GALNT1, B3GALNT2, B4GALNT1, B4GALNT2, B4GALNT3, B4GALNT4, CHPF, CHPF2, CHSY1, CHSY3, CSGALNACT1, CSGALNACT2, EXTL2, GALNT1, GALNT10, GALNT11, GALNT12, GALNT13, GALNT14, GALNT15, GALNT16, GALNT18, GALNT2, GALNT3, GALNT4, GALNT5, GALNT6, GALNT7, GALNT8, GALNT9, GALNTL5, GALNTL6, GBGT1, WBSCR17]	TRUE
GO:0015075	GO_MolecularFunction-GOA_23.02.2017_10h01	ion transmembrane transporter activity	[4]	[Group72]	158	17.6536	5.07557e-07	0.00044259	{Group72=7.025617390940955E-10}	{Group72=3.723577217198706E-8}	[ABCB11, ABCC2, ABCC3, ABCC6, ANO1, ANO9, APOL1, ASIC4, ATP1A2, ATP6V0A4, ATP6V1B1, ATP7B, CACNA1S, CACNA2D3, CACNB3, CACNB4, CACNG4, CALHM2, CALM1, CHRNA3, CHRNB4, CLCN5, CLIC1, CLIC3, CLIC6, COX6B2, COX7A1, FAM155A, FXYD3, FXYD5, GABRA1, GABRA2, GABRB2, GABRG3, GPM6A, GPRIN1, GRIA4, GRID2, GRIK1, GRIK2, GRIK3, GRIN2A, GRIN2C, GRIN2D, HCN1, HVCN1, ITPR1, ITPR2, KCNA1, KCNA5, KCNB1, KCNC1, KCNC3,…	[ABCA1, ABCB11, ABCC1, ABCC10, ABCC11, ABCC2, ABCC3, ABCC4, ABCC5, ABCC6, ABCC8, ABCC9, ADAMTS8, AKR1C4, ANKH, ANO1, ANO10, ANO2, ANO3, ANO4, ANO5, ANO6, ANO7, ANO8, ANO9, ANXA6, APOL1, AQP1, AQP6, AQP9, ASIC1, ASIC2, ASIC3, ASIC4, ASIC5, ASNA1, ATOX1, ATP11B, ATP12A, ATP13A1, ATP13A2, ATP13A3, ATP13A4, ATP13A5, ATP1A1, ATP1A2, ATP1A3, ATP1A4, ATP1B1, ATP1B2, ATP1B3, ATP1B4, ATP2A1, ATP2A2, ATP2A…	FALSE
GO:0015079	GO_MolecularFunction-GOA_23.02.2017_10h01	potassium ion transmembrane transporter activity	[8]	[Group72]	38	23.75	3.95002e-05	0.0322322	{Group72=7.025617390940955E-10}	{Group72=3.723577217198706E-8}	[ATP1A2, GRIK1, GRIK2, GRIK3, HCN1, KCNA1, KCNA5, KCNB1, KCNC1, KCNC3, KCND1, KCND2, KCND3, KCNE1, KCNE1B, KCNE3, KCNE4, KCNE5, KCNF1, KCNG1, KCNH8, KCNIP1, KCNK1, KCNK13, KCNK3, KCNK5, KCNMA1, KCNMB1, KCNMB2, KCNQ2, KCNS3, KCNT2, SLC12A8, SLC24A1, SLC24A3, SLC9A5, SLC9A9, SLC9C2]	[ABCC8, ABCC9, AQP1, ATP12A, ATP1A1, ATP1A2, ATP1A3, ATP1A4, ATP1B1, ATP1B2, ATP1B3, ATP4A, ATP4B, CCT8L2, CNGA1, CNGA2, CNGA3, CNGA4, CNGB1, CNGB3, FXYD2, FXYD4, GRIK1, GRIK2, GRIK3, GRIK4, GRIK5, HCN1, HCN2, HCN3, HCN4, HPN, KCNA1, KCNA10, KCNA2, KCNA3, KCNA4, KCNA5, KCNA6, KCNA7, KCNAB1, KCNAB2, KCNAB3, KCNB1, KCNB2, KCNC1, KCNC2, KCNC3, KCNC4, KCND1, KCND2, KCND3, KCNE1, KCNE1B, KCNE2, KCNE3,…	FALSE
GO:0015267	GO_MolecularFunction-GOA_23.02.2017_10h01	channel activity	[4]	[Group72]	102	21.2944	5.85589e-09	5.2703e-06	{Group72=7.025617390940955E-10}	{Group72=3.723577217198706E-8}	[ANO1, ANO9, APOL1, AQP3, ASIC4, CACNA1S, CACNA2D3, CACNB3, CACNB4, CACNG4, CALHM2, CALM1, CHRNA3, CHRNB4, CLCN5, CLIC1, CLIC3, CLIC6, FAM155A, FXYD3, FXYD5, GABRA1, GABRA2, GABRB2, GABRG3, GPM6A, GPRIN1, GRIA4, GRID2, GRIK1, GRIK2, GRIK3, GRIN2A, GRIN2C, GRIN2D, HCN1, HVCN1, ITPR1, ITPR2, KCNA1, KCNA5, KCNB1, KCNC1, KCNC3, KCND1, KCND2, KCND3, KCNE1, KCNE1B, KCNE3, KCNE4, KCNE5, KCNF1, KCNG1, KC…	[ABCC8, ABCC9, ANO1, ANO10, ANO2, ANO3, ANO4, ANO5, ANO6, ANO7, ANO8, ANO9, ANXA6, APOL1, AQP1, AQP10, AQP2, AQP3, AQP4, AQP5, AQP6, AQP7, AQP8, AQP9, ASIC1, ASIC2, ASIC3, ASIC4, ASIC5, BAX, BCL2, BEST1, BEST2, BEST3, BEST4, BSND, C12orf76, CACFD1, CACNA1A, CACNA1B, CACNA1C, CACNA1D, CACNA1E, CACNA1F, CACNA1G, CACNA1H, CACNA1I, CACNA1S, CACNA2D1, CACNA2D2, CACNA2D3, CACNA2D4, CACNB1, CACNB2, CACN…	FALSE
GO:0019199	GO_MolecularFunction-GOA_23.02.2017_10h01	transmembrane receptor protein kinase activity	[4, 5, 6]	[Group41]	25	29.0698	1.77213e-05	0.0147264	{Group41=1.7721308229235587E-5}	{Group41=1.9493439052159145E-4}	[ACVRL1, AMHR2, AXL, DDR2, EFEMP1, EGFR, ENG, EPHA10, EPHA4, EPHA5, EPHB1, EPHB2, EPHB4, EPHB6, FGFR3, FGFR4, LTK, MST1R, NELL1, NELL2, NTRK3, PDGFRA, PDGFRB, PDGFRL, TEK]	[ACVR1, ACVR1B, ACVR1C, ACVR2A, ACVR2B, ACVRL1, ALK, AMHR2, AXL, BMPR1A, BMPR1B, BMPR2, CRIM1, CSF1R, DDR1, DDR2, EFEMP1, EFNA3, EFNA4, EFNB3, EGFR, ENG, EPHA1, EPHA10, EPHA2, EPHA3, EPHA4, EPHA5, EPHA6, EPHA7, EPHA8, EPHB1, EPHB2, EPHB3, EPHB4, EPHB6, ERBB2, ERBB3, ERBB4, FGFR1, FGFR2, FGFR3, FGFR4, FGFRL1, FLT1, FLT3, FLT4, HFE2, IGF1R, IGF2R, INSR, INSRR, KDR, KIT, LTBP1, LTBP4, LTK, MERTK, ME…	FALSE
GO:0019798	GO_MolecularFunction-GOA_23.02.2017_10h01	procollagen-proline dioxygenase activity	[6]	[Group02]	6	85.7143	1.90611e-05	0.0158016	{Group02=1.9061095259924006E-5}	{Group02=1.9061095259924007E-4}	[P3H1, P3H2, P3H3, P4HA2, P4HA3, P4HB]	[P3H1, P3H2, P3H3, P4HA1, P4HA2, P4HA3, P4HB]	TRUE
GO:0019838	GO_MolecularFunction-GOA_23.02.2017_10h01	growth factor binding	[3]	[Group42]	52	38.2353	4.1692e-15	3.87318e-12	{Group42=4.169197718535566E-15}	{Group42=2.7516704942334736E-13}	[A2M, ACVRL1, CAPN5, COL1A1, COL1A2, COL3A1, COL4A1, COL5A1, COL6A1, CTGF, CYR61, DUSP1, EGFR, ENG, ESM1, FGFBP3, FGFR3, FGFR4, FSTL4, HTRA1, HTRA3, IGFBP2, IGFBP3, IGFBP6, IGFBP7, IL1R1, IL2RB, IL6ST, ITGA6, ITGB4, NELL1, NELL2, NGFR, NKD2, NOV, NTRK3, OSMR, PCSK6, PDGFRA, PDGFRB, PTN, PXDN, RHBDF2, SEC61B, SHC1, SRPX2, TEK, TGFB3, THBS1, TNFRSF8, VASN, WISP1]	[A2M, ACVR1, ACVR1B, ACVR1C, ACVR2A, ACVR2B, ACVRL1, APEX1, API5, BMPR2, CAPN5, CD109, CD36, CEP57, COL1A1, COL1A2, COL2A1, COL3A1, COL4A1, COL5A1, COL6A1, CRIM1, CTGF, CXCL13, CYR61, DUSP1, DUSP12, EGFR, ENG, ERBB2, ERBB3, ESM1, FGFBP1, FGFBP2, FGFBP3, FGFR1, FGFR2, FGFR3, FGFR4, FGFRL1, FIBP, FLT1, FLT4, FSTL4, FURIN, GHR, GHRHR, GLG1, GPC1, HAP1, HAX1, HTRA1, HTRA3, HTRA4, HYAL2, IGF1R, IGF2R,…	TRUE
GO:0019955	GO_MolecularFunction-GOA_23.02.2017_10h01	cytokine binding	[3]	[Group03]	31	30.6931	4.97212e-07	0.000434066	{Group03=4.9721172153431E-7}	{Group03=1.541356336756361E-5}	[A2M, ACKR3, ACKR4, ACVRL1, CD74, CHRD, CRLF1, CSF3R, CXCR4, ENG, FAS, FASN, GBP1, GREM1, IL1R1, IL1RL1, IL22RA1, IL2RB, IL6ST, ITGA4, NBL1, NELL1, NELL2, NOG, PXDN, TGFB3, THBS1, TNFRSF1A, TNFRSF9, VASN, ZFP36]	[A2M, ACKR1, ACKR2, ACKR3, ACKR4, ACVR1, ACVRL1, BMPR2, CCR1, CCR3, CCR5, CCR6, CCR7, CD109, CD36, CD4, CD74, CER1, CHRD, CNTFR, CRLF1, CSF1R, CSF3R, CX3CR1, CXCR1, CXCR2, CXCR3, CXCR4, CXCR6, ELANE, ENG, FAS, FASN, FUZ, FZD4, GBP1, GDF5, GREM1, GREM2, HAX1, HFE2, HMGB1, HYAL2, IFNAR1, IFNAR2, IFNGR1, IL10RA, IL12A, IL12B, IL12RB1, IL17F, IL18BP, IL1R1, IL1R2, IL1RL1, IL1RN, IL20RA, IL20RB, IL22R…	TRUE
GO:0022803	GO_MolecularFunction-GOA_23.02.2017_10h01	passive transmembrane transporter activity	[3]	[Group72]	102	21.25	8.64316e-09	7.75291e-06	{Group72=7.025617390940955E-10}	{Group72=3.723577217198706E-8}	[ANO1, ANO9, APOL1, AQP3, ASIC4, CACNA1S, CACNA2D3, CACNB3, CACNB4, CACNG4, CALHM2, CALM1, CHRNA3, CHRNB4, CLCN5, CLIC1, CLIC3, CLIC6, FAM155A, FXYD3, FXYD5, GABRA1, GABRA2, GABRB2, GABRG3, GPM6A, GPRIN1, GRIA4, GRID2, GRIK1, GRIK2, GRIK3, GRIN2A, GRIN2C, GRIN2D, HCN1, HVCN1, ITPR1, ITPR2, KCNA1, KCNA5, KCNB1, KCNC1, KCNC3, KCND1, KCND2, KCND3, KCNE1, KCNE1B, KCNE3, KCNE4, KCNE5, KCNF1, KCNG1, KC…	[ABCC8, ABCC9, ANO1, ANO10, ANO2, ANO3, ANO4, ANO5, ANO6, ANO7, ANO8, ANO9, ANXA6, APOL1, AQP1, AQP10, AQP2, AQP3, AQP4, AQP5, AQP6, AQP7, AQP8, AQP9, ASIC1, ASIC2, ASIC3, ASIC4, ASIC5, BAX, BCL2, BEST1, BEST2, BEST3, BEST4, BSND, C12orf76, CACFD1, CACNA1A, CACNA1B, CACNA1C, CACNA1D, CACNA1E, CACNA1F, CACNA1G, CACNA1H, CACNA1I, CACNA1S, CACNA2D1, CACNA2D2, CACNA2D3, CACNA2D4, CACNB1, CACNB2, CACN…	FALSE
GO:0022832	GO_MolecularFunction-GOA_23.02.2017_10h01	voltage-gated channel activity	[6]	[Group72]	50	25.1256	2.82845e-07	0.000249469	{Group72=7.025617390940955E-10}	{Group72=3.723577217198706E-8}	[ANO1, CACNA1S, CACNA2D3, CACNB3, CACNB4, CACNG4, CLCN5, CLIC1, CLIC3, CLIC6, GPRIN1, GRIN2A, GRIN2C, GRIN2D, HCN1, HVCN1, KCNA1, KCNA5, KCNB1, KCNC1, KCNC3, KCND1, KCND2, KCND3, KCNE1, KCNE1B, KCNE3, KCNE4, KCNE5, KCNF1, KCNG1, KCNH8, KCNIP1, KCNK1, KCNK13, KCNK3, KCNK5, KCNMA1, KCNQ2, KCNS3, KCNT2, NALCN, NOX1, PTK2B, SCN1A, SCN2A, SCN3A, SCN4A, SCN7A, TMEM37]	[ABCC8, ANO1, ANO6, BSND, CACNA1A, CACNA1B, CACNA1C, CACNA1D, CACNA1E, CACNA1F, CACNA1G, CACNA1H, CACNA1I, CACNA1S, CACNA2D1, CACNA2D2, CACNA2D3, CACNA2D4, CACNB1, CACNB2, CACNB3, CACNB4, CACNG1, CACNG2, CACNG3, CACNG4, CACNG5, CACNG6, CACNG7, CACNG8, CALHM1, CATSPER1, CATSPER2, CATSPER3, CATSPER4, CLCA3P, CLCN1, CLCN2, CLCN3, CLCN4, CLCN5, CLCN6, CLCN7, CLCNKA, CLCNKB, CLIC1, CLIC2, CLIC3, CLIC4…	FALSE
GO:0022836	GO_MolecularFunction-GOA_23.02.2017_10h01	gated channel activity	[5]	[Group66, Group72]	77	22.9167	2.22783e-08	1.99613e-05	{Group66=1.6192322863877904E-14, Group72=7.025617390940955E-10}	{Group66=1.0525009861520637E-12, Group72=3.723577217198706E-8}	[ANO1, ANO9, CACNA1S, CACNA2D3, CACNB3, CACNB4, CACNG4, CALM1, CHRNA3, CHRNB4, CLCN5, CLIC1, CLIC3, CLIC6, FAM155A, GABRA1, GABRA2, GABRB2, GABRG3, GPRIN1, GRIA4, GRID2, GRIK1, GRIK2, GRIK3, GRIN2A, GRIN2C, GRIN2D, HCN1, HVCN1, ITPR1, ITPR2, KCNA1, KCNA5, KCNB1, KCNC1, KCNC3, KCND1, KCND2, KCND3, KCNE1, KCNE1B, KCNE3, KCNE4, KCNE5, KCNF1, KCNG1, KCNH8, KCNIP1, KCNK1, KCNK13, KCNK3, KCNK5, KCNMA1,…	[ABCC8, ANO1, ANO10, ANO2, ANO3, ANO4, ANO5, ANO6, ANO7, ANO8, ANO9, ANXA6, AQP1, ASIC1, ASIC2, ASIC3, ASIC5, BEST1, BSND, C12orf76, CACNA1A, CACNA1B, CACNA1C, CACNA1D, CACNA1E, CACNA1F, CACNA1G, CACNA1H, CACNA1I, CACNA1S, CACNA2D1, CACNA2D2, CACNA2D3, CACNA2D4, CACNB1, CACNB2, CACNB3, CACNB4, CACNG1, CACNG2, CACNG3, CACNG4, CACNG5, CACNG6, CACNG7, CACNG8, CALHM1, CALM1, CATSPER1, CATSPER2, CATSP…	FALSE
GO:0022838	GO_MolecularFunction-GOA_23.02.2017_10h01	substrate-specific channel activity	[4, 5]	[Group66, Group72]	101	22.5446	3.58469e-10	3.25848e-07	{Group66=1.6192322863877904E-14, Group72=7.025617390940955E-10}	{Group66=1.0525009861520637E-12, Group72=3.723577217198706E-8}	[ANO1, ANO9, APOL1, AQP3, ASIC4, CACNA1S, CACNA2D3, CACNB3, CACNB4, CACNG4, CALHM2, CALM1, CHRNA3, CHRNB4, CLCN5, CLIC1, CLIC3, CLIC6, FAM155A, FXYD3, FXYD5, GABRA1, GABRA2, GABRB2, GABRG3, GPM6A, GPRIN1, GRIA4, GRID2, GRIK1, GRIK2, GRIK3, GRIN2A, GRIN2C, GRIN2D, HCN1, HVCN1, ITPR1, ITPR2, KCNA1, KCNA5, KCNB1, KCNC1, KCNC3, KCND1, KCND2, KCND3, KCNE1, KCNE1B, KCNE3, KCNE4, KCNE5, KCNF1, KCNG1, KC…	[ABCC8, ABCC9, ANO1, ANO10, ANO2, ANO3, ANO4, ANO5, ANO6, ANO7, ANO8, ANO9, ANXA6, APOL1, AQP1, AQP10, AQP2, AQP3, AQP4, AQP5, AQP6, AQP7, AQP8, AQP9, ASIC1, ASIC2, ASIC3, ASIC4, ASIC5, BEST1, BEST2, BEST3, BEST4, BSND, C12orf76, CACFD1, CACNA1A, CACNA1B, CACNA1C, CACNA1D, CACNA1E, CACNA1F, CACNA1G, CACNA1H, CACNA1I, CACNA1S, CACNA2D1, CACNA2D2, CACNA2D3, CACNA2D4, CACNB1, CACNB2, CACNB3, CACNB4,…	FALSE
GO:0022890	GO_MolecularFunction-GOA_23.02.2017_10h01	inorganic cation transmembrane transporter activity	[6]	[Group72]	102	17.9577	3.35568e-05	0.027483	{Group72=7.025617390940955E-10}	{Group72=3.723577217198706E-8}	[ABCB11, ASIC4, ATP1A2, ATP6V0A4, ATP6V1B1, ATP7B, CACNA1S, CACNA2D3, CACNB3, CACNB4, CACNG4, CHRNA3, CHRNB4, COX6B2, COX7A1, FAM155A, GPM6A, GPRIN1, GRIA4, GRIK1, GRIK2, GRIK3, GRIN2A, GRIN2C, GRIN2D, HCN1, ITPR1, ITPR2, KCNA1, KCNA5, KCNB1, KCNC1, KCNC3, KCND1, KCND2, KCND3, KCNE1, KCNE1B, KCNE3, KCNE4, KCNE5, KCNF1, KCNG1, KCNH8, KCNIP1, KCNK1, KCNK13, KCNK3, KCNK5, KCNMA1, KCNMB1, KCNMB2, KCN…	[ABCB11, ABCC8, ABCC9, AQP1, ASIC1, ASIC2, ASIC3, ASIC4, ASIC5, ATOX1, ATP12A, ATP13A1, ATP13A2, ATP13A3, ATP13A4, ATP13A5, ATP1A1, ATP1A2, ATP1A3, ATP1A4, ATP1B1, ATP1B2, ATP1B3, ATP1B4, ATP2A1, ATP2A2, ATP2A3, ATP2B1, ATP2B2, ATP2B3, ATP2B4, ATP2C1, ATP2C2, ATP4A, ATP4B, ATP5A1, ATP5B, ATP5C1, ATP5D, ATP5E, ATP5EP2, ATP5F1, ATP5G1, ATP5G2, ATP5G3, ATP5H, ATP5I, ATP5J, ATP5L, ATP5L2, ATP5O, ATP5…	FALSE
GO:0022891	GO_MolecularFunction-GOA_23.02.2017_10h01	substrate-specific transmembrane transporter activity	[3]	[Group72]	164	17.0124	3.4296e-06	0.0029083	{Group72=7.025617390940955E-10}	{Group72=3.723577217198706E-8}	[ABCB11, ABCC2, ABCC3, ABCC6, ANO1, ANO9, APOL1, AQP3, ASIC4, ATP1A2, ATP6V0A4, ATP6V1B1, ATP7B, CACNA1S, CACNA2D3, CACNB3, CACNB4, CACNG4, CALHM2, CALM1, CDH17, CHRNA3, CHRNB4, CLCN5, CLIC1, CLIC3, CLIC6, COX6B2, COX7A1, FAM155A, FXYD3, FXYD5, GABRA1, GABRA2, GABRB2, GABRG3, GPM6A, GPRIN1, GRIA4, GRID2, GRIK1, GRIK2, GRIK3, GRIN2A, GRIN2C, GRIN2D, HCN1, HVCN1, ITPR1, ITPR2, KCNA1, KCNA5, KCNB1, …	[ABCA1, ABCB11, ABCB9, ABCC1, ABCC10, ABCC11, ABCC2, ABCC3, ABCC4, ABCC5, ABCC6, ABCC8, ABCC9, ADAMTS8, AKR1C4, ANKH, ANO1, ANO10, ANO2, ANO3, ANO4, ANO5, ANO6, ANO7, ANO8, ANO9, ANXA6, APOL1, AQP1, AQP10, AQP2, AQP3, AQP4, AQP5, AQP6, AQP7, AQP8, AQP9, ASIC1, ASIC2, ASIC3, ASIC4, ASIC5, ASNA1, ATOX1, ATP11B, ATP12A, ATP13A1, ATP13A2, ATP13A3, ATP13A4, ATP13A5, ATP1A1, ATP1A2, ATP1A3, ATP1A4, ATP…	FALSE
GO:0032403	GO_MolecularFunction-GOA_23.02.2017_10h01	protein complex binding	[3]	[Group06]	174	21.9975	8.64063e-16	8.04442e-13	{Group06=8.640625378321332E-16}	{Group06=5.789219003475292E-14}	[ACHE, ACTN1, ACTN4, ACVRL1, ADAMTS5, ADGRG1, ADGRG6, ADM2, ADRA2A, AIF1, ANTXR1, ANXA8, ANXA8L1, AOC1, ARPC1B, ART4, ASPN, ATP6V1B1, CAPG, CASP8, CAV3, CD44, CD74, CD9, CDH17, CDKN1C, CETN2, COL14A1, COL3A1, COL5A1, COL5A3, COMP, CORO1B, CORO1C, CORO2A, CPS1, CRTAP, CTGF, CTNNA2, CTSK, CTSS, CYFIP1, CYR61, DCN, DDR2, DOK1, DOK4, DOK5, DOK6, DOK7, ECM2, EDIL3, EGFL6, EGFR, EMILIN1, ENG, EPCAM, EP…	[AAK1, ABI1, ABI2, ABI3BP, ABL1, ABL2, ACHE, ACTN1, ACTN2, ACTN3, ACTN4, ACTR2, ACTR3, ACVR1, ACVR1B, ACVR2A, ACVR2B, ACVRL1, ADAM10, ADAM11, ADAM15, ADAM17, ADAM2, ADAM22, ADAM23, ADAM9, ADAMTS13, ADAMTS5, ADAMTS8, ADD1, ADD2, ADGRG1, ADGRG6, ADM2, ADORA1, ADRA2A, ADRM1, ADSSL1, AGO1, AGO2, AIF1, AIF1L, AJUBA, AMBP, AMER1, AMFR, ANGPTL3, ANKRD54, ANTXR1, ANXA11, ANXA7, ANXA8, ANXA8L1, AOC1, AP1A…	TRUE
GO:0038024	GO_MolecularFunction-GOA_23.02.2017_10h01	cargo receptor activity	[3]	[Group43]	25	35.7143	2.55414e-07	0.000225786	{Group43=2.5541412996900953E-7}	{Group43=9.450322808853352E-6}	[ACKR3, ACKR4, ASGR1, CFI, COLEC12, CXCL16, DAB2, DMBT1, ENPP2, HHIPL1, LOXL2, LRP1, LRP2, OLR1, PLPPR2, PRG4, SBSPON, SCARF2, SSC4D, SSC5D, SUSD2, TFR2, TINAGL1, TMPRSS2, VTN]	[ACKR2, ACKR3, ACKR4, APOBR, ASGR1, ASGR2, C1D, CD163, CD163L1, CD36, CD5, CD5L, CD6, CFI, COLEC12, CX3CR1, CXCL16, DAB2, DMBT1, ENDOU, ENPP1, ENPP2, ENPP3, FOLR1, FOLR2, HHIPL1, ILDR1, LDLR, LGALS3BP, LOXL2, LOXL3, LOXL4, LRP1, LRP10, LRP12, LRP2, LRP4, LRP6, LRP8, MARCO, MEGF10, MSR1, OLR1, PGBD1, PLPPR2, PRG4, PRSS12, SBSPON, SCARA3, SCARA5, SCARB1, SCARF1, SCARF2, SSC4D, SSC5D, STAB1, STAB2, …	TRUE
GO:0042802	GO_MolecularFunction-GOA_23.02.2017_10h01	identical protein binding	[3]	[Group56]	245	16.1503	8.87477e-07	0.000767668	{Group56=3.0738671300362237E-6}	{Group56=6.147734260072448E-5}	[ABCG2, ACHE, ACTB, ACTG1, ACTN1, ACTN4, ADRA2A, ADRA2C, ALDH18A1, ALDH1A3, AMOTL1, ANG, ANXA1, AOC1, APLP1, APOA1, APOA4, APOBEC3G, APOE, ARL6IP1, ASCL1, ASGR1, ATL1, ATL3, B2M, B4GALT1, BCAT1, BCHE, BCL2L1, BHLHE41, BNIP3L, BOK, BST2, BTK, C1QTNF2, C1QTNF6, C1S, CADM2, CADM3, CAMK2G, CASP8, CASQ2, CD200, CD74, CDH13, CEBPD, CHMP4C, CLCF1, CLDN1, CLDN11, CLDN15, CLDN3, CLDN4, CLDN5, CLDN7, COL1A…	[AADAT, ABAT, ABCB10, ABCB9, ABCD1, ABCD2, ABCD3, ABCG1, ABCG2, ABCG4, ABI3, ACADM, ACAT1, ACCS, ACHE, ACOD1, ACOT7, ACPP, ACSL6, ACTB, ACTG1, ACTN1, ACTN2, ACTN3, ACTN4, ACVR1, ACY1, ACY3, ADA2, ADAM10, ADD1, ADD2, ADH5, ADIPOQ, ADIPOR1, ADIPOR2, ADORA2A, ADRA2A, ADRA2C, ADRB2, ADRB3, ADSL, ADSSL1, AGER, AGR2, AGXT, AGXT2, AHCY, AHCYL1, AHI1, AIM2, AIMP1, AIRE, AKR7A3, AKT1, ALAD, ALAS1, ALB, AL…	TRUE
GO:0042803	GO_MolecularFunction-GOA_23.02.2017_10h01	protein homodimerization activity	[4]	[Group56]	139	17.0762	1.6259e-05	0.0135275	{Group56=3.0738671300362237E-6}	{Group56=6.147734260072448E-5}	[ABCG2, ACHE, ACTN1, ACTN4, ADRA2A, ADRA2C, ALDH1A3, ANG, ANXA1, AOC1, APOA4, APOBEC3G, APOE, ASCL1, ASGR1, B4GALT1, BHLHE41, BNIP3L, BOK, BST2, CADM2, CADM3, CAMK2G, CASQ2, CD200, CDH13, CEBPD, CHMP4C, CPQ, CREB3L3, DDR2, DGAT2, DPP4, DPYD, DRD2, ENG, EXT1, FAP, FASN, FBLN5, FGG, FLRT3, FOXP2, FYN, FZD9, G6PD, GBP1, GDF6, GDF7, GDNF, GLIPR2, GRB14, GRIK2, HES1, HEXB, HEYL, HLA-G, HNF4A, ID1, IL6…	[AADAT, ABAT, ABCB10, ABCB9, ABCD1, ABCD2, ABCD3, ABCG1, ABCG2, ABCG4, ACAT1, ACCS, ACHE, ACOT7, ACPP, ACSL6, ACTN1, ACTN2, ACTN3, ACTN4, ACVR1, ADA2, ADAM10, ADD1, ADD2, ADH5, ADIPOQ, ADRA2A, ADRA2C, ADRB2, ADRB3, ADSSL1, AGR2, AGXT, AIMP1, ALDH1A3, ALDH5A1, ALOX5AP, ALS2, ALX1, AMBP, ANG, ANO2, ANO6, ANXA1, ANXA6, ANXA9, AOC1, AOC3, APOA2, APOA4, APOBEC3G, APOBR, APOC2, APOE, APP, ARID3A, ASCL1…	FALSE
GO:0043168	GO_MolecularFunction-GOA_23.02.2017_10h01	anion binding	[3]	[Group07]	426	14.8951	6.38684e-07	0.000555016	{Group07=6.386836147254287E-7}	{Group07=1.9160508441762863E-5}	[ABCA12, ABCA6, ABCB1, ABCB11, ABCC2, ABCC3, ABCC6, ABCG2, ACE, ACSL5, ACSM3, ACSS1, ACTA1, ACTA2, ACTB, ACTG1, ACTG2, ACVRL1, ADAMTS5, ADCY3, ADCY7, ADGRG1, ADSS, AGRN, AKR1B10, AKR1C1, AKR1C2, AKT3, ALDH18A1, ALDH1A3, ALOX15, ALPK1, AMHR2, ANG, ANTXR1, ANXA1, ANXA13, ANXA2, ANXA8, ANXA8L1, AOC1, AOX1, APLP1, APOA1, APOA4, APOB, APOC1, APOC3, APOE, ARAP3, ARF3, ARF4, ARHGDIA, ARHGEF5, ARL4A, ARL…	[4-Nitrophenol, AACS, AADAT, AAK1, AAMP, AARS, AARS2, AARSD1, AASDH, AATK, ABAT, ABCA1, ABCA10, ABCA11P, ABCA12, ABCA13, ABCA2, ABCA3, ABCA4, ABCA5, ABCA6, ABCA7, ABCA8, ABCA9, ABCB1, ABCB10, ABCB11, ABCB4, ABCB5, ABCB6, ABCB7, ABCB8, ABCB9, ABCC1, ABCC10, ABCC11, ABCC12, ABCC13, ABCC2, ABCC3, ABCC4, ABCC5, ABCC6, ABCC8, ABCC9, ABCD1, ABCD2, ABCD3, ABCD4, ABCE1, ABCF1, ABCF2, ABCF3, ABCG1, ABCG2,…	TRUE
GO:0043236	GO_MolecularFunction-GOA_23.02.2017_10h01	laminin binding	[3]	[Group09]	15	46.875	1.17774e-06	0.0010105	{Group09=1.1777428740669894E-6}	{Group09=2.9443571851674733E-5}	[ACHE, ADGRG6, AGRN, CTSS, ECM1, ITGA2, ITGA6, LGALS1, LYPD3, NID1, NTN4, SLIT2, SSC5D, THBS1, TINAGL1]	[ACHE, ADAM9, ADGRG6, AGRN, BCAM, BCAT2, C6orf15, CTSS, DAG1, ECM1, GPC1, ITGA2, ITGA3, ITGA6, ITGA9, ITGB1, LACRT, LGALS1, LGALS3, LRRC15, LYPD3, LYPD5, MLF2, NID1, NTN4, PLEKHA2, RPSA, SHH, SLIT2, SSC5D, THBS1, TINAGL1]	TRUE
GO:0043394	GO_MolecularFunction-GOA_23.02.2017_10h01	proteoglycan binding	[4]	[Group44]	20	52.6316	1.46882e-09	1.32634e-06	{Group44=1.4975006950532423E-7}	{Group44=5.840252710707645E-6}	[AGRN, AZU1, CFH, CHRD, COL5A1, COL5A3, COMP, CTSK, CTSS, FST, GPC3, GPC6, GPNMB, HPSE, NID1, PTN, PTPRF, SLIT2, THBS1, TNC]	[ADA2, AGRN, ATP1A3, AZU1, CFH, CHRD, COL5A1, COL5A3, COMP, CTSB, CTSK, CTSL, CTSS, FCN2, FGF20, FST, GPC1, GPC2, GPC3, GPC4, GPC5, GPC6, GPNMB, HPSE, HPSE2, HRG, NID1, NRG1, PLA2G2D, PTN, PTPRF, PTPRS, SDCBP, SEMA5A, SLIT2, THBS1, TNC, TNNC1]	TRUE
GO:0046873	GO_MolecularFunction-GOA_23.02.2017_10h01	metal ion transmembrane transporter activity	[7]	[Group72]	90	20.0893	9.71767e-07	0.000836692	{Group72=7.025617390940955E-10}	{Group72=3.723577217198706E-8}	[ABCB11, ASIC4, ATP1A2, ATP7B, CACNA1S, CACNA2D3, CACNB3, CACNB4, CACNG4, FAM155A, GPM6A, GPRIN1, GRIK1, GRIK2, GRIK3, GRIN2A, HCN1, ITPR1, ITPR2, KCNA1, KCNA5, KCNB1, KCNC1, KCNC3, KCND1, KCND2, KCND3, KCNE1, KCNE1B, KCNE3, KCNE4, KCNE5, KCNF1, KCNG1, KCNH8, KCNIP1, KCNK1, KCNK13, KCNK3, KCNK5, KCNMA1, KCNMB1, KCNMB2, KCNQ2, KCNS3, KCNT2, MCU, NALCN, NIPA2, ORAI2, PANX1, PDE2A, SCN1A, SCN2A, SCN…	[ABCB11, ABCC8, ABCC9, AQP1, ASIC1, ASIC2, ASIC3, ASIC4, ASIC5, ATOX1, ATP12A, ATP13A1, ATP13A2, ATP13A3, ATP13A4, ATP13A5, ATP1A1, ATP1A2, ATP1A3, ATP1A4, ATP1B1, ATP1B2, ATP1B3, ATP2A1, ATP2A2, ATP2A3, ATP2B1, ATP2B2, ATP2B3, ATP2B4, ATP2C1, ATP2C2, ATP4A, ATP4B, ATP7A, ATP7B, CACFD1, CACNA1A, CACNA1B, CACNA1C, CACNA1D, CACNA1E, CACNA1F, CACNA1G, CACNA1H, CACNA1I, CACNA1S, CACNA2D1, CACNA2D2, C…	FALSE
GO:0046983	GO_MolecularFunction-GOA_23.02.2017_10h01	protein dimerization activity	[3]	[Group56]	201	15.8893	2.49993e-05	0.0206495	{Group56=3.0738671300362237E-6}	{Group56=6.147734260072448E-5}	[ABCG2, ACHE, ACTN1, ACTN4, ADRA2A, ADRA2C, ADRB1, AGTR1, AHR, ALDH1A3, ANG, ANO1, ANXA1, AOC1, APOA4, APOBEC3G, APOE, AR, ARNT2, ASCL1, ASGR1, ATOH8, AXL, B4GALT1, BCL2A1, BCL2L1, BDKRB1, BDKRB2, BHLHE41, BMP2, BMP6, BNIP3L, BOK, BST2, CABYR, CADM2, CADM3, CAMK2G, CAPN2, CASQ2, CD200, CDH13, CEBPD, CHMP4C, CHRNB4, CLCF1, CPQ, CREB3L3, CRLF1, DDR2, DGAT2, DPP4, DPYD, DRD2, EGFR, ENG, EXT1, FAP, F…	[AADAT, ABAT, ABCB10, ABCB9, ABCD1, ABCD2, ABCD3, ABCF2, ABCG1, ABCG2, ABCG4, ABCG5, ABCG8, ABTB2, ACAT1, ACCS, ACHE, ACOT7, ACPP, ACSL6, ACTN1, ACTN2, ACTN3, ACTN4, ACVR1, ADA2, ADAM10, ADCY2, ADCY5, ADD1, ADD2, ADGRL4, ADH5, ADIPOQ, ADIPOR1, ADIPOR2, ADORA1, ADORA2A, ADRA1A, ADRA1B, ADRA1D, ADRA2A, ADRA2C, ADRB1, ADRB2, ADRB3, ADSSL1, AGR2, AGTR1, AGXT, AHR, AHRR, AIFM1, AIMP1, AKR1B1, ALDH1A3,…	FALSE
GO:0048407	GO_MolecularFunction-GOA_23.02.2017_10h01	platelet-derived growth factor binding	[4]	[Group10]	8	72.7273	5.15563e-06	0.00435135	{Group10=5.155628970631681E-6}	{Group10=9.795695044200194E-5}	[COL1A1, COL1A2, COL3A1, COL4A1, COL5A1, COL6A1, PDGFRA, PDGFRB]	[COL1A1, COL1A2, COL2A1, COL3A1, COL4A1, COL5A1, COL6A1, PDGFA, PDGFB, PDGFRA, PDGFRB]	TRUE
GO:0050839	GO_MolecularFunction-GOA_23.02.2017_10h01	cell adhesion molecule binding	[3]	[Group45]	109	22.9958	1.41795e-11	1.30735e-08	{Group45=1.417945214919318E-11}	{Group45=8.224082246532044E-10}	[ACTN1, ACTN4, ADAMTS5, ANXA1, ANXA2, ARHGAP18, BZW1, CADM2, CADM3, CAPG, CD200, CD9, CDC42EP1, CDH1, CDH13, CDH17, CGN, CLDN7, CLIC1, CNN2, CNN3, COL3A1, COL5A1, CORO1B, CPE, CTGF, CTNNA2, CYR61, DIAPH3, DOCK9, DSG2, ECM2, EDIL3, EGFL6, EGFR, EMILIN1, EPB41L1, EPCAM, EPS8L1, EPS8L2, ESM1, EVPL, F11R, FAM129B, FAP, FASN, FBLN1, FBLN5, FBN1, FGB, FGG, FN1, FSCN1, FXYD5, FYN, GPNMB, GPRC5A, ICAM1, …	[ABCF3, ABI1, ACTN1, ACTN2, ACTN3, ACTN4, ADAM10, ADAM11, ADAM15, ADAM17, ADAM2, ADAM22, ADAM23, ADAM8, ADAM9, ADAMTS13, ADAMTS5, ADAMTS8, ADD1, ADGRL1, AFDN, AHNAK, AHSA1, ALDOA, ANGPTL3, ANK3, ANLN, ANXA1, ANXA2, ANXA7, ARFIP1, ARFIP2, ARGLU1, ARHGAP1, ARHGAP18, ARHGEF16, ARMC7, ASAP1, ATIC, ATXN2L, BAG3, BAIAP2, BAIAP2L1, BSG, BZW1, BZW2, CADM1, CADM2, CADM3, CADM4, CALD1, CALR, CAMLG, CAPG, C…	TRUE
GO:0051015	GO_MolecularFunction-GOA_23.02.2017_10h01	actin filament binding	[4, 5]	[Group55]	41	27.1523	4.10483e-07	0.000359172	{Group55=3.493087120385316E-11}	{Group55=1.9561287874157766E-9}	[ACTN1, ACTN4, AIF1, ANTXR1, ANXA8, ANXA8L1, ARPC1B, CORO1B, CORO1C, CORO2A, CTNNA2, CYFIP1, EGFR, ESPN, FSCN1, IQGAP2, LASP1, LIMA1, MYBPC2, MYBPHL, MYH10, MYH11, MYH14, MYH8, MYH9, MYO10, MYO1A, MYO1B, MYO1D, MYOM2, MYOM3, PANX1, PKNOX2, PLS3, SHROOM1, SHROOM4, SHTN1, TAGLN, TPM3, TPM4, VIL1]	[ABL1, ABL2, ACTN1, ACTN2, ACTN3, ACTN4, ACTR2, ACTR3, ADD1, ADD2, ADSSL1, AIF1, AIF1L, AJUBA, ANTXR1, ANXA8, ANXA8L1, ARPC1A, ARPC1B, ARPC2, ARPC3, ARPC4, ARPC5, ARPC5L, BIN1, BLOC1S6, CACNB2, CAPZB, CFL1, CFL2, CLASP2, CORO1A, CORO1B, CORO1C, CORO2A, CORO2B, CORO6, CTNNA1, CTNNA2, CTNNA3, CTNNAL1, CYFIP1, DBNL, DSTN, EEF2, EGFR, ERMN, ESPN, ESPNL, EZR, FLNA, FLNC, FMNL1, FRG1, FSCN1, FSCN2, FSC…	FALSE
GO:0098631	GO_MolecularFunction-GOA_23.02.2017_10h01	protein binding involved in cell adhesion	[3]	[Group46]	19	47.5	3.37218e-08	3.01473e-05	{Group46=3.3721787990514225E-8}	{Group46=1.51748045957314E-6}	[ANXA1, ANXA2, CDC42EP1, CNN3, DSC2, DSC3, DSG2, EMILIN1, EPCAM, ITGA1, ITGA10, ITGA11, ITGA2, NFASC, PKP3, PLXNB3, S100A11, TMOD3, TRIM29]	[ANXA1, ANXA2, BAIAP2, BAIAP2L1, CDC42EP1, CNN3, CTNNA3, CXADR, DSC2, DSC3, DSG2, DSP, DSPP, EMILIN1, EPCAM, GLDN, IGSF9, ITGA1, ITGA10, ITGA11, ITGA2, ITGB1, IZUMO1, JUP, KRT18, MADCAM1, NFASC, NRCAM, PAK4, PDLIM1, PDLIM5, PKP2, PKP3, PLXNB3, PPP1CA, RAB10, S100A11, STXBP6, TMOD3, TRIM29]	TRUE
GO:0098632	GO_MolecularFunction-GOA_23.02.2017_10h01	protein binding involved in cell-cell adhesion	[4]	[Group46]	14	42.4242	1.13684e-05	0.00950397	{Group46=3.3721787990514225E-8}	{Group46=1.51748045957314E-6}	[ANXA1, ANXA2, CDC42EP1, CNN3, DSC2, DSC3, DSG2, EPCAM, NFASC, PKP3, PLXNB3, S100A11, TMOD3, TRIM29]	[ANXA1, ANXA2, BAIAP2, BAIAP2L1, CDC42EP1, CNN3, CTNNA3, CXADR, DSC2, DSC3, DSG2, DSP, DSPP, EPCAM, GLDN, IGSF9, IZUMO1, JUP, KRT18, NFASC, NRCAM, PAK4, PDLIM1, PDLIM5, PKP2, PKP3, PLXNB3, PPP1CA, RAB10, S100A11, STXBP6, TMOD3, TRIM29]	FALSE
GO:0099106	GO_MolecularFunction-GOA_23.02.2017_10h01	ion channel regulator activity	[3]	[Group47]	29	30.8511	1.02115e-06	0.000878193	{Group47=1.0211546710085636E-6}	{Group47=2.6550021446222654E-5}	[CAV3, DPP10, DPP6, DRD2, GRM2, HAMP, HPCAL4, ITPR1, KCNA5, KCNE1, KCNE3, KCNE5, KCNIP1, KCNMB1, KCNMB2, KCNS3, LYNX1, MCUB, NPY, NRXN2, NRXN3, PCSK9, PDZD3, PRKCB, PRKG1, SGK1, STIM1, TMEM110, VAMP8]	[ABCC9, ADRB2, AKAP9, AMBP, AMIGO1, ANKRD36C, ARPP19, CABP4, CAMK2D, CAV1, CAV3, CFTR, CHORDC1, CHP1, CRISP1, DLG1, DPP10, DPP6, DRD2, DRD4, ENSA, FKBP1B, FLNA, GNB2, GRM2, GRM3, GRM7, HAMP, HPCAL4, ITPR1, KCNA5, KCNAB1, KCNAB2, KCNAB3, KCNE1, KCNE2, KCNE3, KCNE5, KCNIP1, KCNIP2, KCNIP3, KCNIP4, KCNK2, KCNMB1, KCNMB2, KCNMB3, KCNMB4, KCNS1, KCNS3, KCNV1, LRRC26, LYNX1, MCUB, NEDD4, NEDD4L, NPY, N…	TRUE

## Sheet: source_publication
CRISPLD1 – a novel conserved target in the transition to human heart failure
Authors: Sara Khadjeh1, 2*†, Vanessa Hindmarsh1 , 2†, Frederike Weber1, 3, Lukas Cyganek2, 3, Ramon O. Vidal4, 5, Setare Torkieh1, Katrin Streckfuss-Bömeke1, 2, Dawid Lbik1, 2, Malte Tiburcy2, 6, Belal A. Mohamed1, 2, Stefan Bonn4,7, 8, Karl Toischer1, 2*†, Gerd Hasenfuss1, 2†.
1 Laboratory of Experimental Cardiology, Clinic for Cardiology and Pneumology, University Medical Center Goettingen, Goettingen, Germany
2 German Centre for Cardiovascular Research (DZHK), partner site Goettingen, Germany
3 Stem Cell Unit, Clinic for Cardiology and Pneumology, University Medical Center Goettingen, Goettingen, Germany
4 German Center for Neurodegenerative Diseases (DZNE) Goettingen Site, Goettingen, Germany
5 Scientific Genomics Platform, BIMSB, Max Delbrück Center for Molecular Medicine, Berlin, Germany
6 Institute of Pharmacology and Toxicology, University Medical Center Goettingen, Goettingen, Germany
7 Center for Molecular Neurobiology Hamburg, Institute of Medical Systems Biology, University Medical Center Hamburg-Eppendorf, Hamburg, Germany
8 German Center for Neurodegenerative Diseases (DZNE), Tuebingen, Germany
† Equally contributing, *Corresponding authors
Address correspondence to: Sara Khadjeh, University Medical Center Göttingen, Clinic for Cardiology and Pneumology, Heart Research Center, Robert-Koch-Str. 42a, 37075 Göttingen, Germany. Phone: +49-(0)551-39 63633, E-Mail: sara.khadjeh@med.uni-goettingen.de
Karl Toischer, University Medical Center Göttingen, Clinic for Cardiology and Pneumology, Robert-Koch-Str. 40, 37075 Göttingen, Germany. Phone: +49-(0)551-39 66318, E-Mail: ktoischer@med.uni-goettingen.de
Keywords
Heart failure, compensated hypertrophy, calcium cycling, iPSC-CM
