# Supplementary material for: CRISPLD1: a novel conserved target in the transition to human heart failure
Source: Basic Res Cardiol. 2020 Mar 7;115(3):27. doi: 10.1007/s00395-020-0784-4 (PMC7060963; doi:10.1007/s00395-020-0784-4)
Supplement: Supplementary file 6 — Supplementary file12 (XLSX 22 kb) [file 395_2020_784_MOESM6_ESM.xlsx]

## Sheet: ClueGO_CRISPLD1-KO_up NodeAttri
GOID	Ontology Source	GOTerm	GOLevels	GOGroups	Nr. Genes	% Associated Genes	Term PValue	Term PValue Corrected with Bonferroni step down	Group PValue	Group PValue Corrected with Bonferroni step down	Associated Genes Found	All Associated Genes	OverViewTerm
http-//reactome.org/PathwayBrowser/#/R-HSA-112314:0053	REACTOME_Pathways_01.03.2017	Neurotransmitter Receptor Binding And Downstream Transmission In The Postsynaptic Cell	[-1]	[Group1]	20	5.8651	0.000144923	0.0252167	{Group1=1.4492349142233475E-4}	{Group1=1.4492349142233475E-4}	[ABCC9, ADCY2, CACNB2, CAMK2A, GABRA4, GNG7, HCN2, HOMER2, KCNAB1, KCNH7, KCNJ11, KCNJ5, KCNQ5, KCNS2, LRRTM2, PPFIA4, PRKCA, SLC1A3, SLC38A1, SYT7]	[ABAT, ABCC8, ABCC9, ACHE, ACTN2, ADCY1, ADCY2, ADCY3, ADCY4, ADCY5, ADCY6, ADCY7, ADCY8, ADCY9, AKAP5, AKAP9, ALDH2, ALDH5A1, AP2A1, APBA1, APBA2, APBA3, ARHGEF9, ARL6IP5, BCHE, BEGAIN, BRAF, CACFD1, CACNA1A, CACNA1B, CACNA1E, CACNA2D1, CACNA2D2, CACNA2D3, CACNB1, CACNB2, CACNB3, CACNB4, CACNG2, CACNG3, CACNG4, CACNG8, CALM1, CALM2, CALM3, CAMK2A, CAMK2B, CAMK2D, CAMK2G, CAMK4, CAMKK1, CASK, CHA…	TRUE
http-//reactome.org/PathwayBrowser/#/R-HSA-112315:0054	REACTOME_Pathways_01.03.2017	Transmission across Chemical Synapses	[-1]	[Group1]	20	5.8651	0.000144923	0.0252167	{Group1=1.4492349142233475E-4}	{Group1=1.4492349142233475E-4}	[ABCC9, ADCY2, CACNB2, CAMK2A, GABRA4, GNG7, HCN2, HOMER2, KCNAB1, KCNH7, KCNJ11, KCNJ5, KCNQ5, KCNS2, LRRTM2, PPFIA4, PRKCA, SLC1A3, SLC38A1, SYT7]	[ABAT, ABCC8, ABCC9, ACHE, ACTN2, ADCY1, ADCY2, ADCY3, ADCY4, ADCY5, ADCY6, ADCY7, ADCY8, ADCY9, AKAP5, AKAP9, ALDH2, ALDH5A1, AP2A1, APBA1, APBA2, APBA3, ARHGEF9, ARL6IP5, BCHE, BEGAIN, BRAF, CACFD1, CACNA1A, CACNA1B, CACNA1E, CACNA2D1, CACNA2D2, CACNA2D3, CACNB1, CACNB2, CACNB3, CACNB4, CACNG2, CACNG3, CACNG4, CACNG8, CALM1, CALM2, CALM3, CAMK2A, CAMK2B, CAMK2D, CAMK2G, CAMK4, CAMKK1, CASK, CHA…	FALSE
http-//reactome.org/PathwayBrowser/#/R-HSA-112316:0055	REACTOME_Pathways_01.03.2017	Neuronal System	[-1]	[Group1]	20	5.8651	0.000144923	0.0252167	{Group1=1.4492349142233475E-4}	{Group1=1.4492349142233475E-4}	[ABCC9, ADCY2, CACNB2, CAMK2A, GABRA4, GNG7, HCN2, HOMER2, KCNAB1, KCNH7, KCNJ11, KCNJ5, KCNQ5, KCNS2, LRRTM2, PPFIA4, PRKCA, SLC1A3, SLC38A1, SYT7]	[ABAT, ABCC8, ABCC9, ACHE, ACTN2, ADCY1, ADCY2, ADCY3, ADCY4, ADCY5, ADCY6, ADCY7, ADCY8, ADCY9, AKAP5, AKAP9, ALDH2, ALDH5A1, AP2A1, APBA1, APBA2, APBA3, ARHGEF9, ARL6IP5, BCHE, BEGAIN, BRAF, CACFD1, CACNA1A, CACNA1B, CACNA1E, CACNA2D1, CACNA2D2, CACNA2D3, CACNB1, CACNB2, CACNB3, CACNB4, CACNG2, CACNG3, CACNG4, CACNG8, CALM1, CALM2, CALM3, CAMK2A, CAMK2B, CAMK2D, CAMK2G, CAMK4, CAMKK1, CASK, CHA…	FALSE
http-//reactome.org/PathwayBrowser/#/R-HSA-977442:1844	REACTOME_Pathways_01.03.2017	GABA A (rho) receptor activation	[-1]	[Group1]	20	5.8651	0.000144923	0.0252167	{Group1=1.4492349142233475E-4}	{Group1=1.4492349142233475E-4}	[ABCC9, ADCY2, CACNB2, CAMK2A, GABRA4, GNG7, HCN2, HOMER2, KCNAB1, KCNH7, KCNJ11, KCNJ5, KCNQ5, KCNS2, LRRTM2, PPFIA4, PRKCA, SLC1A3, SLC38A1, SYT7]	[ABAT, ABCC8, ABCC9, ACHE, ACTN2, ADCY1, ADCY2, ADCY3, ADCY4, ADCY5, ADCY6, ADCY7, ADCY8, ADCY9, AKAP5, AKAP9, ALDH2, ALDH5A1, AP2A1, APBA1, APBA2, APBA3, ARHGEF9, ARL6IP5, BCHE, BEGAIN, BRAF, CACFD1, CACNA1A, CACNA1B, CACNA1E, CACNA2D1, CACNA2D2, CACNA2D3, CACNB1, CACNB2, CACNB3, CACNB4, CACNG2, CACNG3, CACNG4, CACNG8, CALM1, CALM2, CALM3, CAMK2A, CAMK2B, CAMK2D, CAMK2G, CAMK4, CAMKK1, CASK, CHA…	FALSE
http-//reactome.org/PathwayBrowser/#/R-HSA-977443:1845	REACTOME_Pathways_01.03.2017	GABA receptor activation	[-1]	[Group1]	20	5.8651	0.000144923	0.0252167	{Group1=1.4492349142233475E-4}	{Group1=1.4492349142233475E-4}	[ABCC9, ADCY2, CACNB2, CAMK2A, GABRA4, GNG7, HCN2, HOMER2, KCNAB1, KCNH7, KCNJ11, KCNJ5, KCNQ5, KCNS2, LRRTM2, PPFIA4, PRKCA, SLC1A3, SLC38A1, SYT7]	[ABAT, ABCC8, ABCC9, ACHE, ACTN2, ADCY1, ADCY2, ADCY3, ADCY4, ADCY5, ADCY6, ADCY7, ADCY8, ADCY9, AKAP5, AKAP9, ALDH2, ALDH5A1, AP2A1, APBA1, APBA2, APBA3, ARHGEF9, ARL6IP5, BCHE, BEGAIN, BRAF, CACFD1, CACNA1A, CACNA1B, CACNA1E, CACNA2D1, CACNA2D2, CACNA2D3, CACNB1, CACNB2, CACNB3, CACNB4, CACNG2, CACNG3, CACNG4, CACNG8, CALM1, CALM2, CALM3, CAMK2A, CAMK2B, CAMK2D, CAMK2G, CAMK4, CAMKK1, CASK, CHA…	FALSE
GO:0005216	GO_MolecularFunction-GOA_23.02.2017_10h01	ion channel activity	[5, 6]	[Group3]	24	5.51724	0.000117211	0.0206291	{Group3=6.931326119934041E-5}	{Group3=1.3862652239868083E-4}	[ABCC9, CACNA1G, CACNB2, CATSPER2, CLCN4, CLCNKA, CLU, GABRA4, GRID1, HCN2, IL1RAPL1, KCNAB1, KCNH7, KCNJ11, KCNJ5, KCNQ5, KCNS2, KCNT1, PKD2L2, RYR2, SCN4B, SCN5A, SLC1A4, SLC26A7]	[ABCC8, ABCC9, ANO1, ANO10, ANO2, ANO3, ANO4, ANO5, ANO6, ANO7, ANO8, ANO9, ANXA6, APOL1, AQP1, AQP6, ASIC1, ASIC2, ASIC3, ASIC4, ASIC5, BEST1, BEST2, BEST3, BEST4, BSND, C12orf76, CACFD1, CACNA1A, CACNA1B, CACNA1C, CACNA1D, CACNA1E, CACNA1F, CACNA1G, CACNA1H, CACNA1I, CACNA1S, CACNA2D1, CACNA2D2, CACNA2D3, CACNA2D4, CACNB1, CACNB2, CACNB3, CACNB4, CACNG1, CACNG2, CACNG3, CACNG4, CACNG5, CACNG6, …	FALSE
GO:0005244	GO_MolecularFunction-GOA_23.02.2017_10h01	voltage-gated ion channel activity	[6, 7]	[Group3]	16	8.0402	1.67037e-05	0.00302337	{Group3=6.931326119934041E-5}	{Group3=1.3862652239868083E-4}	[CACNA1G, CACNB2, CATSPER2, CLCN4, CLCNKA, HCN2, IL1RAPL1, KCNAB1, KCNH7, KCNJ11, KCNJ5, KCNQ5, KCNS2, KCNT1, SCN4B, SCN5A]	[ABCC8, ANO1, ANO6, BSND, CACNA1A, CACNA1B, CACNA1C, CACNA1D, CACNA1E, CACNA1F, CACNA1G, CACNA1H, CACNA1I, CACNA1S, CACNA2D1, CACNA2D2, CACNA2D3, CACNA2D4, CACNB1, CACNB2, CACNB3, CACNB4, CACNG1, CACNG2, CACNG3, CACNG4, CACNG5, CACNG6, CACNG7, CACNG8, CALHM1, CATSPER1, CATSPER2, CATSPER3, CATSPER4, CLCA3P, CLCN1, CLCN2, CLCN3, CLCN4, CLCN5, CLCN6, CLCN7, CLCNKA, CLCNKB, CLIC1, CLIC2, CLIC3, CLIC4…	TRUE
GO:0005248	GO_MolecularFunction-GOA_23.02.2017_10h01	voltage-gated sodium channel activity	[8, 9, 10]	[Group0]	5	20	0.000235257	0.0406995	{Group0=7.620597859094662E-7}	{Group0=3.0482391436378646E-6}	[CACNA1G, CATSPER2, HCN2, SCN4B, SCN5A]	[CACNA1G, CACNA1H, CACNA1I, CATSPER2, ENTHD1, HCN1, HCN2, HCN3, HCN4, PKD2, PRKD2, SCN10A, SCN11A, SCN1A, SCN1B, SCN2A, SCN2B, SCN3A, SCN3B, SCN4A, SCN4B, SCN5A, SCN7A, SCN8A, SCN9A]	FALSE
GO:0008324	GO_MolecularFunction-GOA_23.02.2017_10h01	cation transmembrane transporter activity	[5]	[Group2]	35	5.16224	1.03536e-05	0.00188435	{Group2=7.580449566696284E-6}	{Group2=2.274134870008885E-5}	[ABCC9, ATP6V0A2, ATP6V0C, CACNA1G, CACNB2, CAPS2, CATSPER2, CLU, F3, HCN2, IL1RAPL1, KCNAB1, KCNH7, KCNJ11, KCNJ5, KCNQ5, KCNS2, KCNT1, NIPAL1, PKD2L2, RYR2, SCN4B, SCN5A, SLC10A5, SLC12A6, SLC12A7, SLC13A4, SLC1A3, SLC1A4, SLC22A4, SLC28A3, SLC34A3, SLC38A1, SLC39A8, SLC47A1]	[ABCB11, ABCC8, ABCC9, ANO1, ANO10, ANO6, AQP1, ASIC1, ASIC2, ASIC3, ASIC4, ASIC5, ATOX1, ATP12A, ATP13A1, ATP13A2, ATP13A3, ATP13A4, ATP13A5, ATP1A1, ATP1A2, ATP1A3, ATP1A4, ATP1B1, ATP1B2, ATP1B3, ATP1B4, ATP2A1, ATP2A2, ATP2A3, ATP2B1, ATP2B2, ATP2B3, ATP2B4, ATP2C1, ATP2C2, ATP4A, ATP4B, ATP5A1, ATP5B, ATP5C1, ATP5D, ATP5E, ATP5EP2, ATP5F1, ATP5G1, ATP5G2, ATP5G3, ATP5H, ATP5I, ATP5J, ATP5L, …	FALSE
GO:0015075	GO_MolecularFunction-GOA_23.02.2017_10h01	ion transmembrane transporter activity	[4]	[Group2]	44	4.9162	3.07359e-06	0.000565541	{Group2=7.580449566696284E-6}	{Group2=2.274134870008885E-5}	[ABCC5, ABCC9, ATP6V0A2, ATP6V0C, CACNA1G, CACNB2, CAPS2, CATSPER2, CLCN4, CLCNKA, CLU, F3, GABRA4, GJA1, GRID1, HCN2, IL1RAPL1, KCNAB1, KCNH7, KCNJ11, KCNJ5, KCNQ5, KCNS2, KCNT1, NIPAL1, PKD2L2, RYR2, SCN4B, SCN5A, SLC10A5, SLC12A6, SLC12A7, SLC13A4, SLC16A12, SLC1A3, SLC1A4, SLC22A4, SLC26A7, SLC28A3, SLC34A3, SLC38A1, SLC39A8, SLC47A1, SLCO1A2]	[ABCA1, ABCB11, ABCC1, ABCC10, ABCC11, ABCC2, ABCC3, ABCC4, ABCC5, ABCC6, ABCC8, ABCC9, ADAMTS8, AKR1C4, ANKH, ANO1, ANO10, ANO2, ANO3, ANO4, ANO5, ANO6, ANO7, ANO8, ANO9, ANXA6, APOL1, AQP1, AQP6, AQP9, ASIC1, ASIC2, ASIC3, ASIC4, ASIC5, ASNA1, ATOX1, ATP11B, ATP12A, ATP13A1, ATP13A2, ATP13A3, ATP13A4, ATP13A5, ATP1A1, ATP1A2, ATP1A3, ATP1A4, ATP1B1, ATP1B2, ATP1B3, ATP1B4, ATP2A1, ATP2A2, ATP2A…	FALSE
GO:0015077	GO_MolecularFunction-GOA_23.02.2017_10h01	monovalent inorganic cation transmembrane transporter activity	[7]	[Group0, Group2]	26	6.91489	7.6206e-07	0.000141743	{Group0=7.620597859094662E-7, Group2=7.580449566696284E-6}	{Group0=3.0482391436378646E-6, Group2=2.274134870008885E-5}	[ABCC9, ATP6V0A2, ATP6V0C, CACNA1G, CAPS2, CATSPER2, CLU, HCN2, KCNAB1, KCNH7, KCNJ11, KCNJ5, KCNQ5, KCNS2, KCNT1, SCN4B, SCN5A, SLC10A5, SLC12A6, SLC12A7, SLC13A4, SLC1A3, SLC28A3, SLC34A3, SLC38A1, SLC47A1]	[ABCB11, ABCC8, ABCC9, AQP1, ASIC1, ASIC2, ASIC3, ASIC4, ASIC5, ATP12A, ATP1A1, ATP1A2, ATP1A3, ATP1A4, ATP1B1, ATP1B2, ATP1B3, ATP1B4, ATP4A, ATP4B, ATP5A1, ATP5B, ATP5C1, ATP5D, ATP5E, ATP5EP2, ATP5F1, ATP5G1, ATP5G2, ATP5G3, ATP5H, ATP5I, ATP5J, ATP5L, ATP5L2, ATP5O, ATP5S, ATP6, ATP6AP1, ATP6AP1L, ATP6V0A1, ATP6V0A2, ATP6V0A4, ATP6V0B, ATP6V0C, ATP6V0D1, ATP6V0D2, ATP6V0E1, ATP6V0E2, ATP6V1A,…	TRUE
GO:0015081	GO_MolecularFunction-GOA_23.02.2017_10h01	sodium ion transmembrane transporter activity	[8]	[Group0, Group2]	13	8.33333	7.10245e-05	0.0126424	{Group0=7.620597859094662E-7, Group2=7.580449566696284E-6}	{Group0=3.0482391436378646E-6, Group2=2.274134870008885E-5}	[CACNA1G, CAPS2, CATSPER2, CLU, HCN2, SCN4B, SCN5A, SLC10A5, SLC13A4, SLC1A3, SLC28A3, SLC34A3, SLC38A1]	[ABCB11, ASIC1, ASIC2, ASIC3, ASIC4, ASIC5, ATP12A, ATP1A1, ATP1A2, ATP1A3, ATP1A4, ATP1B1, ATP1B2, ATP1B3, ATP4A, CACNA1G, CACNA1H, CACNA1I, CADPS2, CAPS2, CATSPER2, CLU, CNNM4, ENTHD1, FXYD2, GRIK1, GRIK2, GRIK3, GRIK4, GRIK5, HCN1, HCN2, HCN3, HCN4, KCNK1, NALCN, PKD2, PKD2L1, PRKD2, SCN10A, SCN11A, SCN1A, SCN1B, SCN2A, SCN2B, SCN3A, SCN3B, SCN4A, SCN4B, SCN5A, SCN7A, SCN8A, SCN9A, SCNN1A, SCN…	FALSE
GO:0015267	GO_MolecularFunction-GOA_23.02.2017_10h01	channel activity	[4]	[Group3]	26	5.42797	6.76225e-05	0.0121721	{Group3=6.931326119934041E-5}	{Group3=1.3862652239868083E-4}	[ABCC9, CACNA1G, CACNB2, CATSPER2, CLCN4, CLCNKA, CLU, GABRA4, GJA1, GRID1, HCN2, IL1RAPL1, KCNAB1, KCNH7, KCNJ11, KCNJ5, KCNQ5, KCNS2, KCNT1, MIPEP, PKD2L2, RYR2, SCN4B, SCN5A, SLC1A4, SLC26A7]	[ABCC8, ABCC9, ANO1, ANO10, ANO2, ANO3, ANO4, ANO5, ANO6, ANO7, ANO8, ANO9, ANXA6, APOL1, AQP1, AQP10, AQP2, AQP3, AQP4, AQP5, AQP6, AQP7, AQP8, AQP9, ASIC1, ASIC2, ASIC3, ASIC4, ASIC5, BAX, BCL2, BEST1, BEST2, BEST3, BEST4, BSND, C12orf76, CACFD1, CACNA1A, CACNA1B, CACNA1C, CACNA1D, CACNA1E, CACNA1F, CACNA1G, CACNA1H, CACNA1I, CACNA1S, CACNA2D1, CACNA2D2, CACNA2D3, CACNA2D4, CACNB1, CACNB2, CACN…	FALSE
GO:0022803	GO_MolecularFunction-GOA_23.02.2017_10h01	passive transmembrane transporter activity	[3]	[Group3]	26	5.41667	6.93133e-05	0.0124071	{Group3=6.931326119934041E-5}	{Group3=1.3862652239868083E-4}	[ABCC9, CACNA1G, CACNB2, CATSPER2, CLCN4, CLCNKA, CLU, GABRA4, GJA1, GRID1, HCN2, IL1RAPL1, KCNAB1, KCNH7, KCNJ11, KCNJ5, KCNQ5, KCNS2, KCNT1, MIPEP, PKD2L2, RYR2, SCN4B, SCN5A, SLC1A4, SLC26A7]	[ABCC8, ABCC9, ANO1, ANO10, ANO2, ANO3, ANO4, ANO5, ANO6, ANO7, ANO8, ANO9, ANXA6, APOL1, AQP1, AQP10, AQP2, AQP3, AQP4, AQP5, AQP6, AQP7, AQP8, AQP9, ASIC1, ASIC2, ASIC3, ASIC4, ASIC5, BAX, BCL2, BEST1, BEST2, BEST3, BEST4, BSND, C12orf76, CACFD1, CACNA1A, CACNA1B, CACNA1C, CACNA1D, CACNA1E, CACNA1F, CACNA1G, CACNA1H, CACNA1I, CACNA1S, CACNA2D1, CACNA2D2, CACNA2D3, CACNA2D4, CACNB1, CACNB2, CACN…	FALSE
GO:0022832	GO_MolecularFunction-GOA_23.02.2017_10h01	voltage-gated channel activity	[6]	[Group3]	16	8.0402	1.67037e-05	0.00302337	{Group3=6.931326119934041E-5}	{Group3=1.3862652239868083E-4}	[CACNA1G, CACNB2, CATSPER2, CLCN4, CLCNKA, HCN2, IL1RAPL1, KCNAB1, KCNH7, KCNJ11, KCNJ5, KCNQ5, KCNS2, KCNT1, SCN4B, SCN5A]	[ABCC8, ANO1, ANO6, BSND, CACNA1A, CACNA1B, CACNA1C, CACNA1D, CACNA1E, CACNA1F, CACNA1G, CACNA1H, CACNA1I, CACNA1S, CACNA2D1, CACNA2D2, CACNA2D3, CACNA2D4, CACNB1, CACNB2, CACNB3, CACNB4, CACNG1, CACNG2, CACNG3, CACNG4, CACNG5, CACNG6, CACNG7, CACNG8, CALHM1, CATSPER1, CATSPER2, CATSPER3, CATSPER4, CLCA3P, CLCN1, CLCN2, CLCN3, CLCN4, CLCN5, CLCN6, CLCN7, CLCNKA, CLCNKB, CLIC1, CLIC2, CLIC3, CLIC4…	FALSE
GO:0022836	GO_MolecularFunction-GOA_23.02.2017_10h01	gated channel activity	[5]	[Group3]	20	5.95238	0.000118845	0.0207978	{Group3=6.931326119934041E-5}	{Group3=1.3862652239868083E-4}	[CACNA1G, CACNB2, CATSPER2, CLCN4, CLCNKA, CLU, GABRA4, GRID1, HCN2, IL1RAPL1, KCNAB1, KCNH7, KCNJ11, KCNJ5, KCNQ5, KCNS2, KCNT1, RYR2, SCN4B, SCN5A]	[ABCC8, ANO1, ANO10, ANO2, ANO3, ANO4, ANO5, ANO6, ANO7, ANO8, ANO9, ANXA6, AQP1, ASIC1, ASIC2, ASIC3, ASIC5, BEST1, BSND, C12orf76, CACNA1A, CACNA1B, CACNA1C, CACNA1D, CACNA1E, CACNA1F, CACNA1G, CACNA1H, CACNA1I, CACNA1S, CACNA2D1, CACNA2D2, CACNA2D3, CACNA2D4, CACNB1, CACNB2, CACNB3, CACNB4, CACNG1, CACNG2, CACNG3, CACNG4, CACNG5, CACNG6, CACNG7, CACNG8, CALHM1, CALM1, CATSPER1, CATSPER2, CATSP…	FALSE
GO:0022838	GO_MolecularFunction-GOA_23.02.2017_10h01	substrate-specific channel activity	[4, 5]	[Group3]	25	5.58036	7.42115e-05	0.0131354	{Group3=6.931326119934041E-5}	{Group3=1.3862652239868083E-4}	[ABCC9, CACNA1G, CACNB2, CATSPER2, CLCN4, CLCNKA, CLU, GABRA4, GRID1, HCN2, IL1RAPL1, KCNAB1, KCNH7, KCNJ11, KCNJ5, KCNQ5, KCNS2, KCNT1, MIPEP, PKD2L2, RYR2, SCN4B, SCN5A, SLC1A4, SLC26A7]	[ABCC8, ABCC9, ANO1, ANO10, ANO2, ANO3, ANO4, ANO5, ANO6, ANO7, ANO8, ANO9, ANXA6, APOL1, AQP1, AQP10, AQP2, AQP3, AQP4, AQP5, AQP6, AQP7, AQP8, AQP9, ASIC1, ASIC2, ASIC3, ASIC4, ASIC5, BEST1, BEST2, BEST3, BEST4, BSND, C12orf76, CACFD1, CACNA1A, CACNA1B, CACNA1C, CACNA1D, CACNA1E, CACNA1F, CACNA1G, CACNA1H, CACNA1I, CACNA1S, CACNA2D1, CACNA2D2, CACNA2D3, CACNA2D4, CACNB1, CACNB2, CACNB3, CACNB4,…	FALSE
GO:0022843	GO_MolecularFunction-GOA_23.02.2017_10h01	voltage-gated cation channel activity	[7, 8]	[Group3]	11	8.20895	0.000288308	0.049589	{Group3=6.931326119934041E-5}	{Group3=1.3862652239868083E-4}	[CACNA1G, CACNB2, HCN2, IL1RAPL1, KCNAB1, KCNH7, KCNJ11, KCNJ5, KCNQ5, KCNS2, KCNT1]	[ABCC8, CACNA1A, CACNA1B, CACNA1C, CACNA1D, CACNA1E, CACNA1F, CACNA1G, CACNA1H, CACNA1I, CACNA1S, CACNA2D1, CACNA2D2, CACNA2D4, CACNB1, CACNB2, CACNB3, CACNB4, CACNG1, CACNG2, CACNG3, CACNG4, CACNG5, CACNG6, CACNG7, CACNG8, CALHM1, CATSPER1, CATSPER3, CATSPER4, CNGA1, CNGA2, CNGA3, CNGA4, CNGB1, CNGB3, ENTHD1, GAS6, GRM7, HCN1, HCN2, HCN3, HCN4, HVCN1, IL1RAPL1, ITGAV, KCNA1, KCNA10, KCNA2, KCNA3…	FALSE
GO:0022890	GO_MolecularFunction-GOA_23.02.2017_10h01	inorganic cation transmembrane transporter activity	[6]	[Group2]	33	5.80986	1.30951e-06	0.000242259	{Group2=7.580449566696284E-6}	{Group2=2.274134870008885E-5}	[ABCC9, ATP6V0A2, ATP6V0C, CACNA1G, CACNB2, CAPS2, CATSPER2, CLU, F3, HCN2, IL1RAPL1, KCNAB1, KCNH7, KCNJ11, KCNJ5, KCNQ5, KCNS2, KCNT1, NIPAL1, PKD2L2, RYR2, SCN4B, SCN5A, SLC10A5, SLC12A6, SLC12A7, SLC13A4, SLC1A3, SLC28A3, SLC34A3, SLC38A1, SLC39A8, SLC47A1]	[ABCB11, ABCC8, ABCC9, AQP1, ASIC1, ASIC2, ASIC3, ASIC4, ASIC5, ATOX1, ATP12A, ATP13A1, ATP13A2, ATP13A3, ATP13A4, ATP13A5, ATP1A1, ATP1A2, ATP1A3, ATP1A4, ATP1B1, ATP1B2, ATP1B3, ATP1B4, ATP2A1, ATP2A2, ATP2A3, ATP2B1, ATP2B2, ATP2B3, ATP2B4, ATP2C1, ATP2C2, ATP4A, ATP4B, ATP5A1, ATP5B, ATP5C1, ATP5D, ATP5E, ATP5EP2, ATP5F1, ATP5G1, ATP5G2, ATP5G3, ATP5H, ATP5I, ATP5J, ATP5L, ATP5L2, ATP5O, ATP5…	FALSE
GO:0022891	GO_MolecularFunction-GOA_23.02.2017_10h01	substrate-specific transmembrane transporter activity	[3]	[Group2]	45	4.66805	7.58045e-06	0.00138722	{Group2=7.580449566696284E-6}	{Group2=2.274134870008885E-5}	[ABCC5, ABCC9, ATP6V0A2, ATP6V0C, CACNA1G, CACNB2, CAPS2, CATSPER2, CLCN4, CLCNKA, CLU, F3, GABRA4, GJA1, GRID1, HCN2, IL1RAPL1, KCNAB1, KCNH7, KCNJ11, KCNJ5, KCNQ5, KCNS2, KCNT1, MIPEP, NIPAL1, PKD2L2, RYR2, SCN4B, SCN5A, SLC10A5, SLC12A6, SLC12A7, SLC13A4, SLC16A12, SLC1A3, SLC1A4, SLC22A4, SLC26A7, SLC28A3, SLC34A3, SLC38A1, SLC39A8, SLC47A1, SLCO1A2]	[ABCA1, ABCB11, ABCB9, ABCC1, ABCC10, ABCC11, ABCC2, ABCC3, ABCC4, ABCC5, ABCC6, ABCC8, ABCC9, ADAMTS8, AKR1C4, ANKH, ANO1, ANO10, ANO2, ANO3, ANO4, ANO5, ANO6, ANO7, ANO8, ANO9, ANXA6, APOL1, AQP1, AQP10, AQP2, AQP3, AQP4, AQP5, AQP6, AQP7, AQP8, AQP9, ASIC1, ASIC2, ASIC3, ASIC4, ASIC5, ASNA1, ATOX1, ATP11B, ATP12A, ATP13A1, ATP13A2, ATP13A3, ATP13A4, ATP13A5, ATP1A1, ATP1A2, ATP1A3, ATP1A4, ATP…	FALSE
GO:0046873	GO_MolecularFunction-GOA_23.02.2017_10h01	metal ion transmembrane transporter activity	[7]	[Group2]	30	6.69643	2.12337e-07	3.9707e-05	{Group2=7.580449566696284E-6}	{Group2=2.274134870008885E-5}	[ABCC9, CACNA1G, CACNB2, CAPS2, CATSPER2, CLU, F3, HCN2, IL1RAPL1, KCNAB1, KCNH7, KCNJ11, KCNJ5, KCNQ5, KCNS2, KCNT1, NIPAL1, PKD2L2, RYR2, SCN4B, SCN5A, SLC10A5, SLC12A6, SLC12A7, SLC13A4, SLC1A3, SLC28A3, SLC34A3, SLC38A1, SLC39A8]	[ABCB11, ABCC8, ABCC9, AQP1, ASIC1, ASIC2, ASIC3, ASIC4, ASIC5, ATOX1, ATP12A, ATP13A1, ATP13A2, ATP13A3, ATP13A4, ATP13A5, ATP1A1, ATP1A2, ATP1A3, ATP1A4, ATP1B1, ATP1B2, ATP1B3, ATP2A1, ATP2A2, ATP2A3, ATP2B1, ATP2B2, ATP2B3, ATP2B4, ATP2C1, ATP2C2, ATP4A, ATP4B, ATP7A, ATP7B, CACFD1, CACNA1A, CACNA1B, CACNA1C, CACNA1D, CACNA1E, CACNA1F, CACNA1G, CACNA1H, CACNA1I, CACNA1S, CACNA2D1, CACNA2D2, C…	TRUE
GO:1905030	GO_MolecularFunction-GOA_23.02.2017_10h01	voltage-gated ion channel activity involved in regulation of postsynaptic membrane potential	[7, 8]	[Group0]	5	20	0.000235257	0.0406995	{Group0=7.620597859094662E-7}	{Group0=3.0482391436378646E-6}	[CACNA1G, CATSPER2, HCN2, SCN4B, SCN5A]	[CACNA1G, CACNA1H, CACNA1I, CATSPER2, ENTHD1, HCN1, HCN2, HCN3, HCN4, PKD2, PRKD2, SCN10A, SCN11A, SCN1A, SCN1B, SCN2A, SCN2B, SCN3A, SCN3B, SCN4A, SCN4B, SCN5A, SCN7A, SCN8A, SCN9A]	FALSE

## Sheet: source_publication
CRISPLD1 – a novel conserved target in the transition to human heart failure
Authors: Sara Khadjeh1, 2*†, Vanessa Hindmarsh1 , 2†, Frederike Weber1, 3, Lukas Cyganek2, 3, Ramon O. Vidal4, 5, Setare Torkieh1, Katrin Streckfuss-Bömeke1, 2, Dawid Lbik1, 2, Malte Tiburcy2, 6, Belal A. Mohamed1, 2, Stefan Bonn4,7, 8, Karl Toischer1, 2*†, Gerd Hasenfuss1, 2†.
1 Laboratory of Experimental Cardiology, Clinic for Cardiology and Pneumology, University Medical Center Goettingen, Goettingen, Germany
2 German Centre for Cardiovascular Research (DZHK), partner site Goettingen, Germany
3 Stem Cell Unit, Clinic for Cardiology and Pneumology, University Medical Center Goettingen, Goettingen, Germany
4 German Center for Neurodegenerative Diseases (DZNE) Goettingen Site, Goettingen, Germany
5 Scientific Genomics Platform, BIMSB, Max Delbrück Center for Molecular Medicine, Berlin, Germany
6 Institute of Pharmacology and Toxicology, University Medical Center Goettingen, Goettingen, Germany
7 Center for Molecular Neurobiology Hamburg, Institute of Medical Systems Biology, University Medical Center Hamburg-Eppendorf, Hamburg, Germany
8 German Center for Neurodegenerative Diseases (DZNE), Tuebingen, Germany
† Equally contributing, *Corresponding authors
Address correspondence to: Sara Khadjeh, University Medical Center Göttingen, Clinic for Cardiology and Pneumology, Heart Research Center, Robert-Koch-Str. 42a, 37075 Göttingen, Germany. Phone: +49-(0)551-39 63633, E-Mail: sara.khadjeh@med.uni-goettingen.de
Karl Toischer, University Medical Center Göttingen, Clinic for Cardiology and Pneumology, Robert-Koch-Str. 40, 37075 Göttingen, Germany. Phone: +49-(0)551-39 66318, E-Mail: ktoischer@med.uni-goettingen.de
Keywords
Heart failure, compensated hypertrophy, calcium cycling, iPSC-CM
