# Supplementary material for: CRISPLD1: a novel conserved target in the transition to human heart failure
Source: Basic Res Cardiol. 2020 Mar 7;115(3):27. doi: 10.1007/s00395-020-0784-4 (PMC7060963; doi:10.1007/s00395-020-0784-4)
Supplement: Supplementary file 7 — Supplementary file13 (XLSX 31 kb) [file 395_2020_784_MOESM7_ESM.xlsx]

## Sheet: Blatt1
ensembl_gene_id	external_gene_name	description	chromosome_name	start_position	end_position	strand	gene_biotype	baseMean	baseMeanCtrl	baseMeanTreat	log2FoldChange	padj	Ctrl1-1	Ctrl1-2	Ctrl1-3	Ctrl2-1	Ctrl2-2	Ctrl2-3	Ctrl3-1	Ctrl3-2	Ctrl3-3	Ctrl4-1	Ctrl4-2	Ctrl4-3	KO6-1	KO6-2	KO6-3	KO7-1	KO7-2	KO7-3	KO9-1	KO9-2	KO9-3	KO10-1	KO10-2	KO10-3
ENSG00000078295	ADCY2	adenylate cyclase 2 [Source:HGNC Symbol;Acc:HGNC:233]	5	7396208	7830081	1	protein_coding	76.9469	61.9794	91.9145	0.509719	0.0330359	85.7911	84.4132	84.367	62.1073	75.6345	76.198	43.0712	42.2461	25.115	49.485	54.9127	60.4116	47.8099	57.0364	59.6235	134.497	64.1828	90.4086	112.54	117.365	120.054	87.6872	116.095	95.674
ENSG00000138031	ADCY3	adenylate cyclase 3 [Source:HGNC Symbol;Acc:HGNC:234]	2	24819169	24919839	-1	protein_coding	73.538	112.267	34.8088	-1.4069	9.03509e-07	43.7955	49.6548	28.6383	135.808	214.173	173.177	134.902	113.111	106.739	122.166	117.261	107.78	49.7613	33.3609	27.9865	7.97019	48.6547	53.8604	33.0006	0	46.8962	44.5743	30.25	41.3909
ENSG00000121281	ADCY7	adenylate cyclase 7 [Source:HGNC Symbol;Acc:HGNC:238]	16	50246137	50318135	1	protein_coding	41.2199	57.9208	24.5191	-1.01703	0.000199238	31.7967	27.8067	23.2203	39.7487	86.8674	68.5012	79.641	57.9181	53.3693	89.6915	79.509	56.9791	20.4899	12.9139	19.4689	14.9441	44.5139	44.2425	27.9235	0	28.763	30.6905	16.3514	33.927
ENSG00000170214	ADRA1B	adrenoceptor alpha 1B [Source:HGNC Symbol;Acc:HGNC:278]	5	159865080	159972544	1	protein_coding	34.8246	24.9617	44.6874	0.58125	0.0431993	23.9975	16.8826	19.3502	38.0925	37.4428	34.6355	23.5672	26.5742	32.9634	11.598	20.0203	14.4164	15.6114	16.1424	20.6857	47.8211	50.7251	33.6628	51.6163	117.365	43.1445	46.7665	38.4257	54.2831
ENSG00000043591	ADRB1	adrenoceptor beta 1 [Source:HGNC Symbol;Acc:HGNC:285]	10	114044056	114046908	1	protein_coding	30.5562	49.983	11.1295	-1.51556	0.000266146	5.99938	11.9172	7.74009	166.448	97.3514	96.2096	29.2559	54.5111	41.5967	35.5673	29.1724	24.0273	2.92713	3.22848	2.43361	18.9292	12.4225	5.77076	21.1542	0	19.3838	17.5374	11.446	18.3206
ENSG00000144891	AGTR1	angiotensin II receptor type 1 [Source:HGNC Symbol;Acc:HGNC:336]	3	148697784	148743008	1	protein_coding	28.5898	53.8903	3.28921	-2.20777	1.39584e-06	2.39975	0	2.32203	119.246	161.004	198.577	7.31397	16.3533	10.9878	44.8458	31.4604	52.1736	2.92713	2.15232	2.43361	0	2.07041	2.88538	5.92318	0	4.37698	3.65363	4.90541	8.14247
ENSG00000117020	AKT3	AKT serine/threonine kinase 3 [Source:HGNC Symbol;Acc:HGNC:393]	1	243488233	243851079	-1	protein_coding	474.34	591.112	357.568	-0.71407	1.19627e-14	554.343	577.982	619.207	625.214	638.775	690.4	469.72	464.707	457.564	689.697	727.021	578.715	327.839	352.98	322.454	312.83	367.498	367.405	345.237	352.094	386.425	398.246	338.473	419.337
ENSG00000018625	ATP1A2	ATPase Na+/K+ transporting subunit alpha 2 [Source:HGNC Symbol;Acc:HGNC:800]	1	160115759	160143591	1	protein_coding	782.685	1026.82	538.546	-0.874931	0.000302358	760.721	722.975	599.083	669.931	897.13	653.456	876.864	1116.8	619.241	1748.98	1935.67	1721.04	348.329	350.828	372.343	514.077	299.175	440.501	781.013	586.824	773.475	559.737	780.777	655.469
ENSG00000081248	CACNA1S	calcium voltage-gated channel subunit alpha1 S [Source:HGNC Symbol;Acc:HGNC:1397]	1	201039512	201112566	-1	protein_coding	5.58327	9.87871	1.28783	-1.49056	0.00208036	16.7983	23.8343	26.3163	2.48429	3.74428	2.30903	1.62533	3.40694	0	11.598	18.8762	7.55145	0	3.22848	1.21681	0	1.03521	0.961794	0	0	0	4.38436	3.27027	1.35708
ENSG00000157445	CACNA2D3	calcium voltage-gated channel auxiliary subunit alpha2delta 3 [Source:HGNC Symbol;Acc:HGNC:15460]	3	54122547	55074557	1	protein_coding	40.6986	71.952	9.44521	-2.28603	6.23823e-11	152.984	184.716	158.672	53.8263	71.8903	58.4954	48.7598	38.1578	31.3937	25.5157	24.5963	14.4164	18.5385	13.9901	14.6017	11.9553	6.21124	7.69435	8.46168	0	10.6298	12.4224	4.08784	4.74977
ENSG00000165995	CACNB2	calcium voltage-gated channel auxiliary subunit beta 2 [Source:HGNC Symbol;Acc:HGNC:1402]	10	18140677	18543557	1	protein_coding	985.48	812.98	1157.98	0.517367	0.000107158	857.911	1055.66	888.563	529.982	537.679	506.447	996.326	973.705	911.988	759.285	847.143	891.071	1307.45	1189.16	1138.93	941.478	1207.05	1207.05	975.632	938.918	1108	1308.73	1250.88	1322.47
ENSG00000167535	CACNB3	calcium voltage-gated channel auxiliary subunit beta 3 [Source:HGNC Symbol;Acc:HGNC:1403]	12	48813794	48828941	1	protein_coding	434.954	553.148	316.76	-0.759236	4.7494e-11	446.354	394.259	445.055	611.136	575.871	568.791	540.421	736.581	661.623	530.417	589.739	537.526	305.398	298.096	289.6	229.143	356.111	271.226	352.852	234.73	406.434	363.902	308.223	385.41
ENSG00000182389	CACNB4	calcium voltage-gated channel auxiliary subunit beta 4 [Source:HGNC Symbol;Acc:HGNC:1404]	2	151832768	152099475	-1	protein_coding	13.3081	21.7066	4.90964	-1.70088	1.54026e-07	19.198	22.8412	16.2542	29.8115	32.2008	46.1806	21.1293	15.6719	14.1272	14.6909	16.0162	12.3569	4.87856	0	12.1681	6.97391	3.10562	7.69435	2.5385	0	10.0045	5.84581	1.63514	4.07123
ENSG00000075461	CACNG4	calcium voltage-gated channel auxiliary subunit gamma 4 [Source:HGNC Symbol;Acc:HGNC:1408]	17	66964910	67033398	1	protein_coding	9.2781	17.5403	1.0159	-2.33746	1.1049e-07	39.5959	26.8136	50.3106	16.562	25.4611	23.86	4.87598	1.36278	2.35453	7.73203	7.43609	4.11897	0.975711	0	0	4.98137	1.03521	0.961794	0.846168	0	1.25057	1.46145	0	0.678539
ENSG00000198668	CALM1	calmodulin 1 [Source:HGNC Symbol;Acc:HGNC:1442]	14	90396502	90408261	1	protein_coding	1359.08	1639.82	1078.33	-0.571749	1.89706e-05	1937.2	2318.88	1920.32	1359.74	1398.86	1493.94	1735.85	1512	1651.31	1475.27	1546.14	1328.37	1217.69	1578.72	1434.61	821.925	1180.13	924.284	782.706	821.554	852.261	1177.2	1012.97	1135.87
ENSG00000070808	CAMK2A	calcium/calmodulin dependent protein kinase II alpha [Source:HGNC Symbol;Acc:HGNC:1460]	5	150219491	150290291	-1	protein_coding	1072.06	824.11	1320.01	0.672672	2.79546e-06	1024.69	1043.74	998.472	483.609	583.359	514.144	1049.96	915.105	782.489	864.441	767.062	862.238	1296.72	1108.44	1216.81	1150.7	1427.55	1350.36	1111.02	1173.65	1114.25	1578.37	1645.76	1666.49
ENSG00000148660	CAMK2G	calcium/calmodulin dependent protein kinase II gamma [Source:HGNC Symbol;Acc:HGNC:1463]	10	73812501	73874591	-1	protein_coding	292.374	380.426	204.322	-0.829955	7.17995e-16	436.755	463.776	427.253	393.346	414.118	443.334	312.876	318.89	287.253	352.58	392.969	321.966	181.482	170.033	169.136	213.202	237.062	209.671	242.85	117.365	231.355	229.448	229.737	220.525
ENSG00000157613	CREB3L1	cAMP responsive element binding protein 3 like 1 [Source:HGNC Symbol;Acc:HGNC:18856]	11	46277661	46321422	1	protein_coding	301.986	480.189	123.782	-1.71877	4.15503e-07	131.386	141.02	106.813	814.02	776.565	807.391	568.052	539.66	681.244	406.705	446.166	343.248	30.2471	35.5132	17.0353	87.672	177.02	150.04	119.31	234.73	150.693	172.452	143.074	167.599
ENSG00000182158	CREB3L2	cAMP responsive element binding protein 3 like 2 [Source:HGNC Symbol;Acc:HGNC:23720]	7	137874979	138002067	-1	protein_coding	892.909	1083.11	702.708	-0.657533	0.000352227	899.307	919.608	859.924	983.78	1095.58	1127.58	1344.15	1406.39	1153.72	1053.1	1101.11	1053.08	350.28	360.513	374.776	597.764	672.884	506.865	921.477	1173.65	901.033	846.182	815.115	911.957
ENSG00000060566	CREB3L3	cAMP responsive element binding protein 3 like 3 [Source:HGNC Symbol;Acc:HGNC:18855]	19	4153601	4173054	1	protein_coding	5.03404	9.44039	0.627683	-1.92566	3.44619e-05	4.19957	15.8896	6.19207	6.62478	2.99543	10.7755	14.6279	22.4858	25.115	2.31961	0	2.05949	0	1.07616	0	0.996273	0	0	0	0	1.87585	0.730727	0.817568	2.03562
ENSG00000114353	GNAI2	G protein subunit alpha i2 [Source:HGNC Symbol;Acc:HGNC:4385]	3	50226292	50259355	1	protein_coding	1979.31	2371.52	1587.09	-0.564553	2.51339e-05	2015.19	2115.3	1982.24	1938.58	2056.36	1926.5	2926.4	3411.71	3775.1	2175.79	2179.92	1955.14	1300.62	1605.63	1558.73	1373.86	1874.76	1316.7	1443.56	1525.74	1609.48	1772.01	1711.17	1952.84
ENSG00000180509	KCNE1	potassium voltage-gated channel subfamily E regulatory subunit 1 [Source:HGNC Symbol;Acc:HGNC:6240]	21	34446688	34512275	-1	protein_coding	4.31179	6.43499	2.1886	-1.09236	0.00632967	4.7995	4.96548	2.32203	6.62478	5.242	5.38774	2.43799	5.45111	4.70906	11.598	15.4442	8.23794	2.92713	4.30463	1.21681	2.98882	3.10562	0	2.5385	0	2.50113	2.19218	2.4527	2.03562
ENSG00000185386	MAPK11	mitogen-activated protein kinase 11 [Source:HGNC Symbol;Acc:HGNC:6873]	22	50263713	50270767	-1	protein_coding	56.7312	80.3082	33.1541	-1.04578	0.000153944	55.1943	39.7239	65.0168	105.168	121.315	116.221	86.955	61.325	80.8389	75.7739	87.5171	68.6495	17.5628	13.9901	23.1193	19.9255	61.0771	37.5099	16.9234	0	33.7653	67.9576	40.8784	65.1398
ENSG00000197616	MYH6	myosin heavy chain 6 [Source:HGNC Symbol;Acc:HGNC:7576]	14	23381990	23408277	-1	protein_coding	13970.2	22307.8	5632.59	-1.56655	6.1216e-05	6083.37	6951.68	8422	53087.7	62288.4	42877.2	10819.8	10904.9	10235.1	19702.8	16124.9	20196	7875.94	6703.39	7792.43	3893.44	2810.58	3790.43	1837.03	2112.57	1590.72	10254.3	9359.52	9570.79
ENSG00000092054	MYH7	myosin heavy chain 7 [Source:HGNC Symbol;Acc:HGNC:7577]	14	23412738	23435718	-1	protein_coding	249662	198446	300878	0.586144	6.74187e-05	174135	171668	172249	149389	159611	132095	249389	318482	262319	173882	197143	220992	298334	247683	253867	355387	221119	253582	358370	268883	347627	286539	409512	309636
ENSG00000276231	PIK3R6	phosphoinositide-3-kinase regulatory subunit 6 [Source:HGNC Symbol;Acc:HGNC:27101]	17	8802723	8867677	-1	protein_coding	12.9803	19.635	6.32554	-1.06149	0.0180941	0.599938	11.9172	5.41807	21.5305	14.9771	21.551	14.6279	11.5836	9.41812	51.8046	37.1805	35.0112	0.975711	2.15232	1.21681	6.97391	3.10562	6.73255	4.23084	0	13.1309	13.8838	6.54054	16.9635
ENSG00000182621	PLCB1	phospholipase C beta 1 [Source:HGNC Symbol;Acc:HGNC:15917]	20	8077251	8968360	1	protein_coding	204.829	272.132	137.526	-0.855267	0.00860862	85.7911	88.3856	71.9829	500.171	511.469	446.413	266.554	245.981	263.707	282.992	269.415	232.722	42.9313	99.0066	104.645	98.631	211.182	113.492	87.1553	117.365	144.44	260.869	160.243	210.347
ENSG00000137713	PPP2R1B	protein phosphatase 2 scaffold subunit Abeta [Source:HGNC Symbol;Acc:HGNC:9303]	11	111726908	111766427	-1	protein_coding	103.971	128.42	79.5231	-0.560589	0.000160338	168.583	118.179	160.994	134.152	146.776	167.79	106.459	95.3945	125.575	112.114	107.537	97.4823	116.11	86.0927	98.5613	77.7093	100.415	78.8671	82.0783	0	73.7834	94.2638	58.8649	87.5315
ENSG00000156475	PPP2R2B	protein phosphatase 2 regulatory subunit Bbeta [Source:HGNC Symbol;Acc:HGNC:9305]	5	146581146	147084784	-1	protein_coding	42.4366	64.5791	20.2941	-1.15953	0.00809497	124.787	122.151	106.039	19.0462	29.9543	28.478	56.8865	41.5647	75.345	47.9386	76.077	46.6817	51.7127	71.0265	42.5882	5.97764	10.3521	3.84717	1.69234	0	1.25057	18.2682	8.99325	27.8201
ENSG00000154229	PRKCA	protein kinase C alpha [Source:HGNC Symbol;Acc:HGNC:9393]	17	66302636	66810743	1	protein_coding	619.268	492.185	746.351	0.613166	0.000331782	384.56	356.522	297.994	371.816	462.045	370.984	581.055	600.985	426.955	693.563	711.005	648.738	671.289	683.361	586.501	864.765	688.412	654.981	1123.71	469.459	1051.1	702.959	734.994	724.68
ENSG00000079337	RAPGEF3	Rap guanine nucleotide exchange factor 3 [Source:HGNC Symbol;Acc:HGNC:16629]	12	47734367	47771040	-1	protein_coding	141.724	162.198	121.251	-0.514109	0.00960454	128.987	117.185	123.067	173.9	245.625	270.157	127.588	125.376	105.954	160.826	189.906	177.802	112.207	97.9304	87.6101	75.7168	103.521	165.428	125.233	234.73	146.942	123.493	85.8446	96.3526
ENSG00000198626	RYR2	ryanodine receptor 2 [Source:HGNC Symbol;Acc:HGNC:10484]	1	237042205	237833988	1	protein_coding	14338.3	10727.1	17949.5	0.722081	6.75809e-06	11032.3	11532.8	11611.7	8126.95	10053.4	9096.04	9772.28	8988.2	6153.17	13449.1	14136	14773.4	15122.6	11601	10916	20923.7	14308.6	16326.4	24369.6	15961.6	22107.5	20347.8	23904.1	19505.3
ENSG00000177098	SCN4B	sodium voltage-gated channel beta subunit 4 [Source:HGNC Symbol;Acc:HGNC:10592]	11	118133377	118152888	-1	protein_coding	41.6619	30.3461	52.9777	0.600119	0.0282108	20.9978	37.7377	17.8022	27.3272	44.1826	40.7929	32.5065	50.4228	33.7483	23.9693	18.8762	15.7894	70.2512	65.6457	55.9731	27.8956	40.373	20.1977	40.6161	117.365	27.5125	59.9196	48.2365	61.7471
ENSG00000183873	SCN5A	sodium voltage-gated channel alpha subunit 5 [Source:HGNC Symbol;Acc:HGNC:10593]	3	38548057	38649673	-1	protein_coding	2830.06	2144.33	3515.78	0.671878	0.0047939	2370.35	2308.95	2162.58	818.988	1176.45	1096.79	3006.86	3312.23	2411.82	2323.47	2443.04	2300.44	6042.58	4670.53	4389.02	1835.14	2600.44	2472.77	2359.12	3286.21	2206	4775.3	3544.16	4008.13
ENSG00000136546	SCN7A	sodium voltage-gated channel alpha subunit 7 [Source:HGNC Symbol;Acc:HGNC:10594]	2	166403573	166494326	-1	protein_coding	158.707	242.38	75.0345	-1.26476	0.00163735	32.9966	46.6756	31.7344	195.431	325.004	261.69	587.556	378.171	362.598	258.25	239.671	188.786	40.0042	16.1424	26.7697	23.9106	160.457	99.0647	42.3084	0	100.671	182.682	56.4122	151.993
ENSG00000143549	TPM3	tropomyosin 3 [Source:HGNC Symbol;Acc:HGNC:12012]	1	154155304	154194648	-1	protein_coding	472.45	553.807	391.094	-0.521987	2.0177e-08	595.738	523.362	578.959	539.091	534.684	623.438	576.179	576.455	710.283	494.077	465.042	428.373	417.604	453.063	429.533	335.744	402.695	317.392	349.467	469.459	341.405	420.168	339.291	417.302
ENSG00000167460	TPM4	tropomyosin 4 [Source:HGNC Symbol;Acc:HGNC:12013]	19	16067021	16103005	1	protein_coding	1182.99	1727.7	638.282	-1.35184	4.31081e-18	1253.87	1025.87	1272.47	2442.06	2432.29	2500.68	1861	1655.78	2080.62	1463.67	1501.52	1242.56	500.54	604.801	605.97	544.961	851.974	604.006	584.702	352.094	781.604	792.839	627.075	808.819

## Sheet: source_publication
CRISPLD1 – a novel conserved target in the transition to human heart failure
Authors: Sara Khadjeh1, 2*†, Vanessa Hindmarsh1 , 2†, Frederike Weber1, 3, Lukas Cyganek2, 3, Ramon O. Vidal4, 5, Setare Torkieh1, Katrin Streckfuss-Bömeke1, 2, Dawid Lbik1, 2, Malte Tiburcy2, 6, Belal A. Mohamed1, 2, Stefan Bonn4,7, 8, Karl Toischer1, 2*†, Gerd Hasenfuss1, 2†.
1 Laboratory of Experimental Cardiology, Clinic for Cardiology and Pneumology, University Medical Center Goettingen, Goettingen, Germany
2 German Centre for Cardiovascular Research (DZHK), partner site Goettingen, Germany
3 Stem Cell Unit, Clinic for Cardiology and Pneumology, University Medical Center Goettingen, Goettingen, Germany
4 German Center for Neurodegenerative Diseases (DZNE) Goettingen Site, Goettingen, Germany
5 Scientific Genomics Platform, BIMSB, Max Delbrück Center for Molecular Medicine, Berlin, Germany
6 Institute of Pharmacology and Toxicology, University Medical Center Goettingen, Goettingen, Germany
7 Center for Molecular Neurobiology Hamburg, Institute of Medical Systems Biology, University Medical Center Hamburg-Eppendorf, Hamburg, Germany
8 German Center for Neurodegenerative Diseases (DZNE), Tuebingen, Germany
† Equally contributing, *Corresponding authors
Address correspondence to: Sara Khadjeh, University Medical Center Göttingen, Clinic for Cardiology and Pneumology, Heart Research Center, Robert-Koch-Str. 42a, 37075 Göttingen, Germany. Phone: +49-(0)551-39 63633, E-Mail: sara.khadjeh@med.uni-goettingen.de
Karl Toischer, University Medical Center Göttingen, Clinic for Cardiology and Pneumology, Robert-Koch-Str. 40, 37075 Göttingen, Germany. Phone: +49-(0)551-39 66318, E-Mail: ktoischer@med.uni-goettingen.de
Keywords
Heart failure, compensated hypertrophy, calcium cycling, iPSC-CM
